# Supplementary material for: Intrarenal Single-Cell Sequencing of Hepatitis B Virus Associated Membranous Nephropathy
Source: Front Med (Lausanne). 2022 Jul 22;9:869284. doi: 10.3389/fmed.2022.869284 (PMC9355751; doi:10.3389/fmed.2022.869284)
Supplement: Supplementary file 1 [file Data_Sheet_1.zip]

Archive with 48 entries (47 files):
- 869284_SupMaterial (2)/
- __MACOSX/._869284_SupMaterial (2)
- 869284_SupMaterial (2)/Table 10.XLSX
- __MACOSX/869284_SupMaterial (2)/._Table 10.XLSX
- 869284_SupMaterial (2)/Table 14.XLS
- __MACOSX/869284_SupMaterial (2)/._Table 14.XLS
- 869284_SupMaterial (2)/single-cell RNA sequencing in HBV-MN.docx
- __MACOSX/869284_SupMaterial (2)/._single-cell RNA sequencing in HBV-MN.docx
- 869284_SupMaterial (2)/.DS_Store
- __MACOSX/869284_SupMaterial (2)/._.DS_Store
- 869284_SupMaterial (2)/Table 11.XLSX
- __MACOSX/869284_SupMaterial (2)/._Table 11.XLSX
- 869284_SupMaterial (2)/Table 13.XLS
- __MACOSX/869284_SupMaterial (2)/._Table 13.XLS
- 869284_SupMaterial (2)/Table 9.XLS
- __MACOSX/869284_SupMaterial (2)/._Table 9.XLS
- 869284_SupMaterial (2)/Table 8.XLS
- __MACOSX/869284_SupMaterial (2)/._Table 8.XLS
- 869284_SupMaterial (2)/.~ble 15.doc
- __MACOSX/869284_SupMaterial (2)/._.~ble 15.doc
- 869284_SupMaterial (2)/Image 1.TIF
- __MACOSX/869284_SupMaterial (2)/._Image 1.TIF
- 869284_SupMaterial (2)/Table 3.XLS
- __MACOSX/869284_SupMaterial (2)/._Table 3.XLS
- 869284_SupMaterial (2)/Image 3.TIF
- __MACOSX/869284_SupMaterial (2)/._Image 3.TIF
- 869284_SupMaterial (2)/Image 2.TIF
- __MACOSX/869284_SupMaterial (2)/._Image 2.TIF
- 869284_SupMaterial (2)/Table 2.XLS
- __MACOSX/869284_SupMaterial (2)/._Table 2.XLS
- 869284_SupMaterial (2)/Table 6.XLS
- __MACOSX/869284_SupMaterial (2)/._Table 6.XLS
- 869284_SupMaterial (2)/Table 1.XLSX
- __MACOSX/869284_SupMaterial (2)/._Table 1.XLSX
- 869284_SupMaterial (2)/Table 7.XLS
- __MACOSX/869284_SupMaterial (2)/._Table 7.XLS
- 869284_SupMaterial (2)/Table 15.DOC
- __MACOSX/869284_SupMaterial (2)/._Table 15.DOC
- 869284_SupMaterial (2)/Table 5.XLS
- __MACOSX/869284_SupMaterial (2)/._Table 5.XLS
- 869284_SupMaterial (2)/Table 4.XLS
- __MACOSX/869284_SupMaterial (2)/._Table 4.XLS
- 869284_SupMaterial (2)/Table 12.XLSX
- __MACOSX/869284_SupMaterial (2)/._Table 12.XLSX
- 869284_SupMaterial (2)/.~ngle-cell RNA sequencing in HBV-MN.docx
- __MACOSX/869284_SupMaterial (2)/._.~ngle-cell RNA sequencing in HBV-MN.docx
- 869284_SupMaterial (2)/Image 4.TIFF
- __MACOSX/869284_SupMaterial (2)/._Image 4.TIFF
