# Supplementary material for: Intrarenal Single-Cell Sequencing of Hepatitis B Virus Associated Membranous Nephropathy
Source: Front Med (Lausanne). 2022 Jul 22;9:869284. doi: 10.3389/fmed.2022.869284 (PMC9355751; doi:10.3389/fmed.2022.869284)
Supplement: Supplementary file 1 [file Data_Sheet_1.zip › 869284_SupMaterial (2)/Table 10.XLSX]

## Sheet: EC_up_GOenrich_significant
Category	ID	Description	GeneRatio	BgRatio	pvalue	padj	geneID	Count
BP	GO:0034097	response to cytokine	11/33	489/8591	1.12e-06	0.000603735	ENSG00000204389/ENSG00000135114/ENSG00000184557/ENSG00000125347/ENSG00000204388/ENSG00000135046/ENSG00000205542/ENSG00000223865/ENSG00000169429/ENSG00000136997/ENSG00000118503	11
BP	GO:0071345	cellular response to cytokine stimulus	10/33	446/8591	4.04e-06	0.000934698	ENSG00000204389/ENSG00000135114/ENSG00000184557/ENSG00000125347/ENSG00000204388/ENSG00000205542/ENSG00000223865/ENSG00000169429/ENSG00000136997/ENSG00000118503	10
BP	GO:0001817	regulation of cytokine production	9/33	314/8591	1.84e-06	0.000680505	ENSG00000204389/ENSG00000175197/ENSG00000125347/ENSG00000204388/ENSG00000135046/ENSG00000205542/ENSG00000128016/ENSG00000223865/ENSG00000118503	9
BP	GO:0019221	cytokine-mediated signaling pathway	9/33	319/8591	2.1e-06	0.000680505	ENSG00000204389/ENSG00000135114/ENSG00000184557/ENSG00000125347/ENSG00000204388/ENSG00000205542/ENSG00000223865/ENSG00000169429/ENSG00000118503	9
BP	GO:0001816	cytokine production	9/33	341/8591	3.65e-06	0.000934698	ENSG00000204389/ENSG00000175197/ENSG00000125347/ENSG00000204388/ENSG00000135046/ENSG00000205542/ENSG00000128016/ENSG00000223865/ENSG00000118503	9
BP	GO:0045087	innate immune response	9/33	481/8591	5.78e-05	0.00425112	ENSG00000204389/ENSG00000135114/ENSG00000184557/ENSG00000125347/ENSG00000204388/ENSG00000135046/ENSG00000223865/ENSG00000136997/ENSG00000118503	9
BP	GO:0016032	viral process	9/33	497/8591	7.46e-05	0.00502919	ENSG00000141682/ENSG00000204389/ENSG00000135114/ENSG00000125347/ENSG00000204388/ENSG00000169429/ENSG00000136997/ENSG00000177954/ENSG00000118503	9
BP	GO:0031347	regulation of defense response	8/33	414/8591	0.000130128	0.00603526	ENSG00000204389/ENSG00000184557/ENSG00000125347/ENSG00000204388/ENSG00000135046/ENSG00000205542/ENSG00000128016/ENSG00000118503	8
BP	GO:0045597	positive regulation of cell differentiation	8/33	431/8591	0.000172055	0.00632693	ENSG00000118523/ENSG00000184557/ENSG00000131711/ENSG00000164188/ENSG00000135046/ENSG00000128016/ENSG00000148671/ENSG00000136997	8
BP	GO:0040007	growth	8/33	461/8591	0.000273218	0.00803758	ENSG00000118523/ENSG00000204389/ENSG00000132475/ENSG00000184557/ENSG00000131711/ENSG00000204388/ENSG00000135046/ENSG00000205362	8
BP	GO:1902533	positive regulation of intracellular signal transduction	8/33	463/8591	0.000281412	0.00808848	ENSG00000118523/ENSG00000141682/ENSG00000204389/ENSG00000184557/ENSG00000175197/ENSG00000204388/ENSG00000099860/ENSG00000107968	8
BP	GO:1902532	negative regulation of intracellular signal transduction	7/33	237/8591	2.58e-05	0.0029768	ENSG00000204389/ENSG00000184557/ENSG00000175197/ENSG00000205542/ENSG00000162772/ENSG00000136997/ENSG00000118503	7
BP	GO:0043065	positive regulation of apoptotic process	7/33	293/8591	9.95e-05	0.00536488	ENSG00000118523/ENSG00000141682/ENSG00000175197/ENSG00000135046/ENSG00000099860/ENSG00000162772/ENSG00000136997	7
BP	GO:0043068	positive regulation of programmed cell death	7/33	293/8591	9.95e-05	0.00536488	ENSG00000118523/ENSG00000141682/ENSG00000175197/ENSG00000135046/ENSG00000099860/ENSG00000162772/ENSG00000136997	7
BP	GO:0040008	regulation of growth	7/33	302/8591	0.000120247	0.00603526	ENSG00000118523/ENSG00000204389/ENSG00000132475/ENSG00000184557/ENSG00000131711/ENSG00000204388/ENSG00000205362	7
BP	GO:0009611	response to wounding	7/33	305/8591	0.000127911	0.00603526	ENSG00000118523/ENSG00000132475/ENSG00000125347/ENSG00000135046/ENSG00000128016/ENSG00000136997/ENSG00000118503	7
BP	GO:0031400	negative regulation of protein modification process	7/33	306/8591	0.000130553	0.00603526	ENSG00000204389/ENSG00000184557/ENSG00000204388/ENSG00000099860/ENSG00000162772/ENSG00000136997/ENSG00000118503	7
BP	GO:0080135	regulation of cellular response to stress	7/33	313/8591	0.000150319	0.00632693	ENSG00000118523/ENSG00000141682/ENSG00000204389/ENSG00000175197/ENSG00000204388/ENSG00000099860/ENSG00000136997	7
BP	GO:0010942	positive regulation of cell death	7/33	316/8591	0.000159505	0.00632693	ENSG00000118523/ENSG00000141682/ENSG00000175197/ENSG00000135046/ENSG00000099860/ENSG00000162772/ENSG00000136997	7
BP	GO:0008285	negative regulation of cell proliferation	7/33	341/8591	0.000255297	0.00779379	ENSG00000204389/ENSG00000169344/ENSG00000125347/ENSG00000204388/ENSG00000169429/ENSG00000136997/ENSG00000118503	7
BP	GO:0002520	immune system development	7/33	439/8591	0.00116324	0.0198733	ENSG00000132475/ENSG00000005483/ENSG00000125347/ENSG00000135046/ENSG00000128016/ENSG00000136997/ENSG00000118503	7
BP	GO:0060548	negative regulation of cell death	7/33	477/8591	0.00188291	0.0227355	ENSG00000118523/ENSG00000204389/ENSG00000184557/ENSG00000204388/ENSG00000135046/ENSG00000136997/ENSG00000118503	7
BP	GO:0009607	response to biotic stimulus	7/33	492/8591	0.00224805	0.025337	ENSG00000141682/ENSG00000135114/ENSG00000175197/ENSG00000125347/ENSG00000169429/ENSG00000136997/ENSG00000118503	7
BP	GO:2001233	regulation of apoptotic signaling pathway	6/33	178/8591	5.06e-05	0.0040923	ENSG00000141682/ENSG00000204389/ENSG00000175197/ENSG00000204388/ENSG00000162772/ENSG00000118503	6
BP	GO:0001819	positive regulation of cytokine production	6/33	205/8591	0.000110927	0.0057897	ENSG00000204389/ENSG00000175197/ENSG00000125347/ENSG00000204388/ENSG00000135046/ENSG00000223865	6
BP	GO:1903706	regulation of hemopoiesis	6/33	227/8591	0.000193995	0.00682356	ENSG00000132475/ENSG00000005483/ENSG00000125347/ENSG00000135046/ENSG00000128016/ENSG00000136997	6
BP	GO:0050865	regulation of cell activation	6/33	273/8591	0.000523673	0.0127378	ENSG00000118523/ENSG00000125347/ENSG00000135046/ENSG00000223865/ENSG00000107968/ENSG00000118503	6
BP	GO:0097190	apoptotic signaling pathway	6/33	273/8591	0.000523673	0.0127378	ENSG00000141682/ENSG00000204389/ENSG00000175197/ENSG00000204388/ENSG00000162772/ENSG00000118503	6
BP	GO:0010638	positive regulation of organelle organization	6/33	297/8591	0.000816827	0.0167294	ENSG00000118523/ENSG00000141682/ENSG00000204389/ENSG00000164188/ENSG00000204388/ENSG00000135046	6
BP	GO:0045786	negative regulation of cell cycle	6/33	301/8591	0.000876077	0.0172865	ENSG00000005483/ENSG00000175197/ENSG00000125347/ENSG00000169429/ENSG00000136997/ENSG00000118503	6
BP	GO:0072594	establishment of protein localization to organelle	6/33	301/8591	0.000876077	0.0172865	ENSG00000141682/ENSG00000175197/ENSG00000164188/ENSG00000205542/ENSG00000177954/ENSG00000118503	6
BP	GO:0001568	blood vessel development	6/33	318/8591	0.00116603	0.0198733	ENSG00000118523/ENSG00000184557/ENSG00000175197/ENSG00000178878/ENSG00000169429/ENSG00000118503	6
BP	GO:0051345	positive regulation of hydrolase activity	6/33	323/8591	0.00126401	0.0198733	ENSG00000118523/ENSG00000141682/ENSG00000204389/ENSG00000164188/ENSG00000205542/ENSG00000136997	6
BP	GO:0045596	negative regulation of cell differentiation	6/33	327/8591	0.00134687	0.020298	ENSG00000175197/ENSG00000164188/ENSG00000125347/ENSG00000135046/ENSG00000128016/ENSG00000136997	6
BP	GO:0007346	regulation of mitotic cell cycle	6/33	331/8591	0.00143384	0.0207139	ENSG00000204389/ENSG00000164188/ENSG00000204388/ENSG00000135046/ENSG00000136997/ENSG00000107968	6
BP	GO:0001944	vasculature development	6/33	339/8591	0.00162071	0.0216662	ENSG00000118523/ENSG00000184557/ENSG00000175197/ENSG00000178878/ENSG00000169429/ENSG00000118503	6
BP	GO:0072358	cardiovascular system development	6/33	344/8591	0.00174664	0.0221584	ENSG00000118523/ENSG00000184557/ENSG00000175197/ENSG00000178878/ENSG00000169429/ENSG00000118503	6
BP	GO:0006954	inflammatory response	6/33	372/8591	0.0025959	0.0269242	ENSG00000184557/ENSG00000135046/ENSG00000205542/ENSG00000128016/ENSG00000169429/ENSG00000118503	6
BP	GO:0030097	hemopoiesis	6/33	399/8591	0.003681	0.0309238	ENSG00000132475/ENSG00000005483/ENSG00000125347/ENSG00000135046/ENSG00000128016/ENSG00000136997	6
BP	GO:0000165	MAPK cascade	6/33	411/8591	0.00425978	0.0332963	ENSG00000118523/ENSG00000099860/ENSG00000162772/ENSG00000128016/ENSG00000136997/ENSG00000107968	6
BP	GO:0016071	mRNA metabolic process	6/33	414/8591	0.00441454	0.0336921	ENSG00000070756/ENSG00000204389/ENSG00000175197/ENSG00000204388/ENSG00000128016/ENSG00000177954	6
BP	GO:0032101	regulation of response to external stimulus	6/33	415/8591	0.00446705	0.0339328	ENSG00000184557/ENSG00000135046/ENSG00000205542/ENSG00000128016/ENSG00000169429/ENSG00000118503	6
BP	GO:0050778	positive regulation of immune response	6/33	419/8591	0.00468175	0.0347688	ENSG00000204389/ENSG00000125347/ENSG00000204388/ENSG00000135046/ENSG00000223865/ENSG00000118503	6
BP	GO:0048534	hematopoietic or lymphoid organ development	6/33	420/8591	0.0047366	0.0348356	ENSG00000132475/ENSG00000005483/ENSG00000125347/ENSG00000135046/ENSG00000128016/ENSG00000136997	6
BP	GO:0043066	negative regulation of apoptotic process	6/33	423/8591	0.00490405	0.0359038	ENSG00000204389/ENSG00000184557/ENSG00000204388/ENSG00000135046/ENSG00000136997/ENSG00000118503	6
BP	GO:0008284	positive regulation of cell proliferation	6/33	424/8591	0.00496083	0.0361559	ENSG00000118523/ENSG00000135046/ENSG00000162772/ENSG00000223865/ENSG00000136997/ENSG00000118503	6
BP	GO:0023014	signal transduction by protein phosphorylation	6/33	430/8591	0.00531185	0.0375779	ENSG00000118523/ENSG00000099860/ENSG00000162772/ENSG00000128016/ENSG00000136997/ENSG00000107968	6
BP	GO:0033365	protein localization to organelle	6/33	430/8591	0.00531185	0.0375779	ENSG00000141682/ENSG00000175197/ENSG00000164188/ENSG00000205542/ENSG00000177954/ENSG00000118503	6
BP	GO:0043069	negative regulation of programmed cell death	6/33	434/8591	0.00555588	0.0377707	ENSG00000204389/ENSG00000184557/ENSG00000204388/ENSG00000135046/ENSG00000136997/ENSG00000118503	6
BP	GO:0033993	response to lipid	6/33	443/8591	0.00613523	0.0404749	ENSG00000118523/ENSG00000135046/ENSG00000164032/ENSG00000169429/ENSG00000136997/ENSG00000118503	6
BP	GO:0051093	negative regulation of developmental process	6/33	449/8591	0.00654547	0.0415503	ENSG00000175197/ENSG00000164188/ENSG00000125347/ENSG00000135046/ENSG00000128016/ENSG00000136997	6
BP	GO:1901698	response to nitrogen compound	6/33	467/8591	0.00789752	0.0461306	ENSG00000118523/ENSG00000141682/ENSG00000184557/ENSG00000135046/ENSG00000136997/ENSG00000118503	6
MF	GO:0000977	RNA polymerase II regulatory region sequence-specific DNA binding	6/34	297/8571	0.000975183	0.0253907	ENSG00000132475/ENSG00000175197/ENSG00000125347/ENSG00000162772/ENSG00000164032/ENSG00000136997	6
MF	GO:0001012	RNA polymerase II regulatory region DNA binding	6/34	299/8571	0.00100986	0.0253907	ENSG00000132475/ENSG00000175197/ENSG00000125347/ENSG00000162772/ENSG00000164032/ENSG00000136997	6
MF	GO:0000976	transcription regulatory region sequence-specific DNA binding	6/34	343/8571	0.00204453	0.0449797	ENSG00000132475/ENSG00000175197/ENSG00000125347/ENSG00000162772/ENSG00000164032/ENSG00000136997	6
MF	GO:1990837	sequence-specific double-stranded DNA binding	6/34	358/8571	0.00253764	0.0489545	ENSG00000132475/ENSG00000175197/ENSG00000125347/ENSG00000162772/ENSG00000164032/ENSG00000136997	6
BP	GO:0032677	regulation of interleukin-8 production	5/33	31/8591	9.65e-08	0.000126748	ENSG00000204389/ENSG00000175197/ENSG00000204388/ENSG00000135046/ENSG00000205542	5
BP	GO:0032637	interleukin-8 production	5/33	34/8591	1.57e-07	0.000126748	ENSG00000204389/ENSG00000175197/ENSG00000204388/ENSG00000135046/ENSG00000205542	5
BP	GO:2001236	regulation of extrinsic apoptotic signaling pathway	5/33	79/8591	1.12e-05	0.00205366	ENSG00000141682/ENSG00000204389/ENSG00000204388/ENSG00000162772/ENSG00000118503	5
BP	GO:0071346	cellular response to interferon-gamma	5/33	80/8591	1.19e-05	0.00205366	ENSG00000135114/ENSG00000184557/ENSG00000125347/ENSG00000223865/ENSG00000136997	5
BP	GO:0006986	response to unfolded protein	5/33	81/8591	1.27e-05	0.00205366	ENSG00000204389/ENSG00000175197/ENSG00000173110/ENSG00000162772/ENSG00000169429	5
BP	GO:0034341	response to interferon-gamma	5/33	86/8591	1.7e-05	0.00250333	ENSG00000135114/ENSG00000184557/ENSG00000125347/ENSG00000223865/ENSG00000136997	5
BP	GO:0035966	response to topologically incorrect protein	5/33	91/8591	2.24e-05	0.00283418	ENSG00000204389/ENSG00000175197/ENSG00000173110/ENSG00000162772/ENSG00000169429	5
BP	GO:0097191	extrinsic apoptotic signaling pathway	5/33	105/8591	4.48e-05	0.00408674	ENSG00000141682/ENSG00000204389/ENSG00000204388/ENSG00000162772/ENSG00000118503	5
BP	GO:0007050	cell cycle arrest	5/33	110/8591	5.6e-05	0.00425112	ENSG00000005483/ENSG00000175197/ENSG00000125347/ENSG00000169429/ENSG00000136997	5
BP	GO:0034976	response to endoplasmic reticulum stress	5/33	136/8591	0.000153476	0.00632693	ENSG00000141682/ENSG00000204389/ENSG00000175197/ENSG00000162772/ENSG00000169429	5
BP	GO:0051403	stress-activated MAPK cascade	5/33	138/8591	0.000164378	0.00632693	ENSG00000118523/ENSG00000099860/ENSG00000128016/ENSG00000136997/ENSG00000107968	5
BP	GO:0071356	cellular response to tumor necrosis factor	5/33	144/8591	0.000200675	0.00690834	ENSG00000204389/ENSG00000204388/ENSG00000205542/ENSG00000169429/ENSG00000118503	5
BP	GO:0034612	response to tumor necrosis factor	5/33	151/8591	0.000250437	0.00779246	ENSG00000204389/ENSG00000204388/ENSG00000205542/ENSG00000169429/ENSG00000118503	5
BP	GO:0031098	stress-activated protein kinase signaling cascade	5/33	153/8591	0.000266248	0.00797757	ENSG00000118523/ENSG00000099860/ENSG00000128016/ENSG00000136997/ENSG00000107968	5
BP	GO:0001558	regulation of cell growth	5/33	174/8591	0.000482148	0.0121893	ENSG00000118523/ENSG00000204389/ENSG00000132475/ENSG00000131711/ENSG00000204388	5
BP	GO:0007159	leukocyte cell-cell adhesion	5/33	178/8591	0.000535013	0.0127378	ENSG00000169344/ENSG00000125347/ENSG00000135046/ENSG00000223865/ENSG00000107968	5
BP	GO:0001933	negative regulation of protein phosphorylation	5/33	198/8591	0.000867741	0.0172865	ENSG00000184557/ENSG00000099860/ENSG00000162772/ENSG00000136997/ENSG00000118503	5
BP	GO:0051090	regulation of sequence-specific DNA binding transcription factor activity	5/33	200/8591	0.000907959	0.017489	ENSG00000204389/ENSG00000175197/ENSG00000204388/ENSG00000205542/ENSG00000118503	5
BP	GO:0045088	regulation of innate immune response	5/33	209/8591	0.00110644	0.0194589	ENSG00000204389/ENSG00000184557/ENSG00000125347/ENSG00000204388/ENSG00000118503	5
BP	GO:0002683	negative regulation of immune system process	5/33	213/8591	0.00120434	0.0198733	ENSG00000125347/ENSG00000135046/ENSG00000128016/ENSG00000136997/ENSG00000118503	5
BP	GO:0042326	negative regulation of phosphorylation	5/33	213/8591	0.00120434	0.0198733	ENSG00000184557/ENSG00000099860/ENSG00000162772/ENSG00000136997/ENSG00000118503	5
BP	GO:0050727	regulation of inflammatory response	5/33	215/8591	0.00125564	0.0198733	ENSG00000184557/ENSG00000135046/ENSG00000205542/ENSG00000128016/ENSG00000118503	5
BP	GO:0016049	cell growth	5/33	223/8591	0.00147722	0.0209662	ENSG00000118523/ENSG00000204389/ENSG00000132475/ENSG00000131711/ENSG00000204388	5
BP	GO:0051249	regulation of lymphocyte activation	5/33	226/8591	0.00156736	0.0216662	ENSG00000125347/ENSG00000135046/ENSG00000223865/ENSG00000107968/ENSG00000118503	5
BP	GO:0032844	regulation of homeostatic process	5/33	229/8591	0.00166151	0.0216662	ENSG00000169344/ENSG00000175197/ENSG00000135046/ENSG00000136997/ENSG00000118503	5
BP	GO:0051493	regulation of cytoskeleton organization	5/33	231/8591	0.00172656	0.0221584	ENSG00000118523/ENSG00000204389/ENSG00000164188/ENSG00000204388/ENSG00000205542	5
BP	GO:1901652	response to peptide	5/33	234/8591	0.00182763	0.0227355	ENSG00000118523/ENSG00000184557/ENSG00000135046/ENSG00000136997/ENSG00000118503	5
BP	GO:0019058	viral life cycle	5/33	245/8591	0.00223583	0.025337	ENSG00000204389/ENSG00000135114/ENSG00000204388/ENSG00000169429/ENSG00000177954	5
BP	GO:0051051	negative regulation of transport	5/33	247/8591	0.00231669	0.025337	ENSG00000204389/ENSG00000131711/ENSG00000135046/ENSG00000205542/ENSG00000136997	5
BP	GO:0016337	single organismal cell-cell adhesion	5/33	251/8591	0.0024848	0.0264501	ENSG00000169344/ENSG00000125347/ENSG00000135046/ENSG00000223865/ENSG00000107968	5
BP	GO:0042060	wound healing	5/33	254/8591	0.00261663	0.0269662	ENSG00000132475/ENSG00000125347/ENSG00000135046/ENSG00000136997/ENSG00000118503	5
BP	GO:0002694	regulation of leukocyte activation	5/33	256/8591	0.0027073	0.0275498	ENSG00000125347/ENSG00000135046/ENSG00000223865/ENSG00000107968/ENSG00000118503	5
BP	GO:0042119	neutrophil activation	5/33	259/8591	0.00284759	0.0281515	ENSG00000204389/ENSG00000005483/ENSG00000204388/ENSG00000173110/ENSG00000169429	5
BP	GO:0036230	granulocyte activation	5/33	263/8591	0.00304279	0.0287908	ENSG00000204389/ENSG00000005483/ENSG00000204388/ENSG00000173110/ENSG00000169429	5
BP	GO:0010563	negative regulation of phosphorus metabolic process	5/33	274/8591	0.00362971	0.0309238	ENSG00000184557/ENSG00000099860/ENSG00000162772/ENSG00000136997/ENSG00000118503	5
BP	GO:0045936	negative regulation of phosphate metabolic process	5/33	274/8591	0.00362971	0.0309238	ENSG00000184557/ENSG00000099860/ENSG00000162772/ENSG00000136997/ENSG00000118503	5
BP	GO:0071396	cellular response to lipid	5/33	276/8591	0.00374463	0.0309238	ENSG00000135046/ENSG00000164032/ENSG00000169429/ENSG00000136997/ENSG00000118503	5
BP	GO:0098602	single organism cell adhesion	5/33	282/8591	0.00410518	0.0324937	ENSG00000169344/ENSG00000125347/ENSG00000135046/ENSG00000223865/ENSG00000107968	5
BP	GO:0071363	cellular response to growth factor stimulus	5/33	310/8591	0.00612486	0.0404749	ENSG00000118523/ENSG00000204389/ENSG00000128016/ENSG00000169429/ENSG00000136997	5
BP	GO:0002757	immune response-activating signal transduction	5/33	311/8591	0.00620796	0.0404749	ENSG00000204389/ENSG00000125347/ENSG00000204388/ENSG00000223865/ENSG00000118503	5
BP	GO:0030155	regulation of cell adhesion	5/33	312/8591	0.00629187	0.0404749	ENSG00000125347/ENSG00000135046/ENSG00000223865/ENSG00000169429/ENSG00000107968	5
BP	GO:0002274	myeloid leukocyte activation	5/33	315/8591	0.00654841	0.0415503	ENSG00000204389/ENSG00000005483/ENSG00000204388/ENSG00000173110/ENSG00000169429	5
BP	GO:0070848	response to growth factor	5/33	320/8591	0.00699231	0.0434404	ENSG00000118523/ENSG00000204389/ENSG00000128016/ENSG00000169429/ENSG00000136997	5
BP	GO:0002764	immune response-regulating signaling pathway	5/33	323/8591	0.00726864	0.044213	ENSG00000204389/ENSG00000125347/ENSG00000204388/ENSG00000223865/ENSG00000118503	5
BP	GO:0046649	lymphocyte activation	5/33	323/8591	0.00726864	0.044213	ENSG00000125347/ENSG00000135046/ENSG00000223865/ENSG00000107968/ENSG00000118503	5
BP	GO:0043408	regulation of MAPK cascade	5/33	336/8591	0.00855551	0.0474069	ENSG00000118523/ENSG00000099860/ENSG00000162772/ENSG00000136997/ENSG00000107968	5
BP	GO:0051603	proteolysis involved in cellular protein catabolic process	5/33	337/8591	0.00866068	0.0478259	ENSG00000141682/ENSG00000204389/ENSG00000175197/ENSG00000164188/ENSG00000118503	5
MF	GO:0000978	RNA polymerase II core promoter proximal region sequence-specific DNA binding	5/34	174/8571	0.000562002	0.0253907	ENSG00000175197/ENSG00000125347/ENSG00000162772/ENSG00000164032/ENSG00000136997	5
MF	GO:0000987	core promoter proximal region sequence-specific DNA binding	5/34	182/8571	0.000689647	0.0253907	ENSG00000175197/ENSG00000125347/ENSG00000162772/ENSG00000164032/ENSG00000136997	5
MF	GO:0001159	core promoter proximal region DNA binding	5/34	182/8571	0.000689647	0.0253907	ENSG00000175197/ENSG00000125347/ENSG00000162772/ENSG00000164032/ENSG00000136997	5
MF	GO:0046982	protein heterodimerization activity	5/34	260/8571	0.00334551	0.0490675	ENSG00000132475/ENSG00000175197/ENSG00000162772/ENSG00000164032/ENSG00000136997	5
BP	GO:0060333	interferon-gamma-mediated signaling pathway	4/33	53/8591	4.63e-05	0.00408674	ENSG00000135114/ENSG00000184557/ENSG00000125347/ENSG00000223865	4
BP	GO:0030968	endoplasmic reticulum unfolded protein response	4/33	59/8591	7.08e-05	0.00497813	ENSG00000204389/ENSG00000175197/ENSG00000162772/ENSG00000169429	4
BP	GO:0034620	cellular response to unfolded protein	4/33	62/8591	8.6e-05	0.00520129	ENSG00000204389/ENSG00000175197/ENSG00000162772/ENSG00000169429	4
BP	GO:0032355	response to estradiol	4/33	64/8591	9.75e-05	0.00536488	ENSG00000118523/ENSG00000135046/ENSG00000164032/ENSG00000136997	4
BP	GO:0035967	cellular response to topologically incorrect protein	4/33	70/8591	0.000138387	0.00620342	ENSG00000204389/ENSG00000175197/ENSG00000162772/ENSG00000169429	4
BP	GO:0044344	cellular response to fibroblast growth factor stimulus	4/33	74/8591	0.000171797	0.00632693	ENSG00000118523/ENSG00000128016/ENSG00000169429/ENSG00000136997	4
BP	GO:1903707	negative regulation of hemopoiesis	4/33	74/8591	0.000171797	0.00632693	ENSG00000125347/ENSG00000135046/ENSG00000128016/ENSG00000136997	4
BP	GO:0071774	response to fibroblast growth factor	4/33	76/8591	0.000190525	0.00682356	ENSG00000118523/ENSG00000128016/ENSG00000169429/ENSG00000136997	4
BP	GO:0001959	regulation of cytokine-mediated signaling pathway	4/33	81/8591	0.000243755	0.00773325	ENSG00000204389/ENSG00000184557/ENSG00000204388/ENSG00000118503	4
BP	GO:0060759	regulation of response to cytokine stimulus	4/33	86/8591	0.000306949	0.00852455	ENSG00000204389/ENSG00000184557/ENSG00000204388/ENSG00000118503	4
BP	GO:0033209	tumor necrosis factor-mediated signaling pathway	4/33	94/8591	0.000431368	0.0114419	ENSG00000204389/ENSG00000204388/ENSG00000205542/ENSG00000118503	4
BP	GO:0002221	pattern recognition receptor signaling pathway	4/33	96/8591	0.000467378	0.0120035	ENSG00000204389/ENSG00000125347/ENSG00000204388/ENSG00000118503	4
BP	GO:0070663	regulation of leukocyte proliferation	4/33	102/8591	0.000588279	0.0137947	ENSG00000125347/ENSG00000135046/ENSG00000223865/ENSG00000118503	4
BP	GO:0051495	positive regulation of cytoskeleton organization	4/33	107/8591	0.000704818	0.0156219	ENSG00000118523/ENSG00000204389/ENSG00000164188/ENSG00000204388	4
BP	GO:0048872	homeostasis of number of cells	4/33	111/8591	0.000809173	0.0167294	ENSG00000141682/ENSG00000005483/ENSG00000135046/ENSG00000118503	4
BP	GO:0051701	interaction with host	4/33	116/8591	0.000954451	0.017957	ENSG00000204389/ENSG00000204388/ENSG00000169429/ENSG00000136997	4
BP	GO:0001818	negative regulation of cytokine production	4/33	125/8591	0.00126085	0.0198733	ENSG00000135046/ENSG00000205542/ENSG00000128016/ENSG00000118503	4
BP	GO:0045637	regulation of myeloid cell differentiation	4/33	126/8591	0.00129868	0.0200121	ENSG00000132475/ENSG00000005483/ENSG00000128016/ENSG00000136997	4
BP	GO:0070661	leukocyte proliferation	4/33	126/8591	0.00129868	0.0200121	ENSG00000125347/ENSG00000135046/ENSG00000223865/ENSG00000118503	4
BP	GO:0051607	defense response to virus	4/33	127/8591	0.0013373	0.020298	ENSG00000141682/ENSG00000135114/ENSG00000125347/ENSG00000118503	4
BP	GO:0006402	mRNA catabolic process	4/33	128/8591	0.00137672	0.020298	ENSG00000204389/ENSG00000204388/ENSG00000128016/ENSG00000177954	4
BP	GO:0046034	ATP metabolic process	4/33	129/8591	0.00141695	0.0206543	ENSG00000204389/ENSG00000204388/ENSG00000205542/ENSG00000136997	4
BP	GO:0034599	cellular response to oxidative stress	4/33	132/8591	0.00154257	0.0216662	ENSG00000204389/ENSG00000204388/ENSG00000135046/ENSG00000118503	4
BP	GO:0002758	innate immune response-activating signal transduction	4/33	137/8591	0.00176891	0.0221868	ENSG00000204389/ENSG00000125347/ENSG00000204388/ENSG00000118503	4
BP	GO:0009205	purine ribonucleoside triphosphate metabolic process	4/33	139/8591	0.0018656	0.0227355	ENSG00000204389/ENSG00000204388/ENSG00000205542/ENSG00000136997	4
BP	GO:0009199	ribonucleoside triphosphate metabolic process	4/33	141/8591	0.00196591	0.0235618	ENSG00000204389/ENSG00000204388/ENSG00000205542/ENSG00000136997	4
BP	GO:0006401	RNA catabolic process	4/33	144/8591	0.00212332	0.024716	ENSG00000204389/ENSG00000204388/ENSG00000128016/ENSG00000177954	4
BP	GO:0009144	purine nucleoside triphosphate metabolic process	4/33	145/8591	0.00217768	0.025057	ENSG00000204389/ENSG00000204388/ENSG00000205542/ENSG00000136997	4
BP	GO:0050863	regulation of T cell activation	4/33	148/8591	0.00234652	0.025337	ENSG00000125347/ENSG00000135046/ENSG00000223865/ENSG00000107968	4
BP	GO:1902903	regulation of supramolecular fiber organization	4/33	148/8591	0.00234652	0.025337	ENSG00000118523/ENSG00000204389/ENSG00000204388/ENSG00000205542	4
BP	GO:0002218	activation of innate immune response	4/33	149/8591	0.00240476	0.0257676	ENSG00000204389/ENSG00000125347/ENSG00000204388/ENSG00000118503	4
BP	GO:0009126	purine nucleoside monophosphate metabolic process	4/33	151/8591	0.00252423	0.0265208	ENSG00000204389/ENSG00000204388/ENSG00000205542/ENSG00000136997	4
BP	GO:0009167	purine ribonucleoside monophosphate metabolic process	4/33	151/8591	0.00252423	0.0265208	ENSG00000204389/ENSG00000204388/ENSG00000205542/ENSG00000136997	4
BP	GO:0009141	nucleoside triphosphate metabolic process	4/33	157/8591	0.00290713	0.0281661	ENSG00000204389/ENSG00000204388/ENSG00000205542/ENSG00000136997	4
BP	GO:0036293	response to decreased oxygen levels	4/33	157/8591	0.00290713	0.0281661	ENSG00000118523/ENSG00000141682/ENSG00000178878/ENSG00000136997	4
BP	GO:0009161	ribonucleoside monophosphate metabolic process	4/33	158/8591	0.00297461	0.0285508	ENSG00000204389/ENSG00000204388/ENSG00000205542/ENSG00000136997	4
BP	GO:1903037	regulation of leukocyte cell-cell adhesion	4/33	161/8591	0.00318351	0.0296029	ENSG00000125347/ENSG00000135046/ENSG00000223865/ENSG00000107968	4
BP	GO:0009615	response to virus	4/33	163/8591	0.00332823	0.030597	ENSG00000141682/ENSG00000135114/ENSG00000125347/ENSG00000118503	4
BP	GO:0009123	nucleoside monophosphate metabolic process	4/33	165/8591	0.0034774	0.0309238	ENSG00000204389/ENSG00000204388/ENSG00000205542/ENSG00000136997	4
BP	GO:0070482	response to oxygen levels	4/33	168/8591	0.00370963	0.0309238	ENSG00000118523/ENSG00000141682/ENSG00000178878/ENSG00000136997	4
BP	GO:0045089	positive regulation of innate immune response	4/33	170/8591	0.00387021	0.0317868	ENSG00000204389/ENSG00000125347/ENSG00000204388/ENSG00000118503	4
BP	GO:0045787	positive regulation of cell cycle	4/33	178/8591	0.00455992	0.0343161	ENSG00000118523/ENSG00000164188/ENSG00000135046/ENSG00000136997	4
BP	GO:0031331	positive regulation of cellular catabolic process	4/33	179/8591	0.0046516	0.0347688	ENSG00000204389/ENSG00000128016/ENSG00000136997/ENSG00000118503	4
BP	GO:0045862	positive regulation of proteolysis	4/33	188/8591	0.00553352	0.0377707	ENSG00000118523/ENSG00000141682/ENSG00000204389/ENSG00000136997	4
BP	GO:0050867	positive regulation of cell activation	4/33	188/8591	0.00553352	0.0377707	ENSG00000118523/ENSG00000135046/ENSG00000223865/ENSG00000107968	4
BP	GO:0022407	regulation of cell-cell adhesion	4/33	189/8591	0.00563796	0.0378516	ENSG00000125347/ENSG00000135046/ENSG00000223865/ENSG00000107968	4
BP	GO:0030099	myeloid cell differentiation	4/33	195/8591	0.00629256	0.0404749	ENSG00000132475/ENSG00000005483/ENSG00000128016/ENSG00000136997	4
BP	GO:0043254	regulation of protein complex assembly	4/33	198/8591	0.00663816	0.0419553	ENSG00000141682/ENSG00000204389/ENSG00000204388/ENSG00000205542	4
BP	GO:0042110	T cell activation	4/33	202/8591	0.00711838	0.043627	ENSG00000125347/ENSG00000135046/ENSG00000223865/ENSG00000107968	4
BP	GO:0043434	response to peptide hormone	4/33	202/8591	0.00711838	0.043627	ENSG00000118523/ENSG00000184557/ENSG00000135046/ENSG00000136997	4
BP	GO:0009896	positive regulation of catabolic process	4/33	206/8591	0.00762119	0.0451688	ENSG00000204389/ENSG00000128016/ENSG00000136997/ENSG00000118503	4
BP	GO:0034655	nucleobase-containing compound catabolic process	4/33	209/8591	0.00801341	0.0463557	ENSG00000204389/ENSG00000204388/ENSG00000128016/ENSG00000177954	4
BP	GO:0000226	microtubule cytoskeleton organization	4/33	211/8591	0.00828218	0.0463557	ENSG00000204389/ENSG00000131711/ENSG00000164188/ENSG00000204388	4
BP	GO:0006979	response to oxidative stress	4/33	212/8591	0.00841878	0.0468096	ENSG00000204389/ENSG00000204388/ENSG00000135046/ENSG00000118503	4
MF	GO:0042623	ATPase activity, coupled	4/34	152/8571	0.00291467	0.0489545	ENSG00000204389/ENSG00000204388/ENSG00000135046/ENSG00000173110	4
BP	GO:1905898	positive regulation of response to endoplasmic reticulum stress	3/33	15/8591	2.28e-05	0.00283418	ENSG00000141682/ENSG00000204389/ENSG00000175197	3
BP	GO:0006984	ER-nucleus signaling pathway	3/33	16/8591	2.8e-05	0.00301521	ENSG00000175197/ENSG00000162772/ENSG00000169429	3
BP	GO:1902235	regulation of endoplasmic reticulum stress-induced intrinsic apoptotic signaling pathway	3/33	17/8591	3.39e-05	0.00342351	ENSG00000141682/ENSG00000204389/ENSG00000175197	3
BP	GO:0032757	positive regulation of interleukin-8 production	3/33	19/8591	4.8e-05	0.00408674	ENSG00000204389/ENSG00000175197/ENSG00000204388	3
BP	GO:0035872	nucleotide-binding domain, leucine rich repeat containing receptor signaling pathway	3/33	23/8591	8.68e-05	0.00520129	ENSG00000204389/ENSG00000204388/ENSG00000118503	3
BP	GO:0070423	nucleotide-binding oligomerization domain containing signaling pathway	3/33	23/8591	8.68e-05	0.00520129	ENSG00000204389/ENSG00000204388/ENSG00000118503	3
BP	GO:0032663	regulation of interleukin-2 production	3/33	27/8591	0.000141858	0.00620342	ENSG00000135046/ENSG00000128016/ENSG00000118503	3
BP	GO:0032623	interleukin-2 production	3/33	31/8591	0.00021573	0.00698103	ENSG00000135046/ENSG00000128016/ENSG00000118503	3
BP	GO:0070059	intrinsic apoptotic signaling pathway in response to endoplasmic reticulum stress	3/33	31/8591	0.00021573	0.00698103	ENSG00000141682/ENSG00000204389/ENSG00000175197	3
BP	GO:1902041	regulation of extrinsic apoptotic signaling pathway via death domain receptors	3/33	31/8591	0.00021573	0.00698103	ENSG00000141682/ENSG00000162772/ENSG00000118503	3
BP	GO:0010803	regulation of tumor necrosis factor-mediated signaling pathway	3/33	34/8591	0.000284946	0.00808848	ENSG00000204389/ENSG00000204388/ENSG00000118503	3
BP	GO:0002753	cytoplasmic pattern recognition receptor signaling pathway	3/33	35/8591	0.000310846	0.00852455	ENSG00000204389/ENSG00000204388/ENSG00000118503	3
BP	GO:0008625	extrinsic apoptotic signaling pathway via death domain receptors	3/33	38/8591	0.000397524	0.0107199	ENSG00000141682/ENSG00000162772/ENSG00000118503	3
BP	GO:1905897	regulation of response to endoplasmic reticulum stress	3/33	40/8591	0.00046314	0.0120035	ENSG00000141682/ENSG00000204389/ENSG00000175197	3
BP	GO:0001776	leukocyte homeostasis	3/33	42/8591	0.000535335	0.0127378	ENSG00000141682/ENSG00000135046/ENSG00000118503	3
BP	GO:1902106	negative regulation of leukocyte differentiation	3/33	46/8591	0.00070051	0.0156219	ENSG00000125347/ENSG00000135046/ENSG00000136997	3
BP	GO:0043280	positive regulation of cysteine-type endopeptidase activity involved in apoptotic process	3/33	50/8591	0.000895073	0.0174485	ENSG00000118523/ENSG00000141682/ENSG00000136997	3
BP	GO:0034605	cellular response to heat	3/33	52/8591	0.00100398	0.0184596	ENSG00000204389/ENSG00000204388/ENSG00000173110	3
BP	GO:0097530	granulocyte migration	3/33	52/8591	0.00100398	0.0184596	ENSG00000169344/ENSG00000135046/ENSG00000169429	3
BP	GO:0070555	response to interleukin-1	3/33	53/8591	0.00106144	0.0192968	ENSG00000135046/ENSG00000169429/ENSG00000136997	3
BP	GO:0043618	regulation of transcription from RNA polymerase II promoter in response to stress	3/33	55/8591	0.00118253	0.0198733	ENSG00000204389/ENSG00000175197/ENSG00000162772	3
BP	GO:2001237	negative regulation of extrinsic apoptotic signaling pathway	3/33	56/8591	0.0012462	0.0198733	ENSG00000204389/ENSG00000204388/ENSG00000118503	3
BP	GO:0007006	mitochondrial membrane organization	3/33	58/8591	0.00137996	0.020298	ENSG00000141682/ENSG00000204389/ENSG00000136997	3
BP	GO:2001056	positive regulation of cysteine-type endopeptidase activity	3/33	58/8591	0.00137996	0.020298	ENSG00000118523/ENSG00000141682/ENSG00000136997	3
BP	GO:0043620	regulation of DNA-templated transcription in response to stress	3/33	59/8591	0.0014501	0.0207634	ENSG00000204389/ENSG00000175197/ENSG00000162772	3
BP	GO:0002819	regulation of adaptive immune response	3/33	61/8591	0.00159701	0.0216662	ENSG00000125347/ENSG00000135046/ENSG00000118503	3
BP	GO:0045598	regulation of fat cell differentiation	3/33	61/8591	0.00159701	0.0216662	ENSG00000175197/ENSG00000128016/ENSG00000148671	3
BP	GO:0051101	regulation of DNA binding	3/33	61/8591	0.00159701	0.0216662	ENSG00000175197/ENSG00000205542/ENSG00000136997	3
BP	GO:0050728	negative regulation of inflammatory response	3/33	62/8591	0.00167384	0.0216662	ENSG00000184557/ENSG00000128016/ENSG00000118503	3
BP	GO:0051250	negative regulation of lymphocyte activation	3/33	63/8591	0.00175295	0.0221584	ENSG00000125347/ENSG00000135046/ENSG00000118503	3
BP	GO:0010950	positive regulation of endopeptidase activity	3/33	67/8591	0.0020927	0.0247005	ENSG00000118523/ENSG00000141682/ENSG00000136997	3
BP	GO:0001889	liver development	3/33	68/8591	0.00218358	0.025057	ENSG00000135046/ENSG00000136997/ENSG00000118503	3
BP	GO:0009408	response to heat	3/33	69/8591	0.00227689	0.025337	ENSG00000204389/ENSG00000204388/ENSG00000173110	3
BP	GO:0061008	hepaticobiliary system development	3/33	69/8591	0.00227689	0.025337	ENSG00000135046/ENSG00000136997/ENSG00000118503	3
BP	GO:0002695	negative regulation of leukocyte activation	3/33	72/8591	0.00257158	0.026844	ENSG00000125347/ENSG00000135046/ENSG00000118503	3
BP	GO:0010952	positive regulation of peptidase activity	3/33	73/8591	0.00267481	0.0273914	ENSG00000118523/ENSG00000141682/ENSG00000136997	3
BP	GO:0097529	myeloid leukocyte migration	3/33	74/8591	0.00278057	0.0279439	ENSG00000169344/ENSG00000135046/ENSG00000169429	3
BP	GO:2001242	regulation of intrinsic apoptotic signaling pathway	3/33	74/8591	0.00278057	0.0279439	ENSG00000141682/ENSG00000204389/ENSG00000175197	3
BP	GO:0043433	negative regulation of sequence-specific DNA binding transcription factor activity	3/33	76/8591	0.00299978	0.0285508	ENSG00000175197/ENSG00000205542/ENSG00000118503	3
BP	GO:0061041	regulation of wound healing	3/33	76/8591	0.00299978	0.0285508	ENSG00000135046/ENSG00000136997/ENSG00000118503	3
BP	GO:0042129	regulation of T cell proliferation	3/33	77/8591	0.00311327	0.0292864	ENSG00000125347/ENSG00000135046/ENSG00000223865	3
BP	GO:0031397	negative regulation of protein ubiquitination	3/33	78/8591	0.00322937	0.0298578	ENSG00000204389/ENSG00000204388/ENSG00000118503	3
BP	GO:0030260	entry into host cell	3/33	81/8591	0.00359357	0.0309238	ENSG00000204389/ENSG00000204388/ENSG00000169429	3
BP	GO:0044409	entry into host	3/33	81/8591	0.00359357	0.0309238	ENSG00000204389/ENSG00000204388/ENSG00000169429	3
BP	GO:0050866	negative regulation of cell activation	3/33	81/8591	0.00359357	0.0309238	ENSG00000125347/ENSG00000135046/ENSG00000118503	3
BP	GO:0051806	entry into cell of other organism involved in symbiotic interaction	3/33	81/8591	0.00359357	0.0309238	ENSG00000204389/ENSG00000204388/ENSG00000169429	3
BP	GO:0051828	entry into other organism involved in symbiotic interaction	3/33	81/8591	0.00359357	0.0309238	ENSG00000204389/ENSG00000204388/ENSG00000169429	3
BP	GO:2001235	positive regulation of apoptotic signaling pathway	3/33	81/8591	0.00359357	0.0309238	ENSG00000141682/ENSG00000175197/ENSG00000162772	3
BP	GO:0007051	spindle organization	3/33	82/8591	0.00372033	0.0309238	ENSG00000204389/ENSG00000164188/ENSG00000204388	3
BP	GO:0042594	response to starvation	3/33	82/8591	0.00372033	0.0309238	ENSG00000141682/ENSG00000175197/ENSG00000162772	3
BP	GO:0070507	regulation of microtubule cytoskeleton organization	3/33	82/8591	0.00372033	0.0309238	ENSG00000204389/ENSG00000164188/ENSG00000204388	3
BP	GO:1903321	negative regulation of protein modification by small protein conjugation or removal	3/33	84/8591	0.003982	0.0323761	ENSG00000204389/ENSG00000204388/ENSG00000118503	3
BP	GO:0042098	T cell proliferation	3/33	85/8591	0.00411695	0.0324937	ENSG00000125347/ENSG00000135046/ENSG00000223865	3
BP	GO:1903034	regulation of response to wounding	3/33	86/8591	0.00425466	0.0332963	ENSG00000135046/ENSG00000136997/ENSG00000118503	3
BP	GO:0006006	glucose metabolic process	3/33	88/8591	0.00453844	0.034314	ENSG00000141682/ENSG00000162772/ENSG00000136997	3
BP	GO:0007088	regulation of mitotic nuclear division	3/33	89/8591	0.00468454	0.0347688	ENSG00000204389/ENSG00000164188/ENSG00000204388	3
BP	GO:0043281	regulation of cysteine-type endopeptidase activity involved in apoptotic process	3/33	91/8591	0.00498527	0.0361711	ENSG00000118523/ENSG00000141682/ENSG00000136997	3
BP	GO:1902905	positive regulation of supramolecular fiber organization	3/33	93/8591	0.00529744	0.0375779	ENSG00000118523/ENSG00000204389/ENSG00000204388	3
BP	GO:0031348	negative regulation of defense response	3/33	94/8591	0.00545786	0.0375779	ENSG00000184557/ENSG00000128016/ENSG00000118503	3
BP	GO:0032271	regulation of protein polymerization	3/33	94/8591	0.00545786	0.0375779	ENSG00000204389/ENSG00000204388/ENSG00000205542	3
BP	GO:0006457	protein folding	3/33	95/8591	0.00562119	0.0378516	ENSG00000204389/ENSG00000204388/ENSG00000173110	3
BP	GO:0032886	regulation of microtubule-based process	3/33	95/8591	0.00562119	0.0378516	ENSG00000204389/ENSG00000164188/ENSG00000204388	3
BP	GO:0032944	regulation of mononuclear cell proliferation	3/33	99/8591	0.00630388	0.0404749	ENSG00000125347/ENSG00000135046/ENSG00000223865	3
BP	GO:0050670	regulation of lymphocyte proliferation	3/33	99/8591	0.00630388	0.0404749	ENSG00000125347/ENSG00000135046/ENSG00000223865	3
BP	GO:0051783	regulation of nuclear division	3/33	99/8591	0.00630388	0.0404749	ENSG00000204389/ENSG00000164188/ENSG00000204388	3
BP	GO:0009266	response to temperature stimulus	3/33	100/8591	0.00648196	0.0414538	ENSG00000204389/ENSG00000204388/ENSG00000173110	3
BP	GO:0071216	cellular response to biotic stimulus	3/33	102/8591	0.00684712	0.0431076	ENSG00000175197/ENSG00000169429/ENSG00000118503	3
BP	GO:0050870	positive regulation of T cell activation	3/33	103/8591	0.00703423	0.0434404	ENSG00000135046/ENSG00000223865/ENSG00000107968	3
BP	GO:2001234	negative regulation of apoptotic signaling pathway	3/33	103/8591	0.00703423	0.0434404	ENSG00000204389/ENSG00000204388/ENSG00000118503	3
BP	GO:0060326	cell chemotaxis	3/33	105/8591	0.00741753	0.0443845	ENSG00000135046/ENSG00000205542/ENSG00000169429	3
BP	GO:0045444	fat cell differentiation	3/33	106/8591	0.00761376	0.0451688	ENSG00000175197/ENSG00000128016/ENSG00000148671	3
BP	GO:0019318	hexose metabolic process	3/33	108/8591	0.00801543	0.0463557	ENSG00000141682/ENSG00000162772/ENSG00000136997	3
BP	GO:0045926	negative regulation of growth	3/33	109/8591	0.0082209	0.0463557	ENSG00000204389/ENSG00000204388/ENSG00000205362	3
BP	GO:1903039	positive regulation of leukocyte cell-cell adhesion	3/33	109/8591	0.0082209	0.0463557	ENSG00000135046/ENSG00000223865/ENSG00000107968	3
BP	GO:2000116	regulation of cysteine-type endopeptidase activity	3/33	112/8591	0.00885593	0.0484084	ENSG00000118523/ENSG00000141682/ENSG00000136997	3
MF	GO:0051082	unfolded protein binding	3/34	42/8571	0.000589112	0.0253907	ENSG00000204389/ENSG00000204388/ENSG00000173110	3
MF	GO:0031072	heat shock protein binding	3/34	45/8571	0.000722289	0.0253907	ENSG00000204389/ENSG00000204388/ENSG00000173110	3
BP	GO:0031116	positive regulation of microtubule polymerization	2/33	10/8591	0.000631649	0.0143945	ENSG00000204389/ENSG00000204388	2
BP	GO:0032703	negative regulation of interleukin-2 production	2/33	10/8591	0.000631649	0.0143945	ENSG00000128016/ENSG00000118503	2
BP	GO:0031112	positive regulation of microtubule polymerization or depolymerization	2/33	11/8591	0.000770161	0.0161834	ENSG00000204389/ENSG00000204388	2
BP	GO:0032717	negative regulation of interleukin-8 production	2/33	11/8591	0.000770161	0.0161834	ENSG00000135046/ENSG00000205542	2
BP	GO:1901673	regulation of mitotic spindle assembly	2/33	11/8591	0.000770161	0.0161834	ENSG00000204389/ENSG00000204388	2
BP	GO:2000482	regulation of interleukin-8 secretion	2/33	11/8591	0.000770161	0.0161834	ENSG00000135046/ENSG00000205542	2
BP	GO:0036003	positive regulation of transcription from RNA polymerase II promoter in response to stress	2/33	12/8591	0.000921974	0.01755	ENSG00000175197/ENSG00000162772	2
BP	GO:0007020	microtubule nucleation	2/33	13/8591	0.00108699	0.0193269	ENSG00000204389/ENSG00000204388	2
BP	GO:0072606	interleukin-8 secretion	2/33	13/8591	0.00108699	0.0193269	ENSG00000135046/ENSG00000205542	2
BP	GO:0046685	response to arsenic-containing substance	2/33	14/8591	0.00126511	0.0198733	ENSG00000162772/ENSG00000136997	2
BP	GO:1903580	positive regulation of ATP metabolic process	2/33	14/8591	0.00126511	0.0198733	ENSG00000205542/ENSG00000136997	2
BP	GO:0090169	regulation of spindle assembly	2/33	16/8591	0.00166028	0.0216662	ENSG00000204389/ENSG00000204388	2
BP	GO:1901028	regulation of mitochondrial outer membrane permeabilization involved in apoptotic signaling pathway	2/33	16/8591	0.00166028	0.0216662	ENSG00000141682/ENSG00000204389	2
BP	GO:2000678	negative regulation of transcription regulatory region DNA binding	2/33	16/8591	0.00166028	0.0216662	ENSG00000175197/ENSG00000205542	2
BP	GO:1901099	negative regulation of signal transduction in absence of ligand	2/33	17/8591	0.00187714	0.0227355	ENSG00000204389/ENSG00000204388	2
BP	GO:2001240	negative regulation of extrinsic apoptotic signaling pathway in absence of ligand	2/33	17/8591	0.00187714	0.0227355	ENSG00000204389/ENSG00000204388	2
BP	GO:0031113	regulation of microtubule polymerization	2/33	18/8591	0.00210671	0.0247005	ENSG00000204389/ENSG00000204388	2
BP	GO:0045581	negative regulation of T cell differentiation	2/33	18/8591	0.00210671	0.0247005	ENSG00000125347/ENSG00000135046	2
BP	GO:0060236	regulation of mitotic spindle organization	2/33	19/8591	0.00234892	0.025337	ENSG00000204389/ENSG00000204388	2
BP	GO:0097345	mitochondrial outer membrane permeabilization	2/33	19/8591	0.00234892	0.025337	ENSG00000141682/ENSG00000204389	2
BP	GO:0045023	G0 to G1 transition	2/33	21/8591	0.00287082	0.0281515	ENSG00000118523/ENSG00000136997	2
BP	GO:0045661	regulation of myoblast differentiation	2/33	21/8591	0.00287082	0.0281515	ENSG00000175197/ENSG00000164188	2
BP	GO:0090224	regulation of spindle organization	2/33	21/8591	0.00287082	0.0281515	ENSG00000204389/ENSG00000204388	2
BP	GO:0045620	negative regulation of lymphocyte differentiation	2/33	22/8591	0.00315034	0.0294638	ENSG00000125347/ENSG00000135046	2
BP	GO:1902110	positive regulation of mitochondrial membrane permeability involved in apoptotic process	2/33	23/8591	0.0034421	0.0309238	ENSG00000141682/ENSG00000204389	2
BP	GO:0001961	positive regulation of cytokine-mediated signaling pathway	2/33	24/8591	0.00374603	0.0309238	ENSG00000204389/ENSG00000204388	2
BP	GO:0045913	positive regulation of carbohydrate metabolic process	2/33	24/8591	0.00374603	0.0309238	ENSG00000141682/ENSG00000136997	2
BP	GO:1902686	mitochondrial outer membrane permeabilization involved in programmed cell death	2/33	24/8591	0.00374603	0.0309238	ENSG00000141682/ENSG00000204389	2
BP	GO:2001239	regulation of extrinsic apoptotic signaling pathway in absence of ligand	2/33	24/8591	0.00374603	0.0309238	ENSG00000204389/ENSG00000204388	2
BP	GO:0035794	positive regulation of mitochondrial membrane permeability	2/33	25/8591	0.00406202	0.0323761	ENSG00000141682/ENSG00000204389	2
BP	GO:0038066	p38MAPK cascade	2/33	25/8591	0.00406202	0.0323761	ENSG00000099860/ENSG00000128016	2
BP	GO:0051881	regulation of mitochondrial membrane potential	2/33	25/8591	0.00406202	0.0323761	ENSG00000141682/ENSG00000136997	2
BP	GO:1902108	regulation of mitochondrial membrane permeability involved in apoptotic process	2/33	25/8591	0.00406202	0.0323761	ENSG00000141682/ENSG00000204389	2
BP	GO:1905710	positive regulation of membrane permeability	2/33	25/8591	0.00406202	0.0323761	ENSG00000141682/ENSG00000204389	2
BP	GO:0060760	positive regulation of response to cytokine stimulus	2/33	26/8591	0.00438998	0.0336635	ENSG00000204389/ENSG00000204388	2
BP	GO:1903313	positive regulation of mRNA metabolic process	2/33	26/8591	0.00438998	0.0336635	ENSG00000204389/ENSG00000128016	2
BP	GO:2001238	positive regulation of extrinsic apoptotic signaling pathway	2/33	26/8591	0.00438998	0.0336635	ENSG00000141682/ENSG00000162772	2
BP	GO:2001244	positive regulation of intrinsic apoptotic signaling pathway	2/33	26/8591	0.00438998	0.0336635	ENSG00000141682/ENSG00000175197	2
BP	GO:0043124	negative regulation of I-kappaB kinase/NF-kappaB signaling	2/33	27/8591	0.00472983	0.0348356	ENSG00000205542/ENSG00000118503	2
BP	GO:0031110	regulation of microtubule polymerization or depolymerization	2/33	28/8591	0.00508148	0.0367046	ENSG00000204389/ENSG00000204388	2
BP	GO:0000186	activation of MAPKK activity	2/33	29/8591	0.00544483	0.0375779	ENSG00000099860/ENSG00000107968	2
BP	GO:0002260	lymphocyte homeostasis	2/33	29/8591	0.00544483	0.0375779	ENSG00000141682/ENSG00000118503	2
BP	GO:0006754	ATP biosynthetic process	2/33	29/8591	0.00544483	0.0375779	ENSG00000205542/ENSG00000136997	2
BP	GO:0045600	positive regulation of fat cell differentiation	2/33	29/8591	0.00544483	0.0375779	ENSG00000128016/ENSG00000148671	2
BP	GO:0046785	microtubule polymerization	2/33	29/8591	0.00544483	0.0375779	ENSG00000204389/ENSG00000204388	2
BP	GO:0090307	mitotic spindle assembly	2/33	29/8591	0.00544483	0.0375779	ENSG00000204389/ENSG00000204388	2
BP	GO:2000677	regulation of transcription regulatory region DNA binding	2/33	30/8591	0.00581979	0.0389108	ENSG00000175197/ENSG00000205542	2
BP	GO:0043392	negative regulation of DNA binding	2/33	31/8591	0.00620627	0.0404749	ENSG00000175197/ENSG00000205542	2
BP	GO:0046902	regulation of mitochondrial membrane permeability	2/33	31/8591	0.00620627	0.0404749	ENSG00000141682/ENSG00000204389	2
BP	GO:0050710	negative regulation of cytokine secretion	2/33	33/8591	0.00701347	0.0434404	ENSG00000135046/ENSG00000205542	2
BP	GO:0090303	positive regulation of wound healing	2/33	33/8591	0.00701347	0.0434404	ENSG00000135046/ENSG00000136997	2
BP	GO:0009206	purine ribonucleoside triphosphate biosynthetic process	2/33	34/8591	0.007434	0.0443845	ENSG00000205542/ENSG00000136997	2
BP	GO:0031295	T cell costimulation	2/33	34/8591	0.007434	0.0443845	ENSG00000223865/ENSG00000107968	2
BP	GO:0090559	regulation of membrane permeability	2/33	34/8591	0.007434	0.0443845	ENSG00000141682/ENSG00000204389	2
BP	GO:1900034	regulation of cellular response to heat	2/33	34/8591	0.007434	0.0443845	ENSG00000204389/ENSG00000204388	2
BP	GO:0009145	purine nucleoside triphosphate biosynthetic process	2/33	35/8591	0.00786571	0.0461113	ENSG00000205542/ENSG00000136997	2
BP	GO:0031294	lymphocyte costimulation	2/33	35/8591	0.00786571	0.0461113	ENSG00000223865/ENSG00000107968	2
BP	GO:0060337	type I interferon signaling pathway	2/33	35/8591	0.00786571	0.0461113	ENSG00000135114/ENSG00000125347	2
BP	GO:0009201	ribonucleoside triphosphate biosynthetic process	2/33	36/8591	0.0083085	0.0463557	ENSG00000205542/ENSG00000136997	2
BP	GO:0034121	regulation of toll-like receptor signaling pathway	2/33	36/8591	0.0083085	0.0463557	ENSG00000125347/ENSG00000118503	2
BP	GO:0038034	signal transduction in absence of ligand	2/33	36/8591	0.0083085	0.0463557	ENSG00000204389/ENSG00000204388	2
BP	GO:0045445	myoblast differentiation	2/33	36/8591	0.0083085	0.0463557	ENSG00000175197/ENSG00000164188	2
BP	GO:0046634	regulation of alpha-beta T cell activation	2/33	36/8591	0.0083085	0.0463557	ENSG00000125347/ENSG00000135046	2
BP	GO:0071357	cellular response to type I interferon	2/33	36/8591	0.0083085	0.0463557	ENSG00000135114/ENSG00000125347	2
BP	GO:0097192	extrinsic apoptotic signaling pathway in absence of ligand	2/33	36/8591	0.0083085	0.0463557	ENSG00000204389/ENSG00000204388	2
BP	GO:1903036	positive regulation of response to wounding	2/33	36/8591	0.0083085	0.0463557	ENSG00000135046/ENSG00000136997	2
BP	GO:0045652	regulation of megakaryocyte differentiation	2/33	37/8591	0.00876229	0.048059	ENSG00000132475/ENSG00000005483	2
BP	GO:2001022	positive regulation of response to DNA damage stimulus	2/33	37/8591	0.00876229	0.048059	ENSG00000141682/ENSG00000136997	2
MF	GO:0005544	calcium-dependent phospholipid binding	2/34	21/8571	0.00305966	0.0489545	ENSG00000205502/ENSG00000135046	2

## Sheet: POD_up_GOenrich_significant
Category	ID	Description	GeneRatio	BgRatio	pvalue	padj	geneID	Count
CC	GO:0031012	extracellular matrix	44662	254/8986	0.000175909	0.0137209	ENSG00000164176/ENSG00000118523/ENSG00000183098/ENSG00000044574	4
CC	GO:0005796	Golgi lumen	44603	44/8986	0.00125318	0.048874	ENSG00000169344/ENSG00000183098	2
MF	GO:0032403	protein complex binding	44691	392/8571	4.06351e-05	0.00174731	ENSG00000164176/ENSG00000169344/ENSG00000118523/ENSG00000169604/ENSG00000162614	5
MF	GO:0050839	cell adhesion molecule binding	44661	231/8571	9.5015e-05	0.00204282	ENSG00000164176/ENSG00000136732/ENSG00000118523/ENSG00000044574	4
MF	GO:0015026	coreceptor activity	44602	22/8571	0.000279534	0.00400665	ENSG00000183098/ENSG00000132329	2
MF	GO:0005178	integrin binding	44602	56/8571	0.00182451	0.0196135	ENSG00000164176/ENSG00000118523	2
MF	GO:0051015	actin filament binding	44602	85/8571	0.00415382	0.0357229	ENSG00000169604/ENSG00000162614	2
MF	GO:0005509	calcium ion binding	44630	330/8571	0.00554681	0.0378311	ENSG00000164176/ENSG00000169344/ENSG00000044574	3
MF	GO:1901681	sulfur compound binding	44602	104/8571	0.00615856	0.0378311	ENSG00000118523/ENSG00000183098	2

## Sheet: PT_up_GOenrich_significant
Category	ID	Description	GeneRatio	BgRatio	pvalue	padj	geneID	Count
BP	GO:0070972	protein localization to endoplasmic reticulum	11/127	61/8591	1.06419e-09	1.76872e-06	ENSG00000145425/ENSG00000231500/ENSG00000118181/ENSG00000167526/ENSG00000071082/ENSG00000164587/ENSG00000198755/ENSG00000198918/ENSG00000044574/ENSG00000148303/ENSG00000174748	11
BP	GO:0006614	SRP-dependent cotranslational protein targeting to membrane	10/127	48/8591	1.41838e-09	1.76872e-06	ENSG00000145425/ENSG00000231500/ENSG00000118181/ENSG00000167526/ENSG00000071082/ENSG00000164587/ENSG00000198755/ENSG00000198918/ENSG00000148303/ENSG00000174748	10
BP	GO:0006613	cotranslational protein targeting to membrane	10/127	51/8591	2.66914e-09	2.00977e-06	ENSG00000145425/ENSG00000231500/ENSG00000118181/ENSG00000167526/ENSG00000071082/ENSG00000164587/ENSG00000198755/ENSG00000198918/ENSG00000148303/ENSG00000174748	10
BP	GO:0045047	protein targeting to ER	10/127	53/8591	3.97284e-09	2.00977e-06	ENSG00000145425/ENSG00000231500/ENSG00000118181/ENSG00000167526/ENSG00000071082/ENSG00000164587/ENSG00000198755/ENSG00000198918/ENSG00000148303/ENSG00000174748	10
BP	GO:0072599	establishment of protein localization to endoplasmic reticulum	10/127	54/8591	4.81533e-09	2.00977e-06	ENSG00000145425/ENSG00000231500/ENSG00000118181/ENSG00000167526/ENSG00000071082/ENSG00000164587/ENSG00000198755/ENSG00000198918/ENSG00000148303/ENSG00000174748	10
BP	GO:0006402	mRNA catabolic process	14/127	128/8591	4.83504e-09	2.00977e-06	ENSG00000204389/ENSG00000128016/ENSG00000204388/ENSG00000145425/ENSG00000231500/ENSG00000141543/ENSG00000118181/ENSG00000167526/ENSG00000071082/ENSG00000164587/ENSG00000198755/ENSG00000198918/ENSG00000148303/ENSG00000174748	14
BP	GO:0000184	nuclear-transcribed mRNA catabolic process, nonsense-mediated decay	10/127	56/8591	6.98834e-09	2.48984e-06	ENSG00000145425/ENSG00000231500/ENSG00000118181/ENSG00000167526/ENSG00000071082/ENSG00000164587/ENSG00000198755/ENSG00000198918/ENSG00000148303/ENSG00000174748	10
BP	GO:0006401	RNA catabolic process	14/127	144/8591	2.24299e-08	6.99253e-06	ENSG00000204389/ENSG00000128016/ENSG00000204388/ENSG00000145425/ENSG00000231500/ENSG00000141543/ENSG00000118181/ENSG00000167526/ENSG00000071082/ENSG00000164587/ENSG00000198755/ENSG00000198918/ENSG00000148303/ENSG00000174748	14
BP	GO:0000956	nuclear-transcribed mRNA catabolic process	12/127	118/8591	1.4609e-07	4.04831e-05	ENSG00000128016/ENSG00000145425/ENSG00000231500/ENSG00000141543/ENSG00000118181/ENSG00000167526/ENSG00000071082/ENSG00000164587/ENSG00000198755/ENSG00000198918/ENSG00000148303/ENSG00000174748	12
BP	GO:0019439	aromatic compound catabolic process	16/127	231/8591	2.55933e-07	6.38298e-05	ENSG00000204389/ENSG00000128016/ENSG00000204388/ENSG00000145425/ENSG00000162174/ENSG00000183077/ENSG00000231500/ENSG00000141543/ENSG00000118181/ENSG00000167526/ENSG00000071082/ENSG00000164587/ENSG00000198755/ENSG00000198918/ENSG00000148303/ENSG00000174748	16
BP	GO:0006612	protein targeting to membrane	10/127	82/8591	3.03604e-07	6.88352e-05	ENSG00000145425/ENSG00000231500/ENSG00000118181/ENSG00000167526/ENSG00000071082/ENSG00000164587/ENSG00000198755/ENSG00000198918/ENSG00000148303/ENSG00000174748	10
BP	GO:0019083	viral transcription	10/127	86/8591	4.78074e-07	9.24115e-05	ENSG00000145425/ENSG00000231500/ENSG00000118181/ENSG00000167526/ENSG00000071082/ENSG00000164587/ENSG00000198755/ENSG00000198918/ENSG00000148303/ENSG00000174748	10
BP	GO:1901361	organic cyclic compound catabolic process	16/127	242/8591	4.81696e-07	9.24115e-05	ENSG00000204389/ENSG00000128016/ENSG00000204388/ENSG00000145425/ENSG00000162174/ENSG00000183077/ENSG00000231500/ENSG00000141543/ENSG00000118181/ENSG00000167526/ENSG00000071082/ENSG00000164587/ENSG00000198755/ENSG00000198918/ENSG00000148303/ENSG00000174748	16
BP	GO:0048511	rhythmic process	12/127	139/8591	8.77796e-07	0.000156373	ENSG00000054598/ENSG00000136997/ENSG00000117318/ENSG00000125968/ENSG00000135046/ENSG00000137673/ENSG00000172201/ENSG00000154734/ENSG00000146648/ENSG00000132437/ENSG00000130522/ENSG00000130707	12
BP	GO:0006413	translational initiation	10/127	93/8591	9.99692e-07	0.000166215	ENSG00000145425/ENSG00000231500/ENSG00000118181/ENSG00000167526/ENSG00000071082/ENSG00000164587/ENSG00000198755/ENSG00000198918/ENSG00000148303/ENSG00000174748	10
BP	GO:0046700	heterocycle catabolic process	15/127	227/8591	1.13719e-06	0.00017637	ENSG00000204389/ENSG00000128016/ENSG00000204388/ENSG00000145425/ENSG00000183077/ENSG00000231500/ENSG00000141543/ENSG00000118181/ENSG00000167526/ENSG00000071082/ENSG00000164587/ENSG00000198755/ENSG00000198918/ENSG00000148303/ENSG00000174748	15
BP	GO:0044270	cellular nitrogen compound catabolic process	15/127	228/8591	1.2022e-06	0.00017637	ENSG00000204389/ENSG00000128016/ENSG00000204388/ENSG00000145425/ENSG00000183077/ENSG00000231500/ENSG00000141543/ENSG00000118181/ENSG00000167526/ENSG00000071082/ENSG00000164587/ENSG00000198755/ENSG00000198918/ENSG00000148303/ENSG00000174748	15
BP	GO:0019080	viral gene expression	10/127	96/8591	1.34447e-06	0.000186284	ENSG00000145425/ENSG00000231500/ENSG00000118181/ENSG00000167526/ENSG00000071082/ENSG00000164587/ENSG00000198755/ENSG00000198918/ENSG00000148303/ENSG00000174748	10
BP	GO:0034655	nucleobase-containing compound catabolic process	14/127	209/8591	2.25992e-06	0.000296644	ENSG00000204389/ENSG00000128016/ENSG00000204388/ENSG00000145425/ENSG00000231500/ENSG00000141543/ENSG00000118181/ENSG00000167526/ENSG00000071082/ENSG00000164587/ENSG00000198755/ENSG00000198918/ENSG00000148303/ENSG00000174748	14
BP	GO:0006364	rRNA processing	11/127	127/8591	2.48396e-06	0.00030975	ENSG00000145425/ENSG00000231500/ENSG00000141543/ENSG00000118181/ENSG00000167526/ENSG00000071082/ENSG00000164587/ENSG00000198755/ENSG00000198918/ENSG00000148303/ENSG00000174748	11
BP	GO:0090150	establishment of protein localization to membrane	11/127	129/8591	2.89757e-06	0.000334779	ENSG00000145425/ENSG00000146648/ENSG00000231500/ENSG00000118181/ENSG00000167526/ENSG00000071082/ENSG00000164587/ENSG00000198755/ENSG00000198918/ENSG00000148303/ENSG00000174748	11
BP	GO:0019058	viral life cycle	15/127	245/8591	2.95748e-06	0.000334779	ENSG00000204389/ENSG00000204388/ENSG00000145425/ENSG00000154639/ENSG00000130234/ENSG00000146648/ENSG00000231500/ENSG00000118181/ENSG00000167526/ENSG00000071082/ENSG00000164587/ENSG00000198755/ENSG00000198918/ENSG00000148303/ENSG00000174748	15
BP	GO:0016032	viral process	22/127	497/8591	3.08738e-06	0.000334779	ENSG00000135480/ENSG00000204389/ENSG00000125347/ENSG00000136997/ENSG00000204388/ENSG00000145425/ENSG00000154639/ENSG00000118503/ENSG00000130234/ENSG00000023445/ENSG00000146648/ENSG00000231500/ENSG00000118181/ENSG00000167526/ENSG00000117632/ENSG00000071082/ENSG00000164587/ENSG00000198755/ENSG00000000003/ENSG00000198918/ENSG00000148303/ENSG00000174748	22
BP	GO:0071364	cellular response to epidermal growth factor stimulus	5/127	17/8591	3.50151e-06	0.000363865	ENSG00000054598/ENSG00000136997/ENSG00000125968/ENSG00000146648/ENSG00000125398	5
BP	GO:0044033	multi-organism metabolic process	10/127	110/8591	4.69488e-06	0.000468361	ENSG00000145425/ENSG00000231500/ENSG00000118181/ENSG00000167526/ENSG00000071082/ENSG00000164587/ENSG00000198755/ENSG00000198918/ENSG00000148303/ENSG00000174748	10
BP	GO:0048608	reproductive structure development	13/127	201/8591	7.80986e-06	0.000749146	ENSG00000054598/ENSG00000110092/ENSG00000136997/ENSG00000184557/ENSG00000135046/ENSG00000172201/ENSG00000154734/ENSG00000146648/ENSG00000164292/ENSG00000167642/ENSG00000176046/ENSG00000172270/ENSG00000125398	13
BP	GO:0061458	reproductive system development	13/127	202/8591	8.24341e-06	0.000754081	ENSG00000054598/ENSG00000110092/ENSG00000136997/ENSG00000184557/ENSG00000135046/ENSG00000172201/ENSG00000154734/ENSG00000146648/ENSG00000164292/ENSG00000167642/ENSG00000176046/ENSG00000172270/ENSG00000125398	13
BP	GO:0070849	response to epidermal growth factor	5/127	20/8591	8.46602e-06	0.000754081	ENSG00000054598/ENSG00000136997/ENSG00000125968/ENSG00000146648/ENSG00000125398	5
BP	GO:0016071	mRNA metabolic process	19/127	414/8591	9.50055e-06	0.000817047	ENSG00000070756/ENSG00000204389/ENSG00000128016/ENSG00000204388/ENSG00000145425/ENSG00000231500/ENSG00000141543/ENSG00000118181/ENSG00000167526/ENSG00000175197/ENSG00000115875/ENSG00000071082/ENSG00000164587/ENSG00000198755/ENSG00000136527/ENSG00000169813/ENSG00000198918/ENSG00000148303/ENSG00000174748	19
BP	GO:0016072	rRNA metabolic process	11/127	150/8591	1.24744e-05	0.00103704	ENSG00000145425/ENSG00000231500/ENSG00000141543/ENSG00000118181/ENSG00000167526/ENSG00000071082/ENSG00000164587/ENSG00000198755/ENSG00000198918/ENSG00000148303/ENSG00000174748	11
BP	GO:0043066	negative regulation of apoptotic process	19/127	423/8591	1.29035e-05	0.00103811	ENSG00000054598/ENSG00000204389/ENSG00000136997/ENSG00000198914/ENSG00000204388/ENSG00000184557/ENSG00000125968/ENSG00000145425/ENSG00000135046/ENSG00000163545/ENSG00000118503/ENSG00000102265/ENSG00000137331/ENSG00000023445/ENSG00000112902/ENSG00000146648/ENSG00000044574/ENSG00000240583/ENSG00000125398	19
BP	GO:0050679	positive regulation of epithelial cell proliferation	8/127	78/8591	1.80173e-05	0.00140048	ENSG00000110092/ENSG00000136997/ENSG00000125968/ENSG00000118503/ENSG00000135821/ENSG00000112902/ENSG00000146648/ENSG00000125398	8
BP	GO:0043069	negative regulation of programmed cell death	19/127	434/8591	1.85308e-05	0.00140048	ENSG00000054598/ENSG00000204389/ENSG00000136997/ENSG00000198914/ENSG00000204388/ENSG00000184557/ENSG00000125968/ENSG00000145425/ENSG00000135046/ENSG00000163545/ENSG00000118503/ENSG00000102265/ENSG00000137331/ENSG00000023445/ENSG00000112902/ENSG00000146648/ENSG00000044574/ENSG00000240583/ENSG00000125398	19
BP	GO:0060548	negative regulation of cell death	20/127	477/8591	2.04533e-05	0.00150031	ENSG00000054598/ENSG00000118523/ENSG00000204389/ENSG00000136997/ENSG00000198914/ENSG00000204388/ENSG00000184557/ENSG00000125968/ENSG00000145425/ENSG00000135046/ENSG00000163545/ENSG00000118503/ENSG00000102265/ENSG00000137331/ENSG00000023445/ENSG00000112902/ENSG00000146648/ENSG00000044574/ENSG00000240583/ENSG00000125398	20
BP	GO:0010243	response to organonitrogen compound	18/127	403/8591	2.41106e-05	0.00171805	ENSG00000118523/ENSG00000110092/ENSG00000136997/ENSG00000184557/ENSG00000125968/ENSG00000101384/ENSG00000135046/ENSG00000102554/ENSG00000118503/ENSG00000136111/ENSG00000102265/ENSG00000146648/ENSG00000132437/ENSG00000044574/ENSG00000240583/ENSG00000172270/ENSG00000130522/ENSG00000125398	18
BP	GO:0042254	ribosome biogenesis	11/127	162/8591	2.57627e-05	0.00178478	ENSG00000145425/ENSG00000231500/ENSG00000141543/ENSG00000118181/ENSG00000167526/ENSG00000071082/ENSG00000164587/ENSG00000198755/ENSG00000198918/ENSG00000148303/ENSG00000174748	11
BP	GO:0030029	actin filament-based process	16/127	331/8591	2.74101e-05	0.00184759	ENSG00000277443/ENSG00000118523/ENSG00000133020/ENSG00000125968/ENSG00000115963/ENSG00000135046/ENSG00000154639/ENSG00000163545/ENSG00000205542/ENSG00000152527/ENSG00000136068/ENSG00000046604/ENSG00000112902/ENSG00000117632/ENSG00000198736/ENSG00000240583	16
BP	GO:0072657	protein localization to membrane	13/127	227/8591	2.87353e-05	0.00188595	ENSG00000154096/ENSG00000145425/ENSG00000146648/ENSG00000231500/ENSG00000118181/ENSG00000167526/ENSG00000071082/ENSG00000164587/ENSG00000198755/ENSG00000198918/ENSG00000148303/ENSG00000172270/ENSG00000174748	13
BP	GO:0001655	urogenital system development	10/127	138/8591	3.49181e-05	0.00218383	ENSG00000054598/ENSG00000169344/ENSG00000136997/ENSG00000198914/ENSG00000117318/ENSG00000101384/ENSG00000135046/ENSG00000172201/ENSG00000154734/ENSG00000125398	10
BP	GO:0072594	establishment of protein localization to organelle	15/127	301/8591	3.50253e-05	0.00218383	ENSG00000145425/ENSG00000205542/ENSG00000118503/ENSG00000112902/ENSG00000146648/ENSG00000231500/ENSG00000118181/ENSG00000167526/ENSG00000175197/ENSG00000071082/ENSG00000164587/ENSG00000198755/ENSG00000198918/ENSG00000148303/ENSG00000174748	15
BP	GO:0071363	cellular response to growth factor stimulus	15/127	310/8591	4.92072e-05	0.00299324	ENSG00000054598/ENSG00000118523/ENSG00000204389/ENSG00000128016/ENSG00000136997/ENSG00000125968/ENSG00000146648/ENSG00000167642/ENSG00000141543/ENSG00000132437/ENSG00000130513/ENSG00000169813/ENSG00000044574/ENSG00000055163/ENSG00000125398	15
BP	GO:0030036	actin cytoskeleton organization	14/127	283/8591	7.03058e-05	0.00409976	ENSG00000277443/ENSG00000118523/ENSG00000125968/ENSG00000115963/ENSG00000135046/ENSG00000154639/ENSG00000163545/ENSG00000205542/ENSG00000152527/ENSG00000136068/ENSG00000112902/ENSG00000117632/ENSG00000198736/ENSG00000240583	14
BP	GO:0070848	response to growth factor	15/127	320/8591	7.06856e-05	0.00409976	ENSG00000054598/ENSG00000118523/ENSG00000204389/ENSG00000128016/ENSG00000136997/ENSG00000125968/ENSG00000146648/ENSG00000167642/ENSG00000141543/ENSG00000132437/ENSG00000130513/ENSG00000169813/ENSG00000044574/ENSG00000055163/ENSG00000125398	15
BP	GO:0032677	regulation of interleukin-8 production	5/127	31/8591	8.14407e-05	0.00461621	ENSG00000204389/ENSG00000204388/ENSG00000135046/ENSG00000205542/ENSG00000175197	5
BP	GO:0072009	nephron epithelium development	6/127	50/8591	8.64909e-05	0.00479352	ENSG00000054598/ENSG00000169344/ENSG00000136997/ENSG00000198914/ENSG00000101384/ENSG00000125398	6
BP	GO:0045596	negative regulation of cell differentiation	15/127	327/8591	9.02501e-05	0.00489313	ENSG00000125347/ENSG00000128016/ENSG00000110092/ENSG00000136997/ENSG00000154096/ENSG00000117318/ENSG00000125968/ENSG00000101384/ENSG00000135046/ENSG00000172201/ENSG00000112902/ENSG00000146648/ENSG00000175197/ENSG00000125398/ENSG00000135916	15
BP	GO:0008544	epidermis development	12/127	222/8591	0.000103246	0.00547861	ENSG00000054598/ENSG00000118523/ENSG00000135480/ENSG00000112378/ENSG00000163435/ENSG00000101384/ENSG00000135046/ENSG00000072210/ENSG00000136068/ENSG00000046604/ENSG00000146648/ENSG00000125398	12
BP	GO:0016049	cell growth	12/127	223/8591	0.000107763	0.0055055	ENSG00000118523/ENSG00000204389/ENSG00000204388/ENSG00000132475/ENSG00000150938/ENSG00000112902/ENSG00000146648/ENSG00000022267/ENSG00000055163/ENSG00000118515/ENSG00000125398/ENSG00000163453	12
BP	GO:0042698	ovulation cycle	6/127	52/8591	0.000108167	0.0055055	ENSG00000054598/ENSG00000136997/ENSG00000135046/ENSG00000137673/ENSG00000154734/ENSG00000146648	6
BP	GO:0072359	circulatory system development	19/127	498/8591	0.000120278	0.00593476	ENSG00000054598/ENSG00000118523/ENSG00000248329/ENSG00000154096/ENSG00000117318/ENSG00000184557/ENSG00000125968/ENSG00000101384/ENSG00000154639/ENSG00000102554/ENSG00000118503/ENSG00000130066/ENSG00000046604/ENSG00000112902/ENSG00000154734/ENSG00000146648/ENSG00000175197/ENSG00000240583/ENSG00000125398	19
BP	GO:0052548	regulation of endopeptidase activity	11/127	192/8591	0.00012136	0.00593476	ENSG00000118523/ENSG00000136997/ENSG00000113889/ENSG00000112378/ENSG00000123243/ENSG00000102265/ENSG00000150938/ENSG00000023445/ENSG00000167642/ENSG00000240583/ENSG00000055163	11
BP	GO:0032637	interleukin-8 production	5/127	34/8591	0.000128722	0.00617371	ENSG00000204389/ENSG00000204388/ENSG00000135046/ENSG00000205542/ENSG00000175197	5
BP	GO:0008285	negative regulation of cell proliferation	15/127	341/8591	0.000144023	0.00667789	ENSG00000169344/ENSG00000204389/ENSG00000125347/ENSG00000136997/ENSG00000204388/ENSG00000113389/ENSG00000135269/ENSG00000118503/ENSG00000277075/ENSG00000154734/ENSG00000167642/ENSG00000176046/ENSG00000125398/ENSG00000135535/ENSG00000163453	15
BP	GO:0031960	response to corticosteroid	7/127	78/8591	0.00014459	0.00667789	ENSG00000118523/ENSG00000110092/ENSG00000135046/ENSG00000146648/ENSG00000100889/ENSG00000240583/ENSG00000163453	7
BP	GO:0002753	cytoplasmic pattern recognition receptor signaling pathway	5/127	35/8591	0.000148411	0.00672975	ENSG00000204389/ENSG00000204388/ENSG00000118503/ENSG00000023445/ENSG00000000003	5
BP	GO:1901698	response to nitrogen compound	18/127	467/8591	0.000162753	0.00724831	ENSG00000118523/ENSG00000110092/ENSG00000136997/ENSG00000184557/ENSG00000125968/ENSG00000101384/ENSG00000135046/ENSG00000102554/ENSG00000118503/ENSG00000136111/ENSG00000102265/ENSG00000146648/ENSG00000132437/ENSG00000044574/ENSG00000240583/ENSG00000172270/ENSG00000130522/ENSG00000125398	18
BP	GO:1901652	response to peptide	12/127	234/8591	0.000169813	0.00743005	ENSG00000118523/ENSG00000136997/ENSG00000184557/ENSG00000125968/ENSG00000101384/ENSG00000135046/ENSG00000102554/ENSG00000118503/ENSG00000136111/ENSG00000102265/ENSG00000172270/ENSG00000130522	12
BP	GO:0071496	cellular response to external stimulus	9/127	136/8591	0.000175003	0.00745267	ENSG00000162772/ENSG00000125347/ENSG00000163545/ENSG00000135821/ENSG00000137673/ENSG00000146648/ENSG00000044574/ENSG00000240583/ENSG00000125398	9
BP	GO:0009887	animal organ morphogenesis	18/127	470/8591	0.000176306	0.00745267	ENSG00000054598/ENSG00000118523/ENSG00000136997/ENSG00000112378/ENSG00000154096/ENSG00000117318/ENSG00000125968/ENSG00000163435/ENSG00000101384/ENSG00000118503/ENSG00000172201/ENSG00000154734/ENSG00000146648/ENSG00000141543/ENSG00000022267/ENSG00000240583/ENSG00000172270/ENSG00000125398	18
BP	GO:0035272	exocrine system development	4/127	20/8591	0.000183687	0.00759916	ENSG00000054598/ENSG00000146648/ENSG00000125534/ENSG00000125398	4
BP	GO:0033365	protein localization to organelle	17/127	430/8591	0.000185865	0.00759916	ENSG00000145425/ENSG00000205542/ENSG00000118503/ENSG00000112902/ENSG00000146648/ENSG00000231500/ENSG00000118181/ENSG00000167526/ENSG00000175197/ENSG00000071082/ENSG00000164587/ENSG00000198755/ENSG00000198918/ENSG00000044574/ENSG00000148303/ENSG00000174748/ENSG00000125398	17
BP	GO:0007623	circadian rhythm	7/127	82/8591	0.000198153	0.00797085	ENSG00000117318/ENSG00000125968/ENSG00000172201/ENSG00000146648/ENSG00000132437/ENSG00000130522/ENSG00000130707	7
BP	GO:0052547	regulation of peptidase activity	11/127	204/8591	0.00020715	0.00820049	ENSG00000118523/ENSG00000136997/ENSG00000113889/ENSG00000112378/ENSG00000123243/ENSG00000102265/ENSG00000150938/ENSG00000023445/ENSG00000167642/ENSG00000240583/ENSG00000055163	11
BP	GO:0034470	ncRNA processing	11/127	205/8591	0.000216182	0.00842436	ENSG00000145425/ENSG00000231500/ENSG00000141543/ENSG00000118181/ENSG00000167526/ENSG00000071082/ENSG00000164587/ENSG00000198755/ENSG00000198918/ENSG00000148303/ENSG00000174748	11
BP	GO:0072006	nephron development	6/127	59/8591	0.000220028	0.00844229	ENSG00000054598/ENSG00000169344/ENSG00000136997/ENSG00000198914/ENSG00000101384/ENSG00000125398	6
BP	GO:1901565	organonitrogen compound catabolic process	10/127	173/8591	0.00023199	0.00876642	ENSG00000135821/ENSG00000134864/ENSG00000162174/ENSG00000167701/ENSG00000130066/ENSG00000169439/ENSG00000130234/ENSG00000144214/ENSG00000183077/ENSG00000169919	10
BP	GO:0001558	regulation of cell growth	10/127	174/8591	0.000243095	0.00904892	ENSG00000118523/ENSG00000204389/ENSG00000204388/ENSG00000132475/ENSG00000150938/ENSG00000112902/ENSG00000146648/ENSG00000022267/ENSG00000118515/ENSG00000163453	10
BP	GO:0045598	regulation of fat cell differentiation	6/127	61/8591	0.000264693	0.009708	ENSG00000148671/ENSG00000128016/ENSG00000101384/ENSG00000102554/ENSG00000172201/ENSG00000175197	6
BP	GO:0061326	renal tubule development	5/127	40/8591	0.000283566	0.0101011	ENSG00000169344/ENSG00000136997/ENSG00000198914/ENSG00000101384/ENSG00000125398	5
BP	GO:0072080	nephron tubule development	5/127	40/8591	0.000283566	0.0101011	ENSG00000169344/ENSG00000136997/ENSG00000198914/ENSG00000101384/ENSG00000125398	5
BP	GO:0034097	response to cytokine	18/127	489/8591	0.000287561	0.0101011	ENSG00000054598/ENSG00000204389/ENSG00000125347/ENSG00000136997/ENSG00000204388/ENSG00000184557/ENSG00000135046/ENSG00000102554/ENSG00000205542/ENSG00000118503/ENSG00000102265/ENSG00000023445/ENSG00000115875/ENSG00000100889/ENSG00000169813/ENSG00000044574/ENSG00000130522/ENSG00000125398	18
BP	GO:0045665	negative regulation of neuron differentiation	7/127	88/8591	0.000307532	0.0105894	ENSG00000154096/ENSG00000125968/ENSG00000101384/ENSG00000172201/ENSG00000112902/ENSG00000125398/ENSG00000135916	7
BP	GO:0051093	negative regulation of developmental process	17/127	449/8591	0.000309955	0.0105894	ENSG00000054598/ENSG00000125347/ENSG00000128016/ENSG00000110092/ENSG00000136997/ENSG00000154096/ENSG00000117318/ENSG00000125968/ENSG00000101384/ENSG00000135046/ENSG00000102265/ENSG00000172201/ENSG00000112902/ENSG00000146648/ENSG00000175197/ENSG00000125398/ENSG00000135916	17
BP	GO:0035872	nucleotide-binding domain, leucine rich repeat containing receptor signaling pathway	4/127	23/8591	0.000324384	0.0107869	ENSG00000204389/ENSG00000204388/ENSG00000118503/ENSG00000023445	4
BP	GO:0070423	nucleotide-binding oligomerization domain containing signaling pathway	4/127	23/8591	0.000324384	0.0107869	ENSG00000204389/ENSG00000204388/ENSG00000118503/ENSG00000023445	4
BP	GO:0072234	metanephric nephron tubule development	3/127	10/8591	0.000350953	0.0115168	ENSG00000169344/ENSG00000198914/ENSG00000125398	3
BP	GO:0030857	negative regulation of epithelial cell differentiation	4/127	24/8591	0.000384835	0.0124646	ENSG00000110092/ENSG00000125968/ENSG00000101384/ENSG00000125398	4
BP	GO:0071260	cellular response to mechanical stimulus	5/127	43/8591	0.000400401	0.0128026	ENSG00000125347/ENSG00000137673/ENSG00000146648/ENSG00000240583/ENSG00000125398	5
BP	GO:0001822	kidney development	8/127	121/8591	0.000407037	0.01285	ENSG00000054598/ENSG00000169344/ENSG00000136997/ENSG00000198914/ENSG00000117318/ENSG00000101384/ENSG00000154734/ENSG00000125398	8
BP	GO:0040007	growth	17/127	461/8591	0.000421106	0.013128	ENSG00000054598/ENSG00000118523/ENSG00000204389/ENSG00000204388/ENSG00000184557/ENSG00000135046/ENSG00000132475/ENSG00000150938/ENSG00000112902/ENSG00000146648/ENSG00000022267/ENSG00000055163/ENSG00000205362/ENSG00000118515/ENSG00000125398/ENSG00000163453/ENSG00000250722	17
BP	GO:0051384	response to glucocorticoid	6/127	67/8591	0.000442598	0.0135783	ENSG00000110092/ENSG00000135046/ENSG00000146648/ENSG00000100889/ENSG00000240583/ENSG00000163453	6
BP	GO:0001656	metanephros development	5/127	44/8591	0.000446438	0.0135783	ENSG00000169344/ENSG00000136997/ENSG00000198914/ENSG00000117318/ENSG00000125398	5
BP	GO:0072243	metanephric nephron epithelium development	3/127	11/8591	0.000477359	0.013943	ENSG00000169344/ENSG00000198914/ENSG00000125398	3
BP	GO:0001889	liver development	6/127	68/8591	0.000479628	0.013943	ENSG00000110092/ENSG00000136997/ENSG00000135046/ENSG00000118503/ENSG00000146648/ENSG00000125398	6
BP	GO:0072073	kidney epithelium development	6/127	68/8591	0.000479628	0.013943	ENSG00000054598/ENSG00000169344/ENSG00000136997/ENSG00000198914/ENSG00000101384/ENSG00000125398	6
BP	GO:0010035	response to inorganic substance	11/127	225/8591	0.000480792	0.013943	ENSG00000110092/ENSG00000136997/ENSG00000135046/ENSG00000118503/ENSG00000146648/ENSG00000141543/ENSG00000044574/ENSG00000240583/ENSG00000172270/ENSG00000205362/ENSG00000130522	11
BP	GO:0008284	positive regulation of cell proliferation	16/127	424/8591	0.000489118	0.0140214	ENSG00000118523/ENSG00000162772/ENSG00000110092/ENSG00000136997/ENSG00000198914/ENSG00000125968/ENSG00000135046/ENSG00000102554/ENSG00000118503/ENSG00000135821/ENSG00000102265/ENSG00000172201/ENSG00000112902/ENSG00000146648/ENSG00000240583/ENSG00000125398	16
BP	GO:0040008	regulation of growth	13/127	302/8591	0.000502592	0.0142439	ENSG00000054598/ENSG00000118523/ENSG00000204389/ENSG00000204388/ENSG00000184557/ENSG00000132475/ENSG00000150938/ENSG00000112902/ENSG00000146648/ENSG00000022267/ENSG00000205362/ENSG00000118515/ENSG00000163453	13
BP	GO:0061008	hepaticobiliary system development	6/127	69/8591	0.00051903	0.0143871	ENSG00000110092/ENSG00000136997/ENSG00000135046/ENSG00000118503/ENSG00000146648/ENSG00000125398	6
BP	GO:0030855	epithelial cell differentiation	14/127	343/8591	0.000519181	0.0143871	ENSG00000054598/ENSG00000135480/ENSG00000110092/ENSG00000112378/ENSG00000117318/ENSG00000125968/ENSG00000163435/ENSG00000101384/ENSG00000135046/ENSG00000102554/ENSG00000136068/ENSG00000046604/ENSG00000167642/ENSG00000125398	14
BP	GO:0034113	heterotypic cell-cell adhesion	4/127	26/8591	0.000529197	0.0145035	ENSG00000112378/ENSG00000154096/ENSG00000154639/ENSG00000046604	4
BP	GO:1901654	response to ketone	7/127	97/8591	0.000557671	0.0151047	ENSG00000110092/ENSG00000136997/ENSG00000046604/ENSG00000146648/ENSG00000100889/ENSG00000240583/ENSG00000163453	7
BP	GO:0072001	renal system development	8/127	127/8591	0.000563246	0.0151047	ENSG00000054598/ENSG00000169344/ENSG00000136997/ENSG00000198914/ENSG00000117318/ENSG00000101384/ENSG00000154734/ENSG00000125398	8
BP	GO:0022612	gland morphogenesis	5/127	47/8591	0.000608669	0.0161491	ENSG00000163435/ENSG00000118503/ENSG00000172201/ENSG00000146648/ENSG00000125398	5
BP	GO:0036003	positive regulation of transcription from RNA polymerase II promoter in response to stress	3/127	12/8591	0.000629621	0.016357	ENSG00000162772/ENSG00000175197/ENSG00000044574	3
BP	GO:0072170	metanephric tubule development	3/127	12/8591	0.000629621	0.016357	ENSG00000169344/ENSG00000198914/ENSG00000125398	3
BP	GO:0061061	muscle structure development	13/127	311/8591	0.000662936	0.0170019	ENSG00000054598/ENSG00000162772/ENSG00000117318/ENSG00000101384/ENSG00000154639/ENSG00000102554/ENSG00000136068/ENSG00000176046/ENSG00000175197/ENSG00000022267/ENSG00000130513/ENSG00000125398/ENSG00000135535	13
BP	GO:0022613	ribonucleoprotein complex biogenesis	11/127	234/8591	0.000668079	0.0170019	ENSG00000145425/ENSG00000231500/ENSG00000141543/ENSG00000118181/ENSG00000167526/ENSG00000071082/ENSG00000164587/ENSG00000198755/ENSG00000198918/ENSG00000148303/ENSG00000174748	11
BP	GO:0043588	skin development	10/127	198/8591	0.000678427	0.0170381	ENSG00000054598/ENSG00000135480/ENSG00000112378/ENSG00000101384/ENSG00000135046/ENSG00000136068/ENSG00000046604/ENSG00000146648/ENSG00000117632/ENSG00000125398	10
BP	GO:0003006	developmental process involved in reproduction	13/127	312/8591	0.000683163	0.0170381	ENSG00000054598/ENSG00000110092/ENSG00000136997/ENSG00000184557/ENSG00000135046/ENSG00000172201/ENSG00000154734/ENSG00000146648/ENSG00000164292/ENSG00000167642/ENSG00000176046/ENSG00000172270/ENSG00000125398	13
BP	GO:0048732	gland development	10/127	200/8591	0.000733472	0.0181117	ENSG00000054598/ENSG00000110092/ENSG00000136997/ENSG00000163435/ENSG00000135046/ENSG00000118503/ENSG00000172201/ENSG00000146648/ENSG00000125534/ENSG00000125398	10
BP	GO:0006605	protein targeting	13/127	316/8591	0.000769373	0.0188119	ENSG00000145425/ENSG00000205542/ENSG00000112902/ENSG00000146648/ENSG00000231500/ENSG00000118181/ENSG00000167526/ENSG00000071082/ENSG00000164587/ENSG00000198755/ENSG00000198918/ENSG00000148303/ENSG00000174748	13
BP	GO:0001568	blood vessel development	13/127	318/8591	0.00081581	0.0197342	ENSG00000054598/ENSG00000118523/ENSG00000248329/ENSG00000154096/ENSG00000184557/ENSG00000125968/ENSG00000101384/ENSG00000102554/ENSG00000118503/ENSG00000130066/ENSG00000112902/ENSG00000175197/ENSG00000240583	13
BP	GO:0042493	response to drug	10/127	203/8591	0.000822918	0.0197342	ENSG00000148671/ENSG00000110092/ENSG00000136997/ENSG00000135046/ENSG00000112499/ENSG00000146648/ENSG00000132437/ENSG00000044574/ENSG00000240583/ENSG00000130522	10
BP	GO:0051098	regulation of binding	9/127	168/8591	0.000831344	0.0197464	ENSG00000054598/ENSG00000136997/ENSG00000125968/ENSG00000205542/ENSG00000141543/ENSG00000117632/ENSG00000175197/ENSG00000115896/ENSG00000044574	9
BP	GO:0071241	cellular response to inorganic substance	6/127	76/8591	0.000870214	0.0204747	ENSG00000146648/ENSG00000141543/ENSG00000044574/ENSG00000240583/ENSG00000205362/ENSG00000130522	6
BP	GO:2000677	regulation of transcription regulatory region DNA binding	4/127	30/8591	0.000926776	0.0216017	ENSG00000054598/ENSG00000125968/ENSG00000205542/ENSG00000175197	4
BP	GO:0045444	fat cell differentiation	7/127	106/8591	0.000948186	0.0218961	ENSG00000148671/ENSG00000128016/ENSG00000110092/ENSG00000101384/ENSG00000102554/ENSG00000172201/ENSG00000175197	7
BP	GO:0003382	epithelial cell morphogenesis	3/127	14/8591	0.00101943	0.0230111	ENSG00000125968/ENSG00000136068/ENSG00000167642	3
BP	GO:0072207	metanephric epithelium development	3/127	14/8591	0.00101943	0.0230111	ENSG00000169344/ENSG00000198914/ENSG00000125398	3
BP	GO:0001503	ossification	9/127	173/8591	0.00102415	0.0230111	ENSG00000054598/ENSG00000118523/ENSG00000117318/ENSG00000125968/ENSG00000101384/ENSG00000172201/ENSG00000146648/ENSG00000130522/ENSG00000125398	9
BP	GO:0045667	regulation of osteoblast differentiation	5/127	53/8591	0.00106105	0.0236273	ENSG00000117318/ENSG00000125968/ENSG00000101384/ENSG00000172201/ENSG00000130522	5
BP	GO:0001525	angiogenesis	11/127	249/8591	0.00111386	0.0245838	ENSG00000054598/ENSG00000118523/ENSG00000248329/ENSG00000154096/ENSG00000125968/ENSG00000101384/ENSG00000102554/ENSG00000118503/ENSG00000130066/ENSG00000112902/ENSG00000240583	11
BP	GO:0050678	regulation of epithelial cell proliferation	8/127	142/8591	0.00117246	0.0255731	ENSG00000110092/ENSG00000136997/ENSG00000125968/ENSG00000118503/ENSG00000135821/ENSG00000112902/ENSG00000146648/ENSG00000125398	8
BP	GO:0098609	cell-cell adhesion	14/127	373/8591	0.00117919	0.0255731	ENSG00000169344/ENSG00000125347/ENSG00000112378/ENSG00000154096/ENSG00000135046/ENSG00000154639/ENSG00000046604/ENSG00000099834/ENSG00000146648/ENSG00000167642/ENSG00000055163/ENSG00000125398/ENSG00000130707/ENSG00000135535	14
BP	GO:0006986	response to unfolded protein	6/127	81/8591	0.00121662	0.0261574	ENSG00000162772/ENSG00000204389/ENSG00000110092/ENSG00000175197/ENSG00000173110/ENSG00000044574	6
BP	GO:0045662	negative regulation of myoblast differentiation	3/127	15/8591	0.00126059	0.0264195	ENSG00000117318/ENSG00000175197/ENSG00000125398	3
BP	GO:0045737	positive regulation of cyclin-dependent protein serine/threonine kinase activity	3/127	15/8591	0.00126059	0.0264195	ENSG00000110092/ENSG00000146648/ENSG00000163660	3
BP	GO:0097421	liver regeneration	3/127	15/8591	0.00126059	0.0264195	ENSG00000110092/ENSG00000136997/ENSG00000146648	3
BP	GO:0000122	negative regulation of transcription from RNA polymerase II promoter	14/127	379/8591	0.00137315	0.0282403	ENSG00000054598/ENSG00000162772/ENSG00000204389/ENSG00000128016/ENSG00000110092/ENSG00000136997/ENSG00000117318/ENSG00000125968/ENSG00000102554/ENSG00000172201/ENSG00000175197/ENSG00000164587/ENSG00000130522/ENSG00000125398	14
BP	GO:0050768	negative regulation of neurogenesis	7/127	113/8591	0.00138007	0.0282403	ENSG00000154096/ENSG00000125968/ENSG00000101384/ENSG00000172201/ENSG00000112902/ENSG00000125398/ENSG00000135916	7
BP	GO:0048771	tissue remodeling	6/127	83/8591	0.00138144	0.0282403	ENSG00000054598/ENSG00000163435/ENSG00000101384/ENSG00000135046/ENSG00000118503/ENSG00000146648	6
BP	GO:0001944	vasculature development	13/127	339/8591	0.00146344	0.0289989	ENSG00000054598/ENSG00000118523/ENSG00000248329/ENSG00000154096/ENSG00000184557/ENSG00000125968/ENSG00000101384/ENSG00000102554/ENSG00000118503/ENSG00000130066/ENSG00000112902/ENSG00000175197/ENSG00000240583	13
BP	GO:0010803	regulation of tumor necrosis factor-mediated signaling pathway	4/127	34/8591	0.00149845	0.0289989	ENSG00000204389/ENSG00000204388/ENSG00000118503/ENSG00000023445	4
BP	GO:1901222	regulation of NIK/NF-kappaB signaling	4/127	34/8591	0.00149845	0.0289989	ENSG00000205542/ENSG00000146648/ENSG00000137831/ENSG00000000003	4
BP	GO:1903524	positive regulation of blood circulation	4/127	34/8591	0.00149845	0.0289989	ENSG00000118523/ENSG00000248329/ENSG00000130234/ENSG00000146648	4
BP	GO:0007162	negative regulation of cell adhesion	7/127	115/8591	0.00152809	0.0289989	ENSG00000125347/ENSG00000113889/ENSG00000135046/ENSG00000112902/ENSG00000167642/ENSG00000130707/ENSG00000135535	7
BP	GO:0071214	cellular response to abiotic stimulus	8/127	148/8591	0.00152941	0.0289989	ENSG00000148671/ENSG00000125347/ENSG00000136997/ENSG00000137673/ENSG00000146648/ENSG00000044574/ENSG00000240583/ENSG00000125398	8
BP	GO:1902903	regulation of supramolecular fiber organization	8/127	148/8591	0.00152941	0.0289989	ENSG00000118523/ENSG00000204389/ENSG00000204388/ENSG00000125968/ENSG00000205542/ENSG00000152527/ENSG00000112902/ENSG00000117632	8
BP	GO:0006984	ER-nucleus signaling pathway	3/127	16/8591	0.00153483	0.0289989	ENSG00000162772/ENSG00000175197/ENSG00000044574	3
BP	GO:1904031	positive regulation of cyclin-dependent protein kinase activity	3/127	16/8591	0.00153483	0.0289989	ENSG00000110092/ENSG00000146648/ENSG00000163660	3
BP	GO:2000678	negative regulation of transcription regulatory region DNA binding	3/127	16/8591	0.00153483	0.0289989	ENSG00000125968/ENSG00000205542/ENSG00000175197	3
BP	GO:0030278	regulation of ossification	6/127	85/8591	0.00156279	0.0293052	ENSG00000117318/ENSG00000125968/ENSG00000101384/ENSG00000172201/ENSG00000130522/ENSG00000125398	6
BP	GO:0007417	central nervous system development	15/127	429/8591	0.00159894	0.0297593	ENSG00000054598/ENSG00000136997/ENSG00000198914/ENSG00000117318/ENSG00000125968/ENSG00000072210/ENSG00000172201/ENSG00000112902/ENSG00000146648/ENSG00000117632/ENSG00000136527/ENSG00000044574/ENSG00000240583/ENSG00000125398/ENSG00000250722	15
BP	GO:0072358	cardiovascular system development	13/127	344/8591	0.00166871	0.0306984	ENSG00000054598/ENSG00000118523/ENSG00000248329/ENSG00000154096/ENSG00000184557/ENSG00000125968/ENSG00000101384/ENSG00000102554/ENSG00000118503/ENSG00000130066/ENSG00000112902/ENSG00000175197/ENSG00000240583	13
BP	GO:0045597	positive regulation of cell differentiation	15/127	431/8591	0.00167401	0.0306984	ENSG00000054598/ENSG00000148671/ENSG00000118523/ENSG00000128016/ENSG00000136997/ENSG00000184557/ENSG00000101384/ENSG00000135046/ENSG00000102554/ENSG00000172201/ENSG00000112902/ENSG00000130513/ENSG00000044574/ENSG00000130522/ENSG00000125398	15
BP	GO:0030968	endoplasmic reticulum unfolded protein response	5/127	59/8591	0.00172508	0.0310161	ENSG00000162772/ENSG00000204389/ENSG00000110092/ENSG00000175197/ENSG00000044574	5
BP	GO:0042476	odontogenesis	5/127	59/8591	0.00172508	0.0310161	ENSG00000054598/ENSG00000112378/ENSG00000117318/ENSG00000240583/ENSG00000172270	5
BP	GO:0097435	supramolecular fiber organization	11/127	263/8591	0.00172865	0.0310161	ENSG00000054598/ENSG00000277443/ENSG00000118523/ENSG00000204389/ENSG00000204388/ENSG00000125968/ENSG00000205542/ENSG00000152527/ENSG00000112902/ENSG00000117632/ENSG00000198736	11
BP	GO:0008406	gonad development	7/127	118/8591	0.00177302	0.0315851	ENSG00000054598/ENSG00000110092/ENSG00000136997/ENSG00000154734/ENSG00000164292/ENSG00000176046/ENSG00000125398	7
BP	GO:0030850	prostate gland development	3/127	17/8591	0.00184371	0.032447	ENSG00000135046/ENSG00000172201/ENSG00000125398	3
BP	GO:0035690	cellular response to drug	4/127	36/8591	0.00186043	0.032447	ENSG00000136997/ENSG00000146648/ENSG00000132437/ENSG00000044574	4
BP	GO:0045445	myoblast differentiation	4/127	36/8591	0.00186043	0.032447	ENSG00000117318/ENSG00000101384/ENSG00000175197/ENSG00000125398	4
BP	GO:0035295	tube development	11/127	267/8591	0.00194803	0.0337387	ENSG00000054598/ENSG00000169344/ENSG00000118523/ENSG00000136997/ENSG00000198914/ENSG00000125968/ENSG00000101384/ENSG00000102554/ENSG00000146648/ENSG00000167642/ENSG00000125398	11
BP	GO:0051101	regulation of DNA binding	5/127	61/8591	0.00200238	0.034441	ENSG00000054598/ENSG00000136997/ENSG00000125968/ENSG00000205542/ENSG00000175197	5
BP	GO:0045137	development of primary sexual characteristics	7/127	121/8591	0.00204746	0.0349751	ENSG00000054598/ENSG00000110092/ENSG00000136997/ENSG00000154734/ENSG00000164292/ENSG00000176046/ENSG00000125398	7
BP	GO:0051961	negative regulation of nervous system development	7/127	122/8591	0.00214589	0.0362747	ENSG00000154096/ENSG00000125968/ENSG00000101384/ENSG00000172201/ENSG00000112902/ENSG00000125398/ENSG00000135916	7
BP	GO:0034620	cellular response to unfolded protein	5/127	62/8591	0.00215263	0.0362747	ENSG00000162772/ENSG00000204389/ENSG00000110092/ENSG00000175197/ENSG00000044574	5
BP	GO:0031113	regulation of microtubule polymerization	3/127	18/8591	0.00218871	0.0363909	ENSG00000204389/ENSG00000204388/ENSG00000117632	3
BP	GO:1990090	cellular response to nerve growth factor stimulus	3/127	18/8591	0.00218871	0.0363909	ENSG00000125968/ENSG00000141543/ENSG00000044574	3
BP	GO:0035966	response to topologically incorrect protein	6/127	91/8591	0.00221673	0.0366128	ENSG00000162772/ENSG00000204389/ENSG00000110092/ENSG00000175197/ENSG00000173110/ENSG00000044574	6
BP	GO:0030856	regulation of epithelial cell differentiation	5/127	63/8591	0.00231094	0.0379177	ENSG00000054598/ENSG00000110092/ENSG00000125968/ENSG00000101384/ENSG00000125398	5
BP	GO:0071345	cellular response to cytokine stimulus	15/127	446/8591	0.00233708	0.038096	ENSG00000054598/ENSG00000204389/ENSG00000125347/ENSG00000136997/ENSG00000204388/ENSG00000184557/ENSG00000102554/ENSG00000205542/ENSG00000118503/ENSG00000023445/ENSG00000115875/ENSG00000100889/ENSG00000169813/ENSG00000044574/ENSG00000125398	15
BP	GO:0002064	epithelial cell development	6/127	93/8591	0.00247501	0.039865	ENSG00000125968/ENSG00000101384/ENSG00000102554/ENSG00000136068/ENSG00000167642/ENSG00000125398	6
BP	GO:0032355	response to estradiol	5/127	64/8591	0.00247757	0.039865	ENSG00000118523/ENSG00000110092/ENSG00000136997/ENSG00000135046/ENSG00000146648	5
BP	GO:1901606	alpha-amino acid catabolic process	4/127	39/8591	0.00251068	0.0401387	ENSG00000135821/ENSG00000162174/ENSG00000167701/ENSG00000183077	4
BP	GO:0032757	positive regulation of interleukin-8 production	3/127	19/8591	0.00257122	0.0404182	ENSG00000204389/ENSG00000204388/ENSG00000175197	3
BP	GO:1990089	response to nerve growth factor	3/127	19/8591	0.00257122	0.0404182	ENSG00000125968/ENSG00000141543/ENSG00000044574	3
BP	GO:0010951	negative regulation of endopeptidase activity	7/127	126/8591	0.00257678	0.0404182	ENSG00000113889/ENSG00000123243/ENSG00000102265/ENSG00000150938/ENSG00000023445/ENSG00000167642/ENSG00000240583	7
BP	GO:0030198	extracellular matrix organization	8/127	161/8591	0.00259855	0.0405049	ENSG00000054598/ENSG00000118523/ENSG00000163435/ENSG00000102265/ENSG00000137673/ENSG00000167642/ENSG00000172270/ENSG00000125398	8
BP	GO:0038061	NIK/NF-kappaB signaling	5/127	65/8591	0.00265277	0.0410932	ENSG00000205542/ENSG00000023445/ENSG00000146648/ENSG00000137831/ENSG00000000003	5
BP	GO:0043062	extracellular structure organization	8/127	162/8591	0.00270029	0.041316	ENSG00000054598/ENSG00000118523/ENSG00000163435/ENSG00000102265/ENSG00000137673/ENSG00000167642/ENSG00000172270/ENSG00000125398	8
BP	GO:0050673	epithelial cell proliferation	8/127	162/8591	0.00270029	0.041316	ENSG00000110092/ENSG00000136997/ENSG00000125968/ENSG00000118503/ENSG00000135821/ENSG00000112902/ENSG00000146648/ENSG00000125398	8
BP	GO:0009725	response to hormone	14/127	408/8591	0.00272882	0.0414981	ENSG00000118523/ENSG00000110092/ENSG00000136997/ENSG00000184557/ENSG00000135046/ENSG00000136111/ENSG00000102265/ENSG00000046604/ENSG00000146648/ENSG00000100889/ENSG00000240583/ENSG00000172270/ENSG00000130522/ENSG00000163453	14
BP	GO:0007420	brain development	12/127	322/8591	0.0028247	0.0426958	ENSG00000054598/ENSG00000136997/ENSG00000198914/ENSG00000125968/ENSG00000172201/ENSG00000112902/ENSG00000146648/ENSG00000117632/ENSG00000136527/ENSG00000044574/ENSG00000240583/ENSG00000250722	12
BP	GO:0002221	pattern recognition receptor signaling pathway	6/127	96/8591	0.00290408	0.0436312	ENSG00000204389/ENSG00000125347/ENSG00000204388/ENSG00000118503/ENSG00000023445/ENSG00000000003	6
BP	GO:0031667	response to nutrient levels	9/127	202/8591	0.00297916	0.0441898	ENSG00000162772/ENSG00000110092/ENSG00000163545/ENSG00000135821/ENSG00000137673/ENSG00000146648/ENSG00000175197/ENSG00000044574/ENSG00000174358	9
BP	GO:0000079	regulation of cyclin-dependent protein serine/threonine kinase activity	4/127	41/8591	0.00302181	0.0441898	ENSG00000110092/ENSG00000118503/ENSG00000146648/ENSG00000163660	4
BP	GO:0048144	fibroblast proliferation	4/127	41/8591	0.00302181	0.0441898	ENSG00000136997/ENSG00000146648/ENSG00000176046/ENSG00000240583	4
BP	GO:0048145	regulation of fibroblast proliferation	4/127	41/8591	0.00302181	0.0441898	ENSG00000136997/ENSG00000146648/ENSG00000176046/ENSG00000240583	4
BP	GO:0071248	cellular response to metal ion	5/127	67/8591	0.00302986	0.0441898	ENSG00000146648/ENSG00000044574/ENSG00000240583/ENSG00000205362/ENSG00000130522	5
BP	GO:0051270	regulation of cellular component movement	14/127	417/8591	0.00332554	0.0482204	ENSG00000136997/ENSG00000154096/ENSG00000101384/ENSG00000135046/ENSG00000205542/ENSG00000102265/ENSG00000046604/ENSG00000112902/ENSG00000146648/ENSG00000167642/ENSG00000117632/ENSG00000044574/ENSG00000118515/ENSG00000125398	14
BP	GO:1901605	alpha-amino acid metabolic process	6/127	99/8591	0.00338661	0.048326	ENSG00000135821/ENSG00000162174/ENSG00000167701/ENSG00000183077/ENSG00000130707/ENSG00000149124	6
BP	GO:0046718	viral entry into host cell	5/127	69/8591	0.00344423	0.048326	ENSG00000204389/ENSG00000204388/ENSG00000154639/ENSG00000130234/ENSG00000146648	5
BP	GO:0006576	cellular biogenic amine metabolic process	3/127	21/8591	0.00345392	0.048326	ENSG00000130066/ENSG00000183077/ENSG00000132437	3
BP	GO:0045661	regulation of myoblast differentiation	3/127	21/8591	0.00345392	0.048326	ENSG00000117318/ENSG00000175197/ENSG00000125398	3
BP	GO:0045823	positive regulation of heart contraction	3/127	21/8591	0.00345392	0.048326	ENSG00000118523/ENSG00000248329/ENSG00000130234	3
BP	GO:0010038	response to metal ion	7/127	133/8591	0.00348784	0.048326	ENSG00000110092/ENSG00000146648/ENSG00000044574/ENSG00000240583/ENSG00000172270/ENSG00000205362/ENSG00000130522	7
BP	GO:0010466	negative regulation of peptidase activity	7/127	133/8591	0.00348784	0.048326	ENSG00000113889/ENSG00000123243/ENSG00000102265/ENSG00000150938/ENSG00000023445/ENSG00000167642/ENSG00000240583	7
BP	GO:0010721	negative regulation of cell development	7/127	133/8591	0.00348784	0.048326	ENSG00000154096/ENSG00000125968/ENSG00000101384/ENSG00000172201/ENSG00000112902/ENSG00000125398/ENSG00000135916	7
BP	GO:0007507	heart development	10/127	247/8591	0.00353234	0.0484046	ENSG00000054598/ENSG00000248329/ENSG00000117318/ENSG00000125968/ENSG00000101384/ENSG00000154639/ENSG00000046604/ENSG00000154734/ENSG00000146648/ENSG00000125398	10
BP	GO:0071417	cellular response to organonitrogen compound	10/127	247/8591	0.00353234	0.0484046	ENSG00000136997/ENSG00000184557/ENSG00000125968/ENSG00000102554/ENSG00000136111/ENSG00000146648/ENSG00000132437/ENSG00000044574/ENSG00000240583/ENSG00000125398	10
BP	GO:0048514	blood vessel morphogenesis	11/127	289/8591	0.00359747	0.0487933	ENSG00000054598/ENSG00000118523/ENSG00000248329/ENSG00000154096/ENSG00000125968/ENSG00000101384/ENSG00000102554/ENSG00000118503/ENSG00000130066/ENSG00000112902/ENSG00000240583	11
BP	GO:1904029	regulation of cyclin-dependent protein kinase activity	4/127	43/8591	0.00359983	0.0487933	ENSG00000110092/ENSG00000118503/ENSG00000146648/ENSG00000163660	4
BP	GO:0008015	blood circulation	10/127	248/8591	0.00363546	0.0490099	ENSG00000054598/ENSG00000118523/ENSG00000248329/ENSG00000113889/ENSG00000113389/ENSG00000154639/ENSG00000046604/ENSG00000130234/ENSG00000146648/ENSG00000118515	10
BP	GO:0035967	cellular response to topologically incorrect protein	5/127	70/8591	0.00366602	0.0491562	ENSG00000162772/ENSG00000204389/ENSG00000110092/ENSG00000175197/ENSG00000044574	5
BP	GO:0009612	response to mechanical stimulus	6/127	101/8591	0.00373994	0.0498791	ENSG00000125347/ENSG00000137673/ENSG00000146648/ENSG00000240583/ENSG00000130522/ENSG00000125398	6
CC	GO:0070161	anchoring junction	23/124	266/8986	1.14877e-12	3.17061e-10	ENSG00000124942/ENSG00000277443/ENSG00000204389/ENSG00000204388/ENSG00000112378/ENSG00000154096/ENSG00000115963/ENSG00000145425/ENSG00000101384/ENSG00000135046/ENSG00000154639/ENSG00000135269/ENSG00000136068/ENSG00000046604/ENSG00000146648/ENSG00000231500/ENSG00000071082/ENSG00000022267/ENSG00000164587/ENSG00000198755/ENSG00000044574/ENSG00000148303/ENSG00000172270	23
CC	GO:0005912	adherens junction	21/124	255/8986	3.14209e-11	2.45708e-09	ENSG00000124942/ENSG00000277443/ENSG00000204389/ENSG00000204388/ENSG00000154096/ENSG00000115963/ENSG00000145425/ENSG00000101384/ENSG00000135046/ENSG00000154639/ENSG00000135269/ENSG00000136068/ENSG00000146648/ENSG00000231500/ENSG00000071082/ENSG00000022267/ENSG00000164587/ENSG00000198755/ENSG00000044574/ENSG00000148303/ENSG00000172270	21
CC	GO:0005924	cell-substrate adherens junction	19/124	204/8986	3.56099e-11	2.45708e-09	ENSG00000124942/ENSG00000277443/ENSG00000204389/ENSG00000204388/ENSG00000154096/ENSG00000115963/ENSG00000145425/ENSG00000135046/ENSG00000135269/ENSG00000136068/ENSG00000146648/ENSG00000231500/ENSG00000071082/ENSG00000022267/ENSG00000164587/ENSG00000198755/ENSG00000044574/ENSG00000148303/ENSG00000172270	19
CC	GO:0005925	focal adhesion	19/124	204/8986	3.56099e-11	2.45708e-09	ENSG00000124942/ENSG00000277443/ENSG00000204389/ENSG00000204388/ENSG00000154096/ENSG00000115963/ENSG00000145425/ENSG00000135046/ENSG00000135269/ENSG00000136068/ENSG00000146648/ENSG00000231500/ENSG00000071082/ENSG00000022267/ENSG00000164587/ENSG00000198755/ENSG00000044574/ENSG00000148303/ENSG00000172270	19
CC	GO:0030055	cell-substrate junction	19/124	207/8986	4.60118e-11	2.53985e-09	ENSG00000124942/ENSG00000277443/ENSG00000204389/ENSG00000204388/ENSG00000154096/ENSG00000115963/ENSG00000145425/ENSG00000135046/ENSG00000135269/ENSG00000136068/ENSG00000146648/ENSG00000231500/ENSG00000071082/ENSG00000022267/ENSG00000164587/ENSG00000198755/ENSG00000044574/ENSG00000148303/ENSG00000172270	19
CC	GO:0022626	cytosolic ribosome	10/124	48/8986	7.29288e-10	3.35472e-08	ENSG00000145425/ENSG00000231500/ENSG00000118181/ENSG00000167526/ENSG00000071082/ENSG00000164587/ENSG00000198755/ENSG00000198918/ENSG00000148303/ENSG00000174748	10
CC	GO:0044391	ribosomal subunit	10/124	85/8986	2.2704e-07	8.95188e-06	ENSG00000145425/ENSG00000231500/ENSG00000118181/ENSG00000167526/ENSG00000071082/ENSG00000164587/ENSG00000198755/ENSG00000198918/ENSG00000148303/ENSG00000174748	10
CC	GO:0005840	ribosome	10/124	110/8986	2.54557e-06	8.78222e-05	ENSG00000145425/ENSG00000231500/ENSG00000118181/ENSG00000167526/ENSG00000071082/ENSG00000164587/ENSG00000198755/ENSG00000198918/ENSG00000148303/ENSG00000174748	10
CC	GO:0044445	cytosolic part	10/124	112/8986	3.0014e-06	9.20429e-05	ENSG00000145425/ENSG00000231500/ENSG00000118181/ENSG00000167526/ENSG00000071082/ENSG00000164587/ENSG00000198755/ENSG00000198918/ENSG00000148303/ENSG00000174748	10
CC	GO:0022625	cytosolic large ribosomal subunit	6/124	31/8986	3.39472e-06	9.36942e-05	ENSG00000167526/ENSG00000071082/ENSG00000198755/ENSG00000198918/ENSG00000148303/ENSG00000174748	6
CC	GO:0031012	extracellular matrix	14/124	254/8986	9.86407e-06	0.000247499	ENSG00000118523/ENSG00000113889/ENSG00000145425/ENSG00000196230/ENSG00000102265/ENSG00000136068/ENSG00000169439/ENSG00000137673/ENSG00000154734/ENSG00000231500/ENSG00000118181/ENSG00000164587/ENSG00000044574/ENSG00000163453	14
CC	GO:0030529	intracellular ribonucleoprotein complex	17/124	391/8986	2.42757e-05	0.000550213	ENSG00000204389/ENSG00000204388/ENSG00000145425/ENSG00000196230/ENSG00000231500/ENSG00000141543/ENSG00000118181/ENSG00000167526/ENSG00000071082/ENSG00000164587/ENSG00000198755/ENSG00000136527/ENSG00000169813/ENSG00000198918/ENSG00000148303/ENSG00000174748/ENSG00000167552	17
CC	GO:1990904	ribonucleoprotein complex	17/124	393/8986	2.59158e-05	0.000550213	ENSG00000204389/ENSG00000204388/ENSG00000145425/ENSG00000196230/ENSG00000231500/ENSG00000141543/ENSG00000118181/ENSG00000167526/ENSG00000071082/ENSG00000164587/ENSG00000198755/ENSG00000136527/ENSG00000169813/ENSG00000198918/ENSG00000148303/ENSG00000174748/ENSG00000167552	17
CC	GO:0022627	cytosolic small ribosomal subunit	4/124	15/8986	4.19168e-05	0.00082636	ENSG00000145425/ENSG00000231500/ENSG00000118181/ENSG00000164587	4
CC	GO:0015934	large ribosomal subunit	6/124	55/8986	0.000101999	0.00184813	ENSG00000167526/ENSG00000071082/ENSG00000198755/ENSG00000198918/ENSG00000148303/ENSG00000174748	6
CC	GO:0045121	membrane raft	9/124	137/8986	0.000110165	0.00184813	ENSG00000124942/ENSG00000154096/ENSG00000196230/ENSG00000154639/ENSG00000130234/ENSG00000023445/ENSG00000146648/ENSG00000172270/ENSG00000167552	9
CC	GO:0098857	membrane microdomain	9/124	138/8986	0.000116498	0.00184813	ENSG00000124942/ENSG00000154096/ENSG00000196230/ENSG00000154639/ENSG00000130234/ENSG00000023445/ENSG00000146648/ENSG00000172270/ENSG00000167552	9
CC	GO:0098589	membrane region	10/124	171/8986	0.00012053	0.00184813	ENSG00000124942/ENSG00000154096/ENSG00000196230/ENSG00000154639/ENSG00000099834/ENSG00000130234/ENSG00000023445/ENSG00000146648/ENSG00000172270/ENSG00000167552	10
CC	GO:0016324	apical plasma membrane	9/124	141/8986	0.000137358	0.0019953	ENSG00000169344/ENSG00000154096/ENSG00000101384/ENSG00000256870/ENSG00000135046/ENSG00000046604/ENSG00000099834/ENSG00000146648/ENSG00000240583	9
CC	GO:0031526	brush border membrane	4/124	25/8986	0.000349096	0.00481753	ENSG00000164363/ENSG00000099834/ENSG00000240583/ENSG00000174358	4
CC	GO:0005903	brush border	5/124	48/8986	0.00049155	0.00646038	ENSG00000136068/ENSG00000164363/ENSG00000099834/ENSG00000240583/ENSG00000174358	5
CC	GO:0031983	vesicle lumen	9/124	176/8986	0.000711387	0.00860464	ENSG00000113889/ENSG00000196230/ENSG00000205542/ENSG00000102265/ENSG00000146648/ENSG00000173110/ENSG00000169919/ENSG00000103187/ENSG00000250722	9
CC	GO:0015935	small ribosomal subunit	4/124	30/8986	0.000717053	0.00860464	ENSG00000145425/ENSG00000231500/ENSG00000118181/ENSG00000164587	4
CC	GO:0045177	apical part of cell	9/124	180/8986	0.000835561	0.00960895	ENSG00000169344/ENSG00000154096/ENSG00000101384/ENSG00000256870/ENSG00000135046/ENSG00000046604/ENSG00000099834/ENSG00000146648/ENSG00000240583	9
CC	GO:0101002	ficolin-1-rich granule	5/124	63/8986	0.00171172	0.0181706	ENSG00000204389/ENSG00000204388/ENSG00000173110/ENSG00000169919/ENSG00000103187	5
CC	GO:1904813	ficolin-1-rich granule lumen	5/124	63/8986	0.00171172	0.0181706	ENSG00000204389/ENSG00000204388/ENSG00000173110/ENSG00000169919/ENSG00000103187	5
CC	GO:0034774	secretory granule lumen	8/124	166/8986	0.00205316	0.0209878	ENSG00000113889/ENSG00000196230/ENSG00000205542/ENSG00000102265/ENSG00000173110/ENSG00000169919/ENSG00000103187/ENSG00000250722	8
CC	GO:0098862	cluster of actin-based cell projections	5/124	67/8986	0.00225123	0.0221907	ENSG00000136068/ENSG00000164363/ENSG00000099834/ENSG00000240583/ENSG00000174358	5
CC	GO:0043209	myelin sheath	5/124	70/8986	0.00273028	0.0259847	ENSG00000154096/ENSG00000135821/ENSG00000044574/ENSG00000130707/ENSG00000167552	5
CC	GO:0060205	cytoplasmic vesicle lumen	8/124	175/8986	0.002852	0.0262384	ENSG00000113889/ENSG00000196230/ENSG00000205542/ENSG00000102265/ENSG00000173110/ENSG00000169919/ENSG00000103187/ENSG00000250722	8
CC	GO:0042383	sarcolemma	4/124	51/8986	0.00523402	0.0465997	ENSG00000124942/ENSG00000135046/ENSG00000240583/ENSG00000172270	4
MF	GO:0003735	structural constituent of ribosome	9/125	73/8571	9.88843e-07	0.000202152	ENSG00000145425/ENSG00000231500/ENSG00000167526/ENSG00000071082/ENSG00000164587/ENSG00000198755/ENSG00000198918/ENSG00000148303/ENSG00000174748	9
MF	GO:0050839	cell adhesion molecule binding	15/125	231/8571	1.18913e-06	0.000202152	ENSG00000124942/ENSG00000118523/ENSG00000204389/ENSG00000154096/ENSG00000135046/ENSG00000154639/ENSG00000135269/ENSG00000136068/ENSG00000046604/ENSG00000099834/ENSG00000146648/ENSG00000044574/ENSG00000148303/ENSG00000172270/ENSG00000174748	15
MF	GO:0005198	structural molecule activity	16/125	300/8571	6.73328e-06	0.000763105	ENSG00000124942/ENSG00000135480/ENSG00000133020/ENSG00000145425/ENSG00000101384/ENSG00000135046/ENSG00000196230/ENSG00000231500/ENSG00000167526/ENSG00000071082/ENSG00000164587/ENSG00000198755/ENSG00000198918/ENSG00000148303/ENSG00000174748/ENSG00000167552	16
MF	GO:0045296	cadherin binding	10/125	147/8571	5.33805e-05	0.00453734	ENSG00000124942/ENSG00000204389/ENSG00000135046/ENSG00000135269/ENSG00000136068/ENSG00000146648/ENSG00000044574/ENSG00000148303/ENSG00000172270/ENSG00000174748	10
MF	GO:0019904	protein domain specific binding	15/125	335/8571	0.000101187	0.00688073	ENSG00000204389/ENSG00000198914/ENSG00000204388/ENSG00000117318/ENSG00000196230/ENSG00000154639/ENSG00000169439/ENSG00000150938/ENSG00000132437/ENSG00000175197/ENSG00000115875/ENSG00000136527/ENSG00000044574/ENSG00000169919/ENSG00000167552	15
MF	GO:0003727	single-stranded RNA binding	5/125	43/8571	0.000376082	0.0213113	ENSG00000070756/ENSG00000135046/ENSG00000141543/ENSG00000136527/ENSG00000169813	5
MF	GO:0001618	virus receptor activity	5/125	47/8571	0.000572077	0.0257186	ENSG00000204389/ENSG00000204388/ENSG00000154639/ENSG00000130234/ENSG00000146648	5
MF	GO:0070717	poly-purine tract binding	3/125	12/8571	0.000605142	0.0257186	ENSG00000070756/ENSG00000141543/ENSG00000136527	3
MF	GO:0005326	neurotransmitter transporter activity	3/125	13/8571	0.000778332	0.0264633	ENSG00000164363/ENSG00000112499/ENSG00000174358	3
MF	GO:0098632	protein binding involved in cell-cell adhesion	3/125	13/8571	0.000778332	0.0264633	ENSG00000135046/ENSG00000154639/ENSG00000046604	3
MF	GO:0005520	insulin-like growth factor binding	3/125	15/8571	0.00121212	0.0374656	ENSG00000118523/ENSG00000150938/ENSG00000163453	3
MF	GO:0098631	protein binding involved in cell adhesion	3/125	16/8571	0.00147603	0.041821	ENSG00000135046/ENSG00000154639/ENSG00000046604	3
MF	GO:0008134	transcription factor binding	11/125	265/8571	0.00164528	0.0430305	ENSG00000054598/ENSG00000110092/ENSG00000136997/ENSG00000117318/ENSG00000125968/ENSG00000102554/ENSG00000172201/ENSG00000175197/ENSG00000169813/ENSG00000130522/ENSG00000125398	11
MF	GO:0004866	endopeptidase inhibitor activity	6/125	90/8571	0.00195603	0.0468309	ENSG00000113889/ENSG00000123243/ENSG00000102265/ENSG00000150938/ENSG00000023445/ENSG00000167642	6
MF	GO:0001228	transcriptional activator activity, RNA polymerase II transcription regulatory region sequence-specific binding	9/125	194/8571	0.00206607	0.0468309	ENSG00000054598/ENSG00000162772/ENSG00000125347/ENSG00000136997/ENSG00000163435/ENSG00000102554/ENSG00000175197/ENSG00000130522/ENSG00000125398	9
MF	GO:0061135	endopeptidase regulator activity	6/125	93/8571	0.00231144	0.0491181	ENSG00000113889/ENSG00000123243/ENSG00000102265/ENSG00000150938/ENSG00000023445/ENSG00000167642	6

## Sheet: DT_up_GOenrich_significant
Category	ID	Description	GeneRatio	BgRatio	pvalue	padj	geneID	Count
BP	GO:0042775	mitochondrial ATP synthesis coupled electron transport	44673	51/8591	7.44802e-06	0.00246572	ENSG00000198938/ENSG00000198886/ENSG00000198804/ENSG00000204370	4
BP	GO:0042773	ATP synthesis coupled electron transport	44673	52/8591	8.05514e-06	0.00246572	ENSG00000198938/ENSG00000198886/ENSG00000198804/ENSG00000204370	4
BP	GO:0006119	oxidative phosphorylation	44673	62/8591	1.63215e-05	0.00246572	ENSG00000198938/ENSG00000198886/ENSG00000198804/ENSG00000204370	4
BP	GO:0022904	respiratory electron transport chain	44673	65/8591	1.97093e-05	0.00246572	ENSG00000198938/ENSG00000198886/ENSG00000198804/ENSG00000204370	4
BP	GO:0030195	negative regulation of blood coagulation	44642	22/8591	2.17527e-05	0.00246572	ENSG00000113889/ENSG00000122861/ENSG00000113905	3
BP	GO:1900047	negative regulation of hemostasis	44642	22/8591	2.17527e-05	0.00246572	ENSG00000113889/ENSG00000122861/ENSG00000113905	3
BP	GO:0015980	energy derivation by oxidation of organic compounds	44703	142/8591	2.41399e-05	0.00246572	ENSG00000198938/ENSG00000198886/ENSG00000198804/ENSG00000204370/ENSG00000133116	5
BP	GO:0009126	purine nucleoside monophosphate metabolic process	44703	151/8591	3.24743e-05	0.0025799	ENSG00000198938/ENSG00000198886/ENSG00000198804/ENSG00000204370/ENSG00000173598	5
BP	GO:0009167	purine ribonucleoside monophosphate metabolic process	44703	151/8591	3.24743e-05	0.0025799	ENSG00000198938/ENSG00000198886/ENSG00000198804/ENSG00000204370/ENSG00000173598	5
BP	GO:0050819	negative regulation of coagulation	44642	26/8591	3.64822e-05	0.00260848	ENSG00000113889/ENSG00000122861/ENSG00000113905	3
BP	GO:0009161	ribonucleoside monophosphate metabolic process	44703	158/8591	4.03814e-05	0.00262479	ENSG00000198938/ENSG00000198886/ENSG00000198804/ENSG00000204370/ENSG00000173598	5
BP	GO:0009123	nucleoside monophosphate metabolic process	44703	165/8591	4.971e-05	0.00296189	ENSG00000198938/ENSG00000198886/ENSG00000198804/ENSG00000204370/ENSG00000173598	5
BP	GO:0009060	aerobic respiration	44642	31/8591	6.25508e-05	0.0034403	ENSG00000198938/ENSG00000198804/ENSG00000204370	3
BP	GO:0061045	negative regulation of wound healing	44642	33/8591	7.56721e-05	0.00386468	ENSG00000113889/ENSG00000122861/ENSG00000113905	3
BP	GO:0022900	electron transport chain	44673	97/8591	9.55804e-05	0.004556	ENSG00000198938/ENSG00000198886/ENSG00000198804/ENSG00000204370	4
BP	GO:1903035	negative regulation of response to wounding	44642	37/8591	0.000107053	0.00470535	ENSG00000113889/ENSG00000122861/ENSG00000113905	3
BP	GO:0045333	cellular respiration	44673	101/8591	0.000111875	0.00470535	ENSG00000198938/ENSG00000198886/ENSG00000198804/ENSG00000204370	4
BP	GO:0030193	regulation of blood coagulation	44642	43/8591	0.000168347	0.00633515	ENSG00000113889/ENSG00000122861/ENSG00000113905	3
BP	GO:1900046	regulation of hemostasis	44642	43/8591	0.000168347	0.00633515	ENSG00000113889/ENSG00000122861/ENSG00000113905	3
BP	GO:0006091	generation of precursor metabolites and energy	44703	221/8591	0.000198253	0.00708755	ENSG00000198938/ENSG00000198886/ENSG00000198804/ENSG00000204370/ENSG00000133116	5
BP	GO:0050818	regulation of coagulation	44642	47/8591	0.00021973	0.00748127	ENSG00000113889/ENSG00000122861/ENSG00000113905	3
BP	GO:0072234	metanephric nephron tubule development	44614	10/8591	0.000278242	0.00894621	ENSG00000169344/ENSG00000104327	2
BP	GO:0046034	ATP metabolic process	44673	129/8591	0.00028778	0.00894621	ENSG00000198938/ENSG00000198886/ENSG00000198804/ENSG00000204370	4
BP	GO:0042730	fibrinolysis	44614	11/8591	0.000339546	0.009711	ENSG00000122861/ENSG00000113905	2
BP	GO:0072243	metanephric nephron epithelium development	44614	11/8591	0.000339546	0.009711	ENSG00000169344/ENSG00000104327	2
BP	GO:1902600	hydrogen ion transmembrane transport	44642	56/8591	0.000370067	0.0100303	ENSG00000198938/ENSG00000198804/ENSG00000147614	3
BP	GO:0009205	purine ribonucleoside triphosphate metabolic process	44673	139/8591	0.000382761	0.0100303	ENSG00000198938/ENSG00000198886/ENSG00000198804/ENSG00000204370	4
BP	GO:0009199	ribonucleoside triphosphate metabolic process	44673	141/8591	0.00040416	0.0100303	ENSG00000198938/ENSG00000198886/ENSG00000198804/ENSG00000204370	4
BP	GO:0072170	metanephric tubule development	44614	12/8591	0.000406823	0.0100303	ENSG00000169344/ENSG00000104327	2
BP	GO:0009144	purine nucleoside triphosphate metabolic process	44673	145/8591	0.000449513	0.0107134	ENSG00000198938/ENSG00000198886/ENSG00000198804/ENSG00000204370	4
BP	GO:0009150	purine ribonucleotide metabolic process	44703	275/8591	0.000545297	0.0121157	ENSG00000198938/ENSG00000198886/ENSG00000198804/ENSG00000204370/ENSG00000173598	5
BP	GO:0015988	energy coupled proton transmembrane transport, against electrochemical gradient	44614	14/8591	0.000559184	0.0121157	ENSG00000198804/ENSG00000147614	2
BP	GO:0072207	metanephric epithelium development	44614	14/8591	0.000559184	0.0121157	ENSG00000169344/ENSG00000104327	2
BP	GO:0009141	nucleoside triphosphate metabolic process	44673	157/8591	0.000607416	0.012449	ENSG00000198938/ENSG00000198886/ENSG00000198804/ENSG00000204370	4
BP	GO:0009259	ribonucleotide metabolic process	44703	282/8591	0.000611679	0.012449	ENSG00000198938/ENSG00000198886/ENSG00000198804/ENSG00000204370/ENSG00000173598	5
BP	GO:0006163	purine nucleotide metabolic process	44703	285/8591	0.000641926	0.012449	ENSG00000198938/ENSG00000198886/ENSG00000198804/ENSG00000204370/ENSG00000173598	5
BP	GO:0006123	mitochondrial electron transport, cytochrome c to oxygen	44614	15/8591	0.000644212	0.012449	ENSG00000198938/ENSG00000198804	2
BP	GO:0019693	ribose phosphate metabolic process	44703	291/8591	0.000705797	0.0132801	ENSG00000198938/ENSG00000198886/ENSG00000198804/ENSG00000204370/ENSG00000173598	5
BP	GO:0033628	regulation of cell adhesion mediated by integrin	44614	16/8591	0.000735101	0.0134769	ENSG00000122861/ENSG00000113905	2
BP	GO:0072521	purine-containing compound metabolic process	44703	297/8591	0.000774351	0.0138415	ENSG00000198938/ENSG00000198886/ENSG00000198804/ENSG00000204370/ENSG00000173598	5
BP	GO:0055114	oxidation-reduction process	44734	462/8591	0.00083473	0.0145569	ENSG00000198938/ENSG00000198886/ENSG00000198804/ENSG00000204370/ENSG00000176387/ENSG00000133116	6
BP	GO:0061041	regulation of wound healing	44642	76/8591	0.000907895	0.0154558	ENSG00000113889/ENSG00000122861/ENSG00000113905	3
BP	GO:0015992	proton transport	44642	78/8591	0.000979237	0.0162827	ENSG00000198938/ENSG00000198804/ENSG00000147614	3
BP	GO:0006818	hydrogen transport	44642	79/8591	0.0010162	0.0165133	ENSG00000198938/ENSG00000198804/ENSG00000147614	3
BP	GO:0036092	phosphatidylinositol-3-phosphate biosynthetic process	44614	20/8591	0.00115671	0.0183789	ENSG00000140285/ENSG00000133116	2
BP	GO:0050801	ion homeostasis	44703	329/8591	0.00122822	0.0190908	ENSG00000113889/ENSG00000169344/ENSG00000104327/ENSG00000147614/ENSG00000133116	5
BP	GO:1903034	regulation of response to wounding	44642	86/8591	0.00129995	0.0197758	ENSG00000113889/ENSG00000122861/ENSG00000113905	3
BP	GO:0033627	cell adhesion mediated by integrin	44614	22/8591	0.00140196	0.0208834	ENSG00000122861/ENSG00000113905	2
BP	GO:0009117	nucleotide metabolic process	44703	356/8591	0.00174532	0.0254674	ENSG00000198938/ENSG00000198886/ENSG00000198804/ENSG00000204370/ENSG00000173598	5
BP	GO:0006753	nucleoside phosphate metabolic process	44703	362/8591	0.00187929	0.0268738	ENSG00000198938/ENSG00000198886/ENSG00000198804/ENSG00000204370/ENSG00000173598	5
BP	GO:0055086	nucleobase-containing small molecule metabolic process	44703	380/8591	0.00232704	0.0326242	ENSG00000198938/ENSG00000198886/ENSG00000198804/ENSG00000204370/ENSG00000173598	5
BP	GO:0050878	regulation of body fluid levels	44673	234/8591	0.00266631	0.0366617	ENSG00000113889/ENSG00000176387/ENSG00000122861/ENSG00000113905	4
BP	GO:0007588	excretion	44614	31/8591	0.00278305	0.0375449	ENSG00000169344/ENSG00000184908	2
BP	GO:0032868	response to insulin	44642	114/8591	0.00291593	0.0386091	ENSG00000176387/ENSG00000147614/ENSG00000133116	3
BP	GO:0046854	phosphatidylinositol phosphorylation	44614	36/8591	0.00374151	0.0486396	ENSG00000140285/ENSG00000133116	2
CC	GO:0098803	respiratory chain complex	44672	44/8986	2.81647e-06	0.000341267	ENSG00000198938/ENSG00000198886/ENSG00000198804/ENSG00000204370	4
CC	GO:0070469	respiratory chain	44672	52/8986	5.54905e-06	0.000341267	ENSG00000198938/ENSG00000198886/ENSG00000198804/ENSG00000204370	4
CC	GO:0098796	membrane protein complex	44733	347/8986	0.000105278	0.0043164	ENSG00000198938/ENSG00000198886/ENSG00000198804/ENSG00000143742/ENSG00000204370/ENSG00000147614	6
CC	GO:0005746	mitochondrial respiratory chain	44641	48/8986	0.000177832	0.0043434	ENSG00000198886/ENSG00000198804/ENSG00000204370	3
CC	GO:0005743	mitochondrial inner membrane	44702	238/8986	0.000179669	0.0043434	ENSG00000198938/ENSG00000198886/ENSG00000198804/ENSG00000204370/ENSG00000005022	5
CC	GO:1990204	oxidoreductase complex	44641	51/8986	0.000213153	0.0043434	ENSG00000198886/ENSG00000198804/ENSG00000204370	3
CC	GO:0019866	organelle inner membrane	44702	258/8986	0.000261851	0.0043434	ENSG00000198938/ENSG00000198886/ENSG00000198804/ENSG00000204370/ENSG00000005022	5
CC	GO:0045277	respiratory chain complex IV	44613	11/8986	0.000282498	0.0043434	ENSG00000198938/ENSG00000198804	2
CC	GO:0098800	inner mitochondrial membrane protein complex	44641	70/8986	0.000544515	0.0074417	ENSG00000198886/ENSG00000198804/ENSG00000204370	3
CC	GO:0070069	cytochrome complex	44613	17/8986	0.000692657	0.00851969	ENSG00000198938/ENSG00000198804	2
CC	GO:0098798	mitochondrial protein complex	44641	81/8986	0.000834791	0.00878062	ENSG00000198886/ENSG00000198804/ENSG00000204370	3
CC	GO:0031966	mitochondrial membrane	44702	334/8986	0.000856646	0.00878062	ENSG00000198938/ENSG00000198886/ENSG00000198804/ENSG00000204370/ENSG00000005022	5
CC	GO:0005740	mitochondrial envelope	44702	357/8986	0.00115655	0.0109427	ENSG00000198938/ENSG00000198886/ENSG00000198804/ENSG00000204370/ENSG00000005022	5
CC	GO:0044455	mitochondrial membrane part	44641	109/8986	0.00196945	0.017303	ENSG00000198886/ENSG00000198804/ENSG00000204370	3
CC	GO:0070821	tertiary granule membrane	44613	32/8986	0.00247337	0.0196261	ENSG00000173391/ENSG00000122861	2
CC	GO:0031012	extracellular matrix	44672	254/8986	0.00255299	0.0196261	ENSG00000113889/ENSG00000163453/ENSG00000197061/ENSG00000005022	4
CC	GO:0031093	platelet alpha granule lumen	44613	37/8986	0.00329782	0.0237024	ENSG00000113889/ENSG00000113905	2
CC	GO:0005788	endoplasmic reticulum lumen	44641	133/8986	0.00346864	0.0237024	ENSG00000113889/ENSG00000163453/ENSG00000150687	3
CC	GO:0016324	apical plasma membrane	44641	141/8986	0.00408893	0.0264705	ENSG00000169344/ENSG00000147614/ENSG00000133116	3
CC	GO:0044429	mitochondrial part	44702	483/8986	0.00436312	0.0268332	ENSG00000198938/ENSG00000198886/ENSG00000198804/ENSG00000204370/ENSG00000005022	5
CC	GO:0031091	platelet alpha granule	44613	48/8986	0.00549981	0.0322132	ENSG00000113889/ENSG00000113905	2
CC	GO:0035579	specific granule membrane	44613	52/8986	0.00642898	0.0359438	ENSG00000173391/ENSG00000122861	2
CC	GO:0045177	apical part of cell	44641	180/8986	0.00806094	0.0431085	ENSG00000169344/ENSG00000147614/ENSG00000133116	3
MF	GO:0005496	steroid binding	44642	46/8571	0.000207457	0.00982346	ENSG00000176387/ENSG00000104327/ENSG00000133116	3
MF	GO:0019865	immunoglobulin binding	44614	10/8571	0.000279534	0.00982346	ENSG00000169344/ENSG00000113905	2
MF	GO:0009055	electron carrier activity	44642	54/8571	0.000334503	0.00982346	ENSG00000198938/ENSG00000198804/ENSG00000204370	3
MF	GO:0020037	heme binding	44642	54/8571	0.000334503	0.00982346	ENSG00000198804/ENSG00000204370/ENSG00000113905	3
MF	GO:0015078	hydrogen ion transmembrane transporter activity	44642	58/8571	0.000413361	0.00982346	ENSG00000198938/ENSG00000198804/ENSG00000147614	3
MF	GO:0046906	tetrapyrrole binding	44642	60/8571	0.000456905	0.00982346	ENSG00000198804/ENSG00000204370/ENSG00000113905	3
MF	GO:0008201	heparin binding	44642	71/8571	0.000749304	0.0103941	ENSG00000113889/ENSG00000140285/ENSG00000113905	3
MF	GO:0016303	1-phosphatidylinositol-3-kinase activity	44614	17/8571	0.000835664	0.0103941	ENSG00000140285/ENSG00000133116	2
MF	GO:0004129	cytochrome-c oxidase activity	44614	18/8571	0.000938662	0.0103941	ENSG00000198938/ENSG00000198804	2
MF	GO:0015002	heme-copper terminal oxidase activity	44614	18/8571	0.000938662	0.0103941	ENSG00000198938/ENSG00000198804	2
MF	GO:0016676	oxidoreductase activity, acting on a heme group of donors, oxygen as acceptor	44614	18/8571	0.000938662	0.0103941	ENSG00000198938/ENSG00000198804	2
MF	GO:0016675	oxidoreductase activity, acting on a heme group of donors	44614	19/8571	0.00104746	0.0103941	ENSG00000198938/ENSG00000198804	2
MF	GO:0052742	phosphatidylinositol kinase activity	44614	19/8571	0.00104746	0.0103941	ENSG00000140285/ENSG00000133116	2
MF	GO:0016491	oxidoreductase activity	44703	336/8571	0.00136354	0.0113553	ENSG00000198938/ENSG00000198886/ENSG00000198804/ENSG00000204370/ENSG00000176387	5
MF	GO:0046934	phosphatidylinositol-4,5-bisphosphate 3-kinase activity	44614	22/8571	0.00140841	0.0113553	ENSG00000140285/ENSG00000133116	2
MF	GO:0052813	phosphatidylinositol bisphosphate kinase activity	44614	22/8571	0.00140841	0.0113553	ENSG00000140285/ENSG00000133116	2
MF	GO:0005539	glycosaminoglycan binding	44642	97/8571	0.00185121	0.0140474	ENSG00000113889/ENSG00000140285/ENSG00000113905	3
MF	GO:1901681	sulfur compound binding	44642	104/8571	0.00226001	0.0155024	ENSG00000113889/ENSG00000140285/ENSG00000113905	3
MF	GO:0035004	phosphatidylinositol 3-kinase activity	44614	28/8571	0.00228329	0.0155024	ENSG00000140285/ENSG00000133116	2
MF	GO:0004869	cysteine-type endopeptidase inhibitor activity	44614	29/8571	0.00244862	0.0157936	ENSG00000113889/ENSG00000113905	2
MF	GO:0015075	ion transmembrane transporter activity	44703	404/8571	0.00307133	0.0188668	ENSG00000198938/ENSG00000198804/ENSG00000147614/ENSG00000005022/ENSG00000184908	5
MF	GO:0022891	substrate-specific transmembrane transporter activity	44703	446/8571	0.00470238	0.0275731	ENSG00000198938/ENSG00000198804/ENSG00000147614/ENSG00000005022/ENSG00000184908	5
MF	GO:0022857	transmembrane transporter activity	44703	493/8571	0.00718272	0.0402857	ENSG00000198938/ENSG00000198804/ENSG00000147614/ENSG00000005022/ENSG00000184908	5
MF	GO:0015077	monovalent inorganic cation transmembrane transporter activity	44642	168/8571	0.00866258	0.0465614	ENSG00000198938/ENSG00000198804/ENSG00000147614	3
MF	GO:0070851	growth factor receptor binding	44614	58/8571	0.00953114	0.0491807	ENSG00000140285/ENSG00000133116	2

## Sheet: LOH_up_GOenrich_significant
Category	ID	Description	GeneRatio	BgRatio	pvalue	padj	geneID	Count
BP	GO:0030195	negative regulation of blood coagulation	4/33	22/8591	1.26e-06	0.000931455	ENSG00000113889/ENSG00000122861/ENSG00000113905/ENSG00000127324	4
BP	GO:1900047	negative regulation of hemostasis	4/33	22/8591	1.26e-06	0.000931455	ENSG00000113889/ENSG00000122861/ENSG00000113905/ENSG00000127324	4
BP	GO:0050819	negative regulation of coagulation	4/33	26/8591	2.54e-06	0.00125545	ENSG00000113889/ENSG00000122861/ENSG00000113905/ENSG00000127324	4
BP	GO:0061045	negative regulation of wound healing	4/33	33/8591	6.83e-06	0.00252891	ENSG00000113889/ENSG00000122861/ENSG00000113905/ENSG00000127324	4
BP	GO:1903035	negative regulation of response to wounding	4/33	37/8591	1.09e-05	0.00323021	ENSG00000113889/ENSG00000122861/ENSG00000113905/ENSG00000127324	4
BP	GO:0030193	regulation of blood coagulation	4/33	43/8591	2e-05	0.00424197	ENSG00000113889/ENSG00000122861/ENSG00000113905/ENSG00000127324	4
BP	GO:1900046	regulation of hemostasis	4/33	43/8591	2e-05	0.00424197	ENSG00000113889/ENSG00000122861/ENSG00000113905/ENSG00000127324	4
BP	GO:0050818	regulation of coagulation	4/33	47/8591	2.86e-05	0.00530687	ENSG00000113889/ENSG00000122861/ENSG00000113905/ENSG00000127324	4
BP	GO:0052548	regulation of endopeptidase activity	6/33	192/8591	7.72e-05	0.0127086	ENSG00000113889/ENSG00000055163/ENSG00000150938/ENSG00000101439/ENSG00000113905/ENSG00000118523	6
BP	GO:0052547	regulation of peptidase activity	6/33	204/8591	0.000107974	0.015797	ENSG00000113889/ENSG00000055163/ENSG00000150938/ENSG00000101439/ENSG00000113905/ENSG00000118523	6
BP	GO:0040008	regulation of growth	7/33	302/8591	0.000120247	0.015797	ENSG00000087460/ENSG00000150938/ENSG00000204389/ENSG00000113905/ENSG00000117707/ENSG00000118523/ENSG00000102678	7
BP	GO:0009611	response to wounding	7/33	305/8591	0.000127911	0.015797	ENSG00000113889/ENSG00000122861/ENSG00000087460/ENSG00000101439/ENSG00000113905/ENSG00000118523/ENSG00000127324	7
BP	GO:0061041	regulation of wound healing	4/33	76/8591	0.000190525	0.0217199	ENSG00000113889/ENSG00000122861/ENSG00000113905/ENSG00000127324	4
BP	GO:0007588	excretion	3/33	31/8591	0.00021573	0.0226088	ENSG00000169344/ENSG00000184908/ENSG00000113946	3
BP	GO:0050878	regulation of body fluid levels	6/33	234/8591	0.000228834	0.0226088	ENSG00000113889/ENSG00000122861/ENSG00000087460/ENSG00000060237/ENSG00000113905/ENSG00000127324	6
BP	GO:0040007	growth	8/33	461/8591	0.000273218	0.0249882	ENSG00000087460/ENSG00000055163/ENSG00000150938/ENSG00000204389/ENSG00000113905/ENSG00000117707/ENSG00000118523/ENSG00000102678	8
BP	GO:1903034	regulation of response to wounding	4/33	86/8591	0.000306949	0.0249882	ENSG00000113889/ENSG00000122861/ENSG00000113905/ENSG00000127324	4
BP	GO:0007596	blood coagulation	5/33	158/8591	0.000309105	0.0249882	ENSG00000113889/ENSG00000122861/ENSG00000087460/ENSG00000113905/ENSG00000127324	5
BP	GO:0007599	hemostasis	5/33	160/8591	0.000327643	0.0249882	ENSG00000113889/ENSG00000122861/ENSG00000087460/ENSG00000113905/ENSG00000127324	5
BP	GO:0050817	coagulation	5/33	161/8591	0.000337223	0.0249882	ENSG00000113889/ENSG00000122861/ENSG00000087460/ENSG00000113905/ENSG00000127324	5
BP	GO:0009743	response to carbohydrate	4/33	103/8591	0.000610398	0.0390043	ENSG00000175445/ENSG00000101439/ENSG00000135821/ENSG00000118523	4
BP	GO:0060788	ectodermal placode formation	2/33	10/8591	0.000631649	0.0390043	ENSG00000087460/ENSG00000117707	2
BP	GO:0071696	ectodermal placode development	2/33	10/8591	0.000631649	0.0390043	ENSG00000087460/ENSG00000117707	2
BP	GO:0071697	ectodermal placode morphogenesis	2/33	10/8591	0.000631649	0.0390043	ENSG00000087460/ENSG00000117707	2
BP	GO:0042730	fibrinolysis	2/33	11/8591	0.000770161	0.0456552	ENSG00000122861/ENSG00000113905	2
CC	GO:0031012	extracellular matrix	6/32	254/8986	0.000234787	0.0255658	ENSG00000113889/ENSG00000175445/ENSG00000101439/ENSG00000118523/ENSG00000102678/ENSG00000167658	6
CC	GO:0005924	cell-substrate adherens junction	5/32	204/8986	0.000701688	0.0255658	ENSG00000122861/ENSG00000204389/ENSG00000136153/ENSG00000162909/ENSG00000124942	5
CC	GO:0005925	focal adhesion	5/32	204/8986	0.000701688	0.0255658	ENSG00000122861/ENSG00000204389/ENSG00000136153/ENSG00000162909/ENSG00000124942	5
CC	GO:0030055	cell-substrate junction	5/32	207/8986	0.000749684	0.0255658	ENSG00000122861/ENSG00000204389/ENSG00000136153/ENSG00000162909/ENSG00000124942	5
CC	GO:0072562	blood microparticle	4/32	120/8986	0.000814618	0.0255658	ENSG00000113889/ENSG00000126803/ENSG00000204389/ENSG00000113905	4
CC	GO:0048471	perinuclear region of cytoplasm	6/32	337/8986	0.00105496	0.0255658	ENSG00000087460/ENSG00000055163/ENSG00000204389/ENSG00000101439/ENSG00000162909/ENSG00000118523	6
CC	GO:0101002	ficolin-1-rich granule	3/32	63/8986	0.00140917	0.0255658	ENSG00000204389/ENSG00000101439/ENSG00000167658	3
CC	GO:1904813	ficolin-1-rich granule lumen	3/32	63/8986	0.00140917	0.0255658	ENSG00000204389/ENSG00000101439/ENSG00000167658	3
CC	GO:0016235	aggresome	2/32	16/8986	0.00142914	0.0255658	ENSG00000204389/ENSG00000167658	2
CC	GO:0005912	adherens junction	5/32	255/8986	0.00190211	0.030624	ENSG00000122861/ENSG00000204389/ENSG00000136153/ENSG00000162909/ENSG00000124942	5
CC	GO:0070161	anchoring junction	5/32	266/8986	0.00228888	0.0331844	ENSG00000122861/ENSG00000204389/ENSG00000136153/ENSG00000162909/ENSG00000124942	5
CC	GO:0005801	cis-Golgi network	2/32	21/8986	0.00247337	0.0331844	ENSG00000127914/ENSG00000118523	2
CC	GO:0030141	secretory granule	6/32	408/8986	0.00279967	0.0346728	ENSG00000113889/ENSG00000122861/ENSG00000204389/ENSG00000101439/ENSG00000113905/ENSG00000167658	6
CC	GO:0000323	lytic vacuole	5/32	293/8986	0.00347964	0.0373482	ENSG00000101439/ENSG00000113905/ENSG00000162909/ENSG00000124942/ENSG00000174080	5
CC	GO:0005764	lysosome	5/32	293/8986	0.00347964	0.0373482	ENSG00000101439/ENSG00000113905/ENSG00000162909/ENSG00000124942/ENSG00000174080	5
CC	GO:0036477	somatodendritic compartment	5/32	316/8986	0.00480346	0.0452952	ENSG00000087460/ENSG00000101439/ENSG00000135821/ENSG00000127914/ENSG00000162909	5
CC	GO:0099503	secretory vesicle	6/32	458/8986	0.00495766	0.0452952	ENSG00000113889/ENSG00000122861/ENSG00000204389/ENSG00000101439/ENSG00000113905/ENSG00000167658	6
CC	GO:0043005	neuron projection	6/32	460/8986	0.00506406	0.0452952	ENSG00000087460/ENSG00000055163/ENSG00000101439/ENSG00000135821/ENSG00000127914/ENSG00000162909	6
CC	GO:0016234	inclusion body	2/32	32/8986	0.00570106	0.0483089	ENSG00000204389/ENSG00000167658	2
MF	GO:0008201	heparin binding	5/32	71/8571	5.72e-06	0.00113908	ENSG00000113889/ENSG00000175445/ENSG00000113905/ENSG00000118523/ENSG00000102678	5
MF	GO:0005539	glycosaminoglycan binding	5/32	97/8571	2.65e-05	0.00245851	ENSG00000113889/ENSG00000175445/ENSG00000113905/ENSG00000118523/ENSG00000102678	5
MF	GO:1901681	sulfur compound binding	5/32	104/8571	3.71e-05	0.00245851	ENSG00000113889/ENSG00000175445/ENSG00000113905/ENSG00000118523/ENSG00000102678	5
MF	GO:0004869	cysteine-type endopeptidase inhibitor activity	3/32	29/8571	0.000161728	0.00804599	ENSG00000113889/ENSG00000101439/ENSG00000113905	3
MF	GO:0004866	endopeptidase inhibitor activity	4/32	90/8571	0.000326519	0.011415	ENSG00000113889/ENSG00000150938/ENSG00000101439/ENSG00000113905	4
MF	GO:0061135	endopeptidase regulator activity	4/32	93/8571	0.000370189	0.011415	ENSG00000113889/ENSG00000150938/ENSG00000101439/ENSG00000113905	4
MF	GO:0030414	peptidase inhibitor activity	4/32	95/8571	0.000401532	0.011415	ENSG00000113889/ENSG00000150938/ENSG00000101439/ENSG00000113905	4
MF	GO:0019865	immunoglobulin binding	2/32	10/8571	0.000596484	0.0144462	ENSG00000169344/ENSG00000113905	2
MF	GO:0061134	peptidase regulator activity	4/32	108/8571	0.000653346	0.0144462	ENSG00000113889/ENSG00000150938/ENSG00000101439/ENSG00000113905	4
MF	GO:0004857	enzyme inhibitor activity	5/32	199/8571	0.000775517	0.0154328	ENSG00000113889/ENSG00000060237/ENSG00000150938/ENSG00000101439/ENSG00000113905	5
MF	GO:0097718	disordered domain specific binding	2/32	14/8571	0.00119502	0.0216191	ENSG00000126803/ENSG00000204389	2
MF	GO:0005520	insulin-like growth factor binding	2/32	15/8571	0.00137566	0.0228131	ENSG00000150938/ENSG00000118523	2
MF	GO:0050839	cell adhesion molecule binding	5/32	231/8571	0.00151273	0.0231564	ENSG00000204389/ENSG00000118523/ENSG00000127324/ENSG00000124942/ENSG00000167658	5
MF	GO:0015459	potassium channel regulator activity	2/32	19/8571	0.00221959	0.0315498	ENSG00000060237/ENSG00000127914	2
MF	GO:0032403	protein complex binding	6/32	392/8571	0.00290043	0.038479	ENSG00000169344/ENSG00000087460/ENSG00000113905/ENSG00000118523/ENSG00000127324/ENSG00000167658	6

## Sheet: PC_up_GOenrich_significant
Category	ID	Description	GeneRatio	BgRatio	pvalue	padj	geneID	Count
BP	GO:0042775	mitochondrial ATP synthesis coupled electron transport	44704	51/8591	1.87225e-07	9.04313e-05	ENSG00000198804/ENSG00000198886/ENSG00000198938/ENSG00000198727/ENSG00000198786	5
BP	GO:0042773	ATP synthesis coupled electron transport	44704	52/8591	2.0678e-07	9.04313e-05	ENSG00000198804/ENSG00000198886/ENSG00000198938/ENSG00000198727/ENSG00000198786	5
BP	GO:0009150	purine ribonucleotide metabolic process	44796	275/8591	3.21544e-07	9.04313e-05	ENSG00000198804/ENSG00000198886/ENSG00000198938/ENSG00000198727/ENSG00000198786/ENSG00000205542/ENSG00000078401/ENSG00000137801	8
BP	GO:0009259	ribonucleotide metabolic process	44796	282/8591	3.8981e-07	9.04313e-05	ENSG00000198804/ENSG00000198886/ENSG00000198938/ENSG00000198727/ENSG00000198786/ENSG00000205542/ENSG00000078401/ENSG00000137801	8
BP	GO:0006163	purine nucleotide metabolic process	44796	285/8591	4.22676e-07	9.04313e-05	ENSG00000198804/ENSG00000198886/ENSG00000198938/ENSG00000198727/ENSG00000198786/ENSG00000205542/ENSG00000078401/ENSG00000137801	8
BP	GO:0019693	ribose phosphate metabolic process	44796	291/8591	4.95608e-07	9.04313e-05	ENSG00000198804/ENSG00000198886/ENSG00000198938/ENSG00000198727/ENSG00000198786/ENSG00000205542/ENSG00000078401/ENSG00000137801	8
BP	GO:0006119	oxidative phosphorylation	44704	62/8591	5.05903e-07	9.04313e-05	ENSG00000198804/ENSG00000198886/ENSG00000198938/ENSG00000198727/ENSG00000198786	5
BP	GO:0072521	purine-containing compound metabolic process	44796	297/8591	5.79101e-07	9.04313e-05	ENSG00000198804/ENSG00000198886/ENSG00000198938/ENSG00000198727/ENSG00000198786/ENSG00000205542/ENSG00000078401/ENSG00000137801	8
BP	GO:0022904	respiratory electron transport chain	44704	65/8591	6.42369e-07	9.04313e-05	ENSG00000198804/ENSG00000198886/ENSG00000198938/ENSG00000198727/ENSG00000198786	5
BP	GO:0046034	ATP metabolic process	44735	129/8591	8.35189e-07	0.000105818	ENSG00000198804/ENSG00000198886/ENSG00000198938/ENSG00000198727/ENSG00000198786/ENSG00000205542	6
BP	GO:0009205	purine ribonucleoside triphosphate metabolic process	44735	139/8591	1.29608e-06	0.000148815	ENSG00000198804/ENSG00000198886/ENSG00000198938/ENSG00000198727/ENSG00000198786/ENSG00000205542	6
BP	GO:0009199	ribonucleoside triphosphate metabolic process	44735	141/8591	1.40946e-06	0.000148815	ENSG00000198804/ENSG00000198886/ENSG00000198938/ENSG00000198727/ENSG00000198786/ENSG00000205542	6
BP	GO:0009144	purine nucleoside triphosphate metabolic process	44735	145/8591	1.66064e-06	0.000161848	ENSG00000198804/ENSG00000198886/ENSG00000198938/ENSG00000198727/ENSG00000198786/ENSG00000205542	6
BP	GO:0009126	purine nucleoside monophosphate metabolic process	44735	151/8591	2.10519e-06	0.000173725	ENSG00000198804/ENSG00000198886/ENSG00000198938/ENSG00000198727/ENSG00000198786/ENSG00000205542	6
BP	GO:0009167	purine ribonucleoside monophosphate metabolic process	44735	151/8591	2.10519e-06	0.000173725	ENSG00000198804/ENSG00000198886/ENSG00000198938/ENSG00000198727/ENSG00000198786/ENSG00000205542	6
BP	GO:0009117	nucleotide metabolic process	44796	356/8591	2.28173e-06	0.000173725	ENSG00000198804/ENSG00000198886/ENSG00000198938/ENSG00000198727/ENSG00000198786/ENSG00000205542/ENSG00000078401/ENSG00000137801	8
BP	GO:0006753	nucleoside phosphate metabolic process	44796	362/8591	2.58663e-06	0.000173725	ENSG00000198804/ENSG00000198886/ENSG00000198938/ENSG00000198727/ENSG00000198786/ENSG00000205542/ENSG00000078401/ENSG00000137801	8
BP	GO:0009141	nucleoside triphosphate metabolic process	44735	157/8591	2.6427e-06	0.000173725	ENSG00000198804/ENSG00000198886/ENSG00000198938/ENSG00000198727/ENSG00000198786/ENSG00000205542	6
BP	GO:0036293	response to decreased oxygen levels	44735	157/8591	2.6427e-06	0.000173725	ENSG00000198886/ENSG00000198727/ENSG00000198786/ENSG00000078401/ENSG00000137801/ENSG00000118523	6
BP	GO:0009161	ribonucleoside monophosphate metabolic process	44735	158/8591	2.74231e-06	0.000173725	ENSG00000198804/ENSG00000198886/ENSG00000198938/ENSG00000198727/ENSG00000198786/ENSG00000205542	6
BP	GO:0009123	nucleoside monophosphate metabolic process	44735	165/8591	3.52899e-06	0.000212916	ENSG00000198804/ENSG00000198886/ENSG00000198938/ENSG00000198727/ENSG00000198786/ENSG00000205542	6
BP	GO:0055086	nucleobase-containing small molecule metabolic process	44796	380/8591	3.71889e-06	0.000214174	ENSG00000198804/ENSG00000198886/ENSG00000198938/ENSG00000198727/ENSG00000198786/ENSG00000205542/ENSG00000078401/ENSG00000137801	8
BP	GO:0070482	response to oxygen levels	44735	168/8591	3.9182e-06	0.000215842	ENSG00000198886/ENSG00000198727/ENSG00000198786/ENSG00000078401/ENSG00000137801/ENSG00000118523	6
BP	GO:0022900	electron transport chain	44704	97/8591	4.73824e-06	0.000250139	ENSG00000198804/ENSG00000198886/ENSG00000198938/ENSG00000198727/ENSG00000198786	5
BP	GO:0045333	cellular respiration	44704	101/8591	5.78285e-06	0.000293075	ENSG00000198804/ENSG00000198886/ENSG00000198938/ENSG00000198727/ENSG00000198786	5
BP	GO:0030195	negative regulation of blood coagulation	44643	22/8591	2.49741e-05	0.00117193	ENSG00000078401/ENSG00000113889/ENSG00000137801	3
BP	GO:1900047	negative regulation of hemostasis	44643	22/8591	2.49741e-05	0.00117193	ENSG00000078401/ENSG00000113889/ENSG00000137801	3
BP	GO:0009408	response to heat	44674	69/8591	3.00777e-05	0.0013298	ENSG00000198727/ENSG00000163453/ENSG00000173110/ENSG00000137801	4
BP	GO:0015980	energy derivation by oxidation of organic compounds	44704	142/8591	3.04374e-05	0.0013298	ENSG00000198804/ENSG00000198886/ENSG00000198938/ENSG00000198727/ENSG00000198786	5
BP	GO:0050819	negative regulation of coagulation	44643	26/8591	4.18703e-05	0.00176832	ENSG00000078401/ENSG00000113889/ENSG00000137801	3
BP	GO:0001666	response to hypoxia	44704	153/8591	4.3577e-05	0.00178103	ENSG00000198886/ENSG00000198727/ENSG00000198786/ENSG00000078401/ENSG00000137801	5
BP	GO:0015992	proton transport	44674	78/8591	4.8842e-05	0.00193384	ENSG00000198804/ENSG00000198938/ENSG00000198727/ENSG00000205542	4
BP	GO:0006818	hydrogen transport	44674	79/8591	5.13557e-05	0.00197175	ENSG00000198804/ENSG00000198938/ENSG00000198727/ENSG00000205542	4
BP	GO:0061045	negative regulation of wound healing	44643	33/8591	8.67953e-05	0.0032344	ENSG00000078401/ENSG00000113889/ENSG00000137801	3
BP	GO:1903035	negative regulation of response to wounding	44643	37/8591	0.000122746	0.00444342	ENSG00000078401/ENSG00000113889/ENSG00000137801	3
BP	GO:0009266	response to temperature stimulus	44674	100/8591	0.000129124	0.00454446	ENSG00000198727/ENSG00000163453/ENSG00000173110/ENSG00000137801	4
BP	GO:0010595	positive regulation of endothelial cell migration	44643	42/8591	0.000179778	0.00615618	ENSG00000205542/ENSG00000078401/ENSG00000137801	3
BP	GO:0030193	regulation of blood coagulation	44643	43/8591	0.000192924	0.00626756	ENSG00000078401/ENSG00000113889/ENSG00000137801	3
BP	GO:1900046	regulation of hemostasis	44643	43/8591	0.000192924	0.00626756	ENSG00000078401/ENSG00000113889/ENSG00000137801	3
BP	GO:0006091	generation of precursor metabolites and energy	44704	221/8591	0.000248061	0.0077788	ENSG00000198804/ENSG00000198886/ENSG00000198938/ENSG00000198727/ENSG00000198786	5
BP	GO:0050818	regulation of coagulation	44643	47/8591	0.000251721	0.0077788	ENSG00000078401/ENSG00000113889/ENSG00000137801	3
BP	GO:0051592	response to calcium ion	44643	48/8591	0.000268034	0.00794518	ENSG00000198727/ENSG00000078401/ENSG00000137801	3
BP	GO:0010035	response to inorganic substance	44704	225/8591	0.000269647	0.00794518	ENSG00000198804/ENSG00000198727/ENSG00000198786/ENSG00000078401/ENSG00000137801	5
BP	GO:0045859	regulation of protein kinase activity	44735	358/8591	0.000277288	0.00798464	ENSG00000184557/ENSG00000154277/ENSG00000099860/ENSG00000013588/ENSG00000078401/ENSG00000137801	6
BP	GO:0050921	positive regulation of chemotaxis	44643	49/8591	0.000285016	0.0080248	ENSG00000205542/ENSG00000078401/ENSG00000137801	3
BP	GO:0006469	negative regulation of protein kinase activity	44674	126/8591	0.000314726	0.00866865	ENSG00000184557/ENSG00000154277/ENSG00000099860/ENSG00000013588	4
BP	GO:0097530	granulocyte migration	44643	52/8591	0.000340097	0.00916816	ENSG00000169344/ENSG00000078401/ENSG00000137801	3
BP	GO:0033673	negative regulation of kinase activity	44674	130/8591	0.000354639	0.009361	ENSG00000184557/ENSG00000154277/ENSG00000099860/ENSG00000013588	4
BP	GO:2001026	regulation of endothelial cell chemotaxis	44615	11/8591	0.000371623	0.00960912	ENSG00000205542/ENSG00000137801	2
BP	GO:0010038	response to metal ion	44674	133/8591	0.000386871	0.00980331	ENSG00000198804/ENSG00000198727/ENSG00000078401/ENSG00000137801	4
BP	GO:1902600	hydrogen ion transmembrane transport	44643	56/8591	0.000423615	0.0104271	ENSG00000198804/ENSG00000198938/ENSG00000198727	3
BP	GO:0043549	regulation of kinase activity	44735	388/8591	0.000427947	0.0104271	ENSG00000184557/ENSG00000154277/ENSG00000099860/ENSG00000013588/ENSG00000078401/ENSG00000137801	6
BP	GO:0032102	negative regulation of response to external stimulus	44674	143/8591	0.000509545	0.012181	ENSG00000184557/ENSG00000078401/ENSG00000113889/ENSG00000137801	4
BP	GO:0010243	response to organonitrogen compound	44735	403/8591	0.000524225	0.0122999	ENSG00000198886/ENSG00000198727/ENSG00000198786/ENSG00000184557/ENSG00000078401/ENSG00000118523	6
BP	GO:0007568	aging	44674	146/8591	0.000551208	0.0126664	ENSG00000198804/ENSG00000198886/ENSG00000078401/ENSG00000118523	4
BP	GO:0009725	response to hormone	44735	408/8591	0.000559841	0.0126664	ENSG00000198727/ENSG00000184557/ENSG00000163453/ENSG00000078401/ENSG00000137801/ENSG00000118523	6
BP	GO:0010634	positive regulation of epithelial cell migration	44643	62/8591	0.000571941	0.0127131	ENSG00000205542/ENSG00000078401/ENSG00000137801	3
BP	GO:0035767	endothelial cell chemotaxis	44615	14/8591	0.00061187	0.0133662	ENSG00000205542/ENSG00000137801	2
BP	GO:0002576	platelet degranulation	44643	65/8591	0.00065711	0.0138657	ENSG00000205542/ENSG00000113889/ENSG00000137801	3
BP	GO:0010563	negative regulation of phosphorus metabolic process	44704	274/8591	0.000667569	0.0138657	ENSG00000184557/ENSG00000154277/ENSG00000099860/ENSG00000013588/ENSG00000078401	5
BP	GO:0045936	negative regulation of phosphate metabolic process	44704	274/8591	0.000667569	0.0138657	ENSG00000184557/ENSG00000154277/ENSG00000099860/ENSG00000013588/ENSG00000078401	5
BP	GO:0006123	mitochondrial electron transport, cytochrome c to oxygen	44615	15/8591	0.000704854	0.0141754	ENSG00000198804/ENSG00000198938	2
BP	GO:0046688	response to copper ion	44615	15/8591	0.000704854	0.0141754	ENSG00000198804/ENSG00000198727	2
BP	GO:0043405	regulation of MAP kinase activity	44674	158/8591	0.000742419	0.0146976	ENSG00000154277/ENSG00000099860/ENSG00000078401/ENSG00000137801	4
BP	GO:0051385	response to mineralocorticoid	44615	16/8591	0.000804237	0.0156045	ENSG00000078401/ENSG00000118523	2
BP	GO:0046330	positive regulation of JNK cascade	44643	70/8591	0.000816339	0.0156045	ENSG00000099860/ENSG00000078401/ENSG00000118523	3
BP	GO:0043086	negative regulation of catalytic activity	44735	439/8591	0.000825177	0.0156045	ENSG00000184557/ENSG00000154277/ENSG00000099860/ENSG00000013588/ENSG00000113889/ENSG00000137801	6
BP	GO:0043065	positive regulation of apoptotic process	44704	293/8591	0.000904704	0.0166125	ENSG00000135916/ENSG00000099860/ENSG00000113889/ENSG00000137801/ENSG00000118523	5
BP	GO:0043068	positive regulation of programmed cell death	44704	293/8591	0.000904704	0.0166125	ENSG00000135916/ENSG00000099860/ENSG00000113889/ENSG00000137801/ENSG00000118523	5
BP	GO:0097529	myeloid leukocyte migration	44643	74/8591	0.000959998	0.017376	ENSG00000169344/ENSG00000078401/ENSG00000137801	3
BP	GO:0043536	positive regulation of blood vessel endothelial cell migration	44615	18/8591	0.00102207	0.0180064	ENSG00000205542/ENSG00000137801	2
BP	GO:0010594	regulation of endothelial cell migration	44643	76/8591	0.00103747	0.0180064	ENSG00000205542/ENSG00000078401/ENSG00000137801	3
BP	GO:0061041	regulation of wound healing	44643	76/8591	0.00103747	0.0180064	ENSG00000078401/ENSG00000113889/ENSG00000137801	3
BP	GO:0050920	regulation of chemotaxis	44643	77/8591	0.00107764	0.0184301	ENSG00000205542/ENSG00000078401/ENSG00000137801	3
BP	GO:1902533	positive regulation of intracellular signal transduction	44735	463/8591	0.00109097	0.0184301	ENSG00000184557/ENSG00000099860/ENSG00000078401/ENSG00000137801/ENSG00000118523/ENSG00000117020	6
BP	GO:0031960	response to corticosteroid	44643	78/8591	0.0011188	0.0186515	ENSG00000163453/ENSG00000078401/ENSG00000118523	3
BP	GO:1901698	response to nitrogen compound	44735	467/8591	0.00114107	0.0187758	ENSG00000198886/ENSG00000198727/ENSG00000198786/ENSG00000184557/ENSG00000078401/ENSG00000118523	6
BP	GO:2001236	regulation of extrinsic apoptotic signaling pathway	44643	79/8591	0.00116093	0.0188577	ENSG00000135916/ENSG00000137801/ENSG00000112319	3
BP	GO:0051338	regulation of transferase activity	44735	471/8591	0.00119294	0.0191323	ENSG00000184557/ENSG00000154277/ENSG00000099860/ENSG00000013588/ENSG00000078401/ENSG00000137801	6
BP	GO:0014070	response to organic cyclic compound	44735	475/8591	0.00124662	0.0197433	ENSG00000198886/ENSG00000198727/ENSG00000163453/ENSG00000078401/ENSG00000137801/ENSG00000118523	6
BP	GO:0010942	positive regulation of cell death	44704	316/8591	0.00127054	0.0198737	ENSG00000135916/ENSG00000099860/ENSG00000113889/ENSG00000137801/ENSG00000118523	5
BP	GO:0051348	negative regulation of transferase activity	44674	184/8591	0.00131095	0.0202558	ENSG00000184557/ENSG00000154277/ENSG00000099860/ENSG00000013588	4
BP	GO:0045823	positive regulation of heart contraction	44615	21/8591	0.001396	0.0210564	ENSG00000078401/ENSG00000118523	2
BP	GO:0071622	regulation of granulocyte chemotaxis	44615	21/8591	0.001396	0.0210564	ENSG00000078401/ENSG00000137801	2
BP	GO:0048545	response to steroid hormone	44674	190/8591	0.00147621	0.0218658	ENSG00000163453/ENSG00000078401/ENSG00000137801/ENSG00000118523	4
BP	GO:1903034	regulation of response to wounding	44643	86/8591	0.00148418	0.0218658	ENSG00000078401/ENSG00000113889/ENSG00000137801	3
BP	GO:0033574	response to testosterone	44615	22/8591	0.00153311	0.0223269	ENSG00000078401/ENSG00000137801	2
BP	GO:0032874	positive regulation of stress-activated MAPK cascade	44643	88/8591	0.0015859	0.0225768	ENSG00000099860/ENSG00000078401/ENSG00000118523	3
BP	GO:0070304	positive regulation of stress-activated protein kinase signaling cascade	44643	88/8591	0.0015859	0.0225768	ENSG00000099860/ENSG00000078401/ENSG00000118523	3
BP	GO:0043408	regulation of MAPK cascade	44704	336/8591	0.0016698	0.0233404	ENSG00000154277/ENSG00000099860/ENSG00000078401/ENSG00000137801/ENSG00000118523	5
BP	GO:0032890	regulation of organic acid transport	44615	23/8591	0.00167638	0.0233404	ENSG00000078401/ENSG00000137801	2
BP	GO:0001933	negative regulation of protein phosphorylation	44674	198/8591	0.00171862	0.0236684	ENSG00000184557/ENSG00000154277/ENSG00000099860/ENSG00000013588	4
BP	GO:0046328	regulation of JNK cascade	44643	91/8591	0.00174654	0.0237942	ENSG00000099860/ENSG00000078401/ENSG00000118523	3
BP	GO:0043434	response to peptide hormone	44674	202/8591	0.00184969	0.0249315	ENSG00000198727/ENSG00000184557/ENSG00000078401/ENSG00000118523	4
BP	GO:0043542	endothelial cell migration	44643	94/8591	0.00191704	0.0255672	ENSG00000205542/ENSG00000078401/ENSG00000137801	3
BP	GO:0006120	mitochondrial electron transport, NADH to ubiquinone	44615	25/8591	0.00198135	0.0261497	ENSG00000198886/ENSG00000198786	2
BP	GO:1901654	response to ketone	44643	97/8591	0.00209762	0.0273988	ENSG00000163453/ENSG00000078401/ENSG00000137801	3
BP	GO:2001238	positive regulation of extrinsic apoptotic signaling pathway	44615	26/8591	0.00214297	0.0277056	ENSG00000135916/ENSG00000137801	2
BP	GO:0090066	regulation of anatomical structure size	44674	211/8591	0.00216985	0.0277697	ENSG00000205542/ENSG00000078401/ENSG00000113889/ENSG00000117020	4
BP	GO:0042326	negative regulation of phosphorylation	44674	213/8591	0.0022459	0.0284556	ENSG00000184557/ENSG00000154277/ENSG00000099860/ENSG00000013588	4
BP	GO:0050732	negative regulation of peptidyl-tyrosine phosphorylation	44615	27/8591	0.00231065	0.0289861	ENSG00000184557/ENSG00000013588	2
BP	GO:0035094	response to nicotine	44615	28/8591	0.00248435	0.0306277	ENSG00000198886/ENSG00000078401	2
BP	GO:0010632	regulation of epithelial cell migration	44643	103/8591	0.00248986	0.0306277	ENSG00000205542/ENSG00000078401/ENSG00000137801	3
BP	GO:0060326	cell chemotaxis	44643	105/8591	0.00263004	0.0317358	ENSG00000205542/ENSG00000078401/ENSG00000137801	3
BP	GO:0097191	extrinsic apoptotic signaling pathway	44643	105/8591	0.00263004	0.0317358	ENSG00000135916/ENSG00000137801/ENSG00000112319	3
BP	GO:0007254	JNK cascade	44643	107/8591	0.00277503	0.0325275	ENSG00000099860/ENSG00000078401/ENSG00000118523	3
BP	GO:0071900	regulation of protein serine/threonine kinase activity	44674	226/8591	0.00278597	0.0325275	ENSG00000154277/ENSG00000099860/ENSG00000078401/ENSG00000137801	4
BP	GO:0010257	NADH dehydrogenase complex assembly	44615	30/8591	0.00284969	0.0325275	ENSG00000198886/ENSG00000198786	2
BP	GO:0032981	mitochondrial respiratory chain complex I assembly	44615	30/8591	0.00284969	0.0325275	ENSG00000198886/ENSG00000198786	2
BP	GO:0045933	positive regulation of muscle contraction	44615	30/8591	0.00284969	0.0325275	ENSG00000078401/ENSG00000118523	2
BP	GO:0097031	mitochondrial respiratory chain complex I biogenesis	44615	30/8591	0.00284969	0.0325275	ENSG00000198886/ENSG00000198786	2
BP	GO:0007588	excretion	44615	31/8591	0.00304127	0.0340999	ENSG00000169344/ENSG00000078401	2
BP	GO:0009060	aerobic respiration	44615	31/8591	0.00304127	0.0340999	ENSG00000198804/ENSG00000198938	2
BP	GO:0061448	connective tissue development	44643	111/8591	0.00307966	0.0342274	ENSG00000172201/ENSG00000078401/ENSG00000118523	3
BP	GO:0043410	positive regulation of MAPK cascade	44674	233/8591	0.00311106	0.0342758	ENSG00000099860/ENSG00000078401/ENSG00000137801/ENSG00000118523	4
BP	GO:1901652	response to peptide	44674	234/8591	0.00315954	0.0345098	ENSG00000198727/ENSG00000184557/ENSG00000078401/ENSG00000118523	4
BP	GO:1901137	carbohydrate derivative biosynthetic process	44704	390/8591	0.00320944	0.0347552	ENSG00000169344/ENSG00000205542/ENSG00000135916/ENSG00000078401/ENSG00000137801	5
BP	GO:1902532	negative regulation of intracellular signal transduction	44674	237/8591	0.0033081	0.035066	ENSG00000184557/ENSG00000205542/ENSG00000154277/ENSG00000137801	4
BP	GO:0032872	regulation of stress-activated MAPK cascade	44643	114/8591	0.00332117	0.035066	ENSG00000099860/ENSG00000078401/ENSG00000118523	3
BP	GO:0070302	regulation of stress-activated protein kinase signaling cascade	44643	114/8591	0.00332117	0.035066	ENSG00000099860/ENSG00000078401/ENSG00000118523	3
BP	GO:0002690	positive regulation of leukocyte chemotaxis	44615	33/8591	0.0034421	0.0360425	ENSG00000078401/ENSG00000137801	2
BP	GO:0015672	monovalent inorganic cation transport	44674	241/8591	0.00351356	0.0364892	ENSG00000198804/ENSG00000198938/ENSG00000198727/ENSG00000205542	4
BP	GO:1903524	positive regulation of blood circulation	44615	34/8591	0.00365129	0.0376113	ENSG00000078401/ENSG00000118523	2
BP	GO:1900542	regulation of purine nucleotide metabolic process	44643	119/8591	0.00374904	0.0383068	ENSG00000205542/ENSG00000078401/ENSG00000137801	3
BP	GO:0006140	regulation of nucleotide metabolic process	44643	121/8591	0.00392922	0.0395105	ENSG00000205542/ENSG00000078401/ENSG00000137801	3
BP	GO:0072593	reactive oxygen species metabolic process	44643	121/8591	0.00392922	0.0395105	ENSG00000078401/ENSG00000137801/ENSG00000118523	3
BP	GO:0000165	MAPK cascade	44704	411/8591	0.00402403	0.0401453	ENSG00000154277/ENSG00000099860/ENSG00000078401/ENSG00000137801/ENSG00000118523	5
BP	GO:0032101	regulation of response to external stimulus	44704	415/8591	0.00419472	0.0415212	ENSG00000184557/ENSG00000205542/ENSG00000078401/ENSG00000113889/ENSG00000137801	5
BP	GO:0010631	epithelial cell migration	44643	125/8591	0.00430529	0.0420411	ENSG00000205542/ENSG00000078401/ENSG00000137801	3
BP	GO:0048661	positive regulation of smooth muscle cell proliferation	44615	37/8591	0.00431361	0.0420411	ENSG00000078401/ENSG00000137801	2
BP	GO:0090132	epithelium migration	44643	126/8591	0.00440262	0.0425811	ENSG00000205542/ENSG00000078401/ENSG00000137801	3
BP	GO:0097435	supramolecular fiber organization	44674	263/8591	0.00480194	0.0454358	ENSG00000205542/ENSG00000078401/ENSG00000102024/ENSG00000118523	4
BP	GO:0032103	positive regulation of response to external stimulus	44643	130/8591	0.00480537	0.0454358	ENSG00000205542/ENSG00000078401/ENSG00000137801	3
BP	GO:0090130	tissue migration	44643	130/8591	0.00480537	0.0454358	ENSG00000205542/ENSG00000078401/ENSG00000137801	3
BP	GO:0023014	signal transduction by protein phosphorylation	44704	430/8591	0.00488172	0.0458158	ENSG00000154277/ENSG00000099860/ENSG00000078401/ENSG00000137801/ENSG00000118523	5
BP	GO:0043535	regulation of blood vessel endothelial cell migration	44615	41/8591	0.00527666	0.0487995	ENSG00000205542/ENSG00000137801	2
BP	GO:1990266	neutrophil migration	44615	41/8591	0.00527666	0.0487995	ENSG00000169344/ENSG00000078401	2
BP	GO:0001934	positive regulation of protein phosphorylation	44704	441/8591	0.00543458	0.0498957	ENSG00000184557/ENSG00000099860/ENSG00000078401/ENSG00000137801/ENSG00000118523	5
CC	GO:0098803	respiratory chain complex	44704	44/8986	7.0194e-08	7.22998e-06	ENSG00000198804/ENSG00000198886/ENSG00000198938/ENSG00000198727/ENSG00000198786	5
CC	GO:0070469	respiratory chain	44704	52/8986	1.65747e-07	8.536e-06	ENSG00000198804/ENSG00000198886/ENSG00000198938/ENSG00000198727/ENSG00000198786	5
CC	GO:0005746	mitochondrial respiratory chain	44674	48/8986	5.89037e-06	0.000193811	ENSG00000198804/ENSG00000198886/ENSG00000198727/ENSG00000198786	4
CC	GO:1990204	oxidoreductase complex	44674	51/8986	7.52665e-06	0.000193811	ENSG00000198804/ENSG00000198886/ENSG00000198727/ENSG00000198786	4
CC	GO:0070069	cytochrome complex	44643	17/8986	9.73116e-06	0.000200462	ENSG00000198804/ENSG00000198938/ENSG00000198727	3
CC	GO:0005788	endoplasmic reticulum lumen	44704	133/8986	1.78918e-05	0.000307143	ENSG00000169436/ENSG00000163453/ENSG00000078401/ENSG00000113889/ENSG00000137801	5
CC	GO:0098800	inner mitochondrial membrane protein complex	44674	70/8986	2.67401e-05	0.000393461	ENSG00000198804/ENSG00000198886/ENSG00000198727/ENSG00000198786	4
CC	GO:0098798	mitochondrial protein complex	44674	81/8986	4.7624e-05	0.000613159	ENSG00000198804/ENSG00000198886/ENSG00000198727/ENSG00000198786	4
CC	GO:0031093	platelet alpha granule lumen	44643	37/8986	0.00010754	0.00123073	ENSG00000205542/ENSG00000113889/ENSG00000137801	3
CC	GO:0044455	mitochondrial membrane part	44674	109/8986	0.000151857	0.00156413	ENSG00000198804/ENSG00000198886/ENSG00000198727/ENSG00000198786	4
CC	GO:0031091	platelet alpha granule	44643	48/8986	0.000235027	0.0022007	ENSG00000205542/ENSG00000113889/ENSG00000137801	3
CC	GO:0005743	mitochondrial inner membrane	44704	238/8986	0.000284508	0.00244203	ENSG00000198804/ENSG00000198886/ENSG00000198938/ENSG00000198727/ENSG00000198786	5
CC	GO:0045277	respiratory chain complex IV	44615	11/8986	0.000339888	0.00269296	ENSG00000198804/ENSG00000198938	2
CC	GO:0031012	extracellular matrix	44704	254/8986	0.000384416	0.0028282	ENSG00000169436/ENSG00000163453/ENSG00000113889/ENSG00000137801/ENSG00000118523	5
CC	GO:0019866	organelle inner membrane	44704	258/8986	0.000413108	0.00283667	ENSG00000198804/ENSG00000198886/ENSG00000198938/ENSG00000198727/ENSG00000198786	5
CC	GO:0034774	secretory granule lumen	44674	166/8986	0.000755935	0.00486633	ENSG00000205542/ENSG00000173110/ENSG00000113889/ENSG00000137801	4
CC	GO:0060205	cytoplasmic vesicle lumen	44674	175/8986	0.00092126	0.00538509	ENSG00000205542/ENSG00000173110/ENSG00000113889/ENSG00000137801	4
CC	GO:0031983	vesicle lumen	44674	176/8986	0.000941084	0.00538509	ENSG00000205542/ENSG00000173110/ENSG00000113889/ENSG00000137801	4
CC	GO:0031966	mitochondrial membrane	44704	334/8986	0.00133256	0.00722387	ENSG00000198804/ENSG00000198886/ENSG00000198938/ENSG00000198727/ENSG00000198786	5
CC	GO:0098796	membrane protein complex	44704	347/8986	0.00157949	0.00813439	ENSG00000198804/ENSG00000198886/ENSG00000198938/ENSG00000198727/ENSG00000198786	5
CC	GO:0005740	mitochondrial envelope	44704	357/8986	0.00179141	0.00842056	ENSG00000198804/ENSG00000198886/ENSG00000198938/ENSG00000198727/ENSG00000198786	5
CC	GO:0005747	mitochondrial respiratory chain complex I	44615	26/8986	0.00196207	0.00842056	ENSG00000198886/ENSG00000198786	2
CC	GO:0030964	NADH dehydrogenase complex	44615	26/8986	0.00196207	0.00842056	ENSG00000198886/ENSG00000198786	2
CC	GO:0045271	respiratory chain complex I	44615	26/8986	0.00196207	0.00842056	ENSG00000198886/ENSG00000198786	2
CC	GO:0030141	secretory granule	44704	408/8986	0.00321414	0.0132422	ENSG00000205542/ENSG00000173110/ENSG00000078401/ENSG00000113889/ENSG00000137801	5
CC	GO:0099503	secretory vesicle	44704	458/8986	0.00527603	0.0209012	ENSG00000205542/ENSG00000173110/ENSG00000078401/ENSG00000113889/ENSG00000137801	5
CC	GO:0044429	mitochondrial part	44704	483/8986	0.0066025	0.0251873	ENSG00000198804/ENSG00000198886/ENSG00000198938/ENSG00000198727/ENSG00000198786	5
MF	GO:0009055	electron carrier activity	44643	54/8571	0.000382968	0.0135763	ENSG00000198804/ENSG00000198938/ENSG00000198727	3
MF	GO:0015078	hydrogen ion transmembrane transporter activity	44643	58/8571	0.000473087	0.0135763	ENSG00000198804/ENSG00000198938/ENSG00000198727	3
MF	GO:0019838	growth factor binding	44643	62/8571	0.000575816	0.0135763	ENSG00000163453/ENSG00000137801/ENSG00000118523	3
MF	GO:0001968	fibronectin binding	44615	14/8571	0.0006147	0.0135763	ENSG00000137801/ENSG00000118523	2
MF	GO:0005520	insulin-like growth factor binding	44615	15/8571	0.000708113	0.0135763	ENSG00000163453/ENSG00000118523	2
MF	GO:0008201	heparin binding	44643	71/8571	0.000856601	0.0135763	ENSG00000113889/ENSG00000137801/ENSG00000118523	3
MF	GO:0004129	cytochrome-c oxidase activity	44615	18/8571	0.00102678	0.0135763	ENSG00000198804/ENSG00000198938	2
MF	GO:0015002	heme-copper terminal oxidase activity	44615	18/8571	0.00102678	0.0135763	ENSG00000198804/ENSG00000198938	2
MF	GO:0016676	oxidoreductase activity, acting on a heme group of donors, oxygen as acceptor	44615	18/8571	0.00102678	0.0135763	ENSG00000198804/ENSG00000198938	2
MF	GO:0016675	oxidoreductase activity, acting on a heme group of donors	44615	19/8571	0.00114571	0.0136339	ENSG00000198804/ENSG00000198938	2
MF	GO:0008137	NADH dehydrogenase (ubiquinone) activity	44615	22/8571	0.00154015	0.0152732	ENSG00000198886/ENSG00000198786	2
MF	GO:0050136	NADH dehydrogenase (quinone) activity	44615	22/8571	0.00154015	0.0152732	ENSG00000198886/ENSG00000198786	2
MF	GO:0016491	oxidoreductase activity	44704	336/8571	0.00168706	0.0154431	ENSG00000198804/ENSG00000198886/ENSG00000198938/ENSG00000198727/ENSG00000198786	5
MF	GO:0003954	NADH dehydrogenase activity	44615	24/8571	0.00183419	0.0155906	ENSG00000198886/ENSG00000198786	2
MF	GO:0016655	oxidoreductase activity, acting on NAD(P)H, quinone or similar compound as acceptor	44615	25/8571	0.00199043	0.0157045	ENSG00000198886/ENSG00000198786	2
MF	GO:0005539	glycosaminoglycan binding	44643	97/8571	0.00211153	0.0157045	ENSG00000113889/ENSG00000137801/ENSG00000118523	3
MF	GO:1901681	sulfur compound binding	44643	104/8571	0.00257625	0.0180338	ENSG00000113889/ENSG00000137801/ENSG00000118523	3
MF	GO:0032403	protein complex binding	44704	392/8571	0.00331446	0.0219123	ENSG00000169344/ENSG00000198727/ENSG00000102024/ENSG00000137801/ENSG00000118523	5
MF	GO:0016651	oxidoreductase activity, acting on NAD(P)H	44615	46/8571	0.0066361	0.0415629	ENSG00000198886/ENSG00000198786	2
