# Supplementary material for: Intrarenal Single-Cell Sequencing of Hepatitis B Virus Associated Membranous Nephropathy
Source: Front Med (Lausanne). 2022 Jul 22;9:869284. doi: 10.3389/fmed.2022.869284 (PMC9355751; doi:10.3389/fmed.2022.869284)
Supplement: Supplementary file 1 [file Data_Sheet_1.zip › 869284_SupMaterial (2)/Table 14.XLS]

## Sheet: MC_up_KEGGenrich_significant
ID	Description	GeneRatio	BgRatio	pvalue	padj	geneID	Count
hsa04060	Cytokine-cytokine receptor interaction	2022-01-01	252/7003	0.0359846	0.0359846	ENSG00000120337	1

## Sheet: 2.PC_up_KEGGenrich_significant
ID	Description	GeneRatio	BgRatio	pvalue	padj	geneID	Count
hsa04966	Collecting duct acid secretion	3/36	24/7003	0.000234493	0.0253253	ENSG00000104267/ENSG00000147614/ENSG00000004939	3

## Sheet: PT_up_KEGGenrich_significant
ID	Description	GeneRatio	BgRatio	pvalue	padj	geneID	Count
hsa04978	Mineral absorption	2022-04-23	49/7003	1.69904e-05	0.00149515	ENSG00000187193/ENSG00000205364/ENSG00000198417/ENSG00000125148	4
hsa04380	Osteoclast differentiation	2022-04-23	110/7003	0.000405349	0.0178354	ENSG00000170345/ENSG00000177606/ENSG00000130522/ENSG00000171223	4
hsa03010	Ribosome	2022-04-23	148/7003	0.00124027	0.0336432	ENSG00000210082/ENSG00000229117/ENSG00000233927/ENSG00000129824	4
hsa05210	Colorectal cancer	2022-03-23	71/7003	0.00152924	0.0336432	ENSG00000099860/ENSG00000170345/ENSG00000177606	3
hsa04010	MAPK signaling pathway	2022-05-23	286/7003	0.00201264	0.0354225	ENSG00000099860/ENSG00000170345/ENSG00000177606/ENSG00000130522/ENSG00000120129	5
hsa04657	IL-17 signaling pathway	2022-03-23	89/7003	0.00292371	0.0403843	ENSG00000170345/ENSG00000177606/ENSG00000130522	3
hsa04915	Estrogen signaling pathway	2022-03-23	92/7003	0.00321239	0.0403843	ENSG00000096060/ENSG00000170345/ENSG00000177606	3
hsa04668	TNF signaling pathway	2022-03-23	102/7003	0.00429924	0.0472916	ENSG00000170345/ENSG00000177606/ENSG00000171223	3
