# Supplementary material for: Intrarenal Single-Cell Sequencing of Hepatitis B Virus Associated Membranous Nephropathy
Source: Front Med (Lausanne). 2022 Jul 22;9:869284. doi: 10.3389/fmed.2022.869284 (PMC9355751; doi:10.3389/fmed.2022.869284)
Supplement: Supplementary file 1 [file Data_Sheet_1.zip › 869284_SupMaterial (2)/Table 11.XLSX]

## Sheet: EC_up_KEGGenrich_significant
ID	Description	GeneRatio	BgRatio	pvalue	padj	geneID	Count
hsa04668	TNF signaling pathway	10/48	102/7003	1.14e-09	1.44e-07	ENSG00000081041/ENSG00000090339/ENSG00000136244/ENSG00000163734/ENSG00000108691/ENSG00000184557/ENSG00000007908/ENSG00000171223/ENSG00000107968/ENSG00000118503	10
hsa05164	Influenza A	10/48	151/7003	5.22e-08	3.32e-06	ENSG00000198502/ENSG00000090339/ENSG00000136244/ENSG00000108691/ENSG00000132002/ENSG00000184557/ENSG00000185507/ENSG00000109971/ENSG00000173110/ENSG00000169429	10
hsa05134	Legionellosis	6/48	50/7003	9.51e-07	4.02e-05	ENSG00000081041/ENSG00000136244/ENSG00000163734/ENSG00000109971/ENSG00000173110/ENSG00000169429	6
hsa04657	IL-17 signaling pathway	7/48	89/7003	2.04e-06	6.26e-05	ENSG00000081041/ENSG00000136244/ENSG00000163734/ENSG00000108691/ENSG00000096384/ENSG00000169429/ENSG00000118503	7
hsa05167	Kaposi's sarcoma-associated herpesvirus infection	9/48	177/7003	2.46e-06	6.26e-05	ENSG00000081041/ENSG00000090339/ENSG00000136244/ENSG00000163734/ENSG00000124762/ENSG00000185507/ENSG00000128016/ENSG00000169429/ENSG00000136997	9
hsa04621	NOD-like receptor signaling pathway	8/48	163/7003	1.24e-05	0.000262378	ENSG00000081041/ENSG00000136244/ENSG00000163734/ENSG00000108691/ENSG00000096384/ENSG00000185507/ENSG00000169429/ENSG00000118503	8
hsa05144	Malaria	5/48	47/7003	1.51e-05	0.000274087	ENSG00000090339/ENSG00000136244/ENSG00000108691/ENSG00000007908/ENSG00000169429	5
hsa05169	Epstein-Barr virus infection	8/48	177/7003	2.26e-05	0.000358983	ENSG00000198502/ENSG00000090339/ENSG00000124762/ENSG00000109971/ENSG00000173110/ENSG00000187514/ENSG00000136997/ENSG00000118503	8
hsa05202	Transcriptional misregulation in cancer	8/48	182/7003	2.77e-05	0.000390365	ENSG00000136244/ENSG00000124762/ENSG00000144802/ENSG00000132475/ENSG00000175197/ENSG00000099860/ENSG00000169429/ENSG00000136997	8
hsa04141	Protein processing in endoplasmic reticulum	7/48	160/7003	9.54e-05	0.00114163	ENSG00000120694/ENSG00000086061/ENSG00000096384/ENSG00000132002/ENSG00000175197/ENSG00000109971/ENSG00000173110	7
hsa05323	Rheumatoid arthritis	5/48	69/7003	9.89e-05	0.00114163	ENSG00000198502/ENSG00000090339/ENSG00000136244/ENSG00000108691/ENSG00000169429	5
hsa04612	Antigen processing and presentation	4/48	41/7003	0.00016336	0.0017289	ENSG00000198502/ENSG00000096384/ENSG00000109971/ENSG00000173110	4
hsa04064	NF-kappa B signaling pathway	5/48	86/7003	0.000280866	0.00274384	ENSG00000081041/ENSG00000090339/ENSG00000099860/ENSG00000169429/ENSG00000118503	5
hsa04933	AGE-RAGE signaling pathway in diabetic complications	5/48	96/7003	0.000468354	0.00424864	ENSG00000090339/ENSG00000136244/ENSG00000108691/ENSG00000007908/ENSG00000169429	5
hsa05166	HTLV-I infection	7/48	231/7003	0.000900675	0.00762571	ENSG00000198502/ENSG00000090339/ENSG00000136244/ENSG00000124762/ENSG00000162772/ENSG00000128016/ENSG00000136997	7
hsa05210	Colorectal cancer	4/48	71/7003	0.0013484	0.0106632	ENSG00000141682/ENSG00000124762/ENSG00000099860/ENSG00000136997	4
hsa05143	African trypanosomiasis	3/48	33/7003	0.00142735	0.0106632	ENSG00000090339/ENSG00000136244/ENSG00000007908	3
hsa05162	Measles	5/48	127/7003	0.00166244	0.0115049	ENSG00000136244/ENSG00000185507/ENSG00000109971/ENSG00000173110/ENSG00000118503	5
hsa05160	Hepatitis C	5/48	128/7003	0.0017212	0.0115049	ENSG00000124762/ENSG00000184557/ENSG00000185507/ENSG00000125347/ENSG00000169429	5
hsa05216	Thyroid cancer	3/48	36/7003	0.0018412	0.0115593	ENSG00000124762/ENSG00000099860/ENSG00000136997	3
hsa05132	Salmonella infection	4/48	78/7003	0.00191138	0.0115593	ENSG00000081041/ENSG00000136244/ENSG00000163734/ENSG00000169429	4
hsa05161	Hepatitis B	5/48	141/7003	0.00263173	0.014819	ENSG00000136244/ENSG00000124762/ENSG00000185507/ENSG00000169429/ENSG00000136997	5
hsa05219	Bladder cancer	3/48	41/7003	0.00268376	0.014819	ENSG00000124762/ENSG00000169429/ENSG00000136997	3
hsa04218	Cellular senescence	5/48	148/7003	0.00324657	0.0171798	ENSG00000136244/ENSG00000124762/ENSG00000099860/ENSG00000169429/ENSG00000136997	5
hsa04620	Toll-like receptor signaling pathway	4/48	95/7003	0.00391839	0.0199054	ENSG00000136244/ENSG00000185507/ENSG00000169429/ENSG00000107968	4
hsa05168	Herpes simplex infection	5/48	160/7003	0.00453287	0.0221413	ENSG00000198502/ENSG00000136244/ENSG00000108691/ENSG00000184557/ENSG00000185507	5
hsa05332	Graft-versus-host disease	2/48	16/7003	0.00519278	0.0244253	ENSG00000198502/ENSG00000136244	2
hsa05213	Endometrial cancer	3/48	57/7003	0.00682363	0.03095	ENSG00000124762/ENSG00000099860/ENSG00000136997	3
hsa04115	p53 signaling pathway	3/48	68/7003	0.0110901	0.0485668	ENSG00000141682/ENSG00000124762/ENSG00000099860	3

## Sheet: PT_up_KEGGenrich_significant
ID	Description	GeneRatio	BgRatio	pvalue	padj	geneID	Count
hsa04668	TNF signaling pathway	13/148	102/7003	1.83826e-07	4.04418e-05	ENSG00000081041/ENSG00000108691/ENSG00000163734/ENSG00000163739/ENSG00000171223/ENSG00000177606/ENSG00000170345/ENSG00000184557/ENSG00000100906/ENSG00000101384/ENSG00000118503/ENSG00000090339/ENSG00000023445	13
hsa03010	Ribosome	15/148	148/7003	4.33911e-07	4.77302e-05	ENSG00000211459/ENSG00000210082/ENSG00000145425/ENSG00000100316/ENSG00000118181/ENSG00000167526/ENSG00000105372/ENSG00000071082/ENSG00000089157/ENSG00000164587/ENSG00000198755/ENSG00000198918/ENSG00000148303/ENSG00000198034/ENSG00000174748	15
hsa04657	IL-17 signaling pathway	9/148	89/7003	9.93596e-05	0.00728637	ENSG00000081041/ENSG00000108691/ENSG00000163734/ENSG00000163739/ENSG00000177606/ENSG00000170345/ENSG00000100906/ENSG00000118503/ENSG00000130522	9
hsa05134	Legionellosis	6/148	50/7003	0.000594242	0.0297066	ENSG00000081041/ENSG00000163734/ENSG00000163739/ENSG00000100906/ENSG00000109971/ENSG00000173110	6
hsa05210	Colorectal cancer	7/148	71/7003	0.000701009	0.0297066	ENSG00000124762/ENSG00000110092/ENSG00000099860/ENSG00000136997/ENSG00000130222/ENSG00000177606/ENSG00000170345	7
hsa05216	Thyroid cancer	5/148	36/7003	0.000875657	0.0297066	ENSG00000124762/ENSG00000110092/ENSG00000099860/ENSG00000136997/ENSG00000130222	5
hsa05224	Breast cancer	10/148	145/7003	0.000945209	0.0297066	ENSG00000114315/ENSG00000124762/ENSG00000110092/ENSG00000099860/ENSG00000136997/ENSG00000130222/ENSG00000177606/ENSG00000170345/ENSG00000101384/ENSG00000146648	10
hsa05213	Endometrial cancer	6/148	57/7003	0.00120211	0.0305718	ENSG00000124762/ENSG00000110092/ENSG00000099860/ENSG00000136997/ENSG00000130222/ENSG00000146648	6
hsa05167	Kaposi's sarcoma-associated herpesvirus infection	11/148	177/7003	0.00125066	0.0305718	ENSG00000081041/ENSG00000163734/ENSG00000163739/ENSG00000124762/ENSG00000128016/ENSG00000110092/ENSG00000136997/ENSG00000177606/ENSG00000170345/ENSG00000100906/ENSG00000090339	11
hsa05202	Transcriptional misregulation in cancer	11/148	182/7003	0.00156656	0.0344644	ENSG00000124762/ENSG00000099860/ENSG00000136997/ENSG00000130222/ENSG00000144802/ENSG00000132475/ENSG00000007062/ENSG00000023445/ENSG00000176046/ENSG00000173801/ENSG00000175197	11
hsa04210	Apoptosis	9/148	135/7003	0.00214631	0.0429261	ENSG00000099860/ENSG00000130222/ENSG00000177606/ENSG00000170345/ENSG00000100906/ENSG00000023445/ENSG00000175197/ENSG00000109861/ENSG00000167552	9
hsa05222	Small cell lung cancer	7/148	91/7003	0.00300481	0.0549419	ENSG00000124762/ENSG00000110092/ENSG00000099860/ENSG00000136997/ENSG00000130222/ENSG00000100906/ENSG00000023445	7
hsa00330	Arginine and proline metabolism	5/148	48/7003	0.00324657	0.0549419	ENSG00000171766/ENSG00000072210/ENSG00000130066/ENSG00000111275/ENSG00000130005	5
hsa00360	Phenylalanine metabolism	3/148	17/7003	0.00506022	0.0720025	ENSG00000132437/ENSG00000149124/ENSG00000171759	3
hsa04068	FoxO signaling pathway	8/148	128/7003	0.00556091	0.0720025	ENSG00000124762/ENSG00000110092/ENSG00000099860/ENSG00000130222/ENSG00000145632/ENSG00000146648/ENSG00000100889/ENSG00000118515	8
hsa05160	Hepatitis C	8/148	128/7003	0.00556091	0.0720025	ENSG00000125347/ENSG00000124762/ENSG00000184557/ENSG00000189143/ENSG00000100906/ENSG00000165376/ENSG00000165215/ENSG00000146648	8
hsa05220	Chronic myeloid leukemia	6/148	77/7003	0.00556383	0.0720025	ENSG00000124762/ENSG00000110092/ENSG00000099860/ENSG00000136997/ENSG00000130222/ENSG00000100906	6
hsa05132	Salmonella infection	6/148	78/7003	0.00592485	0.0724149	ENSG00000081041/ENSG00000163734/ENSG00000163739/ENSG00000177606/ENSG00000170345/ENSG00000136068	6
hsa04010	MAPK signaling pathway	13/148	286/7003	0.00729439	0.0820712	ENSG00000099860/ENSG00000136997/ENSG00000130222/ENSG00000177606/ENSG00000170345/ENSG00000136068/ENSG00000109971/ENSG00000169242/ENSG00000146648/ENSG00000117632/ENSG00000175197/ENSG00000173110/ENSG00000130522	13
hsa04621	NOD-like receptor signaling pathway	9/148	163/7003	0.00746101	0.0820712	ENSG00000081041/ENSG00000108691/ENSG00000163734/ENSG00000163739/ENSG00000177606/ENSG00000100906/ENSG00000118503/ENSG00000265972/ENSG00000023445	9
hsa00220	Arginine biosynthesis	3/148	21/7003	0.00930517	0.0927796	ENSG00000135821/ENSG00000167701/ENSG00000130707	3
hsa04064	NF-kappa B signaling pathway	6/148	86/7003	0.0094552	0.0927796	ENSG00000081041/ENSG00000099860/ENSG00000100906/ENSG00000118503/ENSG00000090339/ENSG00000023445	6
hsa00380	Tryptophan metabolism	4/148	40/7003	0.00969969	0.0927796	ENSG00000072210/ENSG00000111275/ENSG00000183077/ENSG00000132437	4
hsa05219	Bladder cancer	4/148	41/7003	0.0105754	0.0969413	ENSG00000124762/ENSG00000110092/ENSG00000136997/ENSG00000146648	4
hsa05223	Non-small cell lung cancer	5/148	64/7003	0.0110483	0.0972252	ENSG00000124762/ENSG00000110092/ENSG00000099860/ENSG00000130222/ENSG00000146648	5
hsa01522	Endocrine resistance	6/148	91/7003	0.0123065	0.0977796	ENSG00000124762/ENSG00000110092/ENSG00000177606/ENSG00000170345/ENSG00000101384/ENSG00000146648	6
hsa05226	Gastric cancer	8/148	147/7003	0.0124067	0.0977796	ENSG00000124762/ENSG00000110092/ENSG00000099860/ENSG00000136997/ENSG00000130222/ENSG00000085563/ENSG00000146648/ENSG00000173801	8
hsa05169	Epstein-Barr virus infection	9/148	177/7003	0.0124447	0.0977796	ENSG00000187514/ENSG00000124762/ENSG00000136997/ENSG00000177606/ENSG00000100906/ENSG00000118503/ENSG00000090339/ENSG00000109971/ENSG00000173110	9
hsa00071	Fatty acid degradation	4/148	44/7003	0.013504	0.0990859	ENSG00000072210/ENSG00000187048/ENSG00000111275/ENSG00000162365	4
hsa04115	p53 signaling pathway	5/148	68/7003	0.014128	0.0990859	ENSG00000124762/ENSG00000110092/ENSG00000099860/ENSG00000130222/ENSG00000112378	5
hsa04917	Prolactin signaling pathway	5/148	68/7003	0.014128	0.0990859	ENSG00000125347/ENSG00000110092/ENSG00000170345/ENSG00000184557/ENSG00000148795	5
hsa05164	Influenza A	8/148	151/7003	0.0144125	0.0990859	ENSG00000108691/ENSG00000177606/ENSG00000184557/ENSG00000100906/ENSG00000132002/ENSG00000090339/ENSG00000109971/ENSG00000173110	8
hsa05323	Rheumatoid arthritis	5/148	69/7003	0.0149796	0.0998639	ENSG00000108691/ENSG00000163739/ENSG00000177606/ENSG00000170345/ENSG00000090339	5
hsa05214	Glioma	5/148	70/7003	0.0158649	0.102655	ENSG00000124762/ENSG00000110092/ENSG00000099860/ENSG00000130222/ENSG00000146648	5
hsa00053	Ascorbate and aldarate metabolism	3/148	26/7003	0.0168468	0.103299	ENSG00000100253/ENSG00000072210/ENSG00000111275	3
hsa00280	Valine, leucine and isoleucine degradation	4/148	47/7003	0.0169034	0.103299	ENSG00000083720/ENSG00000072210/ENSG00000111275/ENSG00000198130	4
hsa05212	Pancreatic cancer	5/148	74/7003	0.019754	0.117422	ENSG00000124762/ENSG00000110092/ENSG00000099860/ENSG00000130222/ENSG00000146648	5
hsa00630	Glyoxylate and dicarboxylate metabolism	3/148	28/7003	0.0205876	0.117422	ENSG00000116882/ENSG00000135821/ENSG00000183077	3
hsa05218	Melanoma	5/148	75/7003	0.0208157	0.117422	ENSG00000124762/ENSG00000110092/ENSG00000099860/ENSG00000130222/ENSG00000146648	5
hsa05418	Fluid shear stress and atherosclerosis	7/148	135/7003	0.0239282	0.129569	ENSG00000108691/ENSG00000177606/ENSG00000170345/ENSG00000134202/ENSG00000169439/ENSG00000090339/ENSG00000130707	7
hsa05166	HTLV-I infection	10/148	231/7003	0.0241469	0.129569	ENSG00000162772/ENSG00000124762/ENSG00000128016/ENSG00000110092/ENSG00000136997/ENSG00000177606/ENSG00000170345/ENSG00000100906/ENSG00000120738/ENSG00000090339	10
hsa00410	beta-Alanine metabolism	3/148	31/7003	0.0269849	0.141349	ENSG00000072210/ENSG00000111275/ENSG00000198130	3
hsa04380	Osteoclast differentiation	6/148	110/7003	0.0286189	0.146422	ENSG00000171223/ENSG00000177606/ENSG00000170345/ENSG00000184557/ENSG00000100906/ENSG00000130522	6
hsa04350	TGF-beta signaling pathway	5/148	83/7003	0.0306621	0.153311	ENSG00000136997/ENSG00000117318/ENSG00000095739/ENSG00000125968/ENSG00000172201	5
hsa00250	Alanine, aspartate and glutamate metabolism	3/148	35/7003	0.036975	0.180767	ENSG00000135821/ENSG00000167701/ENSG00000130707	3
hsa04142	Lysosome	6/148	121/7003	0.0426379	0.20392	ENSG00000197746/ENSG00000185896/ENSG00000119655/ENSG00000109861/ENSG00000169919/ENSG00000135535	6
hsa04915	Estrogen signaling pathway	5/148	92/7003	0.044759	0.20951	ENSG00000177606/ENSG00000170345/ENSG00000109971/ENSG00000146648/ENSG00000173110	5
hsa05120	Epithelial cell signaling in Helicobacter pylori infection	4/148	64/7003	0.0458447	0.210121	ENSG00000163739/ENSG00000177606/ENSG00000100906/ENSG00000146648	4
hsa00620	Pyruvate metabolism	3/148	39/7003	0.0485984	0.218197	ENSG00000072210/ENSG00000111275/ENSG00000100889	3
hsa00010	Glycolysis / Gluconeogenesis	4/148	66/7003	0.0503729	0.220374	ENSG00000072210/ENSG00000111275/ENSG00000100889/ENSG00000165140	4
hsa05416	Viral myocarditis	3/148	40/7003	0.0517524	0.220374	ENSG00000110092/ENSG00000154639/ENSG00000090339	3
hsa04933	AGE-RAGE signaling pathway in diabetic complications	5/148	96/7003	0.0520885	0.220374	ENSG00000108691/ENSG00000110092/ENSG00000177606/ENSG00000120738/ENSG00000090339	5
hsa04612	Antigen processing and presentation	3/148	41/7003	0.0550032	0.225663	ENSG00000109971/ENSG00000173110/ENSG00000044574	3
hsa05225	Hepatocellular carcinoma	7/148	162/7003	0.0553901	0.225663	ENSG00000124762/ENSG00000110092/ENSG00000099860/ENSG00000136997/ENSG00000130222/ENSG00000134202/ENSG00000146648	7
hsa04530	Tight junction	7/148	168/7003	0.0648023	0.256829	ENSG00000133020/ENSG00000110092/ENSG00000177606/ENSG00000189143/ENSG00000165376/ENSG00000165215/ENSG00000167552	7
hsa01230	Biosynthesis of amino acids	4/148	72/7003	0.0653747	0.256829	ENSG00000135821/ENSG00000167701/ENSG00000130707/ENSG00000171759	4
hsa03018	RNA degradation	4/148	73/7003	0.0680788	0.26276	ENSG00000070756/ENSG00000133639/ENSG00000159388/ENSG00000141232	4
hsa05144	Malaria	3/148	47/7003	0.0764628	0.280633	ENSG00000108691/ENSG00000169439/ENSG00000090339	3
hsa05161	Hepatitis B	6/148	141/7003	0.0777071	0.280633	ENSG00000124762/ENSG00000110092/ENSG00000136997/ENSG00000177606/ENSG00000170345/ENSG00000100906	6
hsa00340	Histidine metabolism	2/148	22/7003	0.0778118	0.280633	ENSG00000072210/ENSG00000111275	2
hsa04964	Proximal tubule bicarbonate reclamation	2/148	22/7003	0.0778118	0.280633	ENSG00000100889/ENSG00000240583	2
hsa04658	Th1 and Th2 cell differentiation	4/148	78/7003	0.0824498	0.292564	ENSG00000177606/ENSG00000170345/ENSG00000100906/ENSG00000101384	4
hsa04614	Renin-angiotensin system	2/148	23/7003	0.0840781	0.293606	ENSG00000130234/ENSG00000182220	2
hsa04670	Leukocyte transendothelial migration	5/148	111/7003	0.0854523	0.293742	ENSG00000154096/ENSG00000189143/ENSG00000165376/ENSG00000165215/ENSG00000090339	5
hsa05130	Pathogenic Escherichia coli infection	3/148	53/7003	0.101021	0.341157	ENSG00000111057/ENSG00000188229/ENSG00000167552	3
hsa04921	Oxytocin signaling pathway	6/148	152/7003	0.102347	0.341157	ENSG00000124762/ENSG00000110092/ENSG00000177606/ENSG00000170345/ENSG00000065534/ENSG00000146648	6
hsa04012	ErbB signaling pathway	4/148	85/7003	0.104855	0.344299	ENSG00000124762/ENSG00000136997/ENSG00000177606/ENSG00000146648	4
hsa04110	Cell cycle	5/148	122/7003	0.115621	0.367374	ENSG00000124762/ENSG00000110092/ENSG00000099860/ENSG00000136997/ENSG00000130222	5
hsa04514	Cell adhesion molecules (CAMs)	5/148	122/7003	0.115621	0.367374	ENSG00000189143/ENSG00000165376/ENSG00000165215/ENSG00000169439/ENSG00000090339	5
hsa04630	Jak-STAT signaling pathway	6/148	159/7003	0.119934	0.367374	ENSG00000124762/ENSG00000110092/ENSG00000136997/ENSG00000184557/ENSG00000146648/ENSG00000022267	6
hsa03040	Spliceosome	5/148	124/7003	0.121593	0.367374	ENSG00000109971/ENSG00000141543/ENSG00000115875/ENSG00000173110/ENSG00000136527	5
hsa04141	Protein processing in endoplasmic reticulum	6/148	160/7003	0.122563	0.367374	ENSG00000132002/ENSG00000087074/ENSG00000109971/ENSG00000175197/ENSG00000173110/ENSG00000044574	6
hsa05168	Herpes simplex infection	6/148	160/7003	0.122563	0.367374	ENSG00000108691/ENSG00000177606/ENSG00000170345/ENSG00000184557/ENSG00000100906/ENSG00000115875	6
hsa05140	Leishmaniasis	3/148	58/7003	0.123571	0.367374	ENSG00000177606/ENSG00000170345/ENSG00000100906	3
hsa00561	Glycerolipid metabolism	3/148	59/7003	0.128286	0.376305	ENSG00000072210/ENSG00000111275/ENSG00000166035	3
hsa05162	Measles	5/148	127/7003	0.130816	0.378678	ENSG00000110092/ENSG00000100906/ENSG00000118503/ENSG00000109971/ENSG00000173110	5
hsa05217	Basal cell carcinoma	3/148	61/7003	0.137903	0.392863	ENSG00000124762/ENSG00000099860/ENSG00000130222	3
hsa05142	Chagas disease (American trypanosomiasis)	4/148	95/7003	0.141073	0.392863	ENSG00000108691/ENSG00000177606/ENSG00000170345/ENSG00000100906	4
hsa05145	Toxoplasmosis	4/148	95/7003	0.141073	0.392863	ENSG00000100906/ENSG00000023445/ENSG00000109971/ENSG00000173110	4
hsa05215	Prostate cancer	4/148	96/7003	0.144942	0.398591	ENSG00000124762/ENSG00000110092/ENSG00000100906/ENSG00000146648	4
hsa05231	Choline metabolism in cancer	4/148	97/7003	0.148853	0.404292	ENSG00000177606/ENSG00000170345/ENSG00000112499/ENSG00000146648	4
hsa05020	Prion diseases	2/148	33/7003	0.153492	0.411808	ENSG00000120738/ENSG00000044574	2
hsa04920	Adipocytokine signaling pathway	3/148	65/7003	0.157837	0.413383	ENSG00000184557/ENSG00000100906/ENSG00000100889	3
hsa05221	Acute myeloid leukemia	3/148	65/7003	0.157837	0.413383	ENSG00000110092/ENSG00000136997/ENSG00000173801	3
hsa04371	Apelin signaling pathway	5/148	136/7003	0.160292	0.414874	ENSG00000118523/ENSG00000110092/ENSG00000120738/ENSG00000101384/ENSG00000065534	5
hsa05031	Amphetamine addiction	3/148	66/7003	0.162954	0.41686	ENSG00000177606/ENSG00000170345/ENSG00000132437	3
hsa04310	Wnt signaling pathway	5/148	138/7003	0.167186	0.42277	ENSG00000110092/ENSG00000136997/ENSG00000177606/ENSG00000095739/ENSG00000137673	5
hsa04662	B cell receptor signaling pathway	3/148	68/7003	0.173336	0.429716	ENSG00000177606/ENSG00000170345/ENSG00000100906	3
hsa05206	MicroRNAs in cancer	9/148	296/7003	0.17384	0.429716	ENSG00000277443/ENSG00000124766/ENSG00000124762/ENSG00000110092/ENSG00000136997/ENSG00000085563/ENSG00000146648/ENSG00000140416/ENSG00000117632	9
hsa04931	Insulin resistance	4/148	104/7003	0.177314	0.433434	ENSG00000184557/ENSG00000100906/ENSG00000136111/ENSG00000100889	4
hsa01524	Platinum drug resistance	3/148	70/7003	0.1839	0.444594	ENSG00000124762/ENSG00000134202/ENSG00000023445	3
hsa05133	Pertussis	3/148	72/7003	0.194632	0.465423	ENSG00000125347/ENSG00000177606/ENSG00000170345	3
hsa00260	Glycine, serine and threonine metabolism	2/148	39/7003	0.199038	0.470842	ENSG00000171766/ENSG00000130005	2
hsa04218	Cellular senescence	5/148	148/7003	0.203315	0.475843	ENSG00000124762/ENSG00000110092/ENSG00000099860/ENSG00000136997/ENSG00000130222	5
hsa01200	Carbon metabolism	4/148	115/7003	0.225308	0.521767	ENSG00000116882/ENSG00000167701/ENSG00000165140/ENSG00000198130	4
hsa04510	Focal adhesion	6/148	197/7003	0.237408	0.54406	ENSG00000110092/ENSG00000177606/ENSG00000136068/ENSG00000065534/ENSG00000023445/ENSG00000146648	6
hsa05205	Proteoglycans in cancer	6/148	199/7003	0.244414	0.552103	ENSG00000124762/ENSG00000110092/ENSG00000136997/ENSG00000136068/ENSG00000169439/ENSG00000146648	6
hsa04330	Notch signaling pathway	2/148	45/7003	0.245937	0.552103	ENSG00000114315/ENSG00000101384	2
hsa05030	Cocaine addiction	2/148	47/7003	0.261695	0.581545	ENSG00000177606/ENSG00000132437	2
hsa04727	GABAergic synapse	3/148	86/7003	0.273189	0.595065	ENSG00000135821/ENSG00000010379/ENSG00000115896	3
hsa04974	Protein digestion and absorption	3/148	86/7003	0.273189	0.595065	ENSG00000182871/ENSG00000130234/ENSG00000174358	3
hsa04978	Mineral absorption	2/148	49/7003	0.277463	0.595828	ENSG00000205362/ENSG00000174358	2
hsa04540	Gap junction	3/148	87/7003	0.278956	0.595828	ENSG00000146648/ENSG00000188229/ENSG00000167552	3
hsa04979	Cholesterol metabolism	2/148	50/7003	0.285342	0.598551	ENSG00000166035/ENSG00000119655	2
hsa04926	Relaxin signaling pathway	4/148	128/7003	0.285672	0.598551	ENSG00000177606/ENSG00000170345/ENSG00000100906/ENSG00000146648	4
hsa04062	Chemokine signaling pathway	5/148	171/7003	0.294426	0.611074	ENSG00000081041/ENSG00000108691/ENSG00000163734/ENSG00000163739/ENSG00000100906	5
hsa00910	Nitrogen metabolism	1/148	17/7003	0.304793	0.626677	ENSG00000135821	1
hsa04659	Th17 cell differentiation	3/148	93/7003	0.313754	0.634452	ENSG00000177606/ENSG00000170345/ENSG00000100906	3
hsa04550	Signaling pathways regulating pluripotency of stem cells	4/148	134/7003	0.314342	0.634452	ENSG00000136997/ENSG00000117318/ENSG00000125968/ENSG00000172201	4
hsa01210	2-Oxocarboxylic acid metabolism	1/148	18/7003	0.319521	0.639042	ENSG00000167701	1
hsa04620	Toll-like receptor signaling pathway	3/148	95/7003	0.325394	0.644924	ENSG00000177606/ENSG00000170345/ENSG00000100906	3
hsa00531	Glycosaminoglycan degradation	1/148	19/7003	0.333939	0.655952	ENSG00000169919	1
hsa04066	HIF-1 signaling pathway	3/148	98/7003	0.342853	0.659682	ENSG00000124762/ENSG00000102265/ENSG00000146648	3
hsa04660	T cell receptor signaling pathway	3/148	98/7003	0.342853	0.659682	ENSG00000177606/ENSG00000170345/ENSG00000100906	3
hsa00310	Lysine degradation	2/148	58/7003	0.347832	0.659682	ENSG00000072210/ENSG00000111275	2
hsa04213	Longevity regulating pathway - multiple species	2/148	58/7003	0.347832	0.659682	ENSG00000109971/ENSG00000173110	2
hsa04932	Non-alcoholic fatty liver disease (NAFLD)	4/148	144/7003	0.362601	0.681814	ENSG00000198938/ENSG00000177606/ENSG00000184557/ENSG00000175197	4
hsa05203	Viral carcinogenesis	5/148	190/7003	0.374173	0.693817	ENSG00000006747/ENSG00000124762/ENSG00000110092/ENSG00000177606/ENSG00000100906	5
hsa01040	Biosynthesis of unsaturated fatty acids	1/148	22/7003	0.375398	0.693817	ENSG00000115425	1
hsa00830	Retinol metabolism	2/148	62/7003	0.378446	0.693817	ENSG00000187048/ENSG00000165092	2
hsa03060	Protein export	1/148	23/7003	0.38864	0.700826	ENSG00000044574	1
hsa04940	Type I diabetes mellitus	1/148	23/7003	0.38864	0.700826	ENSG00000109472	1
hsa05230	Central carbon metabolism in cancer	2/148	64/7003	0.393533	0.70388	ENSG00000136997/ENSG00000146648	2
hsa04390	Hippo signaling pathway	4/148	152/7003	0.401191	0.706821	ENSG00000118523/ENSG00000110092/ENSG00000136997/ENSG00000125968	4
hsa04977	Vitamin digestion and absorption	1/148	24/7003	0.401603	0.706821	ENSG00000107611	1
hsa04950	Maturity onset diabetes of the young	1/148	25/7003	0.414293	0.723368	ENSG00000114315	1
hsa05211	Renal cell carcinoma	2/148	68/7003	0.423199	0.727731	ENSG00000124762/ENSG00000177606	2
hsa04919	Thyroid hormone signaling pathway	3/148	112/7003	0.423407	0.727731	ENSG00000110092/ENSG00000136997/ENSG00000136111	3
hsa00790	Folate biosynthesis	1/148	26/7003	0.426715	0.727731	ENSG00000171759	1
hsa04976	Bile secretion	2/148	69/7003	0.4305	0.728539	ENSG00000085563/ENSG00000240583	2
hsa00650	Butanoate metabolism	1/148	27/7003	0.438876	0.736769	ENSG00000083720	1
hsa04217	Necroptosis	4/148	162/7003	0.448831	0.736769	ENSG00000118503/ENSG00000135821/ENSG00000023445/ENSG00000277075	4
hsa04152	AMPK signaling pathway	3/148	117/7003	0.451445	0.736769	ENSG00000110092/ENSG00000100889/ENSG00000165140	3
hsa04610	Complement and coagulation cascades	2/148	72/7003	0.452108	0.736769	ENSG00000113889/ENSG00000115718	2
hsa05412	Arrhythmogenic right ventricular cardiomyopathy (ARVC)	2/148	72/7003	0.452108	0.736769	ENSG00000046604/ENSG00000173801	2
hsa04722	Neurotrophin signaling pathway	3/148	118/7003	0.456988	0.737214	ENSG00000177606/ENSG00000100906/ENSG00000166681	3
hsa04810	Regulation of actin cytoskeleton	5/148	211/7003	0.462363	0.737214	ENSG00000006747/ENSG00000205542/ENSG00000065534/ENSG00000146648/ENSG00000055163	5
hsa00030	Pentose phosphate pathway	1/148	29/7003	0.462434	0.737214	ENSG00000165140	1
hsa04270	Vascular smooth muscle contraction	3/148	120/7003	0.468004	0.739223	ENSG00000187048/ENSG00000065534/ENSG00000162365	3
hsa03013	RNA transport	4/148	167/7003	0.472231	0.739223	ENSG00000070756/ENSG00000141543/ENSG00000055163/ENSG00000156976	4
hsa00020	Citrate cycle (TCA cycle)	1/148	30/7003	0.473842	0.739223	ENSG00000100889	1
hsa04710	Circadian rhythm	1/148	31/7003	0.48501	0.739223	ENSG00000134107	1
hsa04260	Cardiac muscle contraction	2/148	77/7003	0.487069	0.739223	ENSG00000198938/ENSG00000140416	2
hsa00051	Fructose and mannose metabolism	1/148	32/7003	0.495942	0.739223	ENSG00000165140	1
hsa00640	Propanoate metabolism	1/148	32/7003	0.495942	0.739223	ENSG00000198130	1
hsa04145	Phagosome	3/148	127/7003	0.505753	0.739223	ENSG00000188229/ENSG00000185896/ENSG00000167552	3
hsa00040	Pentose and glucuronate interconversions	1/148	33/7003	0.506644	0.739223	ENSG00000169919	1
hsa00500	Starch and sucrose metabolism	1/148	33/7003	0.506644	0.739223	ENSG00000249948	1
hsa04215	Apoptosis - multiple species	1/148	33/7003	0.506644	0.739223	ENSG00000023445	1
hsa05143	African trypanosomiasis	1/148	33/7003	0.506644	0.739223	ENSG00000090339	1
hsa04146	Peroxisome	2/148	80/7003	0.507376	0.739223	ENSG00000116882/ENSG00000115425	2
hsa00350	Tyrosine metabolism	1/148	35/7003	0.527374	0.763305	ENSG00000132437	1
hsa05150	Staphylococcus aureus infection	1/148	36/7003	0.537413	0.77275	ENSG00000090339	1
hsa04910	Insulin signaling pathway	3/148	135/7003	0.547161	0.776727	ENSG00000184557/ENSG00000100889/ENSG00000165140	3
hsa04960	Aldosterone-regulated sodium reabsorption	1/148	37/7003	0.54724	0.776727	ENSG00000118515	1
hsa04666	Fc gamma R-mediated phagocytosis	2/148	88/7003	0.558924	0.788226	ENSG00000277443/ENSG00000006747	2
hsa03015	mRNA surveillance pathway	2/148	89/7003	0.565094	0.791851	ENSG00000070756/ENSG00000141543	2
hsa00860	Porphyrin and chlorophyll metabolism	1/148	40/7003	0.575493	0.796279	ENSG00000169919	1
hsa04216	Ferroptosis	1/148	40/7003	0.575493	0.796279	ENSG00000130066	1
hsa04912	GnRH signaling pathway	2/148	92/7003	0.583234	0.801946	ENSG00000177606/ENSG00000146648	2
hsa04024	cAMP signaling pathway	4/148	195/7003	0.595065	0.809644	ENSG00000177606/ENSG00000170345/ENSG00000100906/ENSG00000125398	4
hsa04151	PI3K-Akt signaling pathway	7/148	344/7003	0.596192	0.809644	ENSG00000124762/ENSG00000110092/ENSG00000136997/ENSG00000169242/ENSG00000146648/ENSG00000100889/ENSG00000118515	7
hsa02010	ABC transporters	1/148	44/7003	0.610458	0.816689	ENSG00000085563	1
hsa00983	Drug metabolism - other enzymes	1/148	45/7003	0.618742	0.816689	ENSG00000169919	1
hsa04930	Type II diabetes mellitus	1/148	45/7003	0.618742	0.816689	ENSG00000184557	1
hsa04060	Cytokine-cytokine receptor interaction	5/148	252/7003	0.620945	0.816689	ENSG00000081041/ENSG00000108691/ENSG00000163734/ENSG00000163739/ENSG00000146648	5
hsa03008	Ribosome biogenesis in eukaryotes	2/148	99/7003	0.623387	0.816689	ENSG00000211459/ENSG00000210082	2
hsa05165	Human papillomavirus infection	6/148	305/7003	0.630035	0.816689	ENSG00000114315/ENSG00000125347/ENSG00000124762/ENSG00000110092/ENSG00000101384/ENSG00000146648	6
hsa04922	Glucagon signaling pathway	2/148	101/7003	0.634301	0.816689	ENSG00000100889/ENSG00000165140	2
hsa01212	Fatty acid metabolism	1/148	47/7003	0.63479	0.816689	ENSG00000115425	1
hsa04340	Hedgehog signaling pathway	1/148	47/7003	0.63479	0.816689	ENSG00000110092	1
hsa04015	Rap1 signaling pathway	4/148	209/7003	0.64983	0.831178	ENSG00000125968/ENSG00000077420/ENSG00000169242/ENSG00000146648	4
hsa04913	Ovarian steroidogenesis	1/148	50/7003	0.657612	0.83627	ENSG00000148795	1
hsa05321	Inflammatory bowel disease (IBD)	1/148	51/7003	0.6649	0.840678	ENSG00000177606	1
hsa00480	Glutathione metabolism	1/148	52/7003	0.672034	0.844843	ENSG00000134202	1
hsa03460	Fanconi anemia pathway	1/148	53/7003	0.679017	0.848771	ENSG00000114315	1
hsa00140	Steroid hormone biosynthesis	1/148	54/7003	0.685852	0.852472	ENSG00000148795	1
hsa05322	Systemic lupus erythematosus	2/148	115/7003	0.703893	0.86998	ENSG00000132475/ENSG00000277075	2
hsa04623	Cytosolic DNA-sensing pathway	1/148	59/7003	0.71792	0.882359	ENSG00000100906	1
hsa00590	Arachidonic acid metabolism	1/148	60/7003	0.723932	0.882376	ENSG00000187048	1
hsa04611	Platelet activation	2/148	120/7003	0.725955	0.882376	ENSG00000077420/ENSG00000065534	2
hsa05034	Alcoholism	3/148	178/7003	0.731677	0.884445	ENSG00000132475/ENSG00000277075/ENSG00000132437	3
hsa04728	Dopaminergic synapse	2/148	125/7003	0.746622	0.884865	ENSG00000170345/ENSG00000132437	2
hsa04137	Mitophagy - animal	1/148	64/7003	0.746734	0.884865	ENSG00000177606	1
hsa04924	Renin secretion	1/148	64/7003	0.746734	0.884865	ENSG00000240583	1
hsa00982	Drug metabolism - cytochrome P450	1/148	65/7003	0.752136	0.884865	ENSG00000134202	1
hsa05131	Shigellosis	1/148	65/7003	0.752136	0.884865	ENSG00000100906	1
hsa00980	Metabolism of xenobiotics by cytochrome P450	1/148	68/7003	0.767664	0.8963	ENSG00000134202	1
hsa04622	RIG-I-like receptor signaling pathway	1/148	69/7003	0.772622	0.8963	ENSG00000100906	1
hsa00562	Inositol phosphate metabolism	1/148	71/7003	0.782226	0.8963	ENSG00000100253	1
hsa03320	PPAR signaling pathway	1/148	71/7003	0.782226	0.8963	ENSG00000100889	1
hsa04520	Adherens junction	1/148	71/7003	0.782226	0.8963	ENSG00000146648	1
hsa04120	Ubiquitin mediated proteolysis	2/148	136/7003	0.78745	0.897494	ENSG00000184557/ENSG00000023445	2
hsa04918	Thyroid hormone synthesis	1/148	73/7003	0.791426	0.897494	ENSG00000044574	1
hsa04971	Gastric acid secretion	1/148	75/7003	0.80024	0.902835	ENSG00000065534	1
hsa01521	EGFR tyrosine kinase inhibitor resistance	1/148	78/7003	0.812773	0.912134	ENSG00000146648	1
hsa05204	Chemical carcinogenesis	1/148	79/7003	0.816774	0.912134	ENSG00000134202	1
hsa05410	Hypertrophic cardiomyopathy (HCM)	1/148	82/7003	0.828276	0.919741	ENSG00000140416	1
hsa04640	Hematopoietic cell lineage	1/148	83/7003	0.831948	0.919741	ENSG00000010278	1
hsa05414	Dilated cardiomyopathy (DCM)	1/148	88/7003	0.849171	0.934088	ENSG00000140416	1
hsa05146	Amoebiasis	1/148	93/7003	0.86464	0.946275	ENSG00000163739	1
hsa04144	Endocytosis	3/148	231/7003	0.872102	0.946275	ENSG00000109971/ENSG00000146648/ENSG00000173110	3
hsa04713	Circadian entrainment	1/148	96/7003	0.873154	0.946275	ENSG00000170345	1
hsa04360	Axon guidance	2/148	174/7003	0.887421	0.957022	ENSG00000112902/ENSG00000169242	2
hsa04020	Calcium signaling pathway	2/148	180/7003	0.898519	0.960778	ENSG00000065534/ENSG00000146648	2
hsa04650	Natural killer cell mediated cytotoxicity	1/148	108/7003	0.902208	0.960778	ENSG00000090339	1
hsa04725	Cholinergic synapse	1/148	110/7003	0.906362	0.960778	ENSG00000170345	1
hsa04726	Serotonergic synapse	1/148	111/7003	0.908372	0.960778	ENSG00000132437	1
hsa04724	Glutamatergic synapse	1/148	114/7003	0.91415	0.962263	ENSG00000135821	1
hsa04140	Autophagy - animal	1/148	127/7003	0.935283	0.976629	ENSG00000185896	1
hsa00190	Oxidative phosphorylation	1/148	128/7003	0.936676	0.976629	ENSG00000198938	1
hsa05012	Parkinson's disease	1/148	138/7003	0.949068	0.976806	ENSG00000198938	1
hsa04261	Adrenergic signaling in cardiomyocytes	1/148	141/7003	0.952292	0.976806	ENSG00000140416	1
hsa04072	Phospholipase D signaling pathway	1/148	143/7003	0.954328	0.976806	ENSG00000146648	1
hsa04150	mTOR signaling pathway	1/148	144/7003	0.955313	0.976806	ENSG00000118515	1
hsa04014	Ras signaling pathway	2/148	234/7003	0.961417	0.976806	ENSG00000169242/ENSG00000146648	2
hsa04022	cGMP-PKG signaling pathway	1/148	161/7003	0.969172	0.976806	ENSG00000065534	1
hsa05152	Tuberculosis	1/148	162/7003	0.969839	0.976806	ENSG00000185896	1
hsa05010	Alzheimer's disease	1/148	166/7003	0.972366	0.976806	ENSG00000198938	1
hsa05016	Huntington's disease	1/148	188/7003	0.982938	0.982938	ENSG00000198938	1

## Sheet: DT_up_KEGGenrich_significant
ID	Description	GeneRatio	BgRatio	pvalue	padj	geneID	Count
hsa04966	Collecting duct acid secretion	4/34	24/7003	4.59496e-06	0.000344622	ENSG00000104267/ENSG00000004939/ENSG00000147614/ENSG00000184908	4
hsa00190	Oxidative phosphorylation	6/34	128/7003	2.93042e-05	0.00109891	ENSG00000198938/ENSG00000198886/ENSG00000198804/ENSG00000204370/ENSG00000147614/ENSG00000119013	6
hsa05012	Parkinson's disease	6/34	138/7003	4.48458e-05	0.00112115	ENSG00000198938/ENSG00000198886/ENSG00000198804/ENSG00000204370/ENSG00000119013/ENSG00000005022	6
hsa05010	Alzheimer's disease	5/34	166/7003	0.00112346	0.0210649	ENSG00000198938/ENSG00000198804/ENSG00000204370/ENSG00000115310/ENSG00000119013	5
hsa05016	Huntington's disease	5/34	188/7003	0.00195339	0.0293009	ENSG00000198938/ENSG00000198804/ENSG00000204370/ENSG00000119013/ENSG00000005022	5
hsa00910	Nitrogen metabolism	2/34	17/7003	0.00297292	0.0371615	ENSG00000074410/ENSG00000104267	2
hsa04932	Non-alcoholic fatty liver disease (NAFLD)	4/34	144/7003	0.00492442	0.0465239	ENSG00000198938/ENSG00000198804/ENSG00000204370/ENSG00000119013	4
hsa04610	Complement and coagulation cascades	3/34	72/7003	0.00496255	0.0465239	ENSG00000113889/ENSG00000188488/ENSG00000122861	3
hsa04961	Endocrine and other factor-regulated calcium reabsorption	2/34	46/7003	0.0207235	0.172695	ENSG00000104327/ENSG00000133116	2
hsa04260	Cardiac muscle contraction	2/34	77/7003	0.0533833	0.400375	ENSG00000198938/ENSG00000198804	2
hsa05203	Viral carcinogenesis	3/34	190/7003	0.0636282	0.433829	ENSG00000197061/ENSG00000006747/ENSG00000147614	3
hsa04810	Regulation of actin cytoskeleton	3/34	211/7003	0.0815439	0.50965	ENSG00000006747/ENSG00000140285/ENSG00000070087	3
hsa04964	Proximal tubule bicarbonate reclamation	1/34	22/7003	0.101683	0.530293	ENSG00000104267	1
hsa03060	Protein export	1/34	23/7003	0.106059	0.530293	ENSG00000143742	1
hsa04614	Renin-angiotensin system	1/34	23/7003	0.106059	0.530293	ENSG00000182220	1
hsa04145	Phagosome	2/34	127/7003	0.12588	0.584318	ENSG00000173391/ENSG00000147614	2
hsa00020	Citrate cycle (TCA cycle)	1/34	30/7003	0.136111	0.584318	ENSG00000204370	1
hsa04710	Circadian rhythm	1/34	31/7003	0.140323	0.584318	ENSG00000113558	1
hsa00040	Pentose and glucuronate interconversions	1/34	33/7003	0.148688	0.584318	ENSG00000133116	1
hsa04723	Retrograde endocannabinoid signaling	2/34	145/7003	0.155818	0.584318	ENSG00000198886/ENSG00000119013	2
hsa04960	Aldosterone-regulated sodium reabsorption	1/34	37/7003	0.165181	0.589932	ENSG00000176387	1
hsa04962	Vasopressin-regulated water reabsorption	1/34	43/7003	0.189341	0.602251	ENSG00000088986	1
hsa03013	RNA transport	2/34	167/7003	0.194054	0.602251	ENSG00000156508/ENSG00000070756	2
hsa05110	Vibrio cholerae infection	1/34	48/7003	0.208955	0.602251	ENSG00000147614	1
hsa05134	Legionellosis	1/34	50/7003	0.21667	0.602251	ENSG00000156508	1
hsa05202	Transcriptional misregulation in cancer	2/34	182/7003	0.220814	0.602251	ENSG00000156298/ENSG00000122861	2
hsa00140	Steroid hormone biosynthesis	1/34	54/7003	0.231884	0.602251	ENSG00000176387	1
hsa04721	Synaptic vesicle cycle	1/34	59/7003	0.250497	0.602251	ENSG00000147614	1
hsa05120	Epithelial cell signaling in Helicobacter pylori infection	1/34	64/7003	0.268672	0.602251	ENSG00000147614	1
hsa04015	Rap1 signaling pathway	2/34	209/7003	0.269692	0.602251	ENSG00000140285/ENSG00000070087	2
hsa05131	Shigellosis	1/34	65/7003	0.272256	0.602251	ENSG00000070087	1
hsa04976	Bile secretion	1/34	69/7003	0.28642	0.602251	ENSG00000104267	1
hsa05323	Rheumatoid arthritis	1/34	69/7003	0.28642	0.602251	ENSG00000147614	1
hsa03320	PPAR signaling pathway	1/34	71/7003	0.293401	0.602251	ENSG00000173391	1
hsa03018	RNA degradation	1/34	73/7003	0.300316	0.602251	ENSG00000070756	1
hsa04971	Gastric acid secretion	1/34	75/7003	0.307165	0.602251	ENSG00000104267	1
hsa05218	Melanoma	1/34	75/7003	0.307165	0.602251	ENSG00000140285	1
hsa05132	Salmonella infection	1/34	78/7003	0.317317	0.602251	ENSG00000070087	1
hsa04350	TGF-beta signaling pathway	1/34	83/7003	0.333917	0.602251	ENSG00000113558	1
hsa04640	Hematopoietic cell lineage	1/34	83/7003	0.333917	0.602251	ENSG00000010278	1
hsa04064	NF-kappa B signaling pathway	1/34	86/7003	0.343688	0.602251	ENSG00000122861	1
hsa04211	Longevity regulating pathway	1/34	86/7003	0.343688	0.602251	ENSG00000133116	1
hsa04666	Fc gamma R-mediated phagocytosis	1/34	88/7003	0.350125	0.602251	ENSG00000006747	1
hsa03015	mRNA surveillance pathway	1/34	89/7003	0.35332	0.602251	ENSG00000070756	1
hsa04972	Pancreatic secretion	1/34	93/7003	0.36595	0.609917	ENSG00000104267	1
hsa05215	Prostate cancer	1/34	96/7003	0.375265	0.611845	ENSG00000122861	1
hsa04670	Leukocyte transendothelial migration	1/34	111/7003	0.419882	0.627112	ENSG00000156284	1
hsa01200	Carbon metabolism	1/34	115/7003	0.431247	0.627112	ENSG00000204370	1
hsa05322	Systemic lupus erythematosus	1/34	115/7003	0.431247	0.627112	ENSG00000197061	1
hsa04114	Oocyte meiosis	1/34	121/7003	0.447891	0.627112	ENSG00000113558	1
hsa04142	Lysosome	1/34	121/7003	0.447891	0.627112	ENSG00000147614	1
hsa04110	Cell cycle	1/34	122/7003	0.450619	0.627112	ENSG00000113558	1
hsa04514	Cell adhesion molecules (CAMs)	1/34	122/7003	0.450619	0.627112	ENSG00000156284	1
hsa05160	Hepatitis C	1/34	128/7003	0.466712	0.627112	ENSG00000156284	1
hsa04120	Ubiquitin mediated proteolysis	1/34	136/7003	0.48746	0.627112	ENSG00000113558	1
hsa04310	Wnt signaling pathway	1/34	138/7003	0.492523	0.627112	ENSG00000113558	1
hsa05224	Breast cancer	1/34	145/7003	0.509865	0.627112	ENSG00000140285	1
hsa05226	Gastric cancer	1/34	147/7003	0.514713	0.627112	ENSG00000140285	1
hsa03010	Ribosome	1/34	148/7003	0.517119	0.627112	ENSG00000198242	1
hsa04218	Cellular senescence	1/34	148/7003	0.517119	0.627112	ENSG00000005022	1
hsa04141	Protein processing in endoplasmic reticulum	1/34	160/7003	0.54511	0.627112	ENSG00000113558	1
hsa05168	Herpes simplex infection	1/34	160/7003	0.54511	0.627112	ENSG00000113558	1
hsa04022	cGMP-PKG signaling pathway	1/34	161/7003	0.547371	0.627112	ENSG00000005022	1
hsa04217	Necroptosis	1/34	162/7003	0.54962	0.627112	ENSG00000005022	1
hsa05152	Tuberculosis	1/34	162/7003	0.54962	0.627112	ENSG00000147614	1
hsa04621	NOD-like receptor signaling pathway	1/34	163/7003	0.551858	0.627112	ENSG00000265972	1
hsa04530	Tight junction	1/34	168/7003	0.562889	0.6301	ENSG00000156284	1
hsa05034	Alcoholism	1/34	178/7003	0.584166	0.639456	ENSG00000197061	1
hsa04020	Calcium signaling pathway	1/34	180/7003	0.588299	0.639456	ENSG00000005022	1
hsa05205	Proteoglycans in cancer	1/34	199/7003	0.625626	0.670314	ENSG00000122861	1
hsa05166	HTLV-I infection	1/34	231/7003	0.681195	0.714556	ENSG00000005022	1
hsa04014	Ras signaling pathway	1/34	234/7003	0.685973	0.714556	ENSG00000140285	1
hsa04010	MAPK signaling pathway	1/34	286/7003	0.758557	0.779339	ENSG00000140285	1
hsa05206	MicroRNAs in cancer	1/34	296/7003	0.770511	0.780923	ENSG00000122861	1
hsa04151	PI3K-Akt signaling pathway	1/34	344/7003	0.820343	0.820343	ENSG00000140285	1

## Sheet: PC_up_KEGGenrich_significant
ID	Description	GeneRatio	BgRatio	pvalue	padj	geneID	Count
hsa05012	Parkinson's disease	6/39	138/7003	0.000100335	0.00984893	ENSG00000198804/ENSG00000198886/ENSG00000198938/ENSG00000198727/ENSG00000198786/ENSG00000154277	6
hsa05134	Legionellosis	4/39	50/7003	0.00015736	0.00984893	ENSG00000156508/ENSG00000100906/ENSG00000173110/ENSG00000163734	4
hsa04668	TNF signaling pathway	5/39	102/7003	0.000230834	0.00984893	ENSG00000184557/ENSG00000171223/ENSG00000100906/ENSG00000078401/ENSG00000163734	5
hsa00190	Oxidative phosphorylation	5/39	128/7003	0.00065983	0.0211146	ENSG00000198804/ENSG00000198886/ENSG00000198938/ENSG00000198727/ENSG00000198786	5
hsa04932	Non-alcoholic fatty liver disease (NAFLD)	4/39	144/7003	0.00806964	0.187564	ENSG00000198804/ENSG00000198938/ENSG00000198727/ENSG00000184557	4
hsa04260	Cardiac muscle contraction	3/39	77/7003	0.00879205	0.187564	ENSG00000198804/ENSG00000198938/ENSG00000198727	3
hsa04974	Protein digestion and absorption	3/39	86/7003	0.0118851	0.217327	ENSG00000169436/ENSG00000115474/ENSG00000197565	3
hsa05222	Small cell lung cancer	3/39	91/7003	0.0138421	0.221473	ENSG00000099860/ENSG00000100906/ENSG00000197565	3
hsa04380	Osteoclast differentiation	3/39	110/7003	0.0228759	0.325347	ENSG00000184557/ENSG00000171223/ENSG00000100906	3
hsa04926	Relaxin signaling pathway	3/39	128/7003	0.0337974	0.432607	ENSG00000100906/ENSG00000197565/ENSG00000078401	3
hsa04723	Retrograde endocannabinoid signaling	3/39	145/7003	0.046203	0.448987	ENSG00000198886/ENSG00000198786/ENSG00000151834	3
hsa05120	Epithelial cell signaling in Helicobacter pylori infection	2/39	64/7003	0.049068	0.448987	ENSG00000100906/ENSG00000158769	2
hsa04920	Adipocytokine signaling pathway	2/39	65/7003	0.0504512	0.448987	ENSG00000184557/ENSG00000100906	2
hsa05164	Influenza A	3/39	151/7003	0.0510546	0.448987	ENSG00000184557/ENSG00000100906/ENSG00000173110	3
hsa04115	p53 signaling pathway	2/39	68/7003	0.0546848	0.448987	ENSG00000099860/ENSG00000137801	2
hsa04976	Bile secretion	2/39	69/7003	0.0561234	0.448987	ENSG00000104267/ENSG00000085563	2
hsa04621	NOD-like receptor signaling pathway	3/39	163/7003	0.061475	0.456718	ENSG00000265972/ENSG00000100906/ENSG00000163734	3
hsa05010	Alzheimer's disease	3/39	166/7003	0.064226	0.456718	ENSG00000198804/ENSG00000198938/ENSG00000198727	3
hsa05220	Chronic myeloid leukemia	2/39	77/7003	0.0680978	0.458764	ENSG00000099860/ENSG00000100906	2
hsa04512	ECM-receptor interaction	2/39	80/7003	0.0727899	0.464231	ENSG00000197565/ENSG00000137801	2
hsa04350	TGF-beta signaling pathway	2/39	83/7003	0.0775848	0.464231	ENSG00000172201/ENSG00000137801	2
hsa04064	NF-kappa B signaling pathway	2/39	86/7003	0.0824779	0.464231	ENSG00000099860/ENSG00000100906	2
hsa05016	Huntington's disease	3/39	188/7003	0.0860965	0.464231	ENSG00000198804/ENSG00000198938/ENSG00000198727	3
hsa04657	IL-17 signaling pathway	2/39	89/7003	0.0874649	0.464231	ENSG00000100906/ENSG00000163734	2
hsa00910	Nitrogen metabolism	1/39	17/7003	0.09067	0.464231	ENSG00000104267	1
hsa05145	Toxoplasmosis	2/39	95/7003	0.0977036	0.471431	ENSG00000100906/ENSG00000173110	2
hsa04933	AGE-RAGE signaling pathway in diabetic complications	2/39	96/7003	0.0994425	0.471431	ENSG00000197565/ENSG00000078401	2
hsa04931	Insulin resistance	2/39	104/7003	0.113662	0.493984	ENSG00000184557/ENSG00000100906	2
hsa00900	Terpenoid backbone biosynthesis	1/39	22/7003	0.115777	0.493984	ENSG00000134240	1
hsa04964	Proximal tubule bicarbonate reclamation	1/39	22/7003	0.115777	0.493984	ENSG00000104267	1
hsa04966	Collecting duct acid secretion	1/39	24/7003	0.12563	0.518731	ENSG00000104267	1
hsa00650	Butanoate metabolism	1/39	27/7003	0.140209	0.560835	ENSG00000134240	1
hsa04744	Phototransduction	1/39	28/7003	0.145016	0.562485	ENSG00000198515	1
hsa05162	Measles	2/39	127/7003	0.157078	0.563959	ENSG00000100906/ENSG00000173110	2
hsa05160	Hepatitis C	2/39	128/7003	0.159035	0.563959	ENSG00000184557/ENSG00000100906	2
hsa04210	Apoptosis	2/39	135/7003	0.17286	0.563959	ENSG00000099860/ENSG00000100906	2
hsa05216	Thyroid cancer	1/39	36/7003	0.182538	0.563959	ENSG00000099860	1
hsa04960	Aldosterone-regulated sodium reabsorption	1/39	37/7003	0.187114	0.563959	ENSG00000150201	1
hsa05226	Gastric cancer	2/39	147/7003	0.197005	0.563959	ENSG00000099860/ENSG00000085563	2
hsa05033	Nicotine addiction	1/39	40/7003	0.200693	0.563959	ENSG00000151834	1
hsa04612	Antigen processing and presentation	1/39	41/7003	0.20517	0.563959	ENSG00000173110	1
hsa05219	Bladder cancer	1/39	41/7003	0.20517	0.563959	ENSG00000137801	1
hsa04010	MAPK signaling pathway	3/39	286/7003	0.212181	0.563959	ENSG00000099860/ENSG00000173110/ENSG00000158050	3
hsa02010	ABC transporters	1/39	44/7003	0.218455	0.563959	ENSG00000085563	1
hsa00600	Sphingolipid metabolism	1/39	45/7003	0.222835	0.563959	ENSG00000104763	1
hsa04930	Type II diabetes mellitus	1/39	45/7003	0.222835	0.563959	ENSG00000184557	1
hsa04141	Protein processing in endoplasmic reticulum	2/39	160/7003	0.223625	0.563959	ENSG00000173110/ENSG00000087074	2
hsa05168	Herpes simplex infection	2/39	160/7003	0.223625	0.563959	ENSG00000184557/ENSG00000100906	2
hsa05206	MicroRNAs in cancer	3/39	296/7003	0.226883	0.563959	ENSG00000168209/ENSG00000085563/ENSG00000137801	3
hsa00280	Valine, leucine and isoleucine degradation	1/39	47/7003	0.231523	0.563959	ENSG00000134240	1
hsa05144	Malaria	1/39	47/7003	0.231523	0.563959	ENSG00000137801	1
hsa03013	RNA transport	2/39	167/7003	0.238093	0.563959	ENSG00000156508/ENSG00000070756	2
hsa04062	Chemokine signaling pathway	2/39	171/7003	0.246389	0.563959	ENSG00000100906/ENSG00000163734	2
hsa04360	Axon guidance	2/39	174/7003	0.25262	0.563959	ENSG00000172602/ENSG00000074527	2
hsa05167	Kaposi's sarcoma-associated herpesvirus infection	2/39	177/7003	0.258858	0.563959	ENSG00000100906/ENSG00000163734	2
hsa05169	Epstein-Barr virus infection	2/39	177/7003	0.258858	0.563959	ENSG00000100906/ENSG00000173110	2
hsa05202	Transcriptional misregulation in cancer	2/39	182/7003	0.269263	0.563959	ENSG00000099860/ENSG00000007062	2
hsa05213	Endometrial cancer	1/39	57/7003	0.273565	0.563959	ENSG00000099860	1
hsa04213	Longevity regulating pathway - multiple species	1/39	58/7003	0.277643	0.563959	ENSG00000173110	1
hsa05140	Leishmaniasis	1/39	58/7003	0.277643	0.563959	ENSG00000100906	1
hsa04623	Cytosolic DNA-sensing pathway	1/39	59/7003	0.2817	0.563959	ENSG00000100906	1
hsa05217	Basal cell carcinoma	1/39	61/7003	0.289746	0.563959	ENSG00000099860	1
hsa04024	cAMP signaling pathway	2/39	195/7003	0.296313	0.563959	ENSG00000100906/ENSG00000198515	2
hsa04151	PI3K-Akt signaling pathway	3/39	344/7003	0.299789	0.563959	ENSG00000197565/ENSG00000168209/ENSG00000137801	3
hsa04510	Focal adhesion	2/39	197/7003	0.300468	0.563959	ENSG00000197565/ENSG00000137801	2
hsa05223	Non-small cell lung cancer	1/39	64/7003	0.301651	0.563959	ENSG00000099860	1
hsa05131	Shigellosis	1/39	65/7003	0.305576	0.563959	ENSG00000100906	1
hsa04662	B cell receptor signaling pathway	1/39	68/7003	0.317223	0.563959	ENSG00000100906	1
hsa04917	Prolactin signaling pathway	1/39	68/7003	0.317223	0.563959	ENSG00000184557	1
hsa04622	RIG-I-like receptor signaling pathway	1/39	69/7003	0.321063	0.563959	ENSG00000100906	1
hsa05214	Glioma	1/39	70/7003	0.324881	0.563959	ENSG00000099860	1
hsa03320	PPAR signaling pathway	1/39	71/7003	0.328679	0.563959	ENSG00000134240	1
hsa05210	Colorectal cancer	1/39	71/7003	0.328679	0.563959	ENSG00000099860	1
hsa04610	Complement and coagulation cascades	1/39	72/7003	0.332456	0.563959	ENSG00000113889	1
hsa03018	RNA degradation	1/39	73/7003	0.336212	0.563959	ENSG00000070756	1
hsa05212	Pancreatic cancer	1/39	74/7003	0.339948	0.563959	ENSG00000099860	1
hsa04971	Gastric acid secretion	1/39	75/7003	0.343663	0.563959	ENSG00000104267	1
hsa05218	Melanoma	1/39	75/7003	0.343663	0.563959	ENSG00000099860	1
hsa04658	Th1 and Th2 cell differentiation	1/39	78/7003	0.354686	0.567498	ENSG00000100906	1
hsa05132	Salmonella infection	1/39	78/7003	0.354686	0.567498	ENSG00000163734	1
hsa04742	Taste transduction	1/39	81/7003	0.365529	0.577627	ENSG00000151834	1
hsa04727	GABAergic synapse	1/39	86/7003	0.383208	0.581386	ENSG00000151834	1
hsa03015	mRNA surveillance pathway	1/39	89/7003	0.393584	0.581386	ENSG00000070756	1
hsa05032	Morphine addiction	1/39	90/7003	0.397004	0.581386	ENSG00000151834	1
hsa04915	Estrogen signaling pathway	1/39	92/7003	0.403789	0.581386	ENSG00000173110	1
hsa04659	Th17 cell differentiation	1/39	93/7003	0.407154	0.581386	ENSG00000100906	1
hsa04972	Pancreatic secretion	1/39	93/7003	0.407154	0.581386	ENSG00000104267	1
hsa05146	Amoebiasis	1/39	93/7003	0.407154	0.581386	ENSG00000197565	1
hsa04620	Toll-like receptor signaling pathway	1/39	95/7003	0.413827	0.581386	ENSG00000100906	1
hsa05142	Chagas disease (American trypanosomiasis)	1/39	95/7003	0.413827	0.581386	ENSG00000100906	1
hsa05215	Prostate cancer	1/39	96/7003	0.417137	0.581386	ENSG00000100906	1
hsa04066	HIF-1 signaling pathway	1/39	98/7003	0.423701	0.581386	ENSG00000078401	1
hsa04660	T cell receptor signaling pathway	1/39	98/7003	0.423701	0.581386	ENSG00000100906	1
hsa04916	Melanogenesis	1/39	99/7003	0.426956	0.581386	ENSG00000078401	1
hsa04670	Leukocyte transendothelial migration	1/39	111/7003	0.464645	0.623209	ENSG00000158769	1
hsa04071	Sphingolipid signaling pathway	1/39	115/7003	0.476663	0.623209	ENSG00000104763	1
hsa04722	Neurotrophin signaling pathway	1/39	118/7003	0.485504	0.623209	ENSG00000100906	1
hsa04142	Lysosome	1/39	121/7003	0.494198	0.623209	ENSG00000104763	1
hsa04110	Cell cycle	1/39	122/7003	0.497065	0.623209	ENSG00000099860	1
hsa04514	Cell adhesion molecules (CAMs)	1/39	122/7003	0.497065	0.623209	ENSG00000158769	1
hsa03040	Spliceosome	1/39	124/7003	0.50275	0.623209	ENSG00000173110	1
hsa04140	Autophagy - animal	1/39	127/7003	0.511161	0.623209	ENSG00000168209	1
hsa04145	Phagosome	1/39	127/7003	0.511161	0.623209	ENSG00000137801	1
hsa05165	Human papillomavirus infection	2/39	305/7003	0.511723	0.623209	ENSG00000197565/ENSG00000137801	2
hsa04068	FoxO signaling pathway	1/39	128/7003	0.513933	0.623209	ENSG00000099860	1
hsa04550	Signaling pathways regulating pluripotency of stem cells	1/39	134/7003	0.53025	0.623209	ENSG00000172201	1
hsa04910	Insulin signaling pathway	1/39	135/7003	0.532917	0.623209	ENSG00000184557	1
hsa05418	Fluid shear stress and atherosclerosis	1/39	135/7003	0.532917	0.623209	ENSG00000078401	1
hsa04120	Ubiquitin mediated proteolysis	1/39	136/7003	0.53557	0.623209	ENSG00000184557	1
hsa04371	Apelin signaling pathway	1/39	136/7003	0.53557	0.623209	ENSG00000118523	1
hsa05161	Hepatitis B	1/39	141/7003	0.548613	0.630289	ENSG00000100906	1
hsa04150	mTOR signaling pathway	1/39	144/7003	0.556267	0.630289	ENSG00000168209	1
hsa05224	Breast cancer	1/39	145/7003	0.55879	0.630289	ENSG00000099860	1
hsa03010	Ribosome	1/39	148/7003	0.566275	0.630289	ENSG00000198242	1
hsa04218	Cellular senescence	1/39	148/7003	0.566275	0.630289	ENSG00000099860	1
hsa04390	Hippo signaling pathway	1/39	152/7003	0.576064	0.635657	ENSG00000118523	1
hsa04630	Jak-STAT signaling pathway	1/39	159/7003	0.592678	0.644951	ENSG00000184557	1
hsa04022	cGMP-PKG signaling pathway	1/39	161/7003	0.597308	0.644951	ENSG00000198515	1
hsa05225	Hepatocellular carcinoma	1/39	162/7003	0.599603	0.644951	ENSG00000099860	1
hsa04530	Tight junction	1/39	168/7003	0.61311	0.653984	ENSG00000158769	1
hsa05203	Viral carcinogenesis	1/39	190/7003	0.658941	0.697061	ENSG00000100906	1
hsa05205	Proteoglycans in cancer	1/39	199/7003	0.676125	0.709377	ENSG00000137801	1
hsa04015	Rap1 signaling pathway	1/39	209/7003	0.694229	0.720237	ENSG00000137801	1
hsa04810	Regulation of actin cytoskeleton	1/39	211/7003	0.69773	0.720237	ENSG00000205542	1
hsa04144	Endocytosis	1/39	231/7003	0.730656	0.742254	ENSG00000173110	1
hsa05166	HTLV-I infection	1/39	231/7003	0.730656	0.742254	ENSG00000100906	1
hsa04060	Cytokine-cytokine receptor interaction	1/39	252/7003	0.761464	0.76746	ENSG00000163734	1
hsa04080	Neuroactive ligand-receptor interaction	1/39	273/7003	0.788828	0.788828	ENSG00000151834	1

## Sheet: IC_up_KEGGenrich_significant
ID	Description	GeneRatio	BgRatio	pvalue	padj	geneID	Count
hsa04960	Aldosterone-regulated sodium reabsorption	4/58	37/7003	0.000228245	0.0408559	ENSG00000150201/ENSG00000176387/ENSG00000049759/ENSG00000166828	4
hsa04668	TNF signaling pathway	5/58	102/7003	0.00147647	0.132144	ENSG00000169032/ENSG00000184557/ENSG00000100906/ENSG00000163734/ENSG00000171223	5
hsa05216	Thyroid cancer	3/58	36/7003	0.0031711	0.163701	ENSG00000169032/ENSG00000130222/ENSG00000099860	3
hsa05220	Chronic myeloid leukemia	4/58	77/7003	0.00365812	0.163701	ENSG00000169032/ENSG00000130222/ENSG00000099860/ENSG00000100906	4
hsa04210	Apoptosis	5/58	135/7003	0.00499624	0.178865	ENSG00000169032/ENSG00000130222/ENSG00000123104/ENSG00000099860/ENSG00000100906	5
hsa04218	Cellular senescence	5/58	148/7003	0.0073422	0.189411	ENSG00000169032/ENSG00000130222/ENSG00000123104/ENSG00000099860/ENSG00000064393	5
hsa05134	Legionellosis	3/58	50/7003	0.00802146	0.189411	ENSG00000109971/ENSG00000100906/ENSG00000163734	3
hsa00910	Nitrogen metabolism	2/58	17/7003	0.00846531	0.189411	ENSG00000104267/ENSG00000074410	2
hsa05213	Endometrial cancer	3/58	57/7003	0.0114967	0.213926	ENSG00000169032/ENSG00000130222/ENSG00000099860	3
hsa04380	Osteoclast differentiation	4/58	110/7003	0.0127596	0.213926	ENSG00000169032/ENSG00000184557/ENSG00000100906/ENSG00000171223	4
hsa00900	Terpenoid backbone biosynthesis	2/58	22/7003	0.0140029	0.213926	ENSG00000075239/ENSG00000134240	2
hsa05223	Non-small cell lung cancer	3/58	64/7003	0.0157182	0.213926	ENSG00000169032/ENSG00000130222/ENSG00000099860	3
hsa04114	Oocyte meiosis	4/58	121/7003	0.0175622	0.213926	ENSG00000113558/ENSG00000169032/ENSG00000123104/ENSG00000134308	4
hsa04110	Cell cycle	4/58	122/7003	0.0180476	0.213926	ENSG00000113558/ENSG00000130222/ENSG00000099860/ENSG00000134308	4
hsa05214	Glioma	3/58	70/7003	0.0199454	0.213926	ENSG00000169032/ENSG00000130222/ENSG00000099860	3
hsa05210	Colorectal cancer	3/58	71/7003	0.0207052	0.213926	ENSG00000169032/ENSG00000130222/ENSG00000099860	3
hsa00650	Butanoate metabolism	2/58	27/7003	0.0207229	0.213926	ENSG00000075239/ENSG00000134240	2
hsa05212	Pancreatic cancer	3/58	74/7003	0.0230793	0.213926	ENSG00000169032/ENSG00000130222/ENSG00000099860	3
hsa04971	Gastric acid secretion	3/58	75/7003	0.0239024	0.213926	ENSG00000104267/ENSG00000065534/ENSG00000123104	3
hsa05218	Melanoma	3/58	75/7003	0.0239024	0.213926	ENSG00000169032/ENSG00000130222/ENSG00000099860	3
hsa04371	Apelin signaling pathway	4/58	136/7003	0.0257356	0.217428	ENSG00000169032/ENSG00000118523/ENSG00000065534/ENSG00000123104	4
hsa05012	Parkinson's disease	4/58	138/7003	0.0269727	0.217428	ENSG00000198804/ENSG00000204370/ENSG00000154277/ENSG00000119013	4
hsa04810	Regulation of actin cytoskeleton	5/58	211/7003	0.029808	0.217428	ENSG00000205542/ENSG00000169032/ENSG00000055163/ENSG00000065534/ENSG00000006747	5
hsa04932	Non-alcoholic fatty liver disease (NAFLD)	4/58	144/7003	0.0308965	0.217428	ENSG00000198804/ENSG00000204370/ENSG00000119013/ENSG00000184557	4
hsa04350	TGF-beta signaling pathway	3/58	83/7003	0.0310561	0.217428	ENSG00000125968/ENSG00000113558/ENSG00000117318	3
hsa05224	Breast cancer	4/58	145/7003	0.0315816	0.217428	ENSG00000169032/ENSG00000130222/ENSG00000099860/ENSG00000114315	4
hsa05226	Gastric cancer	4/58	147/7003	0.0329789	0.218638	ENSG00000169032/ENSG00000130222/ENSG00000099860/ENSG00000085563	4
hsa05164	Influenza A	4/58	151/7003	0.0358816	0.229386	ENSG00000109971/ENSG00000169032/ENSG00000184557/ENSG00000100906	4
hsa05222	Small cell lung cancer	3/58	91/7003	0.0392143	0.24048	ENSG00000130222/ENSG00000099860/ENSG00000100906	3
hsa04915	Estrogen signaling pathway	3/58	92/7003	0.0403039	0.24048	ENSG00000109971/ENSG00000169032/ENSG00000123104	3
hsa05168	Herpes simplex infection	4/58	160/7003	0.0429419	0.247955	ENSG00000113558/ENSG00000184557/ENSG00000100650/ENSG00000100906	4
hsa04621	NOD-like receptor signaling pathway	4/58	163/7003	0.0454587	0.254285	ENSG00000265972/ENSG00000123104/ENSG00000100906/ENSG00000163734	4
hsa05010	Alzheimer's disease	4/58	166/7003	0.0480573	0.260674	ENSG00000198804/ENSG00000204370/ENSG00000123104/ENSG00000119013	4
hsa00280	Valine, leucine and isoleucine degradation	2/58	47/7003	0.0574725	0.298071	ENSG00000075239/ENSG00000134240	2
hsa05167	Kaposi's sarcoma-associated herpesvirus infection	4/58	177/7003	0.058282	0.298071	ENSG00000169032/ENSG00000123104/ENSG00000100906/ENSG00000163734	4
hsa05203	Viral carcinogenesis	4/58	190/7003	0.0717605	0.356809	ENSG00000197061/ENSG00000006747/ENSG00000100906/ENSG00000134308	4
hsa04270	Vascular smooth muscle contraction	3/58	120/7003	0.0768015	0.371553	ENSG00000169032/ENSG00000065534/ENSG00000123104	3
hsa04730	Long-term depression	2/58	58/7003	0.0830075	0.391009	ENSG00000169032/ENSG00000123104	2
hsa00190	Oxidative phosphorylation	3/58	128/7003	0.0892106	0.395033	ENSG00000198804/ENSG00000204370/ENSG00000119013	3
hsa04068	FoxO signaling pathway	3/58	128/7003	0.0892106	0.395033	ENSG00000169032/ENSG00000130222/ENSG00000099860	3
hsa05217	Basal cell carcinoma	2/58	61/7003	0.0904825	0.395033	ENSG00000130222/ENSG00000099860	2
hsa04550	Signaling pathways regulating pluripotency of stem cells	3/58	134/7003	0.0990393	0.398511	ENSG00000125968/ENSG00000169032/ENSG00000117318	3
hsa04920	Adipocytokine signaling pathway	2/58	65/7003	0.100745	0.398511	ENSG00000184557/ENSG00000100906	2
hsa04120	Ubiquitin mediated proteolysis	3/58	136/7003	0.10241	0.398511	ENSG00000113558/ENSG00000184557/ENSG00000049759	3
hsa04720	Long-term potentiation	2/58	67/7003	0.105994	0.398511	ENSG00000169032/ENSG00000123104	2
hsa04115	p53 signaling pathway	2/58	68/7003	0.108646	0.398511	ENSG00000130222/ENSG00000099860	2
hsa04662	B cell receptor signaling pathway	2/58	68/7003	0.108646	0.398511	ENSG00000169032/ENSG00000100906	2
hsa04917	Prolactin signaling pathway	2/58	68/7003	0.108646	0.398511	ENSG00000169032/ENSG00000184557	2
hsa05161	Hepatitis B	3/58	141/7003	0.111037	0.398511	ENSG00000169032/ENSG00000100906/ENSG00000134308	3
hsa04976	Bile secretion	2/58	69/7003	0.111316	0.398511	ENSG00000104267/ENSG00000085563	2
hsa04390	Hippo signaling pathway	3/58	152/7003	0.130959	0.450802	ENSG00000125968/ENSG00000118523/ENSG00000134308	3
hsa04921	Oxytocin signaling pathway	3/58	152/7003	0.130959	0.450802	ENSG00000169032/ENSG00000065534/ENSG00000123104	3
hsa04141	Protein processing in endoplasmic reticulum	3/58	160/7003	0.146192	0.467829	ENSG00000113558/ENSG00000109971/ENSG00000086061	3
hsa04022	cGMP-PKG signaling pathway	3/58	161/7003	0.148137	0.467829	ENSG00000169032/ENSG00000065534/ENSG00000123104	3
hsa05225	Hepatocellular carcinoma	3/58	162/7003	0.15009	0.467829	ENSG00000169032/ENSG00000130222/ENSG00000099860	3
hsa04064	NF-kappa B signaling pathway	2/58	86/7003	0.15901	0.467829	ENSG00000099860/ENSG00000100906	2
hsa03013	RNA transport	3/58	167/7003	0.159982	0.467829	ENSG00000070756/ENSG00000055163/ENSG00000075151	3
hsa04540	Gap junction	2/58	87/7003	0.161927	0.467829	ENSG00000169032/ENSG00000123104	2
hsa04666	Fc gamma R-mediated phagocytosis	2/58	88/7003	0.164855	0.467829	ENSG00000169032/ENSG00000006747	2
hsa04964	Proximal tubule bicarbonate reclamation	1/58	22/7003	0.167434	0.467829	ENSG00000104267	1
hsa03015	mRNA surveillance pathway	2/58	89/7003	0.167792	0.467829	ENSG00000070756/ENSG00000153944	2
hsa04657	IL-17 signaling pathway	2/58	89/7003	0.167792	0.467829	ENSG00000100906/ENSG00000163734	2
hsa04062	Chemokine signaling pathway	3/58	171/7003	0.168039	0.467829	ENSG00000169032/ENSG00000100906/ENSG00000163734	3
hsa03060	Protein export	1/58	23/7003	0.174351	0.467829	ENSG00000143742	1
hsa04912	GnRH signaling pathway	2/58	92/7003	0.176659	0.467829	ENSG00000169032/ENSG00000123104	2
hsa04972	Pancreatic secretion	2/58	93/7003	0.179631	0.467829	ENSG00000104267/ENSG00000123104	2
hsa05169	Epstein-Barr virus infection	3/58	177/7003	0.180347	0.467829	ENSG00000109971/ENSG00000100906/ENSG00000134308	3
hsa04966	Collecting duct acid secretion	1/58	24/7003	0.181212	0.467829	ENSG00000104267	1
hsa04620	Toll-like receptor signaling pathway	2/58	95/7003	0.1856	0.467829	ENSG00000169032/ENSG00000100906	2
hsa05145	Toxoplasmosis	2/58	95/7003	0.1856	0.467829	ENSG00000109971/ENSG00000100906	2
hsa04950	Maturity onset diabetes of the young	1/58	25/7003	0.188016	0.467829	ENSG00000114315	1
hsa05215	Prostate cancer	2/58	96/7003	0.188595	0.467829	ENSG00000169032/ENSG00000100906	2
hsa05202	Transcriptional misregulation in cancer	3/58	182/7003	0.190791	0.467829	ENSG00000130222/ENSG00000099860/ENSG00000156298	3
hsa04660	T cell receptor signaling pathway	2/58	98/7003	0.194607	0.470738	ENSG00000169032/ENSG00000100906	2
hsa05016	Huntington's disease	3/58	188/7003	0.203527	0.485752	ENSG00000198804/ENSG00000204370/ENSG00000119013	3
hsa00630	Glyoxylate and dicarboxylate metabolism	1/58	28/7003	0.208098	0.486435	ENSG00000075239	1
hsa04010	MAPK signaling pathway	4/58	286/7003	0.211379	0.486435	ENSG00000109971/ENSG00000169032/ENSG00000130222/ENSG00000099860	4
hsa04931	Insulin resistance	2/58	104/7003	0.212785	0.486435	ENSG00000184557/ENSG00000100906	2
hsa01523	Antifolate resistance	1/58	29/7003	0.214683	0.486435	ENSG00000110195	1
hsa00020	Citrate cycle (TCA cycle)	1/58	30/7003	0.221215	0.494968	ENSG00000204370	1
hsa04710	Circadian rhythm	1/58	31/7003	0.227692	0.499064	ENSG00000113558	1
hsa04725	Cholinergic synapse	2/58	110/7003	0.231128	0.499064	ENSG00000169032/ENSG00000123104	2
hsa00640	Propanoate metabolism	1/58	32/7003	0.234117	0.499064	ENSG00000075239	1
hsa04726	Serotonergic synapse	2/58	111/7003	0.234198	0.499064	ENSG00000169032/ENSG00000123104	2
hsa00040	Pentose and glucuronate interconversions	1/58	33/7003	0.24049	0.500554	ENSG00000165475	1
hsa05020	Prion diseases	1/58	33/7003	0.24049	0.500554	ENSG00000169032	1
hsa01200	Carbon metabolism	2/58	115/7003	0.2465	0.501403	ENSG00000075239/ENSG00000204370	2
hsa04071	Sphingolipid signaling pathway	2/58	115/7003	0.2465	0.501403	ENSG00000100596/ENSG00000169032	2
hsa04722	Neurotrophin signaling pathway	2/58	118/7003	0.255746	0.514365	ENSG00000169032/ENSG00000100906	2
hsa04611	Platelet activation	2/58	120/7003	0.261915	0.518431	ENSG00000065534/ENSG00000123104	2
hsa03040	Spliceosome	2/58	124/7003	0.27426	0.518431	ENSG00000109971/ENSG00000100650	2
hsa00620	Pyruvate metabolism	1/58	39/7003	0.277643	0.518431	ENSG00000075239	1
hsa04140	Autophagy - animal	2/58	127/7003	0.283517	0.518431	ENSG00000169032/ENSG00000168209	2
hsa05162	Measles	2/58	127/7003	0.283517	0.518431	ENSG00000109971/ENSG00000100906	2
hsa00380	Tryptophan metabolism	1/58	40/7003	0.28366	0.518431	ENSG00000075239	1
hsa05416	Viral myocarditis	1/58	40/7003	0.28366	0.518431	ENSG00000075151	1
hsa04926	Relaxin signaling pathway	2/58	128/7003	0.286601	0.518431	ENSG00000169032/ENSG00000100906	2
hsa05160	Hepatitis C	2/58	128/7003	0.286601	0.518431	ENSG00000184557/ENSG00000100906	2
hsa04612	Antigen processing and presentation	1/58	41/7003	0.289627	0.518431	ENSG00000109971	1
hsa05219	Bladder cancer	1/58	41/7003	0.289627	0.518431	ENSG00000169032	1
hsa04144	Endocytosis	3/58	231/7003	0.299277	0.518671	ENSG00000109971/ENSG00000049759/ENSG00000110195	3
hsa04962	Vasopressin-regulated water reabsorption	1/58	43/7003	0.301414	0.518671	ENSG00000088986	1
hsa00071	Fatty acid degradation	1/58	44/7003	0.307236	0.518671	ENSG00000075239	1
hsa02010	ABC transporters	1/58	44/7003	0.307236	0.518671	ENSG00000085563	1
hsa04910	Insulin signaling pathway	2/58	135/7003	0.308152	0.518671	ENSG00000169032/ENSG00000184557	2
hsa00600	Sphingolipid metabolism	1/58	45/7003	0.31301	0.518671	ENSG00000100596	1
hsa04330	Notch signaling pathway	1/58	45/7003	0.31301	0.518671	ENSG00000114315	1
hsa04930	Type II diabetes mellitus	1/58	45/7003	0.31301	0.518671	ENSG00000184557	1
hsa04310	Wnt signaling pathway	2/58	138/7003	0.317356	0.518671	ENSG00000113558/ENSG00000101849	2
hsa00520	Amino sugar and nucleotide sugar metabolism	1/58	46/7003	0.318736	0.518671	ENSG00000100522	1
hsa01212	Fatty acid metabolism	1/58	47/7003	0.324416	0.523157	ENSG00000075239	1
hsa04978	Mineral absorption	1/58	49/7003	0.335636	0.53175	ENSG00000187193	1
hsa04150	mTOR signaling pathway	2/58	144/7003	0.335685	0.53175	ENSG00000169032/ENSG00000168209	2
hsa04723	Retrograde endocannabinoid signaling	2/58	145/7003	0.338728	0.531863	ENSG00000123104/ENSG00000119013	2
hsa03460	Fanconi anemia pathway	1/58	53/7003	0.357529	0.551705	ENSG00000114315	1
hsa05130	Pathogenic Escherichia coli infection	1/58	53/7003	0.357529	0.551705	ENSG00000134308	1
hsa00140	Steroid hormone biosynthesis	1/58	54/7003	0.362891	0.555192	ENSG00000176387	1
hsa00310	Lysine degradation	1/58	58/7003	0.383901	0.56792	ENSG00000075239	1
hsa04213	Longevity regulating pathway - multiple species	1/58	58/7003	0.383901	0.56792	ENSG00000109971	1
hsa04370	VEGF signaling pathway	1/58	58/7003	0.383901	0.56792	ENSG00000169032	1
hsa05140	Leishmaniasis	1/58	58/7003	0.383901	0.56792	ENSG00000100906	1
hsa04623	Cytosolic DNA-sensing pathway	1/58	59/7003	0.389046	0.570814	ENSG00000100906	1
hsa04137	Mitophagy - animal	1/58	64/7003	0.414146	0.581463	ENSG00000164442	1
hsa04924	Renin secretion	1/58	64/7003	0.414146	0.581463	ENSG00000123104	1
hsa05120	Epithelial cell signaling in Helicobacter pylori infection	1/58	64/7003	0.414146	0.581463	ENSG00000100906	1
hsa05230	Central carbon metabolism in cancer	1/58	64/7003	0.414146	0.581463	ENSG00000169032	1
hsa04664	Fc epsilon RI signaling pathway	1/58	65/7003	0.419043	0.581463	ENSG00000169032	1
hsa05131	Shigellosis	1/58	65/7003	0.419043	0.581463	ENSG00000100906	1
hsa05221	Acute myeloid leukemia	1/58	65/7003	0.419043	0.581463	ENSG00000169032	1
hsa05211	Renal cell carcinoma	1/58	68/7003	0.433493	0.592512	ENSG00000169032	1
hsa05034	Alcoholism	2/58	178/7003	0.436208	0.592512	ENSG00000197061/ENSG00000169032	2
hsa04622	RIG-I-like receptor signaling pathway	1/58	69/7003	0.438231	0.592512	ENSG00000100906	1
hsa04020	Calcium signaling pathway	2/58	180/7003	0.441889	0.592512	ENSG00000065534/ENSG00000123104	2
hsa05206	MicroRNAs in cancer	3/58	296/7003	0.446658	0.592512	ENSG00000169032/ENSG00000168209/ENSG00000085563	3
hsa03320	PPAR signaling pathway	1/58	71/7003	0.447591	0.592512	ENSG00000134240	1
hsa04610	Complement and coagulation cascades	1/58	72/7003	0.452213	0.592512	ENSG00000113889	1
hsa03018	RNA degradation	1/58	73/7003	0.456797	0.592512	ENSG00000070756	1
hsa04918	Thyroid hormone synthesis	1/58	73/7003	0.456797	0.592512	ENSG00000123104	1
hsa04260	Cardiac muscle contraction	1/58	77/7003	0.474759	0.597805	ENSG00000198804	1
hsa01521	EGFR tyrosine kinase inhibitor resistance	1/58	78/7003	0.479157	0.597805	ENSG00000169032	1
hsa04658	Th1 and Th2 cell differentiation	1/58	78/7003	0.479157	0.597805	ENSG00000100906	1
hsa05132	Salmonella infection	1/58	78/7003	0.479157	0.597805	ENSG00000163734	1
hsa04024	cAMP signaling pathway	2/58	195/7003	0.483494	0.597805	ENSG00000169032/ENSG00000100906	2
hsa04925	Aldosterone synthesis and secretion	1/58	79/7003	0.483519	0.597805	ENSG00000123104	1
hsa04146	Peroxisome	1/58	80/7003	0.487846	0.597805	ENSG00000117450	1
hsa04510	Focal adhesion	2/58	197/7003	0.488901	0.597805	ENSG00000169032/ENSG00000065534	2
hsa04742	Taste transduction	1/58	81/7003	0.492137	0.597805	ENSG00000166828	1
hsa05205	Proteoglycans in cancer	2/58	199/7003	0.494275	0.597805	ENSG00000169032/ENSG00000123104	2
hsa04640	Hematopoietic cell lineage	1/58	83/7003	0.500612	0.601407	ENSG00000010278	1
hsa04012	ErbB signaling pathway	1/58	85/7003	0.508949	0.607346	ENSG00000169032	1
hsa04015	Rap1 signaling pathway	2/58	209/7003	0.520616	0.617155	ENSG00000125968/ENSG00000169032	2
hsa04970	Salivary secretion	1/58	89/7003	0.525214	0.618353	ENSG00000123104	1
hsa01522	Endocrine resistance	1/58	91/7003	0.533147	0.618353	ENSG00000169032	1
hsa04659	Th17 cell differentiation	1/58	93/7003	0.54095	0.618353	ENSG00000100906	1
hsa04151	PI3K-Akt signaling pathway	3/58	344/7003	0.547993	0.618353	ENSG00000169032/ENSG00000168209/ENSG00000134308	3
hsa04914	Progesterone-mediated oocyte maturation	1/58	95/7003	0.548624	0.618353	ENSG00000169032	1
hsa05142	Chagas disease (American trypanosomiasis)	1/58	95/7003	0.548624	0.618353	ENSG00000100906	1
hsa04713	Circadian entrainment	1/58	96/7003	0.552414	0.618353	ENSG00000108551	1
hsa04070	Phosphatidylinositol signaling system	1/58	97/7003	0.556173	0.618353	ENSG00000123104	1
hsa04750	Inflammatory mediator regulation of TRP channels	1/58	97/7003	0.556173	0.618353	ENSG00000123104	1
hsa05231	Choline metabolism in cancer	1/58	97/7003	0.556173	0.618353	ENSG00000169032	1
hsa04066	HIF-1 signaling pathway	1/58	98/7003	0.5599	0.618655	ENSG00000169032	1
hsa04916	Melanogenesis	1/58	99/7003	0.563597	0.618919	ENSG00000169032	1
hsa04922	Glucagon signaling pathway	1/58	101/7003	0.570899	0.623115	ENSG00000123104	1
hsa04650	Natural killer cell mediated cytotoxicity	1/58	108/7003	0.595523	0.646052	ENSG00000169032	1
hsa04919	Thyroid hormone signaling pathway	1/58	112/7003	0.608965	0.656655	ENSG00000169032	1
hsa04724	Glutamatergic synapse	1/58	114/7003	0.61552	0.659271	ENSG00000123104	1
hsa05322	Systemic lupus erythematosus	1/58	115/7003	0.618757	0.659271	ENSG00000197061	1
hsa04142	Lysosome	1/58	121/7003	0.637624	0.675354	ENSG00000068697	1
hsa04728	Dopaminergic synapse	1/58	125/7003	0.649689	0.684085	ENSG00000123104	1
hsa04072	Phospholipase D signaling pathway	1/58	143/7003	0.699274	0.731989	ENSG00000169032	1
hsa03010	Ribosome	1/58	148/7003	0.711778	0.740745	ENSG00000198242	1
hsa05165	Human papillomavirus infection	2/58	305/7003	0.726113	0.751296	ENSG00000169032/ENSG00000114315	2
hsa04630	Jak-STAT signaling pathway	1/58	159/7003	0.737514	0.758707	ENSG00000184557	1
hsa04530	Tight junction	1/58	168/7003	0.75688	0.771879	ENSG00000049759	1
hsa00230	Purine metabolism	1/58	169/7003	0.758943	0.771879	ENSG00000137198	1
hsa05166	HTLV-I infection	1/58	231/7003	0.858229	0.866683	ENSG00000100906	1
hsa04014	Ras signaling pathway	1/58	234/7003	0.861841	0.866683	ENSG00000169032	1
hsa04060	Cytokine-cytokine receptor interaction	1/58	252/7003	0.88169	0.88169	ENSG00000163734	1

## Sheet: LOH_up KEGG enrich_significant
Category	ID	Description	GeneRatio	BgRatio	pvalue	padj	geneID	Count
BP	GO:0030195	negative regulation of blood coagulation	4/33	22/8591	1.25702e-06	0.000931455	ENSG00000113889/ENSG00000122861/ENSG00000113905/ENSG00000127324	4
BP	GO:1900047	negative regulation of hemostasis	4/33	22/8591	1.25702e-06	0.000931455	ENSG00000113889/ENSG00000122861/ENSG00000113905/ENSG00000127324	4
BP	GO:0050819	negative regulation of coagulation	4/33	26/8591	2.5414e-06	0.00125545	ENSG00000113889/ENSG00000122861/ENSG00000113905/ENSG00000127324	4
BP	GO:0061045	negative regulation of wound healing	4/33	33/8591	6.82567e-06	0.00252891	ENSG00000113889/ENSG00000122861/ENSG00000113905/ENSG00000127324	4
BP	GO:1903035	negative regulation of response to wounding	4/33	37/8591	1.08981e-05	0.00323021	ENSG00000113889/ENSG00000122861/ENSG00000113905/ENSG00000127324	4
BP	GO:0030193	regulation of blood coagulation	4/33	43/8591	2.00363e-05	0.00424197	ENSG00000113889/ENSG00000122861/ENSG00000113905/ENSG00000127324	4
BP	GO:1900046	regulation of hemostasis	4/33	43/8591	2.00363e-05	0.00424197	ENSG00000113889/ENSG00000122861/ENSG00000113905/ENSG00000127324	4
BP	GO:0050818	regulation of coagulation	4/33	47/8591	2.86471e-05	0.00530688	ENSG00000113889/ENSG00000122861/ENSG00000113905/ENSG00000127324	4
BP	GO:0052548	regulation of endopeptidase activity	6/33	192/8591	7.7178e-05	0.0127086	ENSG00000113889/ENSG00000055163/ENSG00000150938/ENSG00000101439/ENSG00000113905/ENSG00000118523	6
BP	GO:0052547	regulation of peptidase activity	6/33	204/8591	0.000107974	0.015797	ENSG00000113889/ENSG00000055163/ENSG00000150938/ENSG00000101439/ENSG00000113905/ENSG00000118523	6
BP	GO:0040008	regulation of growth	7/33	302/8591	0.000120247	0.015797	ENSG00000087460/ENSG00000150938/ENSG00000204389/ENSG00000113905/ENSG00000117707/ENSG00000118523/ENSG00000102678	7
BP	GO:0009611	response to wounding	7/33	305/8591	0.000127911	0.015797	ENSG00000113889/ENSG00000122861/ENSG00000087460/ENSG00000101439/ENSG00000113905/ENSG00000118523/ENSG00000127324	7
BP	GO:0061041	regulation of wound healing	4/33	76/8591	0.000190525	0.0217199	ENSG00000113889/ENSG00000122861/ENSG00000113905/ENSG00000127324	4
BP	GO:0007588	excretion	3/33	31/8591	0.00021573	0.0226088	ENSG00000169344/ENSG00000184908/ENSG00000113946	3
BP	GO:0050878	regulation of body fluid levels	6/33	234/8591	0.000228834	0.0226088	ENSG00000113889/ENSG00000122861/ENSG00000087460/ENSG00000060237/ENSG00000113905/ENSG00000127324	6
BP	GO:0040007	growth	8/33	461/8591	0.000273218	0.0249882	ENSG00000087460/ENSG00000055163/ENSG00000150938/ENSG00000204389/ENSG00000113905/ENSG00000117707/ENSG00000118523/ENSG00000102678	8
BP	GO:1903034	regulation of response to wounding	4/33	86/8591	0.000306949	0.0249882	ENSG00000113889/ENSG00000122861/ENSG00000113905/ENSG00000127324	4
BP	GO:0007596	blood coagulation	5/33	158/8591	0.000309105	0.0249882	ENSG00000113889/ENSG00000122861/ENSG00000087460/ENSG00000113905/ENSG00000127324	5
BP	GO:0007599	hemostasis	5/33	160/8591	0.000327643	0.0249882	ENSG00000113889/ENSG00000122861/ENSG00000087460/ENSG00000113905/ENSG00000127324	5
BP	GO:0050817	coagulation	5/33	161/8591	0.000337223	0.0249882	ENSG00000113889/ENSG00000122861/ENSG00000087460/ENSG00000113905/ENSG00000127324	5
BP	GO:0009743	response to carbohydrate	4/33	103/8591	0.000610398	0.0390043	ENSG00000175445/ENSG00000101439/ENSG00000135821/ENSG00000118523	4
BP	GO:0060788	ectodermal placode formation	2/33	10/8591	0.000631649	0.0390043	ENSG00000087460/ENSG00000117707	2
BP	GO:0071696	ectodermal placode development	2/33	10/8591	0.000631649	0.0390043	ENSG00000087460/ENSG00000117707	2
BP	GO:0071697	ectodermal placode morphogenesis	2/33	10/8591	0.000631649	0.0390043	ENSG00000087460/ENSG00000117707	2
BP	GO:0042730	fibrinolysis	2/33	11/8591	0.000770161	0.0456552	ENSG00000122861/ENSG00000113905	2
BP	GO:0042493	response to drug	5/33	203/8591	0.000970881	0.0519651	ENSG00000087460/ENSG00000175445/ENSG00000101439/ENSG00000148671/ENSG00000167658	5
BP	GO:0071363	cellular response to growth factor stimulus	6/33	310/8591	0.00102159	0.0519651	ENSG00000055163/ENSG00000204389/ENSG00000113905/ENSG00000118523/ENSG00000102678/ENSG00000167658	6
BP	GO:0030162	regulation of proteolysis	7/33	432/8591	0.00105858	0.0519651	ENSG00000113889/ENSG00000055163/ENSG00000150938/ENSG00000204389/ENSG00000101439/ENSG00000113905/ENSG00000118523	7
BP	GO:0051346	negative regulation of hydrolase activity	5/33	207/8591	0.00105978	0.0519651	ENSG00000113889/ENSG00000060237/ENSG00000150938/ENSG00000101439/ENSG00000113905	5
BP	GO:0007169	transmembrane receptor protein tyrosine kinase signaling pathway	6/33	313/8591	0.00107403	0.0519651	ENSG00000055163/ENSG00000150938/ENSG00000113905/ENSG00000116194/ENSG00000118523/ENSG00000102678	6
BP	GO:0007020	microtubule nucleation	2/33	13/8591	0.00108699	0.0519651	ENSG00000204389/ENSG00000127914	2
BP	GO:0043086	negative regulation of catalytic activity	7/33	439/8591	0.00116324	0.0525018	ENSG00000113889/ENSG00000060237/ENSG00000150938/ENSG00000101439/ENSG00000130829/ENSG00000113905/ENSG00000127914	7
BP	GO:0001934	positive regulation of protein phosphorylation	7/33	441/8591	0.0011946	0.0525018	ENSG00000060237/ENSG00000126803/ENSG00000130829/ENSG00000127914/ENSG00000117707/ENSG00000118523/ENSG00000102678	7
BP	GO:0070848	response to growth factor	6/33	320/8591	0.00120449	0.0525018	ENSG00000055163/ENSG00000204389/ENSG00000113905/ENSG00000118523/ENSG00000102678/ENSG00000167658	6
BP	GO:0010951	negative regulation of endopeptidase activity	4/33	126/8591	0.00129868	0.0549899	ENSG00000113889/ENSG00000150938/ENSG00000101439/ENSG00000113905	4
BP	GO:0042327	positive regulation of phosphorylation	7/33	454/8591	0.00141512	0.0576117	ENSG00000060237/ENSG00000126803/ENSG00000130829/ENSG00000127914/ENSG00000117707/ENSG00000118523/ENSG00000102678	7
BP	GO:0045737	positive regulation of cyclin-dependent protein serine/threonine kinase activity	2/33	15/8591	0.00145624	0.0576117	ENSG00000126803/ENSG00000117707	2
BP	GO:0016049	cell growth	5/33	223/8591	0.00147722	0.0576117	ENSG00000055163/ENSG00000150938/ENSG00000204389/ENSG00000113905/ENSG00000118523	5
BP	GO:0010466	negative regulation of peptidase activity	4/33	133/8591	0.00158611	0.0591308	ENSG00000113889/ENSG00000150938/ENSG00000101439/ENSG00000113905	4
BP	GO:0033628	regulation of cell adhesion mediated by integrin	2/33	16/8591	0.00166028	0.0591308	ENSG00000122861/ENSG00000113905	2
BP	GO:1904031	positive regulation of cyclin-dependent protein kinase activity	2/33	16/8591	0.00166028	0.0591308	ENSG00000126803/ENSG00000117707	2
BP	GO:0090287	regulation of cellular response to growth factor stimulus	4/33	135/8591	0.00167577	0.0591308	ENSG00000055163/ENSG00000204389/ENSG00000113905/ENSG00000102678	4
BP	GO:0051493	regulation of cytoskeleton organization	5/33	231/8591	0.00172656	0.0595059	ENSG00000204389/ENSG00000113905/ENSG00000117707/ENSG00000162909/ENSG00000118523	5
BP	GO:0007167	enzyme linked receptor protein signaling pathway	7/33	472/8591	0.00177216	0.0596895	ENSG00000055163/ENSG00000150938/ENSG00000204389/ENSG00000113905/ENSG00000116194/ENSG00000118523/ENSG00000102678	7
BP	GO:0032355	response to estradiol	3/33	64/8591	0.00183437	0.0604119	ENSG00000101439/ENSG00000118523/ENSG00000167658	3
BP	GO:0032102	negative regulation of response to external stimulus	4/33	143/8591	0.00206991	0.0666872	ENSG00000113889/ENSG00000122861/ENSG00000113905/ENSG00000127324	4
BP	GO:0045055	regulated exocytosis	6/33	365/8591	0.00235921	0.0743904	ENSG00000113889/ENSG00000122861/ENSG00000204389/ENSG00000101439/ENSG00000113905/ENSG00000167658	6
BP	GO:0001101	response to acid chemical	4/33	152/8591	0.00258547	0.0760361	ENSG00000087460/ENSG00000162909/ENSG00000118523/ENSG00000167658	4
BP	GO:0001974	blood vessel remodeling	2/33	20/8591	0.00260365	0.0760361	ENSG00000101439/ENSG00000113905	2
BP	GO:0031638	zymogen activation	2/33	20/8591	0.00260365	0.0760361	ENSG00000122861/ENSG00000055163	2
BP	GO:0042060	wound healing	5/33	254/8591	0.00261663	0.0760361	ENSG00000113889/ENSG00000122861/ENSG00000087460/ENSG00000113905/ENSG00000127324	5
BP	GO:0036293	response to decreased oxygen levels	4/33	157/8591	0.00290713	0.0791322	ENSG00000122861/ENSG00000101439/ENSG00000162909/ENSG00000118523	4
BP	GO:0030001	metal ion transport	6/33	382/8591	0.00296475	0.0791322	ENSG00000060237/ENSG00000126803/ENSG00000127914/ENSG00000118523/ENSG00000113946/ENSG00000124942	6
BP	GO:0010959	regulation of metal ion transport	4/33	158/8591	0.00297461	0.0791322	ENSG00000060237/ENSG00000126803/ENSG00000127914/ENSG00000124942	4
BP	GO:0030324	lung development	3/33	76/8591	0.00299978	0.0791322	ENSG00000117707/ENSG00000118523/ENSG00000102678	3
BP	GO:0097435	supramolecular fiber organization	5/33	263/8591	0.00304279	0.0791322	ENSG00000204389/ENSG00000101439/ENSG00000127914/ENSG00000117707/ENSG00000118523	5
BP	GO:0032970	regulation of actin filament-based process	4/33	160/8591	0.00311279	0.0791322	ENSG00000113905/ENSG00000127914/ENSG00000117707/ENSG00000118523	4
BP	GO:0009409	response to cold	2/33	22/8591	0.00315034	0.0791322	ENSG00000175445/ENSG00000126803	2
BP	GO:0033627	cell adhesion mediated by integrin	2/33	22/8591	0.00315034	0.0791322	ENSG00000122861/ENSG00000113905	2
BP	GO:0050679	positive regulation of epithelial cell proliferation	3/33	78/8591	0.00322937	0.0797654	ENSG00000135821/ENSG00000117707/ENSG00000102678	3
BP	GO:0030323	respiratory tube development	3/33	79/8591	0.00334811	0.0813426	ENSG00000117707/ENSG00000118523/ENSG00000102678	3
BP	GO:0045861	negative regulation of proteolysis	4/33	167/8591	0.00363108	0.0867945	ENSG00000113889/ENSG00000150938/ENSG00000101439/ENSG00000113905	4
BP	GO:0070482	response to oxygen levels	4/33	168/8591	0.00370963	0.0872647	ENSG00000122861/ENSG00000101439/ENSG00000162909/ENSG00000118523	4
BP	GO:0051216	cartilage development	3/33	84/8591	0.003982	0.0922081	ENSG00000087460/ENSG00000118523/ENSG00000102678	3
BP	GO:0001558	regulation of cell growth	4/33	174/8591	0.00420545	0.0945136	ENSG00000150938/ENSG00000204389/ENSG00000113905/ENSG00000118523	4
BP	GO:0006887	exocytosis	6/33	410/8591	0.00420911	0.0945136	ENSG00000113889/ENSG00000122861/ENSG00000204389/ENSG00000101439/ENSG00000113905/ENSG00000167658	6
BP	GO:0010712	regulation of collagen metabolic process	2/33	26/8591	0.00438998	0.0957884	ENSG00000101439/ENSG00000118523	2
BP	GO:0009749	response to glucose	3/33	87/8591	0.00439515	0.0957884	ENSG00000175445/ENSG00000135821/ENSG00000118523	3
BP	GO:0043269	regulation of ion transport	5/33	289/8591	0.00455672	0.0976581	ENSG00000184908/ENSG00000060237/ENSG00000126803/ENSG00000127914/ENSG00000124942	5
BP	GO:0009746	response to hexose	3/33	89/8591	0.00468454	0.0976581	ENSG00000175445/ENSG00000135821/ENSG00000118523	3
BP	GO:0044246	regulation of multicellular organismal metabolic process	2/33	27/8591	0.00472983	0.0976581	ENSG00000101439/ENSG00000118523	2
BP	GO:0006936	muscle contraction	4/33	180/8591	0.00474452	0.0976581	ENSG00000127914/ENSG00000118523/ENSG00000165887/ENSG00000167658	4
BP	GO:0060541	respiratory system development	3/33	90/8591	0.00483348	0.0981263	ENSG00000117707/ENSG00000118523/ENSG00000102678	3
BP	GO:0006941	striated muscle contraction	3/33	91/8591	0.00498527	0.0994089	ENSG00000127914/ENSG00000118523/ENSG00000167658	3
BP	GO:0014706	striated muscle tissue development	4/33	183/8591	0.00503081	0.0994089	ENSG00000117707/ENSG00000165887/ENSG00000102678/ENSG00000167658	4
BP	GO:0034284	response to monosaccharide	3/33	93/8591	0.00529744	0.101958	ENSG00000175445/ENSG00000135821/ENSG00000118523	3
BP	GO:1902905	positive regulation of supramolecular fiber organization	3/33	93/8591	0.00529744	0.101958	ENSG00000204389/ENSG00000117707/ENSG00000118523	3
BP	GO:0046785	microtubule polymerization	2/33	29/8591	0.00544482	0.102142	ENSG00000204389/ENSG00000127914	2
BP	GO:0060421	positive regulation of heart growth	2/33	29/8591	0.00544482	0.102142	ENSG00000117707/ENSG00000102678	2
BP	GO:0007160	cell-matrix adhesion	3/33	96/8591	0.00578744	0.107048	ENSG00000122861/ENSG00000113905/ENSG00000118523	3
BP	GO:0007517	muscle organ development	4/33	191/8591	0.00585081	0.107048	ENSG00000117707/ENSG00000165887/ENSG00000102678/ENSG00000167658	4
BP	GO:0060537	muscle tissue development	4/33	192/8591	0.00595923	0.107702	ENSG00000117707/ENSG00000165887/ENSG00000102678/ENSG00000167658	4
BP	GO:0061061	muscle structure development	5/33	311/8591	0.00620796	0.110846	ENSG00000117707/ENSG00000162909/ENSG00000165887/ENSG00000102678/ENSG00000167658	5
BP	GO:0032412	regulation of ion transmembrane transporter activity	3/33	99/8591	0.00630388	0.111218	ENSG00000126803/ENSG00000127914/ENSG00000124942	3
BP	GO:0009266	response to temperature stimulus	3/33	100/8591	0.00648196	0.113015	ENSG00000175445/ENSG00000126803/ENSG00000204389	3
BP	GO:0022898	regulation of transmembrane transporter activity	3/33	101/8591	0.00666304	0.114821	ENSG00000126803/ENSG00000127914/ENSG00000124942	3
BP	GO:0070838	divalent metal ion transport	4/33	200/8591	0.00687547	0.117088	ENSG00000126803/ENSG00000118523/ENSG00000113946/ENSG00000124942	4
BP	GO:0046622	positive regulation of organ growth	2/33	33/8591	0.00701347	0.117088	ENSG00000117707/ENSG00000102678	2
BP	GO:0031667	response to nutrient levels	4/33	202/8591	0.00711838	0.117088	ENSG00000101439/ENSG00000135821/ENSG00000117707/ENSG00000167658	4
BP	GO:0034765	regulation of ion transmembrane transport	4/33	203/8591	0.00724194	0.117088	ENSG00000184908/ENSG00000126803/ENSG00000127914/ENSG00000124942	4
BP	GO:0072511	divalent inorganic cation transport	4/33	203/8591	0.00724194	0.117088	ENSG00000126803/ENSG00000118523/ENSG00000113946/ENSG00000124942	4
BP	GO:0051345	positive regulation of hydrolase activity	5/33	323/8591	0.00726864	0.117088	ENSG00000087460/ENSG00000055163/ENSG00000126803/ENSG00000204389/ENSG00000118523	5
BP	GO:0034762	regulation of transmembrane transport	4/33	207/8591	0.00775048	0.120175	ENSG00000184908/ENSG00000126803/ENSG00000127914/ENSG00000124942	4
BP	GO:0032409	regulation of transporter activity	3/33	107/8591	0.00781306	0.120175	ENSG00000126803/ENSG00000127914/ENSG00000124942	3
BP	GO:0051495	positive regulation of cytoskeleton organization	3/33	107/8591	0.00781306	0.120175	ENSG00000204389/ENSG00000117707/ENSG00000118523	3
BP	GO:0032414	positive regulation of ion transmembrane transporter activity	2/33	35/8591	0.00786571	0.120175	ENSG00000126803/ENSG00000127914	2
BP	GO:0035914	skeletal muscle cell differentiation	2/33	35/8591	0.00786571	0.120175	ENSG00000165887/ENSG00000167658	2
BP	GO:0045926	negative regulation of growth	3/33	109/8591	0.0082209	0.12432	ENSG00000087460/ENSG00000204389/ENSG00000113905	3
BP	GO:0006979	response to oxidative stress	4/33	212/8591	0.00841878	0.124766	ENSG00000204389/ENSG00000101439/ENSG00000165887/ENSG00000167658	4
BP	GO:0009991	response to extracellular stimulus	4/33	212/8591	0.00841878	0.124766	ENSG00000101439/ENSG00000135821/ENSG00000117707/ENSG00000167658	4
BP	GO:0061448	connective tissue development	3/33	111/8591	0.00864114	0.126794	ENSG00000087460/ENSG00000118523/ENSG00000102678	3
BP	GO:2000116	regulation of cysteine-type endopeptidase activity	3/33	112/8591	0.00885593	0.128672	ENSG00000055163/ENSG00000101439/ENSG00000118523	3
BP	GO:0055117	regulation of cardiac muscle contraction	2/33	38/8591	0.009227	0.132761	ENSG00000127914/ENSG00000118523	2
BP	GO:0032411	positive regulation of transporter activity	2/33	40/8591	0.0101888	0.142451	ENSG00000126803/ENSG00000127914	2
BP	GO:0045761	regulation of adenylate cyclase activity	2/33	40/8591	0.0101888	0.142451	ENSG00000087460/ENSG00000127914	2
BP	GO:1901019	regulation of calcium ion transmembrane transporter activity	2/33	40/8591	0.0101888	0.142451	ENSG00000126803/ENSG00000124942	2
BP	GO:0071900	regulation of protein serine/threonine kinase activity	4/33	226/8591	0.0104896	0.145285	ENSG00000060237/ENSG00000126803/ENSG00000130829/ENSG00000117707	4
BP	GO:0000079	regulation of cyclin-dependent protein serine/threonine kinase activity	2/33	41/8591	0.0106858	0.145287	ENSG00000126803/ENSG00000117707	2
BP	GO:0031109	microtubule polymerization or depolymerization	2/33	41/8591	0.0106858	0.145287	ENSG00000204389/ENSG00000127914	2
BP	GO:0048010	vascular endothelial growth factor receptor signaling pathway	2/33	42/8591	0.0111933	0.149446	ENSG00000055163/ENSG00000102678	2
BP	GO:0060420	regulation of heart growth	2/33	42/8591	0.0111933	0.149446	ENSG00000117707/ENSG00000102678	2
BP	GO:0045860	positive regulation of protein kinase activity	4/33	231/8591	0.0113028	0.14956	ENSG00000060237/ENSG00000126803/ENSG00000130829/ENSG00000117707	4
BP	GO:0098660	inorganic ion transmembrane transport	5/33	361/8591	0.0114642	0.150354	ENSG00000184908/ENSG00000126803/ENSG00000127914/ENSG00000113946/ENSG00000124942	5
BP	GO:1904029	regulation of cyclin-dependent protein kinase activity	2/33	43/8591	0.0117113	0.152247	ENSG00000126803/ENSG00000117707	2
BP	GO:0003012	muscle system process	4/33	235/8591	0.0119821	0.153723	ENSG00000127914/ENSG00000118523/ENSG00000165887/ENSG00000167658	4
BP	GO:1904062	regulation of cation transmembrane transport	3/33	126/8591	0.0121961	0.153723	ENSG00000126803/ENSG00000127914/ENSG00000124942	3
BP	GO:0034103	regulation of tissue remodeling	2/33	44/8591	0.0122397	0.153723	ENSG00000101439/ENSG00000113905	2
BP	GO:0042472	inner ear morphogenesis	2/33	44/8591	0.0122397	0.153723	ENSG00000117707/ENSG00000102678	2
BP	GO:0098609	cell-cell adhesion	5/33	373/8591	0.0130772	0.162861	ENSG00000169344/ENSG00000087460/ENSG00000055163/ENSG00000136153/ENSG00000113946	5
BP	GO:0034599	cellular response to oxidative stress	3/33	132/8591	0.0138214	0.164797	ENSG00000204389/ENSG00000101439/ENSG00000165887	3
BP	GO:0006942	regulation of striated muscle contraction	2/33	47/8591	0.0138867	0.164797	ENSG00000127914/ENSG00000118523	2
BP	GO:0031279	regulation of cyclase activity	2/33	47/8591	0.0138867	0.164797	ENSG00000087460/ENSG00000127914	2
BP	GO:0070542	response to fatty acid	2/33	47/8591	0.0138867	0.164797	ENSG00000087460/ENSG00000118523	2
BP	GO:0051146	striated muscle cell differentiation	3/33	133/8591	0.0141037	0.164797	ENSG00000117707/ENSG00000162909/ENSG00000165887	3
BP	GO:0008015	blood circulation	4/33	248/8591	0.014371	0.164797	ENSG00000113889/ENSG00000060237/ENSG00000127914/ENSG00000118523	4
BP	GO:0033674	positive regulation of kinase activity	4/33	248/8591	0.014371	0.164797	ENSG00000060237/ENSG00000126803/ENSG00000130829/ENSG00000117707	4
BP	GO:0001952	regulation of cell-matrix adhesion	2/33	48/8591	0.0144559	0.164797	ENSG00000122861/ENSG00000113905	2
BP	GO:0002062	chondrocyte differentiation	2/33	48/8591	0.0144559	0.164797	ENSG00000118523/ENSG00000102678	2
BP	GO:0022617	extracellular matrix disassembly	2/33	48/8591	0.0144559	0.164797	ENSG00000101439/ENSG00000162909	2
BP	GO:0051339	regulation of lyase activity	2/33	48/8591	0.0144559	0.164797	ENSG00000087460/ENSG00000127914	2
BP	GO:0003013	circulatory system process	4/33	250/8591	0.0147636	0.166284	ENSG00000113889/ENSG00000060237/ENSG00000127914/ENSG00000118523	4
BP	GO:0043312	neutrophil degranulation	4/33	251/8591	0.0149624	0.166284	ENSG00000122861/ENSG00000204389/ENSG00000101439/ENSG00000167658	4
BP	GO:0044089	positive regulation of cellular component biogenesis	4/33	251/8591	0.0149624	0.166284	ENSG00000204389/ENSG00000113905/ENSG00000117707/ENSG00000118523	4
BP	GO:0043200	response to amino acid	2/33	49/8591	0.0150351	0.166284	ENSG00000162909/ENSG00000118523	2
BP	GO:0002283	neutrophil activation involved in immune response	4/33	252/8591	0.015163	0.166456	ENSG00000122861/ENSG00000204389/ENSG00000101439/ENSG00000167658	4
BP	GO:0002446	neutrophil mediated immunity	4/33	256/8591	0.0159824	0.174161	ENSG00000122861/ENSG00000204389/ENSG00000101439/ENSG00000167658	4
BP	GO:0032956	regulation of actin cytoskeleton organization	3/33	140/8591	0.0161727	0.174224	ENSG00000113905/ENSG00000117707/ENSG00000118523	3
BP	GO:1904064	positive regulation of cation transmembrane transport	2/33	51/8591	0.0162233	0.174224	ENSG00000126803/ENSG00000127914	2
BP	GO:0042119	neutrophil activation	4/33	259/8591	0.016615	0.176513	ENSG00000122861/ENSG00000204389/ENSG00000101439/ENSG00000167658	4
BP	GO:0048638	regulation of developmental growth	3/33	142/8591	0.0167938	0.176513	ENSG00000087460/ENSG00000117707/ENSG00000102678	3
BP	GO:0050678	regulation of epithelial cell proliferation	3/33	142/8591	0.0167938	0.176513	ENSG00000135821/ENSG00000117707/ENSG00000102678	3
BP	GO:0048562	embryonic organ morphogenesis	3/33	144/8591	0.0174281	0.17782	ENSG00000087460/ENSG00000117707/ENSG00000102678	3
BP	GO:0014902	myotube differentiation	2/33	53/8591	0.0174506	0.17782	ENSG00000162909/ENSG00000165887	2
BP	GO:0042471	ear morphogenesis	2/33	53/8591	0.0174506	0.17782	ENSG00000117707/ENSG00000102678	2
BP	GO:0036230	granulocyte activation	4/33	263/8591	0.017483	0.17782	ENSG00000122861/ENSG00000204389/ENSG00000101439/ENSG00000167658	4
BP	GO:0010243	response to organonitrogen compound	5/33	403/8591	0.0177748	0.17782	ENSG00000087460/ENSG00000127914/ENSG00000162909/ENSG00000118523/ENSG00000167658	5
BP	GO:0044057	regulation of system process	4/33	265/8591	0.0179275	0.17782	ENSG00000087460/ENSG00000060237/ENSG00000127914/ENSG00000118523	4
BP	GO:0071902	positive regulation of protein serine/threonine kinase activity	3/33	146/8591	0.0180758	0.17782	ENSG00000126803/ENSG00000130829/ENSG00000117707	3
BP	GO:0034767	positive regulation of ion transmembrane transport	2/33	54/8591	0.0180786	0.17782	ENSG00000126803/ENSG00000127914	2
BP	GO:0051153	regulation of striated muscle cell differentiation	2/33	54/8591	0.0180786	0.17782	ENSG00000117707/ENSG00000165887	2
BP	GO:0035295	tube development	4/33	267/8591	0.0183791	0.17782	ENSG00000169344/ENSG00000117707/ENSG00000118523/ENSG00000102678	4
BP	GO:0043299	leukocyte degranulation	4/33	267/8591	0.0183791	0.17782	ENSG00000122861/ENSG00000204389/ENSG00000101439/ENSG00000167658	4
BP	GO:0043618	regulation of transcription from RNA polymerase II promoter in response to stress	2/33	55/8591	0.0187162	0.17782	ENSG00000204389/ENSG00000165887	2
BP	GO:0046620	regulation of organ growth	2/33	55/8591	0.0187162	0.17782	ENSG00000117707/ENSG00000102678	2
BP	GO:0060419	heart growth	2/33	55/8591	0.0187162	0.17782	ENSG00000117707/ENSG00000102678	2
BP	GO:1902903	regulation of supramolecular fiber organization	3/33	148/8591	0.018737	0.17782	ENSG00000204389/ENSG00000117707/ENSG00000118523	3
BP	GO:0002444	myeloid leukocyte mediated immunity	4/33	269/8591	0.0188378	0.17782	ENSG00000122861/ENSG00000204389/ENSG00000101439/ENSG00000167658	4
BP	GO:0002275	myeloid cell activation involved in immune response	4/33	271/8591	0.0193037	0.179352	ENSG00000122861/ENSG00000204389/ENSG00000101439/ENSG00000167658	4
BP	GO:0008543	fibroblast growth factor receptor signaling pathway	2/33	56/8591	0.0193632	0.179352	ENSG00000118523/ENSG00000102678	2
BP	GO:0034764	positive regulation of transmembrane transport	2/33	56/8591	0.0193632	0.179352	ENSG00000126803/ENSG00000127914	2
BP	GO:0032101	regulation of response to external stimulus	5/33	415/8591	0.0199348	0.181631	ENSG00000113889/ENSG00000122861/ENSG00000175445/ENSG00000113905/ENSG00000127324	5
BP	GO:0016053	organic acid biosynthetic process	3/33	152/8591	0.0200995	0.181631	ENSG00000175445/ENSG00000135821/ENSG00000117707	3
BP	GO:0031589	cell-substrate adhesion	3/33	152/8591	0.0200995	0.181631	ENSG00000122861/ENSG00000113905/ENSG00000118523	3
BP	GO:0046394	carboxylic acid biosynthetic process	3/33	152/8591	0.0200995	0.181631	ENSG00000175445/ENSG00000135821/ENSG00000117707	3
BP	GO:0009150	purine ribonucleotide metabolic process	4/33	275/8591	0.020257	0.181944	ENSG00000087460/ENSG00000173598/ENSG00000204389/ENSG00000127914	4
BP	GO:0001666	response to hypoxia	3/33	153/8591	0.0204485	0.182533	ENSG00000122861/ENSG00000101439/ENSG00000162909	3
BP	GO:2001056	positive regulation of cysteine-type endopeptidase activity	2/33	58/8591	0.0206854	0.182533	ENSG00000055163/ENSG00000118523	2
BP	GO:0044087	regulation of cellular component biogenesis	5/33	419/8591	0.020692	0.182533	ENSG00000126803/ENSG00000204389/ENSG00000113905/ENSG00000117707/ENSG00000118523	5
BP	GO:0043620	regulation of DNA-templated transcription in response to stress	2/33	59/8591	0.0213603	0.186211	ENSG00000204389/ENSG00000165887	2
BP	GO:0071901	negative regulation of protein serine/threonine kinase activity	2/33	59/8591	0.0213603	0.186211	ENSG00000060237/ENSG00000130829	2
BP	GO:0043009	chordate embryonic development	4/33	280/8591	0.0214893	0.18624	ENSG00000087460/ENSG00000117707/ENSG00000162909/ENSG00000102678	4
BP	GO:0008284	positive regulation of cell proliferation	5/33	424/8591	0.021665	0.186672	ENSG00000101439/ENSG00000135821/ENSG00000117707/ENSG00000118523/ENSG00000102678	5
BP	GO:0009259	ribonucleotide metabolic process	4/33	282/8591	0.021995	0.186684	ENSG00000087460/ENSG00000173598/ENSG00000204389/ENSG00000127914	4
BP	GO:0009792	embryo development ending in birth or egg hatching	4/33	282/8591	0.021995	0.186684	ENSG00000087460/ENSG00000117707/ENSG00000162909/ENSG00000102678	4
BP	GO:0030817	regulation of cAMP biosynthetic process	2/33	60/8591	0.0220443	0.186684	ENSG00000087460/ENSG00000127914	2
BP	GO:0032963	collagen metabolic process	2/33	61/8591	0.0227375	0.188313	ENSG00000101439/ENSG00000118523	2
BP	GO:0048706	embryonic skeletal system development	2/33	61/8591	0.0227375	0.188313	ENSG00000087460/ENSG00000102678	2
BP	GO:1903169	regulation of calcium ion transmembrane transport	2/33	61/8591	0.0227375	0.188313	ENSG00000126803/ENSG00000124942	2
BP	GO:0006163	purine nucleotide metabolic process	4/33	285/8591	0.0227672	0.188313	ENSG00000087460/ENSG00000173598/ENSG00000204389/ENSG00000127914	4
BP	GO:0023014	signal transduction by protein phosphorylation	5/33	430/8591	0.0228721	0.188313	ENSG00000060237/ENSG00000130829/ENSG00000127914/ENSG00000118523/ENSG00000102678	5
BP	GO:0045597	positive regulation of cell differentiation	5/33	431/8591	0.0230774	0.188791	ENSG00000087460/ENSG00000175445/ENSG00000117707/ENSG00000118523/ENSG00000148671	5
BP	GO:0030198	extracellular matrix organization	3/33	161/8591	0.0233621	0.188791	ENSG00000101439/ENSG00000162909/ENSG00000118523	3
BP	GO:0006171	cAMP biosynthetic process	2/33	62/8591	0.0234396	0.188791	ENSG00000087460/ENSG00000127914	2
BP	GO:0060048	cardiac muscle contraction	2/33	62/8591	0.0234396	0.188791	ENSG00000127914/ENSG00000118523	2
BP	GO:0043062	extracellular structure organization	3/33	162/8591	0.0237415	0.188799	ENSG00000101439/ENSG00000162909/ENSG00000118523	3
BP	GO:0050673	epithelial cell proliferation	3/33	162/8591	0.0237415	0.188799	ENSG00000135821/ENSG00000117707/ENSG00000102678	3
BP	GO:0048514	blood vessel morphogenesis	4/33	289/8591	0.0238228	0.188799	ENSG00000113905/ENSG00000117707/ENSG00000118523/ENSG00000102678	4
BP	GO:0019693	ribose phosphate metabolic process	4/33	291/8591	0.0243616	0.192042	ENSG00000087460/ENSG00000173598/ENSG00000204389/ENSG00000127914	4
BP	GO:0048589	developmental growth	4/33	292/8591	0.0246339	0.193161	ENSG00000087460/ENSG00000055163/ENSG00000117707/ENSG00000102678	4
BP	GO:0044259	multicellular organismal macromolecule metabolic process	2/33	64/8591	0.0248705	0.19399	ENSG00000101439/ENSG00000118523	2
BP	GO:0002576	platelet degranulation	2/33	65/8591	0.0255992	0.198628	ENSG00000113889/ENSG00000113905	2
BP	GO:0072521	purine-containing compound metabolic process	4/33	297/8591	0.0260231	0.200866	ENSG00000087460/ENSG00000173598/ENSG00000204389/ENSG00000127914	4
BP	GO:0030814	regulation of cAMP metabolic process	2/33	66/8591	0.0263365	0.202232	ENSG00000087460/ENSG00000127914	2
BP	GO:0016485	protein processing	3/33	170/8591	0.026898	0.205478	ENSG00000122861/ENSG00000055163/ENSG00000162909	3
BP	GO:0010950	positive regulation of endopeptidase activity	2/33	67/8591	0.0270825	0.205827	ENSG00000055163/ENSG00000118523	2
BP	GO:0030168	platelet activation	2/33	68/8591	0.027837	0.207477	ENSG00000087460/ENSG00000113905	2
BP	GO:0051129	negative regulation of cellular component organization	4/33	304/8591	0.0280469	0.207477	ENSG00000126803/ENSG00000204389/ENSG00000101439/ENSG00000113905	4
BP	GO:0001503	ossification	3/33	173/8591	0.0281373	0.207477	ENSG00000087460/ENSG00000118523/ENSG00000102678	3
BP	GO:0008584	male gonad development	2/33	69/8591	0.0286	0.207477	ENSG00000101439/ENSG00000102678	2
BP	GO:0009408	response to heat	2/33	69/8591	0.0286	0.207477	ENSG00000126803/ENSG00000204389	2
BP	GO:0042542	response to hydrogen peroxide	2/33	69/8591	0.0286	0.207477	ENSG00000101439/ENSG00000167658	2
BP	GO:0046546	development of primary male sexual characteristics	2/33	69/8591	0.0286	0.207477	ENSG00000101439/ENSG00000102678	2
BP	GO:0001654	eye development	3/33	175/8591	0.0289804	0.207477	ENSG00000101439/ENSG00000117707/ENSG00000102678	3
BP	GO:0030308	negative regulation of cell growth	2/33	71/8591	0.0301511	0.207477	ENSG00000204389/ENSG00000113905	2
BP	GO:0031032	actomyosin structure organization	2/33	71/8591	0.0301511	0.207477	ENSG00000117707/ENSG00000118523	2
BP	GO:0043484	regulation of RNA splicing	2/33	71/8591	0.0301511	0.207477	ENSG00000204389/ENSG00000124942	2
BP	GO:0045787	positive regulation of cell cycle	3/33	178/8591	0.0302703	0.207477	ENSG00000126803/ENSG00000117707/ENSG00000118523	3
BP	GO:1902533	positive regulation of intracellular signal transduction	5/33	463/8591	0.0303038	0.207477	ENSG00000087460/ENSG00000204389/ENSG00000130829/ENSG00000118523/ENSG00000102678	5
BP	GO:0030155	regulation of cell adhesion	4/33	312/8591	0.0304737	0.207477	ENSG00000113889/ENSG00000122861/ENSG00000113905/ENSG00000136153	4
BP	GO:0030326	embryonic limb morphogenesis	2/33	72/8591	0.0309391	0.207477	ENSG00000087460/ENSG00000102678	2
BP	GO:0030802	regulation of cyclic nucleotide biosynthetic process	2/33	72/8591	0.0309391	0.207477	ENSG00000087460/ENSG00000127914	2
BP	GO:0035113	embryonic appendage morphogenesis	2/33	72/8591	0.0309391	0.207477	ENSG00000087460/ENSG00000102678	2
BP	GO:0090288	negative regulation of cellular response to growth factor stimulus	2/33	72/8591	0.0309391	0.207477	ENSG00000204389/ENSG00000113905	2
BP	GO:0006816	calcium ion transport	3/33	180/8591	0.031147	0.207477	ENSG00000126803/ENSG00000118523/ENSG00000124942	3
BP	GO:1901698	response to nitrogen compound	5/33	467/8591	0.0312982	0.207477	ENSG00000087460/ENSG00000127914/ENSG00000162909/ENSG00000118523/ENSG00000167658	5
BP	GO:0002274	myeloid leukocyte activation	4/33	315/8591	0.0314153	0.207477	ENSG00000122861/ENSG00000204389/ENSG00000101439/ENSG00000167658	4
BP	GO:0051347	positive regulation of transferase activity	4/33	316/8591	0.031733	0.207477	ENSG00000060237/ENSG00000126803/ENSG00000130829/ENSG00000117707	4
BP	GO:0010952	positive regulation of peptidase activity	2/33	73/8591	0.0317352	0.207477	ENSG00000055163/ENSG00000118523	2
BP	GO:0044236	multicellular organism metabolic process	2/33	73/8591	0.0317352	0.207477	ENSG00000101439/ENSG00000118523	2
BP	GO:0001568	blood vessel development	4/33	318/8591	0.0323741	0.207477	ENSG00000113905/ENSG00000117707/ENSG00000118523/ENSG00000102678	4
BP	GO:0098662	inorganic cation transmembrane transport	4/33	318/8591	0.0323741	0.207477	ENSG00000126803/ENSG00000127914/ENSG00000113946/ENSG00000124942	4
BP	GO:0044344	cellular response to fibroblast growth factor stimulus	2/33	74/8591	0.0325395	0.207477	ENSG00000118523/ENSG00000102678	2
BP	GO:0046058	cAMP metabolic process	2/33	74/8591	0.0325395	0.207477	ENSG00000087460/ENSG00000127914	2
BP	GO:2001242	regulation of intrinsic apoptotic signaling pathway	2/33	74/8591	0.0325395	0.207477	ENSG00000204389/ENSG00000165887	2
BP	GO:0014070	response to organic cyclic compound	5/33	475/8591	0.0333493	0.207477	ENSG00000087460/ENSG00000101439/ENSG00000127914/ENSG00000118523/ENSG00000167658	5
BP	GO:0051604	protein maturation	3/33	185/8591	0.0333975	0.207477	ENSG00000122861/ENSG00000055163/ENSG00000162909	3
BP	GO:0048878	chemical homeostasis	5/33	477/8591	0.0338751	0.207477	ENSG00000113889/ENSG00000169344/ENSG00000087460/ENSG00000175445/ENSG00000113946	5
BP	GO:0010594	regulation of endothelial cell migration	2/33	76/8591	0.0341722	0.207477	ENSG00000113905/ENSG00000117707	2
BP	GO:0071774	response to fibroblast growth factor	2/33	76/8591	0.0341722	0.207477	ENSG00000118523/ENSG00000102678	2
BP	GO:1902115	regulation of organelle assembly	2/33	76/8591	0.0341722	0.207477	ENSG00000204389/ENSG00000117707	2
BP	GO:0045862	positive regulation of proteolysis	3/33	188/8591	0.034788	0.207477	ENSG00000055163/ENSG00000204389/ENSG00000118523	3
BP	GO:0048839	inner ear development	2/33	77/8591	0.0350004	0.207477	ENSG00000117707/ENSG00000102678	2
BP	GO:0046661	male sex differentiation	2/33	78/8591	0.0358365	0.207477	ENSG00000101439/ENSG00000102678	2
BP	GO:0034220	ion transmembrane transport	5/33	485/8591	0.0360309	0.207477	ENSG00000184908/ENSG00000126803/ENSG00000127914/ENSG00000113946/ENSG00000124942	5
BP	GO:0051046	regulation of secretion	4/33	329/8591	0.0360383	0.207477	ENSG00000087460/ENSG00000175445/ENSG00000060237/ENSG00000135821	4
BP	GO:0030808	regulation of nucleotide biosynthetic process	2/33	79/8591	0.0366804	0.207477	ENSG00000087460/ENSG00000127914	2
BP	GO:1900371	regulation of purine nucleotide biosynthetic process	2/33	79/8591	0.0366804	0.207477	ENSG00000087460/ENSG00000127914	2
BP	GO:0030029	actin filament-based process	4/33	331/8591	0.0367297	0.207477	ENSG00000113905/ENSG00000127914/ENSG00000117707/ENSG00000118523	4
BP	GO:0002366	leukocyte activation involved in immune response	4/33	333/8591	0.0374289	0.207477	ENSG00000122861/ENSG00000204389/ENSG00000101439/ENSG00000167658	4
BP	GO:0030799	regulation of cyclic nucleotide metabolic process	2/33	80/8591	0.0375319	0.207477	ENSG00000087460/ENSG00000127914	2
BP	GO:0000188	inactivation of MAPK activity	1/33	10/8591	0.0377745	0.207477	ENSG00000130829	1
BP	GO:0002347	response to tumor cell	1/33	10/8591	0.0377745	0.207477	ENSG00000113905	1
BP	GO:0002418	immune response to tumor cell	1/33	10/8591	0.0377745	0.207477	ENSG00000113905	1
BP	GO:0006516	glycoprotein catabolic process	1/33	10/8591	0.0377745	0.207477	ENSG00000101439	1
BP	GO:0010713	negative regulation of collagen metabolic process	1/33	10/8591	0.0377745	0.207477	ENSG00000101439	1
BP	GO:0021697	cerebellar cortex formation	1/33	10/8591	0.0377745	0.207477	ENSG00000117707	1
BP	GO:0031116	positive regulation of microtubule polymerization	1/33	10/8591	0.0377745	0.207477	ENSG00000204389	1
BP	GO:0031639	plasminogen activation	1/33	10/8591	0.0377745	0.207477	ENSG00000122861	1
BP	GO:0050802	circadian sleep/wake cycle, sleep	1/33	10/8591	0.0377745	0.207477	ENSG00000101439	1
BP	GO:0071380	cellular response to prostaglandin E stimulus	1/33	10/8591	0.0377745	0.207477	ENSG00000087460	1
BP	GO:0072234	metanephric nephron tubule development	1/33	10/8591	0.0377745	0.207477	ENSG00000169344	1
BP	GO:1900746	regulation of vascular endothelial growth factor signaling pathway	1/33	10/8591	0.0377745	0.207477	ENSG00000113905	1
BP	GO:1901018	positive regulation of potassium ion transmembrane transporter activity	1/33	10/8591	0.0377745	0.207477	ENSG00000127914	1
BP	GO:1902236	negative regulation of endoplasmic reticulum stress-induced intrinsic apoptotic signaling pathway	1/33	10/8591	0.0377745	0.207477	ENSG00000204389	1
BP	GO:1902547	regulation of cellular response to vascular endothelial growth factor stimulus	1/33	10/8591	0.0377745	0.207477	ENSG00000113905	1
BP	GO:1903019	negative regulation of glycoprotein metabolic process	1/33	10/8591	0.0377745	0.207477	ENSG00000101439	1
BP	GO:2000765	regulation of cytoplasmic translation	1/33	10/8591	0.0377745	0.207477	ENSG00000167658	1
BP	GO:0002263	cell activation involved in immune response	4/33	335/8591	0.0381358	0.207477	ENSG00000122861/ENSG00000204389/ENSG00000101439/ENSG00000167658	4
BP	GO:0006986	response to unfolded protein	2/33	81/8591	0.0383911	0.207477	ENSG00000126803/ENSG00000204389	2
BP	GO:0035107	appendage morphogenesis	2/33	81/8591	0.0383911	0.207477	ENSG00000087460/ENSG00000102678	2
BP	GO:0035108	limb morphogenesis	2/33	81/8591	0.0383911	0.207477	ENSG00000087460/ENSG00000102678	2
BP	GO:0050708	regulation of protein secretion	3/33	196/8591	0.0386423	0.207477	ENSG00000087460/ENSG00000175445/ENSG00000135821	3
BP	GO:0042692	muscle cell differentiation	3/33	197/8591	0.039139	0.207477	ENSG00000117707/ENSG00000162909/ENSG00000165887	3
BP	GO:0007623	circadian rhythm	2/33	82/8591	0.0392579	0.207477	ENSG00000101439/ENSG00000117707	2
BP	GO:0048639	positive regulation of developmental growth	2/33	82/8591	0.0392579	0.207477	ENSG00000117707/ENSG00000102678	2
BP	GO:0050796	regulation of insulin secretion	2/33	82/8591	0.0392579	0.207477	ENSG00000087460/ENSG00000135821	2
BP	GO:0052652	cyclic purine nucleotide metabolic process	2/33	82/8591	0.0392579	0.207477	ENSG00000087460/ENSG00000127914	2
BP	GO:0001944	vasculature development	4/33	339/8591	0.0395731	0.207477	ENSG00000113905/ENSG00000117707/ENSG00000118523/ENSG00000102678	4
BP	GO:0009190	cyclic nucleotide biosynthetic process	2/33	83/8591	0.0401322	0.207477	ENSG00000087460/ENSG00000127914	2
BP	GO:0048771	tissue remodeling	2/33	83/8591	0.0401322	0.207477	ENSG00000101439/ENSG00000113905	2
BP	GO:0008285	negative regulation of cell proliferation	4/33	341/8591	0.0403034	0.207477	ENSG00000169344/ENSG00000204389/ENSG00000113905/ENSG00000117707	4
BP	GO:0007519	skeletal muscle tissue development	2/33	84/8591	0.0410139	0.207477	ENSG00000165887/ENSG00000167658	2
BP	GO:0072358	cardiovascular system development	4/33	344/8591	0.0414135	0.207477	ENSG00000113905/ENSG00000117707/ENSG00000118523/ENSG00000102678	4
BP	GO:0001946	lymphangiogenesis	1/33	11/8591	0.041475	0.207477	ENSG00000117707	1
BP	GO:0006379	mRNA cleavage	1/33	11/8591	0.041475	0.207477	ENSG00000204389	1
BP	GO:0010743	regulation of macrophage derived foam cell differentiation	1/33	11/8591	0.041475	0.207477	ENSG00000175445	1
BP	GO:0010884	positive regulation of lipid storage	1/33	11/8591	0.041475	0.207477	ENSG00000175445	1
BP	GO:0010894	negative regulation of steroid biosynthetic process	1/33	11/8591	0.041475	0.207477	ENSG00000117707	1
BP	GO:0022410	circadian sleep/wake cycle process	1/33	11/8591	0.041475	0.207477	ENSG00000101439	1
BP	GO:0031112	positive regulation of microtubule polymerization or depolymerization	1/33	11/8591	0.041475	0.207477	ENSG00000204389	1
BP	GO:0044252	negative regulation of multicellular organismal metabolic process	1/33	11/8591	0.041475	0.207477	ENSG00000101439	1
BP	GO:0048011	neurotrophin TRK receptor signaling pathway	1/33	11/8591	0.041475	0.207477	ENSG00000055163	1
BP	GO:0051894	positive regulation of focal adhesion assembly	1/33	11/8591	0.041475	0.207477	ENSG00000113905	1
BP	GO:0071379	cellular response to prostaglandin stimulus	1/33	11/8591	0.041475	0.207477	ENSG00000087460	1
BP	GO:0072243	metanephric nephron epithelium development	1/33	11/8591	0.041475	0.207477	ENSG00000169344	1
BP	GO:1900101	regulation of endoplasmic reticulum unfolded protein response	1/33	11/8591	0.041475	0.207477	ENSG00000204389	1
BP	GO:1901673	regulation of mitotic spindle assembly	1/33	11/8591	0.041475	0.207477	ENSG00000204389	1
BP	GO:2000291	regulation of myoblast proliferation	1/33	11/8591	0.041475	0.207477	ENSG00000165887	1
BP	GO:2001026	regulation of endothelial cell chemotaxis	1/33	11/8591	0.041475	0.207477	ENSG00000113905	1
BP	GO:0048568	embryonic organ development	3/33	203/8591	0.0421885	0.207477	ENSG00000087460/ENSG00000117707/ENSG00000102678	3
BP	GO:0002791	regulation of peptide secretion	3/33	204/8591	0.0427082	0.207477	ENSG00000087460/ENSG00000175445/ENSG00000135821	3
BP	GO:0006937	regulation of muscle contraction	2/33	86/8591	0.0427994	0.207477	ENSG00000127914/ENSG00000118523	2
BP	GO:0010810	regulation of cell-substrate adhesion	2/33	87/8591	0.043703	0.207477	ENSG00000122861/ENSG00000113905	2
BP	GO:0000394	RNA splicing, via endonucleolytic cleavage and ligation	1/33	12/8591	0.0451616	0.207477	ENSG00000204389	1
BP	GO:0003209	cardiac atrium morphogenesis	1/33	12/8591	0.0451616	0.207477	ENSG00000117707	1
BP	GO:0007431	salivary gland development	1/33	12/8591	0.0451616	0.207477	ENSG00000101439	1
BP	GO:0035988	chondrocyte proliferation	1/33	12/8591	0.0451616	0.207477	ENSG00000118523	1
BP	GO:0036303	lymph vessel morphogenesis	1/33	12/8591	0.0451616	0.207477	ENSG00000117707	1
BP	GO:0045989	positive regulation of striated muscle contraction	1/33	12/8591	0.0451616	0.207477	ENSG00000118523	1
BP	GO:0051450	myoblast proliferation	1/33	12/8591	0.0451616	0.207477	ENSG00000165887	1
BP	GO:0060307	regulation of ventricular cardiac muscle cell membrane repolarization	1/33	12/8591	0.0451616	0.207477	ENSG00000127914	1
BP	GO:0060841	venous blood vessel development	1/33	12/8591	0.0451616	0.207477	ENSG00000117707	1
BP	GO:0070306	lens fiber cell differentiation	1/33	12/8591	0.0451616	0.207477	ENSG00000117707	1
BP	GO:0072170	metanephric tubule development	1/33	12/8591	0.0451616	0.207477	ENSG00000169344	1
BP	GO:0097484	dendrite extension	1/33	12/8591	0.0451616	0.207477	ENSG00000055163	1
BP	GO:1901021	positive regulation of calcium ion transmembrane transporter activity	1/33	12/8591	0.0451616	0.207477	ENSG00000126803	1
BP	GO:1902253	regulation of intrinsic apoptotic signaling pathway by p53 class mediator	1/33	12/8591	0.0451616	0.207477	ENSG00000165887	1
BP	GO:1903393	positive regulation of adherens junction organization	1/33	12/8591	0.0451616	0.207477	ENSG00000113905	1
BP	GO:0060538	skeletal muscle organ development	2/33	89/8591	0.0455317	0.207477	ENSG00000165887/ENSG00000167658	2
BP	GO:0090276	regulation of peptide hormone secretion	2/33	89/8591	0.0455317	0.207477	ENSG00000087460/ENSG00000135821	2
BP	GO:0009117	nucleotide metabolic process	4/33	356/8591	0.0460298	0.207477	ENSG00000087460/ENSG00000173598/ENSG00000204389/ENSG00000127914	4
BP	GO:0007565	female pregnancy	2/33	90/8591	0.0464567	0.207477	ENSG00000087460/ENSG00000101439	2
BP	GO:0043583	ear development	2/33	90/8591	0.0464567	0.207477	ENSG00000117707/ENSG00000102678	2
BP	GO:1901136	carbohydrate derivative catabolic process	2/33	90/8591	0.0464567	0.207477	ENSG00000173598/ENSG00000101439	2
BP	GO:0045859	regulation of protein kinase activity	4/33	358/8591	0.0468266	0.207477	ENSG00000060237/ENSG00000126803/ENSG00000130829/ENSG00000117707	4
BP	GO:0035265	organ growth	2/33	91/8591	0.0473886	0.207477	ENSG00000117707/ENSG00000102678	2
BP	GO:0035966	response to topologically incorrect protein	2/33	91/8591	0.0473886	0.207477	ENSG00000126803/ENSG00000204389	2
BP	GO:0048736	appendage development	2/33	91/8591	0.0473886	0.207477	ENSG00000087460/ENSG00000102678	2
BP	GO:0060173	limb development	2/33	91/8591	0.0473886	0.207477	ENSG00000087460/ENSG00000102678	2
BP	GO:0006753	nucleoside phosphate metabolic process	4/33	362/8591	0.0484436	0.207477	ENSG00000087460/ENSG00000173598/ENSG00000204389/ENSG00000127914	4
BP	GO:0001504	neurotransmitter uptake	1/33	13/8591	0.0488345	0.207477	ENSG00000135821	1
BP	GO:0002089	lens morphogenesis in camera-type eye	1/33	13/8591	0.0488345	0.207477	ENSG00000117707	1
BP	GO:0003230	cardiac atrium development	1/33	13/8591	0.0488345	0.207477	ENSG00000117707	1
BP	GO:0006541	glutamine metabolic process	1/33	13/8591	0.0488345	0.207477	ENSG00000135821	1
BP	GO:0009065	glutamine family amino acid catabolic process	1/33	13/8591	0.0488345	0.207477	ENSG00000135821	1
BP	GO:0009084	glutamine family amino acid biosynthetic process	1/33	13/8591	0.0488345	0.207477	ENSG00000135821	1
BP	GO:0010543	regulation of platelet activation	1/33	13/8591	0.0488345	0.207477	ENSG00000113905	1
BP	GO:0010591	regulation of lamellipodium assembly	1/33	13/8591	0.0488345	0.207477	ENSG00000113905	1
BP	GO:0010742	macrophage derived foam cell differentiation	1/33	13/8591	0.0488345	0.207477	ENSG00000175445	1
BP	GO:0021696	cerebellar cortex morphogenesis	1/33	13/8591	0.0488345	0.207477	ENSG00000117707	1
BP	GO:0034695	response to prostaglandin E	1/33	13/8591	0.0488345	0.207477	ENSG00000087460	1
BP	GO:0042745	circadian sleep/wake cycle	1/33	13/8591	0.0488345	0.207477	ENSG00000101439	1
BP	GO:0045672	positive regulation of osteoclast differentiation	1/33	13/8591	0.0488345	0.207477	ENSG00000087460	1
BP	GO:0045939	negative regulation of steroid metabolic process	1/33	13/8591	0.0488345	0.207477	ENSG00000117707	1
BP	GO:0051642	centrosome localization	1/33	13/8591	0.0488345	0.207477	ENSG00000127914	1
BP	GO:0051968	positive regulation of synaptic transmission, glutamatergic	1/33	13/8591	0.0488345	0.207477	ENSG00000135821	1
BP	GO:0070193	synaptonemal complex organization	1/33	13/8591	0.0488345	0.207477	ENSG00000126803	1
BP	GO:0090077	foam cell differentiation	1/33	13/8591	0.0488345	0.207477	ENSG00000175445	1
BP	GO:1903959	regulation of anion transmembrane transport	1/33	13/8591	0.0488345	0.207477	ENSG00000184908	1
BP	GO:0043687	post-translational protein modification	3/33	216/8591	0.0491983	0.207477	ENSG00000113889/ENSG00000101439/ENSG00000136153	3
BP	GO:0002064	epithelial cell development	2/33	93/8591	0.0492732	0.207477	ENSG00000101439/ENSG00000117707	2
BP	GO:0030073	insulin secretion	2/33	93/8591	0.0492732	0.207477	ENSG00000087460/ENSG00000135821	2
BP	GO:0098655	cation transmembrane transport	4/33	366/8591	0.0500919	0.207477	ENSG00000126803/ENSG00000127914/ENSG00000113946/ENSG00000124942	4
BP	GO:0001649	osteoblast differentiation	2/33	94/8591	0.0502257	0.207477	ENSG00000087460/ENSG00000102678	2
BP	GO:0043542	endothelial cell migration	2/33	94/8591	0.0502257	0.207477	ENSG00000113905/ENSG00000117707	2
BP	GO:0006457	protein folding	2/33	95/8591	0.0511849	0.207477	ENSG00000126803/ENSG00000204389	2
BP	GO:0051147	regulation of muscle cell differentiation	2/33	95/8591	0.0511849	0.207477	ENSG00000117707/ENSG00000165887	2
BP	GO:0010564	regulation of cell cycle process	4/33	370/8591	0.0517715	0.207477	ENSG00000126803/ENSG00000204389/ENSG00000127914/ENSG00000118523	4
BP	GO:0097305	response to alcohol	2/33	96/8591	0.0521508	0.207477	ENSG00000087460/ENSG00000167658	2
BP	GO:0001945	lymph vessel development	1/33	14/8591	0.0524937	0.207477	ENSG00000117707	1
BP	GO:0001958	endochondral ossification	1/33	14/8591	0.0524937	0.207477	ENSG00000087460	1
BP	GO:0002053	positive regulation of mesenchymal cell proliferation	1/33	14/8591	0.0524937	0.207477	ENSG00000102678	1
BP	GO:0003091	renal water homeostasis	1/33	14/8591	0.0524937	0.207477	ENSG00000087460	1
BP	GO:0007141	male meiosis I	1/33	14/8591	0.0524937	0.207477	ENSG00000126803	1
BP	GO:0007597	blood coagulation, intrinsic pathway	1/33	14/8591	0.0524937	0.207477	ENSG00000113889	1
BP	GO:0030947	regulation of vascular endothelial growth factor receptor signaling pathway	1/33	14/8591	0.0524937	0.207477	ENSG00000102678	1
BP	GO:0032069	regulation of nuclease activity	1/33	14/8591	0.0524937	0.207477	ENSG00000204389	1
BP	GO:0032967	positive regulation of collagen biosynthetic process	1/33	14/8591	0.0524937	0.207477	ENSG00000118523	1
BP	GO:0035428	hexose transmembrane transport	1/33	14/8591	0.0524937	0.207477	ENSG00000174514	1
BP	GO:0035767	endothelial cell chemotaxis	1/33	14/8591	0.0524937	0.207477	ENSG00000113905	1
BP	GO:0036075	replacement ossification	1/33	14/8591	0.0524937	0.207477	ENSG00000087460	1
BP	GO:0038179	neurotrophin signaling pathway	1/33	14/8591	0.0524937	0.207477	ENSG00000055163	1
BP	GO:0043649	dicarboxylic acid catabolic process	1/33	14/8591	0.0524937	0.207477	ENSG00000135821	1
BP	GO:0048596	embryonic camera-type eye morphogenesis	1/33	14/8591	0.0524937	0.207477	ENSG00000117707	1
BP	GO:0048745	smooth muscle tissue development	1/33	14/8591	0.0524937	0.207477	ENSG00000117707	1
BP	GO:0051181	cofactor transport	1/33	14/8591	0.0524937	0.207477	ENSG00000113905	1
BP	GO:0061842	microtubule organizing center localization	1/33	14/8591	0.0524937	0.207477	ENSG00000127914	1
BP	GO:0071514	genetic imprinting	1/33	14/8591	0.0524937	0.207477	ENSG00000087460	1
BP	GO:0071875	adrenergic receptor signaling pathway	1/33	14/8591	0.0524937	0.207477	ENSG00000087460	1
BP	GO:0072207	metanephric epithelium development	1/33	14/8591	0.0524937	0.207477	ENSG00000169344	1
BP	GO:0098901	regulation of cardiac muscle cell action potential	1/33	14/8591	0.0524937	0.207477	ENSG00000127914	1
BP	GO:0099625	ventricular cardiac muscle cell membrane repolarization	1/33	14/8591	0.0524937	0.207477	ENSG00000127914	1
BP	GO:1904659	glucose transmembrane transport	1/33	14/8591	0.0524937	0.207477	ENSG00000174514	1
BP	GO:1905950	monosaccharide transmembrane transport	1/33	14/8591	0.0524937	0.207477	ENSG00000174514	1
BP	GO:0071229	cellular response to acid chemical	2/33	97/8591	0.0531233	0.207477	ENSG00000087460/ENSG00000162909	2
BP	GO:0009187	cyclic nucleotide metabolic process	2/33	98/8591	0.0541024	0.207477	ENSG00000087460/ENSG00000127914	2
BP	GO:0051924	regulation of calcium ion transport	2/33	98/8591	0.0541024	0.207477	ENSG00000126803/ENSG00000124942	2
BP	GO:0010035	response to inorganic substance	3/33	225/8591	0.0543689	0.207477	ENSG00000060237/ENSG00000101439/ENSG00000167658	3
BP	GO:0072330	monocarboxylic acid biosynthetic process	2/33	99/8591	0.0550879	0.207477	ENSG00000175445/ENSG00000117707	2
BP	GO:0001501	skeletal system development	3/33	227/8591	0.0555526	0.207477	ENSG00000087460/ENSG00000118523/ENSG00000102678	3
BP	GO:0000122	negative regulation of transcription from RNA polymerase II promoter	4/33	379/8591	0.0556647	0.207477	ENSG00000204389/ENSG00000117707/ENSG00000165887/ENSG00000102678	4
BP	GO:0043270	positive regulation of ion transport	2/33	100/8591	0.0560799	0.207477	ENSG00000126803/ENSG00000127914	2
BP	GO:0055086	nucleobase-containing small molecule metabolic process	4/33	380/8591	0.0561071	0.207477	ENSG00000087460/ENSG00000173598/ENSG00000204389/ENSG00000127914	4
BP	GO:0002931	response to ischemia	1/33	15/8591	0.0561392	0.207477	ENSG00000167658	1
BP	GO:0006536	glutamate metabolic process	1/33	15/8591	0.0561392	0.207477	ENSG00000135821	1
BP	GO:0007520	myoblast fusion	1/33	15/8591	0.0561392	0.207477	ENSG00000162909	1
BP	GO:0007530	sex determination	1/33	15/8591	0.0561392	0.207477	ENSG00000102678	1
BP	GO:0009154	purine ribonucleotide catabolic process	1/33	15/8591	0.0561392	0.207477	ENSG00000173598	1
BP	GO:0009261	ribonucleotide catabolic process	1/33	15/8591	0.0561392	0.207477	ENSG00000173598	1
BP	GO:0010714	positive regulation of collagen metabolic process	1/33	15/8591	0.0561392	0.207477	ENSG00000118523	1
BP	GO:0019433	triglyceride catabolic process	1/33	15/8591	0.0561392	0.207477	ENSG00000175445	1
BP	GO:0033120	positive regulation of RNA splicing	1/33	15/8591	0.0561392	0.207477	ENSG00000204389	1
BP	GO:0034367	macromolecular complex remodeling	1/33	15/8591	0.0561392	0.207477	ENSG00000175445	1
BP	GO:0034368	protein-lipid complex remodeling	1/33	15/8591	0.0561392	0.207477	ENSG00000175445	1
BP	GO:0034369	plasma lipoprotein particle remodeling	1/33	15/8591	0.0561392	0.207477	ENSG00000175445	1
BP	GO:0035909	aorta morphogenesis	1/33	15/8591	0.0561392	0.207477	ENSG00000117707	1
BP	GO:0038084	vascular endothelial growth factor signaling pathway	1/33	15/8591	0.0561392	0.207477	ENSG00000113905	1
BP	GO:0044253	positive regulation of multicellular organismal metabolic process	1/33	15/8591	0.0561392	0.207477	ENSG00000118523	1
BP	GO:0045662	negative regulation of myoblast differentiation	1/33	15/8591	0.0561392	0.207477	ENSG00000165887	1
BP	GO:0060008	Sertoli cell differentiation	1/33	15/8591	0.0561392	0.207477	ENSG00000101439	1
BP	GO:1905898	positive regulation of response to endoplasmic reticulum stress	1/33	15/8591	0.0561392	0.207477	ENSG00000204389	1
BP	GO:0019932	second-messenger-mediated signaling	2/33	102/8591	0.0580828	0.20961	ENSG00000087460/ENSG00000173598	2
BP	GO:0050714	positive regulation of protein secretion	2/33	102/8591	0.0580828	0.20961	ENSG00000175445/ENSG00000135821	2
BP	GO:0010632	regulation of epithelial cell migration	2/33	103/8591	0.0590937	0.20961	ENSG00000113905/ENSG00000117707	2
BP	GO:0043410	positive regulation of MAPK cascade	3/33	233/8591	0.0591787	0.20961	ENSG00000130829/ENSG00000118523/ENSG00000102678	3
BP	GO:0043549	regulation of kinase activity	4/33	388/8591	0.0597156	0.20961	ENSG00000060237/ENSG00000126803/ENSG00000130829/ENSG00000117707	4
BP	GO:0007194	negative regulation of adenylate cyclase activity	1/33	16/8591	0.0597711	0.20961	ENSG00000127914	1
BP	GO:0010464	regulation of mesenchymal cell proliferation	1/33	16/8591	0.0597711	0.20961	ENSG00000102678	1
BP	GO:0019933	cAMP-mediated signaling	1/33	16/8591	0.0597711	0.20961	ENSG00000087460	1
BP	GO:0030431	sleep	1/33	16/8591	0.0597711	0.20961	ENSG00000101439	1
BP	GO:0032781	positive regulation of ATPase activity	1/33	16/8591	0.0597711	0.20961	ENSG00000126803	1
BP	GO:0034694	response to prostaglandin	1/33	16/8591	0.0597711	0.20961	ENSG00000087460	1
BP	GO:0045880	positive regulation of smoothened signaling pathway	1/33	16/8591	0.0597711	0.20961	ENSG00000102678	1
BP	GO:0048009	insulin-like growth factor receptor signaling pathway	1/33	16/8591	0.0597711	0.20961	ENSG00000150938	1
BP	GO:0050685	positive regulation of mRNA processing	1/33	16/8591	0.0597711	0.20961	ENSG00000204389	1
BP	GO:0051385	response to mineralocorticoid	1/33	16/8591	0.0597711	0.20961	ENSG00000118523	1
BP	GO:0072378	blood coagulation, fibrin clot formation	1/33	16/8591	0.0597711	0.20961	ENSG00000113889	1
BP	GO:0086091	regulation of heart rate by cardiac conduction	1/33	16/8591	0.0597711	0.20961	ENSG00000127914	1
BP	GO:0090169	regulation of spindle assembly	1/33	16/8591	0.0597711	0.20961	ENSG00000204389	1
BP	GO:0099623	regulation of cardiac muscle cell membrane repolarization	1/33	16/8591	0.0597711	0.20961	ENSG00000127914	1
BP	GO:1901028	regulation of mitochondrial outer membrane permeabilization involved in apoptotic signaling pathway	1/33	16/8591	0.0597711	0.20961	ENSG00000204389	1
BP	GO:1901890	positive regulation of cell junction assembly	1/33	16/8591	0.0597711	0.20961	ENSG00000113905	1
BP	GO:0010389	regulation of G2/M transition of mitotic cell cycle	2/33	104/8591	0.0601108	0.20961	ENSG00000126803/ENSG00000127914	2
BP	GO:0030072	peptide hormone secretion	2/33	104/8591	0.0601108	0.20961	ENSG00000087460/ENSG00000135821	2
BP	GO:0044706	multi-multicellular organism process	2/33	104/8591	0.0601108	0.20961	ENSG00000087460/ENSG00000101439	2
BP	GO:0048738	cardiac muscle tissue development	2/33	106/8591	0.0621632	0.209695	ENSG00000117707/ENSG00000102678	2
BP	GO:1902749	regulation of cell cycle G2/M phase transition	2/33	106/8591	0.0621632	0.209695	ENSG00000126803/ENSG00000127914	2
BP	GO:0001894	tissue homeostasis	2/33	107/8591	0.0631984	0.209695	ENSG00000087460/ENSG00000118523	2
BP	GO:0007254	JNK cascade	2/33	107/8591	0.0631984	0.209695	ENSG00000130829/ENSG00000118523	2
BP	GO:0019432	triglyceride biosynthetic process	1/33	17/8591	0.0633895	0.209695	ENSG00000175445	1
BP	GO:0021587	cerebellum morphogenesis	1/33	17/8591	0.0633895	0.209695	ENSG00000117707	1
BP	GO:0030194	positive regulation of blood coagulation	1/33	17/8591	0.0633895	0.209695	ENSG00000113905	1
BP	GO:0032330	regulation of chondrocyte differentiation	1/33	17/8591	0.0633895	0.209695	ENSG00000118523	1
BP	GO:0034219	carbohydrate transmembrane transport	1/33	17/8591	0.0633895	0.209695	ENSG00000174514	1
BP	GO:0046460	neutral lipid biosynthetic process	1/33	17/8591	0.0633895	0.209695	ENSG00000175445	1
BP	GO:0046463	acylglycerol biosynthetic process	1/33	17/8591	0.0633895	0.209695	ENSG00000175445	1
BP	GO:0048048	embryonic eye morphogenesis	1/33	17/8591	0.0633895	0.209695	ENSG00000117707	1
BP	GO:0048566	embryonic digestive tract development	1/33	17/8591	0.0633895	0.209695	ENSG00000102678	1
BP	GO:0050820	positive regulation of coagulation	1/33	17/8591	0.0633895	0.209695	ENSG00000113905	1
BP	GO:0051004	regulation of lipoprotein lipase activity	1/33	17/8591	0.0633895	0.209695	ENSG00000175445	1
BP	GO:0055090	acylglycerol homeostasis	1/33	17/8591	0.0633895	0.209695	ENSG00000175445	1
BP	GO:0070328	triglyceride homeostasis	1/33	17/8591	0.0633895	0.209695	ENSG00000175445	1
BP	GO:0086004	regulation of cardiac muscle cell contraction	1/33	17/8591	0.0633895	0.209695	ENSG00000127914	1
BP	GO:1900048	positive regulation of hemostasis	1/33	17/8591	0.0633895	0.209695	ENSG00000113905	1
BP	GO:1901099	negative regulation of signal transduction in absence of ligand	1/33	17/8591	0.0633895	0.209695	ENSG00000204389	1
BP	GO:1902235	regulation of endoplasmic reticulum stress-induced intrinsic apoptotic signaling pathway	1/33	17/8591	0.0633895	0.209695	ENSG00000204389	1
BP	GO:1903053	regulation of extracellular matrix organization	1/33	17/8591	0.0633895	0.209695	ENSG00000101439	1
BP	GO:2001240	negative regulation of extrinsic apoptotic signaling pathway in absence of ligand	1/33	17/8591	0.0633895	0.209695	ENSG00000204389	1
BP	GO:0000302	response to reactive oxygen species	2/33	108/8591	0.0642396	0.211246	ENSG00000101439/ENSG00000167658	2
BP	GO:0002793	positive regulation of peptide secretion	2/33	108/8591	0.0642396	0.211246	ENSG00000175445/ENSG00000135821	2
BP	GO:0009306	protein secretion	3/33	243/8591	0.0654679	0.211246	ENSG00000087460/ENSG00000175445/ENSG00000135821	3
BP	GO:0048705	skeletal system morphogenesis	2/33	110/8591	0.0663396	0.211246	ENSG00000087460/ENSG00000118523	2
BP	GO:0002067	glandular epithelial cell differentiation	1/33	18/8591	0.0669944	0.211246	ENSG00000117707	1
BP	GO:0010883	regulation of lipid storage	1/33	18/8591	0.0669944	0.211246	ENSG00000175445	1
BP	GO:0021575	hindbrain morphogenesis	1/33	18/8591	0.0669944	0.211246	ENSG00000117707	1
BP	GO:0031113	regulation of microtubule polymerization	1/33	18/8591	0.0669944	0.211246	ENSG00000204389	1
BP	GO:0031280	negative regulation of cyclase activity	1/33	18/8591	0.0669944	0.211246	ENSG00000127914	1
BP	GO:0035116	embryonic hindlimb morphogenesis	1/33	18/8591	0.0669944	0.211246	ENSG00000087460	1
BP	GO:0042311	vasodilation	1/33	18/8591	0.0669944	0.211246	ENSG00000113889	1
BP	GO:0045214	sarcomere organization	1/33	18/8591	0.0669944	0.211246	ENSG00000117707	1
BP	GO:0046461	neutral lipid catabolic process	1/33	18/8591	0.0669944	0.211246	ENSG00000175445	1
BP	GO:0046464	acylglycerol catabolic process	1/33	18/8591	0.0669944	0.211246	ENSG00000175445	1
BP	GO:0050832	defense response to fungus	1/33	18/8591	0.0669944	0.211246	ENSG00000113905	1
BP	GO:0055010	ventricular cardiac muscle tissue morphogenesis	1/33	18/8591	0.0669944	0.211246	ENSG00000117707	1
BP	GO:0060306	regulation of membrane repolarization	1/33	18/8591	0.0669944	0.211246	ENSG00000127914	1
BP	GO:0071868	cellular response to monoamine stimulus	1/33	18/8591	0.0669944	0.211246	ENSG00000087460	1
BP	GO:0071870	cellular response to catecholamine stimulus	1/33	18/8591	0.0669944	0.211246	ENSG00000087460	1
BP	GO:1901381	positive regulation of potassium ion transmembrane transport	1/33	18/8591	0.0669944	0.211246	ENSG00000127914	1
BP	GO:1901385	regulation of voltage-gated calcium channel activity	1/33	18/8591	0.0669944	0.211246	ENSG00000124942	1
BP	GO:1990090	cellular response to nerve growth factor stimulus	1/33	18/8591	0.0669944	0.211246	ENSG00000167658	1
BP	GO:0045017	glycerolipid biosynthetic process	2/33	111/8591	0.0673983	0.212068	ENSG00000175445/ENSG00000102678	2
BP	GO:0071417	cellular response to organonitrogen compound	3/33	247/8591	0.0680682	0.212686	ENSG00000087460/ENSG00000127914/ENSG00000162909	3
BP	GO:0001525	angiogenesis	3/33	249/8591	0.0693862	0.212686	ENSG00000113905/ENSG00000118523/ENSG00000102678	3
BP	GO:0046883	regulation of hormone secretion	2/33	113/8591	0.0695327	0.212686	ENSG00000087460/ENSG00000135821	2
BP	GO:0090092	regulation of transmembrane receptor protein serine/threonine kinase signaling pathway	2/33	113/8591	0.0695327	0.212686	ENSG00000204389/ENSG00000102678	2
BP	GO:0098742	cell-cell adhesion via plasma-membrane adhesion molecules	2/33	113/8591	0.0695327	0.212686	ENSG00000169344/ENSG00000113946	2
BP	GO:0001709	cell fate determination	1/33	19/8591	0.0705858	0.212686	ENSG00000117707	1
BP	GO:0007190	activation of adenylate cyclase activity	1/33	19/8591	0.0705858	0.212686	ENSG00000087460	1
BP	GO:0019835	cytolysis	1/33	19/8591	0.0705858	0.212686	ENSG00000113905	1
BP	GO:0032757	positive regulation of interleukin-8 production	1/33	19/8591	0.0705858	0.212686	ENSG00000204389	1
BP	GO:0032924	activin receptor signaling pathway	1/33	19/8591	0.0705858	0.212686	ENSG00000102678	1
BP	GO:0044060	regulation of endocrine process	1/33	19/8591	0.0705858	0.212686	ENSG00000087460	1
BP	GO:0048512	circadian behavior	1/33	19/8591	0.0705858	0.212686	ENSG00000101439	1
BP	GO:0051350	negative regulation of lyase activity	1/33	19/8591	0.0705858	0.212686	ENSG00000127914	1
BP	GO:0051602	response to electrical stimulus	1/33	19/8591	0.0705858	0.212686	ENSG00000127914	1
BP	GO:0060236	regulation of mitotic spindle organization	1/33	19/8591	0.0705858	0.212686	ENSG00000204389	1
BP	GO:0070316	regulation of G0 to G1 transition	1/33	19/8591	0.0705858	0.212686	ENSG00000118523	1
BP	GO:0071867	response to monoamine	1/33	19/8591	0.0705858	0.212686	ENSG00000087460	1
BP	GO:0071869	response to catecholamine	1/33	19/8591	0.0705858	0.212686	ENSG00000087460	1
BP	GO:0097345	mitochondrial outer membrane permeabilization	1/33	19/8591	0.0705858	0.212686	ENSG00000204389	1
BP	GO:1990089	response to nerve growth factor	1/33	19/8591	0.0705858	0.212686	ENSG00000167658	1
BP	GO:0008016	regulation of heart contraction	2/33	114/8591	0.0706084	0.212686	ENSG00000127914/ENSG00000118523	2
BP	GO:0000165	MAPK cascade	4/33	411/8591	0.0707777	0.212764	ENSG00000130829/ENSG00000127914/ENSG00000118523/ENSG00000102678	4
BP	GO:0007162	negative regulation of cell adhesion	2/33	115/8591	0.0716896	0.215069	ENSG00000113889/ENSG00000113905	2
BP	GO:0007423	sensory organ development	3/33	254/8591	0.0727327	0.21636	ENSG00000101439/ENSG00000117707/ENSG00000102678	3
BP	GO:0010469	regulation of receptor activity	3/33	254/8591	0.0727327	0.21636	ENSG00000122861/ENSG00000118523/ENSG00000102678	3
BP	GO:0002790	peptide secretion	3/33	255/8591	0.0734108	0.21636	ENSG00000087460/ENSG00000175445/ENSG00000135821	3
BP	GO:0051270	regulation of cellular component movement	4/33	417/8591	0.0738295	0.21636	ENSG00000122861/ENSG00000113905/ENSG00000127914/ENSG00000117707	4
BP	GO:0007622	rhythmic behavior	1/33	20/8591	0.0741638	0.21636	ENSG00000101439	1
BP	GO:0021762	substantia nigra development	1/33	20/8591	0.0741638	0.21636	ENSG00000102678	1
BP	GO:0030818	negative regulation of cAMP biosynthetic process	1/33	20/8591	0.0741638	0.21636	ENSG00000127914	1
BP	GO:0031076	embryonic camera-type eye development	1/33	20/8591	0.0741638	0.21636	ENSG00000117707	1
BP	GO:0035272	exocrine system development	1/33	20/8591	0.0741638	0.21636	ENSG00000101439	1
BP	GO:0036092	phosphatidylinositol-3-phosphate biosynthetic process	1/33	20/8591	0.0741638	0.21636	ENSG00000102678	1
BP	GO:0051154	negative regulation of striated muscle cell differentiation	1/33	20/8591	0.0741638	0.21636	ENSG00000165887	1
BP	GO:0051496	positive regulation of stress fiber assembly	1/33	20/8591	0.0741638	0.21636	ENSG00000118523	1
BP	GO:0099622	cardiac muscle cell membrane repolarization	1/33	20/8591	0.0741638	0.21636	ENSG00000127914	1
BP	GO:1903115	regulation of actin filament-based movement	1/33	20/8591	0.0741638	0.21636	ENSG00000127914	1
BP	GO:0008406	gonad development	2/33	118/8591	0.0749661	0.217824	ENSG00000101439/ENSG00000102678	2
BP	GO:0045927	positive regulation of growth	2/33	119/8591	0.0760689	0.217824	ENSG00000117707/ENSG00000102678	2
BP	GO:1900542	regulation of purine nucleotide metabolic process	2/33	119/8591	0.0760689	0.217824	ENSG00000087460/ENSG00000127914	2
BP	GO:0000768	syncytium formation by plasma membrane fusion	1/33	21/8591	0.0777284	0.217824	ENSG00000162909	1
BP	GO:0006949	syncytium formation	1/33	21/8591	0.0777284	0.217824	ENSG00000162909	1
BP	GO:0030815	negative regulation of cAMP metabolic process	1/33	21/8591	0.0777284	0.217824	ENSG00000127914	1
BP	GO:0035904	aorta development	1/33	21/8591	0.0777284	0.217824	ENSG00000117707	1
BP	GO:0043537	negative regulation of blood vessel endothelial cell migration	1/33	21/8591	0.0777284	0.217824	ENSG00000113905	1
BP	GO:0043647	inositol phosphate metabolic process	1/33	21/8591	0.0777284	0.217824	ENSG00000173598	1
BP	GO:0045023	G0 to G1 transition	1/33	21/8591	0.0777284	0.217824	ENSG00000118523	1
BP	GO:0045661	regulation of myoblast differentiation	1/33	21/8591	0.0777284	0.217824	ENSG00000165887	1
BP	GO:0045777	positive regulation of blood pressure	1/33	21/8591	0.0777284	0.217824	ENSG00000060237	1
BP	GO:0045823	positive regulation of heart contraction	1/33	21/8591	0.0777284	0.217824	ENSG00000118523	1
BP	GO:0050922	negative regulation of chemotaxis	1/33	21/8591	0.0777284	0.217824	ENSG00000113905	1
BP	GO:0060045	positive regulation of cardiac muscle cell proliferation	1/33	21/8591	0.0777284	0.217824	ENSG00000102678	1
BP	GO:0090224	regulation of spindle organization	1/33	21/8591	0.0777284	0.217824	ENSG00000204389	1
BP	GO:0098900	regulation of action potential	1/33	21/8591	0.0777284	0.217824	ENSG00000127914	1
BP	GO:1902743	regulation of lamellipodium organization	1/33	21/8591	0.0777284	0.217824	ENSG00000113905	1
BP	GO:1904427	positive regulation of calcium ion transmembrane transport	1/33	21/8591	0.0777284	0.217824	ENSG00000126803	1
BP	GO:0001822	kidney development	2/33	121/8591	0.0782905	0.217824	ENSG00000169344/ENSG00000117707	2
BP	GO:0006140	regulation of nucleotide metabolic process	2/33	121/8591	0.0782905	0.217824	ENSG00000087460/ENSG00000127914	2
BP	GO:0045137	development of primary sexual characteristics	2/33	121/8591	0.0782905	0.217824	ENSG00000101439/ENSG00000102678	2
BP	GO:0051050	positive regulation of transport	4/33	426/8591	0.0785344	0.217824	ENSG00000175445/ENSG00000126803/ENSG00000135821/ENSG00000127914	4
BP	GO:0044283	small molecule biosynthetic process	3/33	263/8591	0.078939	0.217824	ENSG00000175445/ENSG00000135821/ENSG00000117707	3
BP	GO:0051258	protein polymerization	2/33	123/8591	0.0805327	0.217824	ENSG00000204389/ENSG00000127914	2
BP	GO:0001954	positive regulation of cell-matrix adhesion	1/33	22/8591	0.0812798	0.217824	ENSG00000113905	1
BP	GO:0003009	skeletal muscle contraction	1/33	22/8591	0.0812798	0.217824	ENSG00000167658	1
BP	GO:0003229	ventricular cardiac muscle tissue development	1/33	22/8591	0.0812798	0.217824	ENSG00000117707	1
BP	GO:0007140	male meiosis	1/33	22/8591	0.0812798	0.217824	ENSG00000126803	1
BP	GO:0007212	dopamine receptor signaling pathway	1/33	22/8591	0.0812798	0.217824	ENSG00000087460	1
BP	GO:0009620	response to fungus	1/33	22/8591	0.0812798	0.217824	ENSG00000113905	1
BP	GO:0010171	body morphogenesis	1/33	22/8591	0.0812798	0.217824	ENSG00000087460	1
BP	GO:0010463	mesenchymal cell proliferation	1/33	22/8591	0.0812798	0.217824	ENSG00000102678	1
BP	GO:0010823	negative regulation of mitochondrion organization	1/33	22/8591	0.0812798	0.217824	ENSG00000204389	1
BP	GO:0019935	cyclic-nucleotide-mediated signaling	1/33	22/8591	0.0812798	0.217824	ENSG00000087460	1
BP	GO:0021695	cerebellar cortex development	1/33	22/8591	0.0812798	0.217824	ENSG00000117707	1
BP	GO:0030803	negative regulation of cyclic nucleotide biosynthetic process	1/33	22/8591	0.0812798	0.217824	ENSG00000127914	1
BP	GO:0032941	secretion by tissue	1/33	22/8591	0.0812798	0.217824	ENSG00000060237	1
BP	GO:0043268	positive regulation of potassium ion transport	1/33	22/8591	0.0812798	0.217824	ENSG00000127914	1
BP	GO:0060412	ventricular septum morphogenesis	1/33	22/8591	0.0812798	0.217824	ENSG00000117707	1
BP	GO:0060986	endocrine hormone secretion	1/33	22/8591	0.0812798	0.217824	ENSG00000087460	1
BP	GO:0086009	membrane repolarization	1/33	22/8591	0.0812798	0.217824	ENSG00000127914	1
BP	GO:1901976	regulation of cell cycle checkpoint	1/33	22/8591	0.0812798	0.217824	ENSG00000117707	1
BP	GO:1903018	regulation of glycoprotein metabolic process	1/33	22/8591	0.0812798	0.217824	ENSG00000101439	1
BP	GO:2000179	positive regulation of neural precursor cell proliferation	1/33	22/8591	0.0812798	0.217824	ENSG00000117707	1
BP	GO:0022411	cellular component disassembly	3/33	268/8591	0.0824863	0.218856	ENSG00000126803/ENSG00000101439/ENSG00000162909	3
BP	GO:0000086	G2/M transition of mitotic cell cycle	2/33	125/8591	0.0827951	0.218856	ENSG00000126803/ENSG00000127914	2
BP	GO:0010631	epithelial cell migration	2/33	125/8591	0.0827951	0.218856	ENSG00000113905/ENSG00000117707	2
BP	GO:0090596	sensory organ morphogenesis	2/33	125/8591	0.0827951	0.218856	ENSG00000117707/ENSG00000102678	2
BP	GO:0006469	negative regulation of protein kinase activity	2/33	126/8591	0.0839338	0.218856	ENSG00000060237/ENSG00000130829	2
BP	GO:0090132	epithelium migration	2/33	126/8591	0.0839338	0.218856	ENSG00000113905/ENSG00000117707	2
BP	GO:0006195	purine nucleotide catabolic process	1/33	23/8591	0.0848178	0.218856	ENSG00000173598	1
BP	GO:0006699	bile acid biosynthetic process	1/33	23/8591	0.0848178	0.218856	ENSG00000117707	1
BP	GO:0014009	glial cell proliferation	1/33	23/8591	0.0848178	0.218856	ENSG00000167658	1
BP	GO:0030104	water homeostasis	1/33	23/8591	0.0848178	0.218856	ENSG00000087460	1
BP	GO:0030800	negative regulation of cyclic nucleotide metabolic process	1/33	23/8591	0.0848178	0.218856	ENSG00000127914	1
BP	GO:0032965	regulation of collagen biosynthetic process	1/33	23/8591	0.0848178	0.218856	ENSG00000118523	1
BP	GO:0034105	positive regulation of tissue remodeling	1/33	23/8591	0.0848178	0.218856	ENSG00000113905	1
BP	GO:0035137	hindlimb morphogenesis	1/33	23/8591	0.0848178	0.218856	ENSG00000087460	1
BP	GO:0035872	nucleotide-binding domain, leucine rich repeat containing receptor signaling pathway	1/33	23/8591	0.0848178	0.218856	ENSG00000204389	1
BP	GO:0035924	cellular response to vascular endothelial growth factor stimulus	1/33	23/8591	0.0848178	0.218856	ENSG00000113905	1
BP	GO:0048701	embryonic cranial skeleton morphogenesis	1/33	23/8591	0.0848178	0.218856	ENSG00000087460	1
BP	GO:0050891	multicellular organismal water homeostasis	1/33	23/8591	0.0848178	0.218856	ENSG00000087460	1
BP	GO:0070423	nucleotide-binding oligomerization domain containing signaling pathway	1/33	23/8591	0.0848178	0.218856	ENSG00000204389	1
BP	GO:1902110	positive regulation of mitochondrial membrane permeability involved in apoptotic process	1/33	23/8591	0.0848178	0.218856	ENSG00000204389	1
BP	GO:0044839	cell cycle G2/M phase transition	2/33	127/8591	0.0850774	0.218856	ENSG00000126803/ENSG00000127914	2
BP	GO:0072001	renal system development	2/33	127/8591	0.0850774	0.218856	ENSG00000169344/ENSG00000117707	2
BP	GO:0090257	regulation of muscle system process	2/33	128/8591	0.0862259	0.218856	ENSG00000127914/ENSG00000118523	2
BP	GO:0010563	negative regulation of phosphorus metabolic process	3/33	274/8591	0.0868347	0.218856	ENSG00000060237/ENSG00000130829/ENSG00000127914	3
BP	GO:0045936	negative regulation of phosphate metabolic process	3/33	274/8591	0.0868347	0.218856	ENSG00000060237/ENSG00000130829/ENSG00000127914	3
BP	GO:0051235	maintenance of location	2/33	129/8591	0.0873791	0.218856	ENSG00000175445/ENSG00000127914	2
BP	GO:0070588	calcium ion transmembrane transport	2/33	129/8591	0.0873791	0.218856	ENSG00000126803/ENSG00000124942	2
BP	GO:0033993	response to lipid	4/33	443/8591	0.0878317	0.218856	ENSG00000087460/ENSG00000101439/ENSG00000118523/ENSG00000167658	4
BP	GO:0001961	positive regulation of cytokine-mediated signaling pathway	1/33	24/8591	0.0883427	0.218856	ENSG00000204389	1
BP	GO:0002763	positive regulation of myeloid leukocyte differentiation	1/33	24/8591	0.0883427	0.218856	ENSG00000087460	1
BP	GO:0021879	forebrain neuron differentiation	1/33	24/8591	0.0883427	0.218856	ENSG00000117707	1
BP	GO:0051055	negative regulation of lipid biosynthetic process	1/33	24/8591	0.0883427	0.218856	ENSG00000117707	1
BP	GO:0051893	regulation of focal adhesion assembly	1/33	24/8591	0.0883427	0.218856	ENSG00000113905	1
BP	GO:0060042	retina morphogenesis in camera-type eye	1/33	24/8591	0.0883427	0.218856	ENSG00000117707	1
BP	GO:0070527	platelet aggregation	1/33	24/8591	0.0883427	0.218856	ENSG00000087460	1
BP	GO:0071377	cellular response to glucagon stimulus	1/33	24/8591	0.0883427	0.218856	ENSG00000087460	1
BP	GO:0071827	plasma lipoprotein particle organization	1/33	24/8591	0.0883427	0.218856	ENSG00000175445	1
BP	GO:0090109	regulation of cell-substrate junction assembly	1/33	24/8591	0.0883427	0.218856	ENSG00000113905	1
BP	GO:1901016	regulation of potassium ion transmembrane transporter activity	1/33	24/8591	0.0883427	0.218856	ENSG00000127914	1
BP	GO:1902686	mitochondrial outer membrane permeabilization involved in programmed cell death	1/33	24/8591	0.0883427	0.218856	ENSG00000204389	1
BP	GO:2001239	regulation of extrinsic apoptotic signaling pathway in absence of ligand	1/33	24/8591	0.0883427	0.218856	ENSG00000204389	1
BP	GO:0032103	positive regulation of response to external stimulus	2/33	130/8591	0.0885372	0.218856	ENSG00000175445/ENSG00000113905	2
BP	GO:0033673	negative regulation of kinase activity	2/33	130/8591	0.0885372	0.218856	ENSG00000060237/ENSG00000130829	2
BP	GO:0046879	hormone secretion	2/33	130/8591	0.0885372	0.218856	ENSG00000087460/ENSG00000135821	2
BP	GO:0060047	heart contraction	2/33	130/8591	0.0885372	0.218856	ENSG00000127914/ENSG00000118523	2
BP	GO:0090130	tissue migration	2/33	130/8591	0.0885372	0.218856	ENSG00000113905/ENSG00000117707	2
BP	GO:0003015	heart process	2/33	132/8591	0.0908672	0.218856	ENSG00000127914/ENSG00000118523	2
BP	GO:0030163	protein catabolic process	4/33	449/8591	0.0912392	0.218856	ENSG00000204389/ENSG00000101439/ENSG00000162909/ENSG00000174080	4
BP	GO:0051093	negative regulation of developmental process	4/33	449/8591	0.0912392	0.218856	ENSG00000087460/ENSG00000101439/ENSG00000113905/ENSG00000165887	4
BP	GO:0007566	embryo implantation	1/33	25/8591	0.0918544	0.218856	ENSG00000101439	1
BP	GO:0018196	peptidyl-asparagine modification	1/33	25/8591	0.0918544	0.218856	ENSG00000169344	1
BP	GO:0018279	protein N-linked glycosylation via asparagine	1/33	25/8591	0.0918544	0.218856	ENSG00000169344	1
BP	GO:0030032	lamellipodium assembly	1/33	25/8591	0.0918544	0.218856	ENSG00000113905	1
BP	GO:0030809	negative regulation of nucleotide biosynthetic process	1/33	25/8591	0.0918544	0.218856	ENSG00000127914	1
BP	GO:0031640	killing of cells of other organism	1/33	25/8591	0.0918544	0.218856	ENSG00000113905	1
BP	GO:0032233	positive regulation of actin filament bundle assembly	1/33	25/8591	0.0918544	0.218856	ENSG00000118523	1
BP	GO:0035794	positive regulation of mitochondrial membrane permeability	1/33	25/8591	0.0918544	0.218856	ENSG00000204389	1
BP	GO:0044364	disruption of cells of other organism	1/33	25/8591	0.0918544	0.218856	ENSG00000113905	1
BP	GO:0045762	positive regulation of adenylate cyclase activity	1/33	25/8591	0.0918544	0.218856	ENSG00000087460	1
BP	GO:0050879	multicellular organismal movement	1/33	25/8591	0.0918544	0.218856	ENSG00000167658	1
BP	GO:0050881	musculoskeletal movement	1/33	25/8591	0.0918544	0.218856	ENSG00000167658	1
BP	GO:0055008	cardiac muscle tissue morphogenesis	1/33	25/8591	0.0918544	0.218856	ENSG00000117707	1
BP	GO:0055023	positive regulation of cardiac muscle tissue growth	1/33	25/8591	0.0918544	0.218856	ENSG00000102678	1
BP	GO:0071277	cellular response to calcium ion	1/33	25/8591	0.0918544	0.218856	ENSG00000060237	1
BP	GO:0071320	cellular response to cAMP	1/33	25/8591	0.0918544	0.218856	ENSG00000127914	1
BP	GO:1900372	negative regulation of purine nucleotide biosynthetic process	1/33	25/8591	0.0918544	0.218856	ENSG00000127914	1
BP	GO:1902108	regulation of mitochondrial membrane permeability involved in apoptotic process	1/33	25/8591	0.0918544	0.218856	ENSG00000204389	1
BP	GO:1903573	negative regulation of response to endoplasmic reticulum stress	1/33	25/8591	0.0918544	0.218856	ENSG00000204389	1
BP	GO:1905710	positive regulation of membrane permeability	1/33	25/8591	0.0918544	0.218856	ENSG00000204389	1
BP	GO:0002443	leukocyte mediated immunity	4/33	451/8591	0.0923894	0.219777	ENSG00000122861/ENSG00000204389/ENSG00000101439/ENSG00000167658	4
BP	GO:0009152	purine ribonucleotide biosynthetic process	2/33	134/8591	0.0932157	0.221387	ENSG00000087460/ENSG00000127914	2
BP	GO:0030036	actin cytoskeleton organization	3/33	283/8591	0.0935403	0.221803	ENSG00000113905/ENSG00000117707/ENSG00000118523	3
BP	GO:0043414	macromolecule methylation	2/33	135/8591	0.0943967	0.222375	ENSG00000087460/ENSG00000167658	2
BP	GO:0002833	positive regulation of response to biotic stimulus	1/33	26/8591	0.095353	0.222375	ENSG00000113905	1
BP	GO:0021872	forebrain generation of neurons	1/33	26/8591	0.095353	0.222375	ENSG00000117707	1
BP	GO:0045740	positive regulation of DNA replication	1/33	26/8591	0.095353	0.222375	ENSG00000101439	1
BP	GO:0048857	neural nucleus development	1/33	26/8591	0.095353	0.222375	ENSG00000102678	1
BP	GO:0060760	positive regulation of response to cytokine stimulus	1/33	26/8591	0.095353	0.222375	ENSG00000204389	1
BP	GO:0061035	regulation of cartilage development	1/33	26/8591	0.095353	0.222375	ENSG00000118523	1
BP	GO:0071825	protein-lipid complex subunit organization	1/33	26/8591	0.095353	0.222375	ENSG00000175445	1
BP	GO:1903313	positive regulation of mRNA metabolic process	1/33	26/8591	0.095353	0.222375	ENSG00000204389	1
BP	GO:1903391	regulation of adherens junction organization	1/33	26/8591	0.095353	0.222375	ENSG00000113905	1
BP	GO:0034976	response to endoplasmic reticulum stress	2/33	136/8591	0.0955822	0.222375	ENSG00000204389/ENSG00000167658	2
BP	GO:0097193	intrinsic apoptotic signaling pathway	2/33	136/8591	0.0955822	0.222375	ENSG00000204389/ENSG00000165887	2
BP	GO:0006164	purine nucleotide biosynthetic process	2/33	137/8591	0.096772	0.224438	ENSG00000087460/ENSG00000127914	2
BP	GO:1903522	regulation of blood circulation	2/33	137/8591	0.096772	0.224438	ENSG00000127914/ENSG00000118523	2
BP	GO:0044712	single-organism catabolic process	4/33	459/8591	0.0970618	0.224713	ENSG00000175445/ENSG00000173598/ENSG00000101439/ENSG00000135821	4
BP	GO:0001655	urogenital system development	2/33	138/8591	0.0979663	0.224713	ENSG00000169344/ENSG00000117707	2
BP	GO:0051403	stress-activated MAPK cascade	2/33	138/8591	0.0979663	0.224713	ENSG00000130829/ENSG00000118523	2
BP	GO:0008206	bile acid metabolic process	1/33	27/8591	0.0988385	0.224713	ENSG00000117707	1
BP	GO:0032722	positive regulation of chemokine production	1/33	27/8591	0.0988385	0.224713	ENSG00000175445	1
BP	GO:0040014	regulation of multicellular organism growth	1/33	27/8591	0.0988385	0.224713	ENSG00000087460	1
BP	GO:0045071	negative regulation of viral genome replication	1/33	27/8591	0.0988385	0.224713	ENSG00000117707	1
BP	GO:0045669	positive regulation of osteoblast differentiation	1/33	27/8591	0.0988385	0.224713	ENSG00000087460	1
BP	GO:0048678	response to axon injury	1/33	27/8591	0.0988385	0.224713	ENSG00000101439	1
BP	GO:0051492	regulation of stress fiber assembly	1/33	27/8591	0.0988385	0.224713	ENSG00000118523	1
BP	GO:0072523	purine-containing compound catabolic process	1/33	27/8591	0.0988385	0.224713	ENSG00000173598	1
BP	GO:0044703	multi-organism reproductive process	4/33	462/8591	0.0988431	0.224713	ENSG00000087460/ENSG00000126803/ENSG00000101439/ENSG00000127324	4
BP	GO:0007548	sex differentiation	2/33	139/8591	0.0991648	0.224713	ENSG00000101439/ENSG00000102678	2
BP	GO:0009914	hormone transport	2/33	139/8591	0.0991648	0.224713	ENSG00000087460/ENSG00000135821	2
BP	GO:0048511	rhythmic process	2/33	139/8591	0.0991648	0.224713	ENSG00000101439/ENSG00000117707	2
BP	GO:0009260	ribonucleotide biosynthetic process	2/33	140/8591	0.100368	0.227091	ENSG00000087460/ENSG00000127914	2
BP	GO:0043065	positive regulation of apoptotic process	3/33	293/8591	0.101241	0.227665	ENSG00000113889/ENSG00000113905/ENSG00000118523	3
BP	GO:0043068	positive regulation of programmed cell death	3/33	293/8591	0.101241	0.227665	ENSG00000113889/ENSG00000113905/ENSG00000118523	3
BP	GO:0072522	purine-containing compound biosynthetic process	2/33	141/8591	0.101575	0.227665	ENSG00000087460/ENSG00000127914	2
BP	GO:0003208	cardiac ventricle morphogenesis	1/33	28/8591	0.102311	0.227665	ENSG00000117707	1
BP	GO:0031110	regulation of microtubule polymerization or depolymerization	1/33	28/8591	0.102311	0.227665	ENSG00000204389	1
BP	GO:0032964	collagen biosynthetic process	1/33	28/8591	0.102311	0.227665	ENSG00000118523	1
BP	GO:0036498	IRE1-mediated unfolded protein response	1/33	28/8591	0.102311	0.227665	ENSG00000204389	1
BP	GO:0043462	regulation of ATPase activity	1/33	28/8591	0.102311	0.227665	ENSG00000126803	1
BP	GO:0044058	regulation of digestive system process	1/33	28/8591	0.102311	0.227665	ENSG00000060237	1
BP	GO:0051966	regulation of synaptic transmission, glutamatergic	1/33	28/8591	0.102311	0.227665	ENSG00000135821	1
BP	GO:0097306	cellular response to alcohol	1/33	28/8591	0.102311	0.227665	ENSG00000087460	1
BP	GO:0046390	ribose phosphate biosynthetic process	2/33	142/8591	0.102786	0.228093	ENSG00000087460/ENSG00000127914	2
BP	GO:0048598	embryonic morphogenesis	3/33	295/8591	0.102811	0.228093	ENSG00000087460/ENSG00000117707/ENSG00000102678	3
BP	GO:0009887	animal organ morphogenesis	4/33	470/8591	0.10367	0.229655	ENSG00000087460/ENSG00000117707/ENSG00000118523/ENSG00000102678	4
BP	GO:0051338	regulation of transferase activity	4/33	471/8591	0.104281	0.230221	ENSG00000060237/ENSG00000126803/ENSG00000130829/ENSG00000117707	4
BP	GO:0010638	positive regulation of organelle organization	3/33	297/8591	0.104392	0.230221	ENSG00000204389/ENSG00000117707/ENSG00000118523	3
BP	GO:1901699	cellular response to nitrogen compound	3/33	297/8591	0.104392	0.230221	ENSG00000087460/ENSG00000127914/ENSG00000162909	3
BP	GO:0009790	embryo development	4/33	472/8591	0.104894	0.230857	ENSG00000087460/ENSG00000117707/ENSG00000162909/ENSG00000102678	4
BP	GO:1903530	regulation of secretion by cell	3/33	298/8591	0.105186	0.230857	ENSG00000087460/ENSG00000175445/ENSG00000135821	3
BP	GO:0030239	myofibril assembly	1/33	29/8591	0.10577	0.230857	ENSG00000117707	1
BP	GO:0045600	positive regulation of fat cell differentiation	1/33	29/8591	0.10577	0.230857	ENSG00000148671	1
BP	GO:0060350	endochondral bone morphogenesis	1/33	29/8591	0.10577	0.230857	ENSG00000087460	1
BP	GO:0071230	cellular response to amino acid stimulus	1/33	29/8591	0.10577	0.230857	ENSG00000162909	1
BP	GO:0090307	mitotic spindle assembly	1/33	29/8591	0.10577	0.230857	ENSG00000204389	1
BP	GO:0007568	aging	2/33	146/8591	0.107671	0.233564	ENSG00000118523/ENSG00000167658	2
BP	GO:0002028	regulation of sodium ion transport	1/33	30/8591	0.109217	0.233564	ENSG00000060237	1
BP	GO:0007189	adenylate cyclase-activating G-protein coupled receptor signaling pathway	1/33	30/8591	0.109217	0.233564	ENSG00000087460	1
BP	GO:0010830	regulation of myotube differentiation	1/33	30/8591	0.109217	0.233564	ENSG00000165887	1
BP	GO:0019915	lipid storage	1/33	30/8591	0.109217	0.233564	ENSG00000175445	1
BP	GO:0030574	collagen catabolic process	1/33	30/8591	0.109217	0.233564	ENSG00000101439	1
BP	GO:0031281	positive regulation of cyclase activity	1/33	30/8591	0.109217	0.233564	ENSG00000087460	1
BP	GO:0033762	response to glucagon	1/33	30/8591	0.109217	0.233564	ENSG00000087460	1
BP	GO:0034109	homotypic cell-cell adhesion	1/33	30/8591	0.109217	0.233564	ENSG00000087460	1
BP	GO:0045933	positive regulation of muscle contraction	1/33	30/8591	0.109217	0.233564	ENSG00000118523	1
BP	GO:0055025	positive regulation of cardiac muscle tissue development	1/33	30/8591	0.109217	0.233564	ENSG00000102678	1
BP	GO:0060415	muscle tissue morphogenesis	1/33	30/8591	0.109217	0.233564	ENSG00000117707	1
BP	GO:0061844	antimicrobial humoral immune response mediated by antimicrobial peptide	1/33	30/8591	0.109217	0.233564	ENSG00000113905	1
BP	GO:0097755	positive regulation of blood vessel diameter	1/33	30/8591	0.109217	0.233564	ENSG00000113889	1
BP	GO:1903532	positive regulation of secretion by cell	2/33	149/8591	0.111376	0.234808	ENSG00000175445/ENSG00000135821	2
BP	GO:0031400	negative regulation of protein modification process	3/33	306/8591	0.111627	0.234808	ENSG00000060237/ENSG00000204389/ENSG00000130829	3
BP	GO:0006305	DNA alkylation	1/33	31/8591	0.112651	0.234808	ENSG00000087460	1
BP	GO:0006306	DNA methylation	1/33	31/8591	0.112651	0.234808	ENSG00000087460	1
BP	GO:0006968	cellular defense response	1/33	31/8591	0.112651	0.234808	ENSG00000169344	1
BP	GO:0010596	negative regulation of endothelial cell migration	1/33	31/8591	0.112651	0.234808	ENSG00000113905	1
BP	GO:0010923	negative regulation of phosphatase activity	1/33	31/8591	0.112651	0.234808	ENSG00000060237	1
BP	GO:0032024	positive regulation of insulin secretion	1/33	31/8591	0.112651	0.234808	ENSG00000135821	1
BP	GO:0032677	regulation of interleukin-8 production	1/33	31/8591	0.112651	0.234808	ENSG00000204389	1
BP	GO:0045980	negative regulation of nucleotide metabolic process	1/33	31/8591	0.112651	0.234808	ENSG00000127914	1
BP	GO:0046902	regulation of mitochondrial membrane permeability	1/33	31/8591	0.112651	0.234808	ENSG00000204389	1
BP	GO:0048644	muscle organ morphogenesis	1/33	31/8591	0.112651	0.234808	ENSG00000117707	1
BP	GO:0051155	positive regulation of striated muscle cell differentiation	1/33	31/8591	0.112651	0.234808	ENSG00000117707	1
BP	GO:0051349	positive regulation of lyase activity	1/33	31/8591	0.112651	0.234808	ENSG00000087460	1
BP	GO:0060043	regulation of cardiac muscle cell proliferation	1/33	31/8591	0.112651	0.234808	ENSG00000102678	1
BP	GO:0070059	intrinsic apoptotic signaling pathway in response to endoplasmic reticulum stress	1/33	31/8591	0.112651	0.234808	ENSG00000204389	1
BP	GO:0086003	cardiac muscle cell contraction	1/33	31/8591	0.112651	0.234808	ENSG00000127914	1
BP	GO:1900543	negative regulation of purine nucleotide metabolic process	1/33	31/8591	0.112651	0.234808	ENSG00000127914	1
BP	GO:0009126	purine nucleoside monophosphate metabolic process	2/33	151/8591	0.113866	0.236675	ENSG00000173598/ENSG00000204389	2
BP	GO:0009167	purine ribonucleoside monophosphate metabolic process	2/33	151/8591	0.113866	0.236675	ENSG00000173598/ENSG00000204389	2
BP	GO:0007157	heterophilic cell-cell adhesion via plasma membrane cell adhesion molecules	1/33	32/8591	0.116072	0.239528	ENSG00000169344	1
BP	GO:0014910	regulation of smooth muscle cell migration	1/33	32/8591	0.116072	0.239528	ENSG00000122861	1
BP	GO:0044243	multicellular organismal catabolic process	1/33	32/8591	0.116072	0.239528	ENSG00000101439	1
BP	GO:0046503	glycerolipid catabolic process	1/33	32/8591	0.116072	0.239528	ENSG00000175445	1
BP	GO:1905954	positive regulation of lipid localization	1/33	32/8591	0.116072	0.239528	ENSG00000175445	1
BP	GO:1901701	cellular response to oxygen-containing compound	4/33	490/8591	0.116217	0.239528	ENSG00000087460/ENSG00000101439/ENSG00000127914/ENSG00000162909	4
BP	GO:0031098	stress-activated protein kinase signaling cascade	2/33	153/8591	0.11637	0.239528	ENSG00000130829/ENSG00000118523	2
BP	GO:0003006	developmental process involved in reproduction	3/33	312/8591	0.116558	0.239583	ENSG00000126803/ENSG00000101439/ENSG00000102678	3
BP	GO:0001817	regulation of cytokine production	3/33	314/8591	0.11822	0.24256	ENSG00000175445/ENSG00000204389/ENSG00000165887	3
BP	GO:0030038	contractile actin filament bundle assembly	1/33	33/8591	0.11948	0.24256	ENSG00000118523	1
BP	GO:0032231	regulation of actin filament bundle assembly	1/33	33/8591	0.11948	0.24256	ENSG00000118523	1
BP	GO:0043149	stress fiber assembly	1/33	33/8591	0.11948	0.24256	ENSG00000118523	1
BP	GO:0071398	cellular response to fatty acid	1/33	33/8591	0.11948	0.24256	ENSG00000087460	1
BP	GO:0086001	cardiac muscle cell action potential	1/33	33/8591	0.11948	0.24256	ENSG00000127914	1
BP	GO:0090303	positive regulation of wound healing	1/33	33/8591	0.11948	0.24256	ENSG00000113905	1
BP	GO:1904888	cranial skeletal system development	1/33	33/8591	0.11948	0.24256	ENSG00000087460	1
BP	GO:2000177	regulation of neural precursor cell proliferation	1/33	33/8591	0.11948	0.24256	ENSG00000117707	1
BP	GO:0010942	positive regulation of cell death	3/33	316/8591	0.119892	0.243064	ENSG00000113889/ENSG00000113905/ENSG00000118523	3
BP	GO:0090407	organophosphate biosynthetic process	3/33	317/8591	0.120731	0.243125	ENSG00000087460/ENSG00000127914/ENSG00000102678	3
BP	GO:0072359	circulatory system development	4/33	498/8591	0.121421	0.243125	ENSG00000113905/ENSG00000117707/ENSG00000118523/ENSG00000102678	4
BP	GO:0009161	ribonucleoside monophosphate metabolic process	2/33	158/8591	0.122692	0.243125	ENSG00000173598/ENSG00000204389	2
BP	GO:0032147	activation of protein kinase activity	2/33	158/8591	0.122692	0.243125	ENSG00000060237/ENSG00000130829	2
BP	GO:0003281	ventricular septum development	1/33	34/8591	0.122875	0.243125	ENSG00000117707	1
BP	GO:0007045	cell-substrate adherens junction assembly	1/33	34/8591	0.122875	0.243125	ENSG00000113905	1
BP	GO:0009064	glutamine family amino acid metabolic process	1/33	34/8591	0.122875	0.243125	ENSG00000135821	1
BP	GO:0010803	regulation of tumor necrosis factor-mediated signaling pathway	1/33	34/8591	0.122875	0.243125	ENSG00000204389	1
BP	GO:0032436	positive regulation of proteasomal ubiquitin-dependent protein catabolic process	1/33	34/8591	0.122875	0.243125	ENSG00000204389	1
BP	GO:0032637	interleukin-8 production	1/33	34/8591	0.122875	0.243125	ENSG00000204389	1
BP	GO:0045670	regulation of osteoclast differentiation	1/33	34/8591	0.122875	0.243125	ENSG00000087460	1
BP	GO:0048041	focal adhesion assembly	1/33	34/8591	0.122875	0.243125	ENSG00000113905	1
BP	GO:0051781	positive regulation of cell division	1/33	34/8591	0.122875	0.243125	ENSG00000102678	1
BP	GO:0060411	cardiac septum morphogenesis	1/33	34/8591	0.122875	0.243125	ENSG00000117707	1
BP	GO:0090559	regulation of membrane permeability	1/33	34/8591	0.122875	0.243125	ENSG00000204389	1
BP	GO:1900034	regulation of cellular response to heat	1/33	34/8591	0.122875	0.243125	ENSG00000204389	1
BP	GO:1901379	regulation of potassium ion transmembrane transport	1/33	34/8591	0.122875	0.243125	ENSG00000127914	1
BP	GO:1903524	positive regulation of blood circulation	1/33	34/8591	0.122875	0.243125	ENSG00000118523	1
BP	GO:0008610	lipid biosynthetic process	3/33	320/8591	0.123263	0.243567	ENSG00000175445/ENSG00000117707/ENSG00000102678	3
BP	GO:0007420	brain development	3/33	322/8591	0.124961	0.246595	ENSG00000101439/ENSG00000117707/ENSG00000102678	3
BP	GO:0002088	lens development in camera-type eye	1/33	35/8591	0.126258	0.246852	ENSG00000117707	1
BP	GO:0002753	cytoplasmic pattern recognition receptor signaling pathway	1/33	35/8591	0.126258	0.246852	ENSG00000204389	1
BP	GO:0009166	nucleotide catabolic process	1/33	35/8591	0.126258	0.246852	ENSG00000173598	1
BP	GO:0021766	hippocampus development	1/33	35/8591	0.126258	0.246852	ENSG00000117707	1
BP	GO:0044728	DNA methylation or demethylation	1/33	35/8591	0.126258	0.246852	ENSG00000087460	1
BP	GO:0048844	artery morphogenesis	1/33	35/8591	0.126258	0.246852	ENSG00000117707	1
BP	GO:1902117	positive regulation of organelle assembly	1/33	35/8591	0.126258	0.246852	ENSG00000117707	1
BP	GO:0001667	ameboidal-type cell migration	2/33	162/8591	0.127812	0.248523	ENSG00000113905/ENSG00000117707	2
BP	GO:0032259	methylation	2/33	162/8591	0.127812	0.248523	ENSG00000087460/ENSG00000167658	2
BP	GO:0010633	negative regulation of epithelial cell migration	1/33	36/8591	0.129628	0.248523	ENSG00000113905	1
BP	GO:0032642	regulation of chemokine production	1/33	36/8591	0.129628	0.248523	ENSG00000175445	1
BP	GO:0035249	synaptic transmission, glutamatergic	1/33	36/8591	0.129628	0.248523	ENSG00000135821	1
BP	GO:0035305	negative regulation of dephosphorylation	1/33	36/8591	0.129628	0.248523	ENSG00000060237	1
BP	GO:0038034	signal transduction in absence of ligand	1/33	36/8591	0.129628	0.248523	ENSG00000204389	1
BP	GO:0045445	myoblast differentiation	1/33	36/8591	0.129628	0.248523	ENSG00000165887	1
BP	GO:0046854	phosphatidylinositol phosphorylation	1/33	36/8591	0.129628	0.248523	ENSG00000102678	1
BP	GO:0060038	cardiac muscle cell proliferation	1/33	36/8591	0.129628	0.248523	ENSG00000102678	1
BP	GO:0090277	positive regulation of peptide hormone secretion	1/33	36/8591	0.129628	0.248523	ENSG00000135821	1
BP	GO:0097192	extrinsic apoptotic signaling pathway in absence of ligand	1/33	36/8591	0.129628	0.248523	ENSG00000204389	1
BP	GO:1901607	alpha-amino acid biosynthetic process	1/33	36/8591	0.129628	0.248523	ENSG00000135821	1
BP	GO:1901888	regulation of cell junction assembly	1/33	36/8591	0.129628	0.248523	ENSG00000113905	1
BP	GO:1903036	positive regulation of response to wounding	1/33	36/8591	0.129628	0.248523	ENSG00000113905	1
BP	GO:0007178	transmembrane receptor protein serine/threonine kinase signaling pathway	2/33	164/8591	0.130391	0.249664	ENSG00000204389/ENSG00000102678	2
BP	GO:0050801	ion homeostasis	3/33	329/8591	0.130976	0.250459	ENSG00000113889/ENSG00000169344/ENSG00000113946	3
BP	GO:0009123	nucleoside monophosphate metabolic process	2/33	165/8591	0.131686	0.251062	ENSG00000173598/ENSG00000204389	2
BP	GO:0051047	positive regulation of secretion	2/33	165/8591	0.131686	0.251062	ENSG00000175445/ENSG00000135821	2
BP	GO:0007346	regulation of mitotic cell cycle	3/33	331/8591	0.132713	0.251062	ENSG00000126803/ENSG00000204389/ENSG00000127914	3
BP	GO:0008589	regulation of smoothened signaling pathway	1/33	37/8591	0.132985	0.251062	ENSG00000102678	1
BP	GO:0014909	smooth muscle cell migration	1/33	37/8591	0.132985	0.251062	ENSG00000122861	1
BP	GO:0030512	negative regulation of transforming growth factor beta receptor signaling pathway	1/33	37/8591	0.132985	0.251062	ENSG00000204389	1
BP	GO:0048640	negative regulation of developmental growth	1/33	37/8591	0.132985	0.251062	ENSG00000087460	1
BP	GO:0050886	endocrine process	1/33	37/8591	0.132985	0.251062	ENSG00000087460	1
BP	GO:0051928	positive regulation of calcium ion transport	1/33	37/8591	0.132985	0.251062	ENSG00000126803	1
BP	GO:1903845	negative regulation of cellular response to transforming growth factor beta stimulus	1/33	37/8591	0.132985	0.251062	ENSG00000204389	1
BP	GO:0060322	head development	3/33	335/8591	0.136214	0.254139	ENSG00000101439/ENSG00000117707/ENSG00000102678	3
BP	GO:0003073	regulation of systemic arterial blood pressure	1/33	38/8591	0.13633	0.254139	ENSG00000060237	1
BP	GO:0006487	protein N-linked glycosylation	1/33	38/8591	0.13633	0.254139	ENSG00000169344	1
BP	GO:0042632	cholesterol homeostasis	1/33	38/8591	0.13633	0.254139	ENSG00000175445	1
BP	GO:0043407	negative regulation of MAP kinase activity	1/33	38/8591	0.13633	0.254139	ENSG00000130829	1
BP	GO:0045778	positive regulation of ossification	1/33	38/8591	0.13633	0.254139	ENSG00000087460	1
BP	GO:0055021	regulation of cardiac muscle tissue growth	1/33	38/8591	0.13633	0.254139	ENSG00000102678	1
BP	GO:0055092	sterol homeostasis	1/33	38/8591	0.13633	0.254139	ENSG00000175445	1
BP	GO:0072332	intrinsic apoptotic signaling pathway by p53 class mediator	1/33	38/8591	0.13633	0.254139	ENSG00000165887	1
BP	GO:0098657	import into cell	1/33	38/8591	0.13633	0.254139	ENSG00000135821	1
BP	GO:0018108	peptidyl-tyrosine phosphorylation	2/33	169/8591	0.136894	0.25487	ENSG00000113905/ENSG00000102678	2
BP	GO:0043408	regulation of MAPK cascade	3/33	336/8591	0.137095	0.254924	ENSG00000130829/ENSG00000118523/ENSG00000102678	3
BP	GO:0051603	proteolysis involved in cellular protein catabolic process	3/33	337/8591	0.137977	0.256243	ENSG00000204389/ENSG00000162909/ENSG00000174080	3
BP	GO:0001938	positive regulation of endothelial cell proliferation	1/33	39/8591	0.139662	0.257437	ENSG00000117707	1
BP	GO:0002181	cytoplasmic translation	1/33	39/8591	0.139662	0.257437	ENSG00000167658	1
BP	GO:0031016	pancreas development	1/33	39/8591	0.139662	0.257437	ENSG00000117707	1
BP	GO:0045833	negative regulation of lipid metabolic process	1/33	39/8591	0.139662	0.257437	ENSG00000117707	1
BP	GO:0097581	lamellipodium organization	1/33	39/8591	0.139662	0.257437	ENSG00000113905	1
BP	GO:1901606	alpha-amino acid catabolic process	1/33	39/8591	0.139662	0.257437	ENSG00000135821	1
BP	GO:0019216	regulation of lipid metabolic process	2/33	172/8591	0.140831	0.258947	ENSG00000117707/ENSG00000118523	2
BP	GO:0048871	multicellular organismal homeostasis	2/33	172/8591	0.140831	0.258947	ENSG00000087460/ENSG00000118523	2
BP	GO:0001816	cytokine production	3/33	341/8591	0.141527	0.259045	ENSG00000175445/ENSG00000204389/ENSG00000165887	3
BP	GO:0009165	nucleotide biosynthetic process	2/33	173/8591	0.142149	0.259045	ENSG00000087460/ENSG00000127914	2
BP	GO:0018212	peptidyl-tyrosine modification	2/33	173/8591	0.142149	0.259045	ENSG00000113905/ENSG00000102678	2
BP	GO:1901565	organonitrogen compound catabolic process	2/33	173/8591	0.142149	0.259045	ENSG00000173598/ENSG00000135821	2
BP	GO:0001824	blastocyst development	1/33	40/8591	0.142982	0.259045	ENSG00000162909	1
BP	GO:0006112	energy reserve metabolic process	1/33	40/8591	0.142982	0.259045	ENSG00000087460	1
BP	GO:0032602	chemokine production	1/33	40/8591	0.142982	0.259045	ENSG00000175445	1
BP	GO:0034333	adherens junction assembly	1/33	40/8591	0.142982	0.259045	ENSG00000113905	1
BP	GO:0042752	regulation of circadian rhythm	1/33	40/8591	0.142982	0.259045	ENSG00000117707	1
BP	GO:0061326	renal tubule development	1/33	40/8591	0.142982	0.259045	ENSG00000169344	1
BP	GO:0072080	nephron tubule development	1/33	40/8591	0.142982	0.259045	ENSG00000169344	1
BP	GO:1905897	regulation of response to endoplasmic reticulum stress	1/33	40/8591	0.142982	0.259045	ENSG00000204389	1
BP	GO:0007015	actin filament organization	2/33	174/8591	0.14347	0.259295	ENSG00000117707/ENSG00000118523	2
BP	GO:1901293	nucleoside phosphate biosynthetic process	2/33	174/8591	0.14347	0.259295	ENSG00000087460/ENSG00000127914	2
BP	GO:0008652	cellular amino acid biosynthetic process	1/33	41/8591	0.146289	0.259953	ENSG00000135821	1
BP	GO:0014855	striated muscle cell proliferation	1/33	41/8591	0.146289	0.259953	ENSG00000102678	1
BP	GO:0030819	positive regulation of cAMP biosynthetic process	1/33	41/8591	0.146289	0.259953	ENSG00000087460	1
BP	GO:0030901	midbrain development	1/33	41/8591	0.146289	0.259953	ENSG00000102678	1
BP	GO:0043535	regulation of blood vessel endothelial cell migration	1/33	41/8591	0.146289	0.259953	ENSG00000113905	1
BP	GO:0045069	regulation of viral genome replication	1/33	41/8591	0.146289	0.259953	ENSG00000117707	1
BP	GO:0045844	positive regulation of striated muscle tissue development	1/33	41/8591	0.146289	0.259953	ENSG00000102678	1
BP	GO:0046834	lipid phosphorylation	1/33	41/8591	0.146289	0.259953	ENSG00000102678	1
BP	GO:0048636	positive regulation of muscle organ development	1/33	41/8591	0.146289	0.259953	ENSG00000102678	1
BP	GO:0051148	negative regulation of muscle cell differentiation	1/33	41/8591	0.146289	0.259953	ENSG00000165887	1
BP	GO:1901292	nucleoside phosphate catabolic process	1/33	41/8591	0.146289	0.259953	ENSG00000173598	1
BP	GO:1901863	positive regulation of muscle tissue development	1/33	41/8591	0.146289	0.259953	ENSG00000102678	1
BP	GO:1902476	chloride transmembrane transport	1/33	41/8591	0.146289	0.259953	ENSG00000184908	1
BP	GO:1990266	neutrophil migration	1/33	41/8591	0.146289	0.259953	ENSG00000169344	1
BP	GO:2001233	regulation of apoptotic signaling pathway	2/33	178/8591	0.14878	0.262659	ENSG00000204389/ENSG00000165887	2
BP	GO:0007044	cell-substrate junction assembly	1/33	42/8591	0.149584	0.262659	ENSG00000113905	1
BP	GO:0010595	positive regulation of endothelial cell migration	1/33	42/8591	0.149584	0.262659	ENSG00000117707	1
BP	GO:0033138	positive regulation of peptidyl-serine phosphorylation	1/33	42/8591	0.149584	0.262659	ENSG00000127914	1
BP	GO:0033273	response to vitamin	1/33	42/8591	0.149584	0.262659	ENSG00000167658	1
BP	GO:0050810	regulation of steroid biosynthetic process	1/33	42/8591	0.149584	0.262659	ENSG00000117707	1
BP	GO:0055013	cardiac muscle cell development	1/33	42/8591	0.149584	0.262659	ENSG00000117707	1
BP	GO:0060840	artery development	1/33	42/8591	0.149584	0.262659	ENSG00000117707	1
BP	GO:0097006	regulation of plasma lipoprotein particle levels	1/33	42/8591	0.149584	0.262659	ENSG00000175445	1
BP	GO:1901800	positive regulation of proteasomal protein catabolic process	1/33	42/8591	0.149584	0.262659	ENSG00000204389	1
BP	GO:0006821	chloride transport	1/33	43/8591	0.152867	0.266528	ENSG00000184908	1
BP	GO:0030816	positive regulation of cAMP metabolic process	1/33	43/8591	0.152867	0.266528	ENSG00000087460	1
BP	GO:0035335	peptidyl-tyrosine dephosphorylation	1/33	43/8591	0.152867	0.266528	ENSG00000130829	1
BP	GO:0044070	regulation of anion transport	1/33	43/8591	0.152867	0.266528	ENSG00000184908	1
BP	GO:0045639	positive regulation of myeloid cell differentiation	1/33	43/8591	0.152867	0.266528	ENSG00000087460	1
BP	GO:2001243	negative regulation of intrinsic apoptotic signaling pathway	1/33	43/8591	0.152867	0.266528	ENSG00000204389	1
BP	GO:0051223	regulation of protein transport	3/33	354/8591	0.153281	0.266937	ENSG00000087460/ENSG00000175445/ENSG00000135821	3
BP	GO:0030334	regulation of cell migration	3/33	355/8591	0.154199	0.268219	ENSG00000122861/ENSG00000113905/ENSG00000117707	3
BP	GO:0001523	retinoid metabolic process	1/33	44/8591	0.156137	0.269378	ENSG00000175445	1
BP	GO:0001656	metanephros development	1/33	44/8591	0.156137	0.269378	ENSG00000169344	1
BP	GO:0009791	post-embryonic development	1/33	44/8591	0.156137	0.269378	ENSG00000087460	1
BP	GO:0014812	muscle cell migration	1/33	44/8591	0.156137	0.269378	ENSG00000122861	1
BP	GO:0019751	polyol metabolic process	1/33	44/8591	0.156137	0.269378	ENSG00000173598	1
BP	GO:0043266	regulation of potassium ion transport	1/33	44/8591	0.156137	0.269378	ENSG00000127914	1
BP	GO:1901655	cellular response to ketone	1/33	44/8591	0.156137	0.269378	ENSG00000087460	1
BP	GO:0051348	negative regulation of transferase activity	2/33	184/8591	0.156822	0.270245	ENSG00000060237/ENSG00000130829	2
BP	GO:0023061	signal release	2/33	185/8591	0.158171	0.272253	ENSG00000087460/ENSG00000135821	2
BP	GO:0003279	cardiac septum development	1/33	45/8591	0.159396	0.274042	ENSG00000117707	1
BP	GO:0090087	regulation of peptide transport	3/33	363/8591	0.161604	0.277516	ENSG00000087460/ENSG00000175445/ENSG00000135821	3
BP	GO:0044257	cellular protein catabolic process	3/33	364/8591	0.162537	0.27769	ENSG00000204389/ENSG00000162909/ENSG00000174080	3
BP	GO:0006641	triglyceride metabolic process	1/33	46/8591	0.162642	0.27769	ENSG00000175445	1
BP	GO:0030316	osteoclast differentiation	1/33	46/8591	0.162642	0.27769	ENSG00000087460	1
BP	GO:0060191	regulation of lipase activity	1/33	46/8591	0.162642	0.27769	ENSG00000175445	1
BP	GO:1903901	negative regulation of viral life cycle	1/33	46/8591	0.162642	0.27769	ENSG00000117707	1
BP	GO:0070201	regulation of establishment of protein localization	3/33	365/8591	0.163473	0.278085	ENSG00000087460/ENSG00000175445/ENSG00000135821	3
BP	GO:0030335	positive regulation of cell migration	2/33	189/8591	0.16359	0.278085	ENSG00000122861/ENSG00000117707	2
BP	GO:0060249	anatomical structure homeostasis	2/33	190/8591	0.16495	0.278085	ENSG00000087460/ENSG00000118523	2
BP	GO:0002065	columnar/cuboidal epithelial cell differentiation	1/33	47/8591	0.165875	0.278085	ENSG00000117707	1
BP	GO:0006304	DNA modification	1/33	47/8591	0.165875	0.278085	ENSG00000087460	1
BP	GO:0008637	apoptotic mitochondrial changes	1/33	47/8591	0.165875	0.278085	ENSG00000204389	1
BP	GO:0010811	positive regulation of cell-substrate adhesion	1/33	47/8591	0.165875	0.278085	ENSG00000113905	1
BP	GO:0010927	cellular component assembly involved in morphogenesis	1/33	47/8591	0.165875	0.278085	ENSG00000117707	1
BP	GO:0019886	antigen processing and presentation of exogenous peptide antigen via MHC class II	1/33	47/8591	0.165875	0.278085	ENSG00000174080	1
BP	GO:0021510	spinal cord development	1/33	47/8591	0.165875	0.278085	ENSG00000117707	1
BP	GO:0022612	gland morphogenesis	1/33	47/8591	0.165875	0.278085	ENSG00000117707	1
BP	GO:0045446	endothelial cell differentiation	1/33	47/8591	0.165875	0.278085	ENSG00000117707	1
BP	GO:0051651	maintenance of location in cell	1/33	47/8591	0.165875	0.278085	ENSG00000127914	1
BP	GO:0055006	cardiac cell development	1/33	47/8591	0.165875	0.278085	ENSG00000117707	1
BP	GO:0055024	regulation of cardiac muscle tissue development	1/33	47/8591	0.165875	0.278085	ENSG00000102678	1
BP	GO:0070301	cellular response to hydrogen peroxide	1/33	47/8591	0.165875	0.278085	ENSG00000101439	1
BP	GO:0010921	regulation of phosphatase activity	1/33	48/8591	0.169097	0.282209	ENSG00000060237	1
BP	GO:0016101	diterpenoid metabolic process	1/33	48/8591	0.169097	0.282209	ENSG00000175445	1
BP	GO:0051149	positive regulation of muscle cell differentiation	1/33	48/8591	0.169097	0.282209	ENSG00000117707	1
BP	GO:0051592	response to calcium ion	1/33	48/8591	0.169097	0.282209	ENSG00000060237	1
BP	GO:0070925	organelle assembly	3/33	373/8591	0.171016	0.284998	ENSG00000204389/ENSG00000127914/ENSG00000117707	3
BP	GO:0016311	dephosphorylation	2/33	195/8591	0.171783	0.284998	ENSG00000060237/ENSG00000130829	2
BP	GO:0046486	glycerolipid metabolic process	2/33	195/8591	0.171783	0.284998	ENSG00000175445/ENSG00000102678	2
BP	GO:0002495	antigen processing and presentation of peptide antigen via MHC class II	1/33	49/8591	0.172307	0.284998	ENSG00000174080	1
BP	GO:0021549	cerebellum development	1/33	49/8591	0.172307	0.284998	ENSG00000117707	1
BP	GO:0046887	positive regulation of hormone secretion	1/33	49/8591	0.172307	0.284998	ENSG00000135821	1
BP	GO:0048704	embryonic skeletal system morphogenesis	1/33	49/8591	0.172307	0.284998	ENSG00000087460	1
BP	GO:0060349	bone morphogenesis	1/33	49/8591	0.172307	0.284998	ENSG00000087460	1
BP	GO:0007589	body fluid secretion	1/33	50/8591	0.175504	0.288697	ENSG00000060237	1
BP	GO:0043280	positive regulation of cysteine-type endopeptidase activity involved in apoptotic process	1/33	50/8591	0.175504	0.288697	ENSG00000118523	1
BP	GO:0051591	response to cAMP	1/33	50/8591	0.175504	0.288697	ENSG00000127914	1
BP	GO:0072009	nephron epithelium development	1/33	50/8591	0.175504	0.288697	ENSG00000169344	1
BP	GO:0001933	negative regulation of protein phosphorylation	2/33	198/8591	0.175906	0.288697	ENSG00000060237/ENSG00000130829	2
BP	GO:0043254	regulation of protein complex assembly	2/33	198/8591	0.175906	0.288697	ENSG00000204389/ENSG00000113905	2
BP	GO:2000147	positive regulation of cell motility	2/33	198/8591	0.175906	0.288697	ENSG00000122861/ENSG00000117707	2
BP	GO:0048732	gland development	2/33	200/8591	0.178665	0.290371	ENSG00000101439/ENSG00000117707	2
BP	GO:0051090	regulation of sequence-specific DNA binding transcription factor activity	2/33	200/8591	0.178665	0.290371	ENSG00000204389/ENSG00000117707	2
BP	GO:0002504	antigen processing and presentation of peptide or polysaccharide antigen via MHC class II	1/33	51/8591	0.17869	0.290371	ENSG00000174080	1
BP	GO:0003206	cardiac chamber morphogenesis	1/33	51/8591	0.17869	0.290371	ENSG00000117707	1
BP	GO:0007052	mitotic spindle organization	1/33	51/8591	0.17869	0.290371	ENSG00000204389	1
BP	GO:0030804	positive regulation of cyclic nucleotide biosynthetic process	1/33	51/8591	0.17869	0.290371	ENSG00000087460	1
BP	GO:0043534	blood vessel endothelial cell migration	1/33	51/8591	0.17869	0.290371	ENSG00000113905	1
BP	GO:0051225	spindle assembly	1/33	51/8591	0.17869	0.290371	ENSG00000204389	1
BP	GO:0055017	cardiac muscle tissue growth	1/33	51/8591	0.17869	0.290371	ENSG00000102678	1
BP	GO:0048608	reproductive structure development	2/33	201/8591	0.180047	0.29169	ENSG00000101439/ENSG00000102678	2
BP	GO:0043434	response to peptide hormone	2/33	202/8591	0.18143	0.29169	ENSG00000087460/ENSG00000118523	2
BP	GO:0061458	reproductive system development	2/33	202/8591	0.18143	0.29169	ENSG00000101439/ENSG00000102678	2
BP	GO:2000145	regulation of cell motility	3/33	384/8591	0.181558	0.29169	ENSG00000122861/ENSG00000113905/ENSG00000117707	3
BP	GO:0001942	hair follicle development	1/33	52/8591	0.181864	0.29169	ENSG00000087460	1
BP	GO:0006721	terpenoid metabolic process	1/33	52/8591	0.181864	0.29169	ENSG00000175445	1
BP	GO:0007229	integrin-mediated signaling pathway	1/33	52/8591	0.181864	0.29169	ENSG00000118523	1
BP	GO:0009063	cellular amino acid catabolic process	1/33	52/8591	0.181864	0.29169	ENSG00000135821	1
BP	GO:0022037	metencephalon development	1/33	52/8591	0.181864	0.29169	ENSG00000117707	1
BP	GO:0034605	cellular response to heat	1/33	52/8591	0.181864	0.29169	ENSG00000204389	1
BP	GO:0097530	granulocyte migration	1/33	52/8591	0.181864	0.29169	ENSG00000169344	1
BP	GO:1902850	microtubule cytoskeleton organization involved in mitosis	1/33	52/8591	0.181864	0.29169	ENSG00000204389	1
BP	GO:0003231	cardiac ventricle development	1/33	53/8591	0.185025	0.293227	ENSG00000117707	1
BP	GO:0006638	neutral lipid metabolic process	1/33	53/8591	0.185025	0.293227	ENSG00000175445	1
BP	GO:0006639	acylglycerol metabolic process	1/33	53/8591	0.185025	0.293227	ENSG00000175445	1
BP	GO:0017015	regulation of transforming growth factor beta receptor signaling pathway	1/33	53/8591	0.185025	0.293227	ENSG00000204389	1
BP	GO:0019730	antimicrobial humoral response	1/33	53/8591	0.185025	0.293227	ENSG00000113905	1
BP	GO:0022404	molting cycle process	1/33	53/8591	0.185025	0.293227	ENSG00000087460	1
BP	GO:0022405	hair cycle process	1/33	53/8591	0.185025	0.293227	ENSG00000087460	1
BP	GO:0043648	dicarboxylic acid metabolic process	1/33	53/8591	0.185025	0.293227	ENSG00000135821	1
BP	GO:0045667	regulation of osteoblast differentiation	1/33	53/8591	0.185025	0.293227	ENSG00000087460	1
BP	GO:0051017	actin filament bundle assembly	1/33	53/8591	0.185025	0.293227	ENSG00000118523	1
BP	GO:1903844	regulation of cellular response to transforming growth factor beta stimulus	1/33	53/8591	0.185025	0.293227	ENSG00000204389	1
BP	GO:0001819	positive regulation of cytokine production	2/33	205/8591	0.185592	0.293227	ENSG00000175445/ENSG00000204389	2
BP	GO:0006644	phospholipid metabolic process	2/33	205/8591	0.185592	0.293227	ENSG00000175445/ENSG00000102678	2
BP	GO:0051272	positive regulation of cellular component movement	2/33	205/8591	0.185592	0.293227	ENSG00000122861/ENSG00000117707	2
BP	GO:1901137	carbohydrate derivative biosynthetic process	3/33	390/8591	0.187386	0.293863	ENSG00000169344/ENSG00000087460/ENSG00000127914	3
BP	GO:0002027	regulation of heart rate	1/33	54/8591	0.188175	0.293863	ENSG00000127914	1
BP	GO:0002761	regulation of myeloid leukocyte differentiation	1/33	54/8591	0.188175	0.293863	ENSG00000087460	1
BP	GO:0003158	endothelium development	1/33	54/8591	0.188175	0.293863	ENSG00000117707	1
BP	GO:0021761	limbic system development	1/33	54/8591	0.188175	0.293863	ENSG00000117707	1
BP	GO:0030801	positive regulation of cyclic nucleotide metabolic process	1/33	54/8591	0.188175	0.293863	ENSG00000087460	1
BP	GO:0050715	positive regulation of cytokine secretion	1/33	54/8591	0.188175	0.293863	ENSG00000175445	1
BP	GO:0061572	actin filament bundle organization	1/33	54/8591	0.188175	0.293863	ENSG00000118523	1
BP	GO:0090101	negative regulation of transmembrane receptor protein serine/threonine kinase signaling pathway	1/33	54/8591	0.188175	0.293863	ENSG00000204389	1
BP	GO:0097711	ciliary basal body docking	1/33	54/8591	0.188175	0.293863	ENSG00000127914	1
BP	GO:0098773	skin epidermis development	1/33	54/8591	0.188175	0.293863	ENSG00000087460	1
BP	GO:0000280	nuclear division	2/33	208/8591	0.189768	0.296039	ENSG00000126803/ENSG00000204389	2
BP	GO:0034655	nucleobase-containing compound catabolic process	2/33	209/8591	0.191164	0.297509	ENSG00000173598/ENSG00000204389	2
BP	GO:0007127	meiosis I	1/33	55/8591	0.191313	0.297509	ENSG00000126803	1
BP	GO:2000117	negative regulation of cysteine-type endopeptidase activity	1/33	55/8591	0.191313	0.297509	ENSG00000101439	1
BP	GO:0042176	regulation of protein catabolic process	2/33	210/8591	0.192561	0.298302	ENSG00000204389/ENSG00000101439	2
BP	GO:0000226	microtubule cytoskeleton organization	2/33	211/8591	0.193959	0.298302	ENSG00000204389/ENSG00000127914	2
BP	GO:0051222	positive regulation of protein transport	2/33	211/8591	0.193959	0.298302	ENSG00000175445/ENSG00000135821	2
BP	GO:0008645	hexose transport	1/33	56/8591	0.19444	0.298302	ENSG00000174514	1
BP	GO:0015749	monosaccharide transport	1/33	56/8591	0.19444	0.298302	ENSG00000174514	1
BP	GO:0015758	glucose transport	1/33	56/8591	0.19444	0.298302	ENSG00000174514	1
BP	GO:0018107	peptidyl-threonine phosphorylation	1/33	56/8591	0.19444	0.298302	ENSG00000060237	1
BP	GO:0030810	positive regulation of nucleotide biosynthetic process	1/33	56/8591	0.19444	0.298302	ENSG00000087460	1
BP	GO:0070252	actin-mediated cell contraction	1/33	56/8591	0.19444	0.298302	ENSG00000127914	1
BP	GO:0072175	epithelial tube formation	1/33	56/8591	0.19444	0.298302	ENSG00000117707	1
BP	GO:0098661	inorganic anion transmembrane transport	1/33	56/8591	0.19444	0.298302	ENSG00000184908	1
BP	GO:1900373	positive regulation of purine nucleotide biosynthetic process	1/33	56/8591	0.19444	0.298302	ENSG00000087460	1
BP	GO:2001237	negative regulation of extrinsic apoptotic signaling pathway	1/33	56/8591	0.19444	0.298302	ENSG00000204389	1
BP	GO:0042326	negative regulation of phosphorylation	2/33	213/8591	0.19676	0.301209	ENSG00000060237/ENSG00000130829	2
BP	GO:0019218	regulation of steroid metabolic process	1/33	57/8591	0.197554	0.301209	ENSG00000117707	1
BP	GO:0022600	digestive system process	1/33	57/8591	0.197554	0.301209	ENSG00000060237	1
BP	GO:0032434	regulation of proteasomal ubiquitin-dependent protein catabolic process	1/33	57/8591	0.197554	0.301209	ENSG00000204389	1
BP	GO:0034332	adherens junction organization	1/33	57/8591	0.197554	0.301209	ENSG00000113905	1
BP	GO:0050729	positive regulation of inflammatory response	1/33	57/8591	0.197554	0.301209	ENSG00000175445	1
BP	GO:0010817	regulation of hormone levels	2/33	214/8591	0.198162	0.301516	ENSG00000087460/ENSG00000135821	2
BP	GO:0040017	positive regulation of locomotion	2/33	214/8591	0.198162	0.301516	ENSG00000122861/ENSG00000117707	2
BP	GO:1901990	regulation of mitotic cell cycle phase transition	2/33	215/8591	0.199566	0.303134	ENSG00000126803/ENSG00000127914	2
BP	GO:0007006	mitochondrial membrane organization	1/33	58/8591	0.200657	0.303134	ENSG00000204389	1
BP	GO:0032273	positive regulation of protein polymerization	1/33	58/8591	0.200657	0.303134	ENSG00000204389	1
BP	GO:0042177	negative regulation of protein catabolic process	1/33	58/8591	0.200657	0.303134	ENSG00000101439	1
BP	GO:0048593	camera-type eye morphogenesis	1/33	58/8591	0.200657	0.303134	ENSG00000117707	1
BP	GO:0055088	lipid homeostasis	1/33	58/8591	0.200657	0.303134	ENSG00000175445	1
BP	GO:0090100	positive regulation of transmembrane receptor protein serine/threonine kinase signaling pathway	1/33	58/8591	0.200657	0.303134	ENSG00000102678	1
BP	GO:0001936	regulation of endothelial cell proliferation	1/33	59/8591	0.203749	0.305006	ENSG00000117707	1
BP	GO:0006633	fatty acid biosynthetic process	1/33	59/8591	0.203749	0.305006	ENSG00000175445	1
BP	GO:0007030	Golgi organization	1/33	59/8591	0.203749	0.305006	ENSG00000127914	1
BP	GO:0018210	peptidyl-threonine modification	1/33	59/8591	0.203749	0.305006	ENSG00000060237	1
BP	GO:0019079	viral genome replication	1/33	59/8591	0.203749	0.305006	ENSG00000117707	1
BP	GO:0030968	endoplasmic reticulum unfolded protein response	1/33	59/8591	0.203749	0.305006	ENSG00000204389	1
BP	GO:0048525	negative regulation of viral process	1/33	59/8591	0.203749	0.305006	ENSG00000117707	1
BP	GO:0061337	cardiac conduction	1/33	59/8591	0.203749	0.305006	ENSG00000127914	1
BP	GO:0072006	nephron development	1/33	59/8591	0.203749	0.305006	ENSG00000169344	1
BP	GO:0031349	positive regulation of defense response	2/33	219/8591	0.205195	0.306861	ENSG00000175445/ENSG00000204389	2
BP	GO:0006661	phosphatidylinositol biosynthetic process	1/33	60/8591	0.206828	0.307442	ENSG00000102678	1
BP	GO:0007270	neuron-neuron synaptic transmission	1/33	60/8591	0.206828	0.307442	ENSG00000135821	1
BP	GO:0045727	positive regulation of translation	1/33	60/8591	0.206828	0.307442	ENSG00000167658	1
BP	GO:0050806	positive regulation of synaptic transmission	1/33	60/8591	0.206828	0.307442	ENSG00000135821	1
BP	GO:0055007	cardiac muscle cell differentiation	1/33	60/8591	0.206828	0.307442	ENSG00000117707	1
BP	GO:0060491	regulation of cell projection assembly	1/33	60/8591	0.206828	0.307442	ENSG00000113905	1
BP	GO:0009100	glycoprotein metabolic process	2/33	221/8591	0.208017	0.30859	ENSG00000169344/ENSG00000101439	2
BP	GO:1904951	positive regulation of establishment of protein localization	2/33	221/8591	0.208017	0.30859	ENSG00000175445/ENSG00000135821	2
BP	GO:0008544	epidermis development	2/33	222/8591	0.20943	0.309827	ENSG00000087460/ENSG00000118523	2
BP	GO:0048285	organelle fission	2/33	222/8591	0.20943	0.309827	ENSG00000126803/ENSG00000204389	2
BP	GO:0045598	regulation of fat cell differentiation	1/33	61/8591	0.209897	0.309827	ENSG00000148671	1
BP	GO:0090263	positive regulation of canonical Wnt signaling pathway	1/33	61/8591	0.209897	0.309827	ENSG00000102678	1
BP	GO:1990138	neuron projection extension	1/33	61/8591	0.209897	0.309827	ENSG00000055163	1
BP	GO:0000187	activation of MAPK activity	1/33	62/8591	0.212953	0.312163	ENSG00000130829	1
BP	GO:0003014	renal system process	1/33	62/8591	0.212953	0.312163	ENSG00000087460	1
BP	GO:0006275	regulation of DNA replication	1/33	62/8591	0.212953	0.312163	ENSG00000101439	1
BP	GO:0010634	positive regulation of epithelial cell migration	1/33	62/8591	0.212953	0.312163	ENSG00000117707	1
BP	GO:0033135	regulation of peptidyl-serine phosphorylation	1/33	62/8591	0.212953	0.312163	ENSG00000127914	1
BP	GO:0034620	cellular response to unfolded protein	1/33	62/8591	0.212953	0.312163	ENSG00000204389	1
BP	GO:0035148	tube formation	1/33	62/8591	0.212953	0.312163	ENSG00000117707	1
BP	GO:1901987	regulation of cell cycle phase transition	2/33	226/8591	0.215092	0.313961	ENSG00000126803/ENSG00000127914	2
BP	GO:0001508	action potential	1/33	63/8591	0.215998	0.313961	ENSG00000127914	1
BP	GO:0001906	cell killing	1/33	63/8591	0.215998	0.313961	ENSG00000113905	1
BP	GO:0021915	neural tube development	1/33	63/8591	0.215998	0.313961	ENSG00000117707	1
BP	GO:0042303	molting cycle	1/33	63/8591	0.215998	0.313961	ENSG00000087460	1
BP	GO:0042633	hair cycle	1/33	63/8591	0.215998	0.313961	ENSG00000087460	1
BP	GO:0048565	digestive tract development	1/33	63/8591	0.215998	0.313961	ENSG00000102678	1
BP	GO:0051302	regulation of cell division	1/33	63/8591	0.215998	0.313961	ENSG00000102678	1
BP	GO:0050778	positive regulation of immune response	3/33	419/8591	0.216242	0.313961	ENSG00000055163/ENSG00000204389/ENSG00000113905	3
BP	GO:0046700	heterocycle catabolic process	2/33	227/8591	0.21651	0.313961	ENSG00000173598/ENSG00000204389	2
BP	GO:1901615	organic hydroxy compound metabolic process	2/33	227/8591	0.21651	0.313961	ENSG00000173598/ENSG00000117707	2
BP	GO:0044270	cellular nitrogen compound catabolic process	2/33	228/8591	0.217929	0.31571	ENSG00000173598/ENSG00000204389	2
BP	GO:0001935	endothelial cell proliferation	1/33	64/8591	0.219032	0.316689	ENSG00000117707	1
BP	GO:0035264	multicellular organism growth	1/33	64/8591	0.219032	0.316689	ENSG00000087460	1
BP	GO:0040012	regulation of locomotion	3/33	422/8591	0.219286	0.316746	ENSG00000122861/ENSG00000113905/ENSG00000117707	3
BP	GO:1903047	mitotic cell cycle process	3/33	424/8591	0.22132	0.31754	ENSG00000126803/ENSG00000204389/ENSG00000127914	3
BP	GO:0003205	cardiac chamber development	1/33	65/8591	0.222055	0.31754	ENSG00000117707	1
BP	GO:0035296	regulation of tube diameter	1/33	65/8591	0.222055	0.31754	ENSG00000113889	1
BP	GO:0035303	regulation of dephosphorylation	1/33	65/8591	0.222055	0.31754	ENSG00000060237	1
BP	GO:0046683	response to organophosphorus	1/33	65/8591	0.222055	0.31754	ENSG00000127914	1
BP	GO:0061351	neural precursor cell proliferation	1/33	65/8591	0.222055	0.31754	ENSG00000117707	1
BP	GO:0097746	regulation of blood vessel diameter	1/33	65/8591	0.222055	0.31754	ENSG00000113889	1
BP	GO:1902107	positive regulation of leukocyte differentiation	1/33	65/8591	0.222055	0.31754	ENSG00000087460	1
BP	GO:1905952	regulation of lipid localization	1/33	65/8591	0.222055	0.31754	ENSG00000175445	1
BP	GO:0006875	cellular metal ion homeostasis	2/33	231/8591	0.222192	0.31754	ENSG00000113889/ENSG00000113946	2
BP	GO:0019439	aromatic compound catabolic process	2/33	231/8591	0.222192	0.31754	ENSG00000173598/ENSG00000204389	2
BP	GO:0006913	nucleocytoplasmic transport	2/33	233/8591	0.225039	0.31949	ENSG00000173598/ENSG00000102678	2
BP	GO:0006720	isoprenoid metabolic process	1/33	66/8591	0.225066	0.31949	ENSG00000175445	1
BP	GO:0007224	smoothened signaling pathway	1/33	66/8591	0.225066	0.31949	ENSG00000102678	1
BP	GO:0016525	negative regulation of angiogenesis	1/33	66/8591	0.225066	0.31949	ENSG00000113905	1
BP	GO:0030048	actin filament-based movement	1/33	66/8591	0.225066	0.31949	ENSG00000127914	1
BP	GO:0031124	mRNA 3'-end processing	1/33	66/8591	0.225066	0.31949	ENSG00000070756	1
BP	GO:0045471	response to ethanol	1/33	66/8591	0.225066	0.31949	ENSG00000167658	1
BP	GO:0007417	central nervous system development	3/33	429/8591	0.226425	0.320859	ENSG00000101439/ENSG00000117707/ENSG00000102678	3
BP	GO:1901652	response to peptide	2/33	234/8591	0.226463	0.320859	ENSG00000087460/ENSG00000118523	2
BP	GO:0030031	cell projection assembly	2/33	235/8591	0.227889	0.321286	ENSG00000113905/ENSG00000127914	2
BP	GO:0035821	modification of morphology or physiology of other organism	1/33	67/8591	0.228065	0.321286	ENSG00000113905	1
BP	GO:0060041	retina development in camera-type eye	1/33	67/8591	0.228065	0.321286	ENSG00000117707	1
BP	GO:0060401	cytosolic calcium ion transport	1/33	67/8591	0.228065	0.321286	ENSG00000118523	1
BP	GO:0071248	cellular response to metal ion	1/33	67/8591	0.228065	0.321286	ENSG00000060237	1
BP	GO:2000181	negative regulation of blood vessel morphogenesis	1/33	67/8591	0.228065	0.321286	ENSG00000113905	1
BP	GO:0006935	chemotaxis	2/33	237/8591	0.230742	0.322431	ENSG00000122861/ENSG00000113905	2
BP	GO:0051169	nuclear transport	2/33	237/8591	0.230742	0.322431	ENSG00000173598/ENSG00000102678	2
BP	GO:1902532	negative regulation of intracellular signal transduction	2/33	237/8591	0.230742	0.322431	ENSG00000204389/ENSG00000130829	2
BP	GO:0001889	liver development	1/33	68/8591	0.231054	0.322431	ENSG00000117707	1
BP	GO:0016202	regulation of striated muscle tissue development	1/33	68/8591	0.231054	0.322431	ENSG00000102678	1
BP	GO:0045981	positive regulation of nucleotide metabolic process	1/33	68/8591	0.231054	0.322431	ENSG00000087460	1
BP	GO:0050821	protein stabilization	1/33	68/8591	0.231054	0.322431	ENSG00000204389	1
BP	GO:0072073	kidney epithelium development	1/33	68/8591	0.231054	0.322431	ENSG00000169344	1
BP	GO:1900544	positive regulation of purine nucleotide metabolic process	1/33	68/8591	0.231054	0.322431	ENSG00000087460	1
BP	GO:1901861	regulation of muscle tissue development	1/33	68/8591	0.231054	0.322431	ENSG00000102678	1
BP	GO:0008380	RNA splicing	2/33	238/8591	0.232169	0.323238	ENSG00000204389/ENSG00000124942	2
BP	GO:0042330	taxis	2/33	238/8591	0.232169	0.323238	ENSG00000122861/ENSG00000113905	2
BP	GO:0051259	protein oligomerization	2/33	239/8591	0.233598	0.323238	ENSG00000135821/ENSG00000124942	2
BP	GO:0007188	adenylate cyclase-modulating G-protein coupled receptor signaling pathway	1/33	69/8591	0.234031	0.323238	ENSG00000087460	1
BP	GO:0009267	cellular response to starvation	1/33	69/8591	0.234031	0.323238	ENSG00000135821	1
BP	GO:0014074	response to purine-containing compound	1/33	69/8591	0.234031	0.323238	ENSG00000127914	1
BP	GO:0031345	negative regulation of cell projection organization	1/33	69/8591	0.234031	0.323238	ENSG00000113905	1
BP	GO:0046434	organophosphate catabolic process	1/33	69/8591	0.234031	0.323238	ENSG00000173598	1
BP	GO:0046718	viral entry into host cell	1/33	69/8591	0.234031	0.323238	ENSG00000204389	1
BP	GO:0055123	digestive system development	1/33	69/8591	0.234031	0.323238	ENSG00000102678	1
BP	GO:0061008	hepaticobiliary system development	1/33	69/8591	0.234031	0.323238	ENSG00000117707	1
BP	GO:0015672	monovalent inorganic cation transport	2/33	241/8591	0.236456	0.324912	ENSG00000060237/ENSG00000127914	2
BP	GO:0015698	inorganic anion transport	1/33	70/8591	0.236997	0.324912	ENSG00000184908	1
BP	GO:0019722	calcium-mediated signaling	1/33	70/8591	0.236997	0.324912	ENSG00000173598	1
BP	GO:0030902	hindbrain development	1/33	70/8591	0.236997	0.324912	ENSG00000117707	1
BP	GO:0035967	cellular response to topologically incorrect protein	1/33	70/8591	0.236997	0.324912	ENSG00000204389	1
BP	GO:0046330	positive regulation of JNK cascade	1/33	70/8591	0.236997	0.324912	ENSG00000118523	1
BP	GO:0048634	regulation of muscle organ development	1/33	70/8591	0.236997	0.324912	ENSG00000102678	1
BP	GO:2001257	regulation of cation channel activity	1/33	70/8591	0.236997	0.324912	ENSG00000124942	1
BP	GO:1901361	organic cyclic compound catabolic process	2/33	242/8591	0.237886	0.32583	ENSG00000173598/ENSG00000204389	2
BP	GO:0007283	spermatogenesis	2/33	243/8591	0.239317	0.327147	ENSG00000126803/ENSG00000127324	2
BP	GO:0034250	positive regulation of cellular amide metabolic process	1/33	71/8591	0.239952	0.327147	ENSG00000167658	1
BP	GO:0035150	regulation of tube size	1/33	71/8591	0.239952	0.327147	ENSG00000113889	1
BP	GO:0050880	regulation of blood vessel size	1/33	71/8591	0.239952	0.327147	ENSG00000113889	1
BP	GO:0051897	positive regulation of protein kinase B signaling	1/33	71/8591	0.239952	0.327147	ENSG00000102678	1
BP	GO:0019058	viral life cycle	2/33	245/8591	0.242181	0.329882	ENSG00000204389/ENSG00000117707	2
BP	GO:0051092	positive regulation of NF-kappaB transcription factor activity	1/33	72/8591	0.242896	0.330249	ENSG00000204389	1
BP	GO:1901343	negative regulation of vasculature development	1/33	72/8591	0.242896	0.330249	ENSG00000113905	1
BP	GO:0007507	heart development	2/33	247/8591	0.245046	0.332563	ENSG00000117707/ENSG00000102678	2
BP	GO:0051051	negative regulation of transport	2/33	247/8591	0.245046	0.332563	ENSG00000060237/ENSG00000204389	2
BP	GO:0007286	spermatid development	1/33	73/8591	0.245829	0.33332	ENSG00000126803	1
BP	GO:0048232	male gamete generation	2/33	248/8591	0.24648	0.333897	ENSG00000126803/ENSG00000127324	2
BP	GO:0006414	translational elongation	1/33	74/8591	0.248751	0.335745	ENSG00000167658	1
BP	GO:0048515	spermatid differentiation	1/33	74/8591	0.248751	0.335745	ENSG00000126803	1
BP	GO:0050684	regulation of mRNA processing	1/33	74/8591	0.248751	0.335745	ENSG00000204389	1
BP	GO:0097529	myeloid leukocyte migration	1/33	74/8591	0.248751	0.335745	ENSG00000169344	1
BP	GO:0016337	single organismal cell-cell adhesion	2/33	251/8591	0.250783	0.33818	ENSG00000169344/ENSG00000087460	2
BP	GO:0031330	negative regulation of cellular catabolic process	1/33	75/8591	0.251661	0.338749	ENSG00000101439	1
BP	GO:0034614	cellular response to reactive oxygen species	1/33	75/8591	0.251661	0.338749	ENSG00000101439	1
BP	GO:0035051	cardiocyte differentiation	1/33	76/8591	0.254561	0.341721	ENSG00000117707	1
BP	GO:0043433	negative regulation of sequence-specific DNA binding transcription factor activity	1/33	76/8591	0.254561	0.341721	ENSG00000117707	1
BP	GO:0071241	cellular response to inorganic substance	1/33	76/8591	0.254561	0.341721	ENSG00000060237	1
BP	GO:0019752	carboxylic acid metabolic process	3/33	458/8591	0.25649	0.343421	ENSG00000175445/ENSG00000135821/ENSG00000117707	3
BP	GO:0032880	regulation of protein localization	3/33	458/8591	0.25649	0.343421	ENSG00000087460/ENSG00000175445/ENSG00000135821	3
BP	GO:0008643	carbohydrate transport	1/33	77/8591	0.25745	0.343421	ENSG00000174514	1
BP	GO:0043409	negative regulation of MAPK cascade	1/33	77/8591	0.25745	0.343421	ENSG00000130829	1
BP	GO:0048592	eye morphogenesis	1/33	77/8591	0.25745	0.343421	ENSG00000117707	1
BP	GO:0050920	regulation of chemotaxis	1/33	77/8591	0.25745	0.343421	ENSG00000113905	1
BP	GO:0061136	regulation of proteasomal protein catabolic process	1/33	77/8591	0.25745	0.343421	ENSG00000204389	1
BP	GO:0055065	metal ion homeostasis	2/33	256/8591	0.257962	0.343795	ENSG00000113889/ENSG00000113946	2
BP	GO:0010565	regulation of cellular ketone metabolic process	1/33	78/8591	0.260328	0.346015	ENSG00000117707	1
BP	GO:0031397	negative regulation of protein ubiquitination	1/33	78/8591	0.260328	0.346015	ENSG00000204389	1
BP	GO:0031960	response to corticosteroid	1/33	78/8591	0.260328	0.346015	ENSG00000118523	1
BP	GO:0007126	meiotic nuclear division	1/33	79/8591	0.263196	0.348887	ENSG00000126803	1
BP	GO:0030177	positive regulation of Wnt signaling pathway	1/33	79/8591	0.263196	0.348887	ENSG00000102678	1
BP	GO:2001236	regulation of extrinsic apoptotic signaling pathway	1/33	79/8591	0.263196	0.348887	ENSG00000204389	1
BP	GO:0002433	immune response-regulating cell surface receptor signaling pathway involved in phagocytosis	1/33	80/8591	0.266052	0.350791	ENSG00000055163	1
BP	GO:0019827	stem cell population maintenance	1/33	80/8591	0.266052	0.350791	ENSG00000117707	1
BP	GO:0038094	Fc-gamma receptor signaling pathway	1/33	80/8591	0.266052	0.350791	ENSG00000055163	1
BP	GO:0038096	Fc-gamma receptor signaling pathway involved in phagocytosis	1/33	80/8591	0.266052	0.350791	ENSG00000055163	1
BP	GO:0046890	regulation of lipid biosynthetic process	1/33	80/8591	0.266052	0.350791	ENSG00000117707	1
BP	GO:0070374	positive regulation of ERK1 and ERK2 cascade	1/33	80/8591	0.266052	0.350791	ENSG00000118523	1
BP	GO:0001959	regulation of cytokine-mediated signaling pathway	1/33	81/8591	0.268898	0.352349	ENSG00000204389	1
BP	GO:0003018	vascular process in circulatory system	1/33	81/8591	0.268898	0.352349	ENSG00000113889	1
BP	GO:0030260	entry into host cell	1/33	81/8591	0.268898	0.352349	ENSG00000204389	1
BP	GO:0044409	entry into host	1/33	81/8591	0.268898	0.352349	ENSG00000204389	1
BP	GO:0051806	entry into cell of other organism involved in symbiotic interaction	1/33	81/8591	0.268898	0.352349	ENSG00000204389	1
BP	GO:0051828	entry into other organism involved in symbiotic interaction	1/33	81/8591	0.268898	0.352349	ENSG00000204389	1
BP	GO:0055002	striated muscle cell development	1/33	81/8591	0.268898	0.352349	ENSG00000117707	1
BP	GO:0002431	Fc receptor mediated stimulatory signaling pathway	1/33	82/8591	0.271733	0.353253	ENSG00000055163	1
BP	GO:0007051	spindle organization	1/33	82/8591	0.271733	0.353253	ENSG00000204389	1
BP	GO:0021543	pallium development	1/33	82/8591	0.271733	0.353253	ENSG00000117707	1
BP	GO:0021953	central nervous system neuron differentiation	1/33	82/8591	0.271733	0.353253	ENSG00000117707	1
BP	GO:0042594	response to starvation	1/33	82/8591	0.271733	0.353253	ENSG00000135821	1
BP	GO:0061138	morphogenesis of a branching epithelium	1/33	82/8591	0.271733	0.353253	ENSG00000117707	1
BP	GO:0070507	regulation of microtubule cytoskeleton organization	1/33	82/8591	0.271733	0.353253	ENSG00000204389	1
BP	GO:0071478	cellular response to radiation	1/33	82/8591	0.271733	0.353253	ENSG00000148671	1
BP	GO:1903046	meiotic cell cycle process	1/33	82/8591	0.271733	0.353253	ENSG00000126803	1
BP	GO:0030003	cellular cation homeostasis	2/33	267/8591	0.273777	0.355598	ENSG00000113889/ENSG00000113946	2
BP	GO:0007584	response to nutrient	1/33	83/8591	0.274557	0.355677	ENSG00000167658	1
BP	GO:0090501	RNA phosphodiester bond hydrolysis	1/33	83/8591	0.274557	0.355677	ENSG00000204389	1
BP	GO:0098727	maintenance of cell number	1/33	83/8591	0.274557	0.355677	ENSG00000117707	1
BP	GO:0060548	negative regulation of cell death	3/33	477/8591	0.276529	0.356208	ENSG00000204389/ENSG00000101439/ENSG00000118523	3
BP	GO:0032787	monocarboxylic acid metabolic process	2/33	269/8591	0.276653	0.356208	ENSG00000175445/ENSG00000117707	2
BP	GO:0001505	regulation of neurotransmitter levels	1/33	84/8591	0.277371	0.356208	ENSG00000135821	1
BP	GO:0002478	antigen processing and presentation of exogenous peptide antigen	1/33	84/8591	0.277371	0.356208	ENSG00000174080	1
BP	GO:0006479	protein methylation	1/33	84/8591	0.277371	0.356208	ENSG00000167658	1
BP	GO:0006836	neurotransmitter transport	1/33	84/8591	0.277371	0.356208	ENSG00000135821	1
BP	GO:0008213	protein alkylation	1/33	84/8591	0.277371	0.356208	ENSG00000167658	1
BP	GO:0031669	cellular response to nutrient levels	1/33	84/8591	0.277371	0.356208	ENSG00000135821	1
BP	GO:1903311	regulation of mRNA metabolic process	1/33	84/8591	0.277371	0.356208	ENSG00000204389	1
BP	GO:1903321	negative regulation of protein modification by small protein conjugation or removal	1/33	84/8591	0.277371	0.356208	ENSG00000204389	1
BP	GO:0006873	cellular ion homeostasis	2/33	271/8591	0.27953	0.357639	ENSG00000113889/ENSG00000113946	2
BP	GO:0007187	G-protein coupled receptor signaling pathway, coupled to cyclic nucleotide second messenger	1/33	85/8591	0.280174	0.357639	ENSG00000087460	1
BP	GO:0019884	antigen processing and presentation of exogenous antigen	1/33	85/8591	0.280174	0.357639	ENSG00000174080	1
BP	GO:0030278	regulation of ossification	1/33	85/8591	0.280174	0.357639	ENSG00000087460	1
BP	GO:0035637	multicellular organismal signaling	1/33	85/8591	0.280174	0.357639	ENSG00000127914	1
BP	GO:0071804	cellular potassium ion transport	1/33	85/8591	0.280174	0.357639	ENSG00000127914	1
BP	GO:0071805	potassium ion transmembrane transport	1/33	85/8591	0.280174	0.357639	ENSG00000127914	1
BP	GO:0050865	regulation of cell activation	2/33	273/8591	0.282406	0.358731	ENSG00000113905/ENSG00000118523	2
BP	GO:0071407	cellular response to organic cyclic compound	2/33	273/8591	0.282406	0.358731	ENSG00000087460/ENSG00000127914	2
BP	GO:0097190	apoptotic signaling pathway	2/33	273/8591	0.282406	0.358731	ENSG00000204389/ENSG00000165887	2
BP	GO:0002831	regulation of response to biotic stimulus	1/33	86/8591	0.282967	0.358731	ENSG00000113905	1
BP	GO:0007179	transforming growth factor beta receptor signaling pathway	1/33	86/8591	0.282967	0.358731	ENSG00000204389	1
BP	GO:0050707	regulation of cytokine secretion	1/33	86/8591	0.282967	0.358731	ENSG00000175445	1
BP	GO:0060759	regulation of response to cytokine stimulus	1/33	86/8591	0.282967	0.358731	ENSG00000204389	1
BP	GO:1903708	positive regulation of hemopoiesis	1/33	86/8591	0.282967	0.358731	ENSG00000087460	1
BP	GO:0001763	morphogenesis of a branching structure	1/33	87/8591	0.285749	0.360716	ENSG00000117707	1
BP	GO:0006814	sodium ion transport	1/33	87/8591	0.285749	0.360716	ENSG00000060237	1
BP	GO:0055001	muscle cell development	1/33	87/8591	0.285749	0.360716	ENSG00000117707	1
BP	GO:1901796	regulation of signal transduction by p53 class mediator	1/33	87/8591	0.285749	0.360716	ENSG00000165887	1
BP	GO:2000021	regulation of ion homeostasis	1/33	87/8591	0.285749	0.360716	ENSG00000169344	1
BP	GO:0032874	positive regulation of stress-activated MAPK cascade	1/33	88/8591	0.288521	0.362362	ENSG00000118523	1
BP	GO:0043488	regulation of mRNA stability	1/33	88/8591	0.288521	0.362362	ENSG00000204389	1
BP	GO:0043901	negative regulation of multi-organism process	1/33	88/8591	0.288521	0.362362	ENSG00000117707	1
BP	GO:0051054	positive regulation of DNA metabolic process	1/33	88/8591	0.288521	0.362362	ENSG00000101439	1
BP	GO:0070304	positive regulation of stress-activated protein kinase signaling cascade	1/33	88/8591	0.288521	0.362362	ENSG00000118523	1
BP	GO:1903052	positive regulation of proteolysis involved in cellular protein catabolic process	1/33	88/8591	0.288521	0.362362	ENSG00000204389	1
BP	GO:0022603	regulation of anatomical structure morphogenesis	3/33	489/8591	0.289288	0.363018	ENSG00000101439/ENSG00000113905/ENSG00000117707	3
BP	GO:0007268	chemical synaptic transmission	2/33	279/8591	0.291032	0.36446	ENSG00000135821/ENSG00000127914	2
BP	GO:0098916	anterograde trans-synaptic signaling	2/33	279/8591	0.291032	0.36446	ENSG00000135821/ENSG00000127914	2
BP	GO:0007088	regulation of mitotic nuclear division	1/33	89/8591	0.291282	0.36446	ENSG00000204389	1
BP	GO:0006259	DNA metabolic process	3/33	491/8591	0.291421	0.36446	ENSG00000087460/ENSG00000101439/ENSG00000118523	3
BP	GO:0099536	synaptic signaling	2/33	280/8591	0.292469	0.364871	ENSG00000135821/ENSG00000127914	2
BP	GO:0099537	trans-synaptic signaling	2/33	280/8591	0.292469	0.364871	ENSG00000135821/ENSG00000127914	2
BP	GO:0000278	mitotic cell cycle	3/33	492/8591	0.292488	0.364871	ENSG00000126803/ENSG00000204389/ENSG00000127914	3
BP	GO:0008217	regulation of blood pressure	1/33	90/8591	0.294033	0.366182	ENSG00000060237	1
BP	GO:0048588	developmental cell growth	1/33	90/8591	0.294033	0.366182	ENSG00000055163	1
BP	GO:0098602	single organism cell adhesion	2/33	282/8591	0.295342	0.367504	ENSG00000169344/ENSG00000087460	2
BP	GO:0007586	digestion	1/33	91/8591	0.296773	0.367741	ENSG00000060237	1
BP	GO:0030178	negative regulation of Wnt signaling pathway	1/33	91/8591	0.296773	0.367741	ENSG00000102678	1
BP	GO:0043281	regulation of cysteine-type endopeptidase activity involved in apoptotic process	1/33	91/8591	0.296773	0.367741	ENSG00000118523	1
BP	GO:0046328	regulation of JNK cascade	1/33	91/8591	0.296773	0.367741	ENSG00000118523	1
BP	GO:0060560	developmental growth involved in morphogenesis	1/33	91/8591	0.296773	0.367741	ENSG00000055163	1
BP	GO:0022406	membrane docking	1/33	92/8591	0.299503	0.369887	ENSG00000127914	1
BP	GO:0046488	phosphatidylinositol metabolic process	1/33	92/8591	0.299503	0.369887	ENSG00000102678	1
BP	GO:0046822	regulation of nucleocytoplasmic transport	1/33	92/8591	0.299503	0.369887	ENSG00000173598	1
BP	GO:0048002	antigen processing and presentation of peptide antigen	1/33	92/8591	0.299503	0.369887	ENSG00000174080	1
BP	GO:0002244	hematopoietic progenitor cell differentiation	1/33	93/8591	0.302223	0.372315	ENSG00000167658	1
BP	GO:0006367	transcription initiation from RNA polymerase II promoter	1/33	93/8591	0.302223	0.372315	ENSG00000118523	1
BP	GO:1903900	regulation of viral life cycle	1/33	93/8591	0.302223	0.372315	ENSG00000117707	1
BP	GO:0006397	mRNA processing	2/33	288/8591	0.303956	0.373172	ENSG00000070756/ENSG00000204389	2
BP	GO:0002573	myeloid leukocyte differentiation	1/33	94/8591	0.304933	0.373172	ENSG00000087460	1
BP	GO:0006405	RNA export from nucleus	1/33	94/8591	0.304933	0.373172	ENSG00000173598	1
BP	GO:0010821	regulation of mitochondrion organization	1/33	94/8591	0.304933	0.373172	ENSG00000204389	1
BP	GO:0031668	cellular response to extracellular stimulus	1/33	94/8591	0.304933	0.373172	ENSG00000135821	1
BP	GO:0032271	regulation of protein polymerization	1/33	94/8591	0.304933	0.373172	ENSG00000204389	1
BP	GO:0033209	tumor necrosis factor-mediated signaling pathway	1/33	94/8591	0.304933	0.373172	ENSG00000204389	1
BP	GO:0034329	cell junction assembly	1/33	94/8591	0.304933	0.373172	ENSG00000113905	1
BP	GO:0032886	regulation of microtubule-based process	1/33	95/8591	0.307632	0.376164	ENSG00000204389	1
BP	GO:0043623	cellular protein complex assembly	2/33	291/8591	0.308257	0.376308	ENSG00000204389/ENSG00000127914	2
BP	GO:0044772	mitotic cell cycle phase transition	2/33	291/8591	0.308257	0.376308	ENSG00000126803/ENSG00000127914	2
BP	GO:0002221	pattern recognition receptor signaling pathway	1/33	96/8591	0.310322	0.378205	ENSG00000204389	1
BP	GO:0043487	regulation of RNA stability	1/33	96/8591	0.310322	0.378205	ENSG00000204389	1
BP	GO:0055080	cation homeostasis	2/33	293/8591	0.311123	0.37887	ENSG00000113889/ENSG00000113946	2
BP	GO:0046474	glycerophospholipid biosynthetic process	1/33	97/8591	0.313001	0.380219	ENSG00000102678	1
BP	GO:0060348	bone development	1/33	97/8591	0.313001	0.380219	ENSG00000087460	1
BP	GO:1901654	response to ketone	1/33	97/8591	0.313001	0.380219	ENSG00000087460	1
BP	GO:0098771	inorganic ion homeostasis	2/33	296/8591	0.315418	0.382208	ENSG00000113889/ENSG00000113946	2
BP	GO:0006694	steroid biosynthetic process	1/33	98/8591	0.31567	0.382208	ENSG00000117707	1
BP	GO:0050663	cytokine secretion	1/33	98/8591	0.31567	0.382208	ENSG00000175445	1
BP	GO:0051896	regulation of protein kinase B signaling	1/33	98/8591	0.31567	0.382208	ENSG00000102678	1
BP	GO:0006813	potassium ion transport	1/33	99/8591	0.318329	0.38386	ENSG00000127914	1
BP	GO:0044242	cellular lipid catabolic process	1/33	99/8591	0.318329	0.38386	ENSG00000175445	1
BP	GO:0051783	regulation of nuclear division	1/33	99/8591	0.318329	0.38386	ENSG00000204389	1
BP	GO:1901605	alpha-amino acid metabolic process	1/33	99/8591	0.318329	0.38386	ENSG00000135821	1
BP	GO:1903364	positive regulation of cellular protein catabolic process	1/33	99/8591	0.318329	0.38386	ENSG00000204389	1
BP	GO:0033002	muscle cell proliferation	1/33	100/8591	0.320978	0.386304	ENSG00000102678	1
BP	GO:0043406	positive regulation of MAP kinase activity	1/33	100/8591	0.320978	0.386304	ENSG00000130829	1
BP	GO:0007017	microtubule-based process	2/33	300/8591	0.321138	0.386304	ENSG00000204389/ENSG00000127914	2
BP	GO:0044770	cell cycle phase transition	2/33	305/8591	0.328274	0.394568	ENSG00000126803/ENSG00000127914	2
BP	GO:0046777	protein autophosphorylation	1/33	103/8591	0.328865	0.394638	ENSG00000060237	1
BP	GO:2001234	negative regulation of apoptotic signaling pathway	1/33	103/8591	0.328865	0.394638	ENSG00000204389	1
BP	GO:0019882	antigen processing and presentation	1/33	104/8591	0.331474	0.396805	ENSG00000174080	1
BP	GO:0031647	regulation of protein stability	1/33	104/8591	0.331474	0.396805	ENSG00000204389	1
BP	GO:0051048	negative regulation of secretion	1/33	104/8591	0.331474	0.396805	ENSG00000060237	1
BP	GO:0007276	gamete generation	2/33	308/8591	0.332548	0.397769	ENSG00000126803/ENSG00000127324	2
BP	GO:0060326	cell chemotaxis	1/33	105/8591	0.334074	0.39895	ENSG00000113905	1
BP	GO:0097191	extrinsic apoptotic signaling pathway	1/33	105/8591	0.334074	0.39895	ENSG00000204389	1
BP	GO:0003007	heart morphogenesis	1/33	106/8591	0.336663	0.400289	ENSG00000117707	1
BP	GO:0009895	negative regulation of catabolic process	1/33	106/8591	0.336663	0.400289	ENSG00000101439	1
BP	GO:0042180	cellular ketone metabolic process	1/33	106/8591	0.336663	0.400289	ENSG00000117707	1
BP	GO:0045444	fat cell differentiation	1/33	106/8591	0.336663	0.400289	ENSG00000148671	1
BP	GO:0050730	regulation of peptidyl-tyrosine phosphorylation	1/33	106/8591	0.336663	0.400289	ENSG00000113905	1
BP	GO:0002757	immune response-activating signal transduction	2/33	311/8591	0.336815	0.400289	ENSG00000055163/ENSG00000204389	2
BP	GO:0009636	response to toxic substance	1/33	107/8591	0.339243	0.402529	ENSG00000101439	1
BP	GO:0045216	cell-cell junction organization	1/33	107/8591	0.339243	0.402529	ENSG00000113905	1
BP	GO:0080135	regulation of cellular response to stress	2/33	313/8591	0.339657	0.402697	ENSG00000204389/ENSG00000118523	2
BP	GO:0071560	cellular response to transforming growth factor beta stimulus	1/33	108/8591	0.341813	0.40493	ENSG00000204389	1
BP	GO:0006470	protein dephosphorylation	1/33	109/8591	0.344374	0.406339	ENSG00000130829	1
BP	GO:0021537	telencephalon development	1/33	109/8591	0.344374	0.406339	ENSG00000117707	1
BP	GO:0071559	response to transforming growth factor beta	1/33	109/8591	0.344374	0.406339	ENSG00000204389	1
BP	GO:0071897	DNA biosynthetic process	1/33	109/8591	0.344374	0.406339	ENSG00000118523	1
BP	GO:1901617	organic hydroxy compound biosynthetic process	1/33	109/8591	0.344374	0.406339	ENSG00000117707	1
BP	GO:0060828	regulation of canonical Wnt signaling pathway	1/33	110/8591	0.346925	0.409023	ENSG00000102678	1
BP	GO:0043491	protein kinase B signaling	1/33	112/8591	0.351997	0.414674	ENSG00000102678	1
BP	GO:0002764	immune response-regulating signaling pathway	2/33	323/8591	0.353814	0.416483	ENSG00000055163/ENSG00000204389	2
BP	GO:0032872	regulation of stress-activated MAPK cascade	1/33	114/8591	0.357032	0.41894	ENSG00000118523	1
BP	GO:0051321	meiotic cell cycle	1/33	114/8591	0.357032	0.41894	ENSG00000126803	1
BP	GO:0070302	regulation of stress-activated protein kinase signaling cascade	1/33	114/8591	0.357032	0.41894	ENSG00000118523	1
BP	GO:0098656	anion transmembrane transport	1/33	114/8591	0.357032	0.41894	ENSG00000184908	1
BP	GO:0016054	organic acid catabolic process	1/33	115/8591	0.359535	0.420877	ENSG00000135821	1
BP	GO:0046395	carboxylic acid catabolic process	1/33	115/8591	0.359535	0.420877	ENSG00000135821	1
BP	GO:0051168	nuclear export	1/33	115/8591	0.359535	0.420877	ENSG00000173598	1
BP	GO:0031334	positive regulation of protein complex assembly	1/33	116/8591	0.362028	0.423128	ENSG00000204389	1
BP	GO:0051701	interaction with host	1/33	116/8591	0.362028	0.423128	ENSG00000204389	1
BP	GO:0031123	RNA 3'-end processing	1/33	117/8591	0.364513	0.425696	ENSG00000070756	1
BP	GO:0000075	cell cycle checkpoint	1/33	118/8591	0.366987	0.428248	ENSG00000117707	1
BP	GO:0006352	DNA-templated transcription, initiation	1/33	119/8591	0.369453	0.430447	ENSG00000118523	1
BP	GO:0070372	regulation of ERK1 and ERK2 cascade	1/33	119/8591	0.369453	0.430447	ENSG00000118523	1
BP	GO:0055082	cellular chemical homeostasis	2/33	335/8591	0.370679	0.431536	ENSG00000113889/ENSG00000113946	2
BP	GO:1902105	regulation of leukocyte differentiation	1/33	120/8591	0.371909	0.432629	ENSG00000087460	1
BP	GO:0031329	regulation of cellular catabolic process	2/33	337/8591	0.373475	0.43411	ENSG00000204389/ENSG00000101439	2
BP	GO:0072593	reactive oxygen species metabolic process	1/33	121/8591	0.374356	0.434792	ENSG00000118523	1
BP	GO:0007281	germ cell development	1/33	122/8591	0.376793	0.435915	ENSG00000126803	1
BP	GO:0008654	phospholipid biosynthetic process	1/33	122/8591	0.376793	0.435915	ENSG00000102678	1
BP	GO:0050657	nucleic acid transport	1/33	122/8591	0.376793	0.435915	ENSG00000173598	1
BP	GO:0050658	RNA transport	1/33	122/8591	0.376793	0.435915	ENSG00000173598	1
BP	GO:0050890	cognition	1/33	122/8591	0.376793	0.435915	ENSG00000087460	1
BP	GO:0034330	cell junction organization	1/33	123/8591	0.379222	0.438383	ENSG00000113905	1
BP	GO:0007204	positive regulation of cytosolic calcium ion concentration	1/33	124/8591	0.381641	0.440376	ENSG00000113889	1
BP	GO:0030258	lipid modification	1/33	124/8591	0.381641	0.440376	ENSG00000102678	1
BP	GO:0030855	epithelial cell differentiation	2/33	343/8591	0.381837	0.440376	ENSG00000101439/ENSG00000117707	2
BP	GO:0045165	cell fate commitment	1/33	125/8591	0.384051	0.441897	ENSG00000117707	1
BP	GO:0051091	positive regulation of sequence-specific DNA binding transcription factor activity	1/33	125/8591	0.384051	0.441897	ENSG00000204389	1
BP	GO:0051236	establishment of RNA localization	1/33	125/8591	0.384051	0.441897	ENSG00000173598	1
BP	GO:0042063	gliogenesis	1/33	126/8591	0.386452	0.44397	ENSG00000167658	1
BP	GO:0045637	regulation of myeloid cell differentiation	1/33	126/8591	0.386452	0.44397	ENSG00000087460	1
BP	GO:0030336	negative regulation of cell migration	1/33	127/8591	0.388844	0.445682	ENSG00000113905	1
BP	GO:0070371	ERK1 and ERK2 cascade	1/33	127/8591	0.388844	0.445682	ENSG00000118523	1
BP	GO:1903050	regulation of proteolysis involved in cellular protein catabolic process	1/33	127/8591	0.388844	0.445682	ENSG00000204389	1
BP	GO:0006402	mRNA catabolic process	1/33	128/8591	0.391226	0.448066	ENSG00000204389	1
BP	GO:0038093	Fc receptor signaling pathway	1/33	129/8591	0.3936	0.449742	ENSG00000055163	1
BP	GO:0046034	ATP metabolic process	1/33	129/8591	0.3936	0.449742	ENSG00000204389	1
BP	GO:0060485	mesenchyme development	1/33	129/8591	0.3936	0.449742	ENSG00000102678	1
BP	GO:0006606	protein import into nucleus	1/33	130/8591	0.395965	0.4514	ENSG00000102678	1
BP	GO:0044744	protein targeting to nucleus	1/33	130/8591	0.395965	0.4514	ENSG00000102678	1
BP	GO:1902593	single-organism nuclear import	1/33	130/8591	0.395965	0.4514	ENSG00000102678	1
BP	GO:0002253	activation of immune response	2/33	354/8591	0.397056	0.452296	ENSG00000055163/ENSG00000204389	2
BP	GO:0072376	protein activation cascade	1/33	131/8591	0.398321	0.453388	ENSG00000113889	1
BP	GO:0050804	modulation of synaptic transmission	1/33	132/8591	0.400668	0.45571	ENSG00000135821	1
BP	GO:0010038	response to metal ion	1/33	133/8591	0.403006	0.458018	ENSG00000060237	1
BP	GO:0018105	peptidyl-serine phosphorylation	1/33	135/8591	0.407656	0.462239	ENSG00000127914	1
BP	GO:0051480	regulation of cytosolic calcium ion concentration	1/33	135/8591	0.407656	0.462239	ENSG00000113889	1
BP	GO:0060070	canonical Wnt signaling pathway	1/33	135/8591	0.407656	0.462239	ENSG00000102678	1
BP	GO:0030522	intracellular receptor signaling pathway	1/33	136/8591	0.409967	0.463795	ENSG00000204389	1
BP	GO:0051170	nuclear import	1/33	136/8591	0.409967	0.463795	ENSG00000102678	1
BP	GO:0071496	cellular response to external stimulus	1/33	136/8591	0.409967	0.463795	ENSG00000135821	1
BP	GO:0002758	innate immune response-activating signal transduction	1/33	137/8591	0.41227	0.465335	ENSG00000204389	1
BP	GO:0072331	signal transduction by p53 class mediator	1/33	137/8591	0.41227	0.465335	ENSG00000165887	1
BP	GO:2000146	negative regulation of cell motility	1/33	137/8591	0.41227	0.465335	ENSG00000113905	1
BP	GO:0045732	positive regulation of protein catabolic process	1/33	138/8591	0.414564	0.467568	ENSG00000204389	1
BP	GO:0009205	purine ribonucleoside triphosphate metabolic process	1/33	139/8591	0.41685	0.469075	ENSG00000204389	1
BP	GO:0016042	lipid catabolic process	1/33	139/8591	0.41685	0.469075	ENSG00000175445	1
BP	GO:0060562	epithelial tube morphogenesis	1/33	139/8591	0.41685	0.469075	ENSG00000117707	1
BP	GO:0022412	cellular process involved in reproduction in multicellular organism	1/33	140/8591	0.419127	0.470922	ENSG00000126803	1
BP	GO:0090068	positive regulation of cell cycle process	1/33	140/8591	0.419127	0.470922	ENSG00000118523	1
BP	GO:0009199	ribonucleoside triphosphate metabolic process	1/33	141/8591	0.421395	0.472285	ENSG00000204389	1
BP	GO:0031396	regulation of protein ubiquitination	1/33	141/8591	0.421395	0.472285	ENSG00000204389	1
BP	GO:0051260	protein homooligomerization	1/33	141/8591	0.421395	0.472285	ENSG00000135821	1
BP	GO:0006954	inflammatory response	2/33	372/8591	0.421615	0.472285	ENSG00000113889/ENSG00000175445	2
BP	GO:0006486	protein glycosylation	1/33	142/8591	0.423655	0.47314	ENSG00000169344	1
BP	GO:0015980	energy derivation by oxidation of organic compounds	1/33	142/8591	0.423655	0.47314	ENSG00000087460	1
BP	GO:0043413	macromolecule glycosylation	1/33	142/8591	0.423655	0.47314	ENSG00000169344	1
BP	GO:1903362	regulation of cellular protein catabolic process	1/33	142/8591	0.423655	0.47314	ENSG00000204389	1
BP	GO:0006403	RNA localization	1/33	143/8591	0.425906	0.474224	ENSG00000173598	1
BP	GO:0015931	nucleobase-containing compound transport	1/33	143/8591	0.425906	0.474224	ENSG00000173598	1
BP	GO:0050792	regulation of viral process	1/33	143/8591	0.425906	0.474224	ENSG00000117707	1
BP	GO:0071375	cellular response to peptide hormone stimulus	1/33	143/8591	0.425906	0.474224	ENSG00000087460	1
BP	GO:0006401	RNA catabolic process	1/33	144/8591	0.428148	0.475293	ENSG00000204389	1
BP	GO:0018209	peptidyl-serine modification	1/33	144/8591	0.428148	0.475293	ENSG00000127914	1
BP	GO:0051271	negative regulation of cellular component movement	1/33	144/8591	0.428148	0.475293	ENSG00000113905	1
BP	GO:0071356	cellular response to tumor necrosis factor	1/33	144/8591	0.428148	0.475293	ENSG00000204389	1
BP	GO:0048609	multicellular organismal reproductive process	2/33	378/8591	0.429698	0.476656	ENSG00000126803/ENSG00000127324	2
BP	GO:0009144	purine nucleoside triphosphate metabolic process	1/33	145/8591	0.430382	0.477058	ENSG00000204389	1
BP	GO:0007067	mitotic nuclear division	1/33	146/8591	0.432608	0.479167	ENSG00000204389	1
BP	GO:0032504	multicellular organism reproduction	2/33	381/8591	0.43372	0.480039	ENSG00000126803/ENSG00000127324	2
BP	GO:0000209	protein polyubiquitination	1/33	147/8591	0.434825	0.480801	ENSG00000136153	1
BP	GO:0019953	sexual reproduction	2/33	382/8591	0.435057	0.480801	ENSG00000126803/ENSG00000127324	2
BP	GO:0008202	steroid metabolic process	1/33	148/8591	0.437034	0.482267	ENSG00000117707	1
BP	GO:0071214	cellular response to abiotic stimulus	1/33	148/8591	0.437034	0.482267	ENSG00000148671	1
BP	GO:0002218	activation of innate immune response	1/33	149/8591	0.439234	0.483974	ENSG00000204389	1
BP	GO:0006839	mitochondrial transport	1/33	149/8591	0.439234	0.483974	ENSG00000204389	1
BP	GO:0006066	alcohol metabolic process	1/33	150/8591	0.441426	0.484947	ENSG00000173598	1
BP	GO:0030111	regulation of Wnt signaling pathway	1/33	150/8591	0.441426	0.484947	ENSG00000102678	1
BP	GO:0070085	glycosylation	1/33	150/8591	0.441426	0.484947	ENSG00000169344	1
BP	GO:1903320	regulation of protein modification by small protein conjugation or removal	1/33	150/8591	0.441426	0.484947	ENSG00000204389	1
BP	GO:0034612	response to tumor necrosis factor	1/33	151/8591	0.44361	0.486985	ENSG00000204389	1
BP	GO:0040013	negative regulation of locomotion	1/33	152/8591	0.445786	0.488288	ENSG00000113905	1
BP	GO:0043010	camera-type eye development	1/33	152/8591	0.445786	0.488288	ENSG00000117707	1
BP	GO:0045765	regulation of angiogenesis	1/33	152/8591	0.445786	0.488288	ENSG00000113905	1
BP	GO:0006650	glycerophospholipid metabolic process	1/33	153/8591	0.447953	0.4903	ENSG00000102678	1
BP	GO:0006260	DNA replication	1/33	154/8591	0.450112	0.492299	ENSG00000101439	1
BP	GO:0017038	protein import	1/33	155/8591	0.452263	0.493923	ENSG00000102678	1
BP	GO:0035239	tube morphogenesis	1/33	155/8591	0.452263	0.493923	ENSG00000117707	1
BP	GO:0001701	in utero embryonic development	1/33	156/8591	0.454405	0.495897	ENSG00000162909	1
BP	GO:0009141	nucleoside triphosphate metabolic process	1/33	157/8591	0.45654	0.497494	ENSG00000204389	1
BP	GO:0043903	regulation of symbiosis, encompassing mutualism through parasitism	1/33	157/8591	0.45654	0.497494	ENSG00000117707	1
BP	GO:0030097	hemopoiesis	2/33	399/8591	0.457548	0.498226	ENSG00000087460/ENSG00000167658	2
BP	GO:0043405	regulation of MAP kinase activity	1/33	158/8591	0.458666	0.499077	ENSG00000130829	1
BP	GO:0019725	cellular homeostasis	2/33	401/8591	0.460162	0.500338	ENSG00000113889/ENSG00000113946	2
BP	GO:0045666	positive regulation of neuron differentiation	1/33	159/8591	0.460784	0.500647	ENSG00000117707	1
BP	GO:1901653	cellular response to peptide	1/33	161/8591	0.464997	0.504854	ENSG00000087460	1
BP	GO:0060271	cilium assembly	1/33	163/8591	0.469178	0.508737	ENSG00000127914	1
BP	GO:0009725	response to hormone	2/33	408/8591	0.46926	0.508737	ENSG00000087460/ENSG00000118523	2
BP	GO:0009894	regulation of catabolic process	2/33	409/8591	0.470553	0.509766	ENSG00000204389/ENSG00000101439	2
BP	GO:0010639	negative regulation of organelle organization	1/33	165/8591	0.473327	0.512396	ENSG00000204389	1
BP	GO:0044282	small molecule catabolic process	1/33	166/8591	0.475389	0.514253	ENSG00000135821	1
BP	GO:0016071	mRNA metabolic process	2/33	414/8591	0.476991	0.515234	ENSG00000070756/ENSG00000204389	2
BP	GO:0031347	regulation of defense response	2/33	414/8591	0.476991	0.515234	ENSG00000175445/ENSG00000204389	2
BP	GO:1901342	regulation of vasculature development	1/33	167/8591	0.477444	0.515348	ENSG00000113905	1
BP	GO:1902580	single-organism cellular localization	2/33	415/8591	0.478273	0.515867	ENSG00000127914/ENSG00000102678	2
BP	GO:0006631	fatty acid metabolic process	1/33	168/8591	0.479491	0.516429	ENSG00000175445	1
BP	GO:0044782	cilium organization	1/33	168/8591	0.479491	0.516429	ENSG00000127914	1
BP	GO:0016567	protein ubiquitination	2/33	417/8591	0.480833	0.517497	ENSG00000204389/ENSG00000136153	2
BP	GO:0010608	posttranscriptional regulation of gene expression	2/33	419/8591	0.483385	0.51968	ENSG00000204389/ENSG00000167658	2
BP	GO:0045089	positive regulation of innate immune response	1/33	170/8591	0.483562	0.51968	ENSG00000204389	1
BP	GO:0048534	hematopoietic or lymphoid organ development	2/33	420/8591	0.484658	0.520481	ENSG00000087460/ENSG00000167658	2
BP	GO:0030900	forebrain development	1/33	171/8591	0.485586	0.520722	ENSG00000117707	1
BP	GO:0034504	protein localization to nucleus	1/33	171/8591	0.485586	0.520722	ENSG00000102678	1
BP	GO:0006520	cellular amino acid metabolic process	1/33	172/8591	0.487602	0.522506	ENSG00000135821	1
BP	GO:0006874	cellular calcium ion homeostasis	1/33	174/8591	0.491611	0.526422	ENSG00000113889	1
BP	GO:0000902	cell morphogenesis	2/33	427/8591	0.493521	0.528085	ENSG00000055163/ENSG00000117707	2
BP	GO:0009101	glycoprotein biosynthetic process	1/33	177/8591	0.497568	0.531648	ENSG00000169344	1
BP	GO:0042391	regulation of membrane potential	1/33	177/8591	0.497568	0.531648	ENSG00000127914	1
BP	GO:0007159	leukocyte cell-cell adhesion	1/33	178/8591	0.499539	0.532985	ENSG00000169344	1
BP	GO:0055074	calcium ion homeostasis	1/33	178/8591	0.499539	0.532985	ENSG00000113889	1
BP	GO:0006909	phagocytosis	1/33	179/8591	0.501502	0.53431	ENSG00000055163	1
BP	GO:0031331	positive regulation of cellular catabolic process	1/33	179/8591	0.501502	0.53431	ENSG00000204389	1
BP	GO:0090305	nucleic acid phosphodiester bond hydrolysis	1/33	180/8591	0.503457	0.536009	ENSG00000204389	1
BP	GO:0051052	regulation of DNA metabolic process	1/33	182/8591	0.507346	0.539761	ENSG00000101439	1
BP	GO:0002520	immune system development	2/33	439/8591	0.508503	0.540604	ENSG00000087460/ENSG00000167658	2
BP	GO:0045785	positive regulation of cell adhesion	1/33	183/8591	0.50928	0.541041	ENSG00000113905	1
BP	GO:0072503	cellular divalent inorganic cation homeostasis	1/33	185/8591	0.513124	0.544735	ENSG00000113889	1
BP	GO:0043547	positive regulation of GTPase activity	1/33	186/8591	0.515036	0.546373	ENSG00000087460	1
BP	GO:0010876	lipid localization	1/33	188/8591	0.518837	0.549618	ENSG00000175445	1
BP	GO:0050867	positive regulation of cell activation	1/33	188/8591	0.518837	0.549618	ENSG00000118523	1
BP	GO:0043161	proteasome-mediated ubiquitin-dependent protein catabolic process	1/33	190/8591	0.522609	0.552824	ENSG00000204389	1
BP	GO:0048545	response to steroid hormone	1/33	190/8591	0.522609	0.552824	ENSG00000118523	1
BP	GO:0072507	divalent inorganic cation homeostasis	1/33	191/8591	0.524484	0.554412	ENSG00000113889	1
BP	GO:0032446	protein modification by small protein conjugation	2/33	453/8591	0.525638	0.555236	ENSG00000204389/ENSG00000136153	2
BP	GO:0006959	humoral immune response	1/33	192/8591	0.526352	0.555594	ENSG00000113905	1
BP	GO:0030099	myeloid cell differentiation	1/33	195/8591	0.531914	0.561065	ENSG00000087460	1
BP	GO:0048666	neuron development	2/33	460/8591	0.534063	0.562932	ENSG00000055163/ENSG00000060237	2
BP	GO:0043588	skin development	1/33	198/8591	0.537412	0.566059	ENSG00000087460	1
BP	GO:0044708	single-organism behavior	1/33	201/8591	0.542848	0.571378	ENSG00000101439	1
BP	GO:0050769	positive regulation of neurogenesis	1/33	203/8591	0.546437	0.574748	ENSG00000117707	1
BP	GO:0032989	cellular component morphogenesis	2/33	471/8591	0.547108	0.575045	ENSG00000055163/ENSG00000117707	2
BP	GO:0009314	response to radiation	1/33	205/8591	0.549999	0.577674	ENSG00000148671	1
BP	GO:0009896	positive regulation of catabolic process	1/33	206/8591	0.55177	0.579124	ENSG00000204389	1
BP	GO:0007608	sensory perception of smell	1/33	209/8591	0.557042	0.58383	ENSG00000087460	1
BP	GO:0045088	regulation of innate immune response	1/33	209/8591	0.557042	0.58383	ENSG00000204389	1
BP	GO:0010498	proteasomal protein catabolic process	1/33	210/8591	0.558786	0.585244	ENSG00000204389	1
BP	GO:0043900	regulation of multi-organism process	1/33	211/8591	0.560523	0.586235	ENSG00000117707	1
BP	GO:0090066	regulation of anatomical structure size	1/33	211/8591	0.560523	0.586235	ENSG00000113889	1
BP	GO:0050727	regulation of inflammatory response	1/33	215/8591	0.567406	0.593015	ENSG00000175445	1
BP	GO:0016032	viral process	2/33	497/8591	0.576974	0.602591	ENSG00000204389/ENSG00000117707	2
BP	GO:0006091	generation of precursor metabolites and energy	1/33	221/8591	0.577535	0.602751	ENSG00000087460	1
BP	GO:0043087	regulation of GTPase activity	1/33	222/8591	0.579201	0.604064	ENSG00000087460	1
BP	GO:0002521	leukocyte differentiation	1/33	223/8591	0.58086	0.604943	ENSG00000087460	1
BP	GO:0016055	Wnt signaling pathway	1/33	223/8591	0.58086	0.604943	ENSG00000102678	1
BP	GO:0198738	cell-cell signaling by wnt	1/33	225/8591	0.584159	0.607952	ENSG00000102678	1
BP	GO:0032386	regulation of intracellular transport	1/33	226/8591	0.5858	0.608804	ENSG00000173598	1
BP	GO:0050900	leukocyte migration	1/33	226/8591	0.5858	0.608804	ENSG00000169344	1
BP	GO:1903706	regulation of hemopoiesis	1/33	227/8591	0.587434	0.610075	ENSG00000087460	1
BP	GO:0032844	regulation of homeostatic process	1/33	229/8591	0.590683	0.61302	ENSG00000169344	1
BP	GO:0002429	immune response-activating cell surface receptor signaling pathway	1/33	232/8591	0.59551	0.617597	ENSG00000055163	1
BP	GO:0010720	positive regulation of cell development	1/33	233/8591	0.597107	0.61882	ENSG00000117707	1
BP	GO:0051962	positive regulation of nervous system development	1/33	236/8591	0.601861	0.623311	ENSG00000117707	1
BP	GO:0002009	morphogenesis of an epithelium	1/33	237/8591	0.603434	0.624503	ENSG00000117707	1
BP	GO:0051640	organelle localization	1/33	242/8591	0.611207	0.632106	ENSG00000127914	1
BP	GO:0002768	immune response-regulating cell surface receptor signaling pathway	1/33	244/8591	0.614274	0.634836	ENSG00000055163	1
BP	GO:0007606	sensory perception of chemical stimulus	1/33	254/8591	0.629263	0.649873	ENSG00000087460	1
BP	GO:0010256	endomembrane system organization	1/33	256/8591	0.632193	0.652444	ENSG00000127914	1
BP	GO:0048812	neuron projection morphogenesis	1/33	261/8591	0.639418	0.659442	ENSG00000055163	1
BP	GO:0031344	regulation of cell projection organization	1/33	267/8591	0.647907	0.667732	ENSG00000113905	1
BP	GO:0048858	cell projection morphogenesis	1/33	271/8591	0.653458	0.672985	ENSG00000055163	1
BP	GO:0006820	anion transport	1/33	273/8591	0.656202	0.675341	ENSG00000184908	1
BP	GO:0071396	cellular response to lipid	1/33	276/8591	0.660278	0.678594	ENSG00000087460	1
BP	GO:1905114	cell surface receptor signaling pathway involved in cell-cell signaling	1/33	276/8591	0.660278	0.678594	ENSG00000102678	1
BP	GO:0032990	cell part morphogenesis	1/33	278/8591	0.66297	0.680888	ENSG00000055163	1
BP	GO:0007610	behavior	1/33	279/8591	0.664307	0.681317	ENSG00000101439	1
BP	GO:0051301	cell division	1/33	279/8591	0.664307	0.681317	ENSG00000102678	1
BP	GO:0045664	regulation of neuron differentiation	1/33	283/8591	0.669608	0.686279	ENSG00000117707	1
BP	GO:0007005	mitochondrion organization	1/33	285/8591	0.672227	0.688487	ENSG00000204389	1
BP	GO:0098542	defense response to other organism	1/33	287/8591	0.674827	0.690672	ENSG00000113905	1
BP	GO:0048729	tissue morphogenesis	1/33	290/8591	0.678689	0.694145	ENSG00000117707	1
BP	GO:0006511	ubiquitin-dependent protein catabolic process	1/33	294/8591	0.683769	0.698859	ENSG00000204389	1
BP	GO:0019941	modification-dependent protein catabolic process	1/33	296/8591	0.686279	0.700941	ENSG00000204389	1
BP	GO:0043632	modification-dependent macromolecule catabolic process	1/33	298/8591	0.688771	0.703001	ENSG00000204389	1
BP	GO:0032870	cellular response to hormone stimulus	1/33	299/8591	0.690009	0.703781	ENSG00000087460	1
BP	GO:0045786	negative regulation of cell cycle	1/33	301/8591	0.692472	0.705322	ENSG00000117707	1
BP	GO:0072594	establishment of protein localization to organelle	1/33	301/8591	0.692472	0.705322	ENSG00000102678	1
BP	GO:0000904	cell morphogenesis involved in differentiation	1/33	303/8591	0.694915	0.707324	ENSG00000117707	1
BP	GO:0006605	protein targeting	1/33	316/8591	0.710346	0.722535	ENSG00000102678	1
BP	GO:0019221	cytokine-mediated signaling pathway	1/33	319/8591	0.713798	0.72505	ENSG00000204389	1
BP	GO:1902582	single-organism intracellular transport	1/33	319/8591	0.713798	0.72505	ENSG00000102678	1
BP	GO:0045596	negative regulation of cell differentiation	1/33	327/8591	0.722809	0.733701	ENSG00000165887	1
BP	GO:0006417	regulation of translation	1/33	337/8591	0.733687	0.744233	ENSG00000167658	1
BP	GO:0044802	single-organism membrane organization	1/33	346/8591	0.743123	0.753288	ENSG00000204389	1
BP	GO:0050767	regulation of neurogenesis	1/33	348/8591	0.745175	0.754852	ENSG00000117707	1
BP	GO:0034248	regulation of cellular amide metabolic process	1/33	358/8591	0.7552	0.764485	ENSG00000167658	1
BP	GO:0006897	endocytosis	1/33	377/8591	0.773205	0.782177	ENSG00000055163	1
BP	GO:0060341	regulation of cellular localization	1/33	386/8591	0.781278	0.789805	ENSG00000173598	1
BP	GO:0051960	regulation of nervous system development	1/33	392/8591	0.786505	0.794547	ENSG00000117707	1
BP	GO:0031175	neuron projection development	1/33	397/8591	0.790768	0.79831	ENSG00000055163	1
BP	GO:0060284	regulation of cell development	1/33	404/8591	0.796598	0.803648	ENSG00000117707	1
BP	GO:0043066	negative regulation of apoptotic process	1/33	423/8591	0.811639	0.818265	ENSG00000204389	1
BP	GO:0033365	protein localization to organelle	1/33	430/8591	0.816904	0.823013	ENSG00000102678	1
BP	GO:0043069	negative regulation of programmed cell death	1/33	434/8591	0.819848	0.825418	ENSG00000204389	1
BP	GO:0071345	cellular response to cytokine stimulus	1/33	446/8591	0.828408	0.833469	ENSG00000204389	1
BP	GO:0007600	sensory perception	1/33	450/8591	0.831172	0.835683	ENSG00000087460	1
BP	GO:0055114	oxidation-reduction process	1/33	462/8591	0.839209	0.843192	ENSG00000087460	1
BP	GO:0051707	response to other organism	1/33	463/8591	0.839862	0.843276	ENSG00000113905	1
BP	GO:0043207	response to external biotic stimulus	1/33	465/8591	0.84116	0.844007	ENSG00000113905	1
BP	GO:0006412	translation	1/33	479/8591	0.849963	0.852263	ENSG00000167658	1
BP	GO:0045087	innate immune response	1/33	481/8591	0.851181	0.852908	ENSG00000204389	1
BP	GO:0034097	response to cytokine	1/33	489/8591	0.855959	0.857116	ENSG00000204389	1
BP	GO:0009607	response to biotic stimulus	1/33	492/8591	0.857712	0.858291	ENSG00000113905	1
BP	GO:0043043	peptide biosynthetic process	1/33	496/8591	0.860018	0.860018	ENSG00000167658	1
CC	GO:0031012	extracellular matrix	6/32	254/8986	0.000234787	0.0255658	ENSG00000113889/ENSG00000175445/ENSG00000101439/ENSG00000118523/ENSG00000102678/ENSG00000167658	6
CC	GO:0005924	cell-substrate adherens junction	5/32	204/8986	0.000701688	0.0255658	ENSG00000122861/ENSG00000204389/ENSG00000136153/ENSG00000162909/ENSG00000124942	5
CC	GO:0005925	focal adhesion	5/32	204/8986	0.000701688	0.0255658	ENSG00000122861/ENSG00000204389/ENSG00000136153/ENSG00000162909/ENSG00000124942	5
CC	GO:0030055	cell-substrate junction	5/32	207/8986	0.000749684	0.0255658	ENSG00000122861/ENSG00000204389/ENSG00000136153/ENSG00000162909/ENSG00000124942	5
CC	GO:0072562	blood microparticle	4/32	120/8986	0.000814618	0.0255658	ENSG00000113889/ENSG00000126803/ENSG00000204389/ENSG00000113905	4
CC	GO:0048471	perinuclear region of cytoplasm	6/32	337/8986	0.00105496	0.0255658	ENSG00000087460/ENSG00000055163/ENSG00000204389/ENSG00000101439/ENSG00000162909/ENSG00000118523	6
CC	GO:0101002	ficolin-1-rich granule	3/32	63/8986	0.00140917	0.0255658	ENSG00000204389/ENSG00000101439/ENSG00000167658	3
CC	GO:1904813	ficolin-1-rich granule lumen	3/32	63/8986	0.00140917	0.0255658	ENSG00000204389/ENSG00000101439/ENSG00000167658	3
CC	GO:0016235	aggresome	2/32	16/8986	0.00142914	0.0255658	ENSG00000204389/ENSG00000167658	2
CC	GO:0005912	adherens junction	5/32	255/8986	0.00190211	0.030624	ENSG00000122861/ENSG00000204389/ENSG00000136153/ENSG00000162909/ENSG00000124942	5
CC	GO:0070161	anchoring junction	5/32	266/8986	0.00228888	0.0331844	ENSG00000122861/ENSG00000204389/ENSG00000136153/ENSG00000162909/ENSG00000124942	5
CC	GO:0005801	cis-Golgi network	2/32	21/8986	0.00247337	0.0331844	ENSG00000127914/ENSG00000118523	2
CC	GO:0030141	secretory granule	6/32	408/8986	0.00279967	0.0346728	ENSG00000113889/ENSG00000122861/ENSG00000204389/ENSG00000101439/ENSG00000113905/ENSG00000167658	6
CC	GO:0000323	lytic vacuole	5/32	293/8986	0.00347964	0.0373482	ENSG00000101439/ENSG00000113905/ENSG00000162909/ENSG00000124942/ENSG00000174080	5
CC	GO:0005764	lysosome	5/32	293/8986	0.00347964	0.0373482	ENSG00000101439/ENSG00000113905/ENSG00000162909/ENSG00000124942/ENSG00000174080	5
CC	GO:0036477	somatodendritic compartment	5/32	316/8986	0.00480346	0.0452952	ENSG00000087460/ENSG00000101439/ENSG00000135821/ENSG00000127914/ENSG00000162909	5
CC	GO:0099503	secretory vesicle	6/32	458/8986	0.00495766	0.0452952	ENSG00000113889/ENSG00000122861/ENSG00000204389/ENSG00000101439/ENSG00000113905/ENSG00000167658	6
CC	GO:0043005	neuron projection	6/32	460/8986	0.00506406	0.0452952	ENSG00000087460/ENSG00000055163/ENSG00000101439/ENSG00000135821/ENSG00000127914/ENSG00000162909	6
CC	GO:0016234	inclusion body	2/32	32/8986	0.00570106	0.0483089	ENSG00000204389/ENSG00000167658	2
CC	GO:0005773	vacuole	5/32	344/8986	0.00686119	0.0552326	ENSG00000101439/ENSG00000113905/ENSG00000162909/ENSG00000124942/ENSG00000174080	5
CC	GO:0043292	contractile fiber	3/32	113/8986	0.00736599	0.0554042	ENSG00000101439/ENSG00000165887/ENSG00000124942	3
CC	GO:0031093	platelet alpha granule lumen	2/32	37/8986	0.00757075	0.0554042	ENSG00000113889/ENSG00000113905	2
CC	GO:0005604	basement membrane	2/32	39/8986	0.00838612	0.0587028	ENSG00000101439/ENSG00000102678	2
CC	GO:0009986	cell surface	5/32	380/8986	0.0103356	0.0693344	ENSG00000122861/ENSG00000175445/ENSG00000126803/ENSG00000113905/ENSG00000127324	5
CC	GO:0034702	ion channel complex	3/32	134/8986	0.0117287	0.0730064	ENSG00000184908/ENSG00000126803/ENSG00000127914	3
CC	GO:0045121	membrane raft	3/32	137/8986	0.0124506	0.0730064	ENSG00000162909/ENSG00000124942/ENSG00000167658	3
CC	GO:0031091	platelet alpha granule	2/32	48/8986	0.0125145	0.0730064	ENSG00000113889/ENSG00000113905	2
CC	GO:0098857	membrane microdomain	3/32	138/8986	0.0126968	0.0730064	ENSG00000162909/ENSG00000124942/ENSG00000167658	3
CC	GO:0016324	apical plasma membrane	3/32	141/8986	0.0134522	0.0746829	ENSG00000169344/ENSG00000087460/ENSG00000136153	3
CC	GO:0044420	extracellular matrix component	2/32	51/8986	0.014052	0.0754122	ENSG00000101439/ENSG00000102678	2
CC	GO:1902495	transmembrane transporter complex	3/32	148/8986	0.0153137	0.0795325	ENSG00000184908/ENSG00000126803/ENSG00000127914	3
CC	GO:1990351	transporter complex	3/32	153/8986	0.0167287	0.0841661	ENSG00000184908/ENSG00000126803/ENSG00000127914	3
CC	GO:0005578	proteinaceous extracellular matrix	3/32	159/8986	0.0185211	0.0903606	ENSG00000101439/ENSG00000118523/ENSG00000102678	3
CC	GO:0034774	secretory granule lumen	3/32	166/8986	0.0207433	0.0982258	ENSG00000113889/ENSG00000113905/ENSG00000167658	3
CC	GO:0098589	membrane region	3/32	171/8986	0.0224174	0.102288	ENSG00000162909/ENSG00000124942/ENSG00000167658	3
CC	GO:0031225	anchored component of membrane	2/32	66/8986	0.0228718	0.102288	ENSG00000169344/ENSG00000175445	2
CC	GO:0060205	cytoplasmic vesicle lumen	3/32	175/8986	0.0238087	0.102378	ENSG00000113889/ENSG00000113905/ENSG00000167658	3
CC	GO:0031983	vesicle lumen	3/32	176/8986	0.0241638	0.102378	ENSG00000113889/ENSG00000113905/ENSG00000167658	3
CC	GO:0043209	myelin sheath	2/32	70/8986	0.0255252	0.103093	ENSG00000126803/ENSG00000135821	2
CC	GO:0045177	apical part of cell	3/32	180/8986	0.0256131	0.103093	ENSG00000169344/ENSG00000087460/ENSG00000136153	3
CC	GO:0070820	tertiary granule	2/32	78/8986	0.0311873	0.120898	ENSG00000122861/ENSG00000101439	2
CC	GO:0005911	cell-cell junction	3/32	196/8986	0.0318738	0.120898	ENSG00000136153/ENSG00000113946/ENSG00000124942	3
CC	GO:0043025	neuronal cell body	3/32	197/8986	0.0322896	0.120898	ENSG00000101439/ENSG00000135821/ENSG00000127914	3
CC	GO:0042627	chylomicron	1/32	10/8986	0.035063	0.125447	ENSG00000175445	1
CC	GO:0043073	germ cell nucleus	1/32	10/8986	0.035063	0.125447	ENSG00000126803	1
CC	GO:0000791	euchromatin	1/32	11/8986	0.038503	0.134761	ENSG00000165887	1
CC	GO:0031143	pseudopodium	1/32	12/8986	0.0419312	0.140644	ENSG00000162909	1
CC	GO:0036019	endolysosome	1/32	12/8986	0.0419312	0.140644	ENSG00000113905	1
CC	GO:0034703	cation channel complex	2/32	95/8986	0.0446758	0.143083	ENSG00000126803/ENSG00000127914	2
CC	GO:0034361	very-low-density lipoprotein particle	1/32	13/8986	0.0453475	0.143083	ENSG00000175445	1
CC	GO:0034385	triglyceride-rich plasma lipoprotein particle	1/32	13/8986	0.0453475	0.143083	ENSG00000175445	1
CC	GO:0030425	dendrite	3/32	228/8986	0.0465952	0.143083	ENSG00000087460/ENSG00000127914/ENSG00000162909	3
CC	GO:0044297	cell body	3/32	229/8986	0.0471017	0.143083	ENSG00000101439/ENSG00000135821/ENSG00000127914	3
CC	GO:0030315	T-tubule	1/32	14/8986	0.0487521	0.145353	ENSG00000124942	1
CC	GO:0044449	contractile fiber part	2/32	103/8986	0.0516499	0.151193	ENSG00000165887/ENSG00000124942	2
CC	GO:0030016	myofibril	2/32	105/8986	0.0534515	0.153673	ENSG00000165887/ENSG00000124942	2
CC	GO:0005771	multivesicular body	1/32	18/8986	0.062253	0.171337	ENSG00000101439	1
CC	GO:0005891	voltage-gated calcium channel complex	1/32	18/8986	0.062253	0.171337	ENSG00000126803	1
CC	GO:0005938	cell cortex	2/32	115/8986	0.062788	0.171337	ENSG00000162909/ENSG00000118523	2
CC	GO:0034358	plasma lipoprotein particle	1/32	21/8986	0.0722566	0.190101	ENSG00000175445	1
CC	GO:1990777	lipoprotein particle	1/32	21/8986	0.0722566	0.190101	ENSG00000175445	1
CC	GO:0019898	extrinsic component of membrane	2/32	127/8986	0.0746656	0.190101	ENSG00000169344/ENSG00000087460	2
CC	GO:0000795	synaptonemal complex	1/32	22/8986	0.0755681	0.190101	ENSG00000126803	1
CC	GO:0099086	synaptonemal structure	1/32	22/8986	0.0755681	0.190101	ENSG00000126803	1
CC	GO:0032994	protein-lipid complex	1/32	23/8986	0.0788682	0.191699	ENSG00000175445	1
CC	GO:0034707	chloride channel complex	1/32	23/8986	0.0788682	0.191699	ENSG00000184908	1
CC	GO:0005788	endoplasmic reticulum lumen	2/32	133/8986	0.0808574	0.191699	ENSG00000113889/ENSG00000101439	2
CC	GO:0005834	heterotrimeric G-protein complex	1/32	24/8986	0.0821569	0.191699	ENSG00000087460	1
CC	GO:1905360	GTPase complex	1/32	24/8986	0.0821569	0.191699	ENSG00000087460	1
CC	GO:0030864	cortical actin cytoskeleton	1/32	25/8986	0.0854341	0.196499	ENSG00000162909	1
CC	GO:0005844	polysome	1/32	26/8986	0.0887001	0.198615	ENSG00000167658	1
CC	GO:0000151	ubiquitin ligase complex	2/32	142/8986	0.0904353	0.198615	ENSG00000204389/ENSG00000136153	2
CC	GO:0034704	calcium channel complex	1/32	27/8986	0.0919547	0.198615	ENSG00000126803	1
CC	GO:1904724	tertiary granule lumen	1/32	27/8986	0.0919547	0.198615	ENSG00000101439	1
CC	GO:0098590	plasma membrane region	4/32	487/8986	0.0925225	0.198615	ENSG00000169344/ENSG00000087460/ENSG00000127914/ENSG00000136153	4
CC	GO:0098791	Golgi subcompartment	2/32	149/8986	0.0981088	0.20746	ENSG00000087460/ENSG00000127914	2
CC	GO:0099568	cytoplasmic region	2/32	150/8986	0.0992202	0.20746	ENSG00000162909/ENSG00000118523	2
CC	GO:0044291	cell-cell contact zone	1/32	30/8986	0.101651	0.209819	ENSG00000124942	1
CC	GO:0070821	tertiary granule membrane	1/32	32/8986	0.10806	0.220223	ENSG00000122861	1
CC	GO:0031984	organelle subcompartment	2/32	160/8986	0.110528	0.222439	ENSG00000087460/ENSG00000127914	2
CC	GO:0005819	spindle	2/32	162/8986	0.112831	0.224269	ENSG00000169344/ENSG00000126803	2
CC	GO:0005791	rough endoplasmic reticulum	1/32	36/8986	0.120744	0.234215	ENSG00000135821	1
CC	GO:0043202	lysosomal lumen	1/32	36/8986	0.120744	0.234215	ENSG00000174080	1
CC	GO:0008076	voltage-gated potassium channel complex	1/32	39/8986	0.130143	0.24944	ENSG00000127914	1
CC	GO:0030863	cortical cytoskeleton	1/32	40/8986	0.133254	0.252399	ENSG00000162909	1
CC	GO:0034705	potassium channel complex	1/32	41/8986	0.136354	0.255268	ENSG00000127914	1
CC	GO:0043679	axon terminus	1/32	43/8986	0.142523	0.263373	ENSG00000135821	1
CC	GO:0000794	condensed nuclear chromosome	1/32	44/8986	0.145591	0.263373	ENSG00000126803	1
CC	GO:0005796	Golgi lumen	1/32	44/8986	0.145591	0.263373	ENSG00000169344	1
CC	GO:0016605	PML body	1/32	46/8986	0.151696	0.268727	ENSG00000165887	1
CC	GO:0045202	synapse	3/32	387/8986	0.157595	0.268727	ENSG00000055163/ENSG00000135821/ENSG00000127914	3
CC	GO:0032588	trans-Golgi network membrane	1/32	48/8986	0.157758	0.268727	ENSG00000087460	1
CC	GO:0043204	perikaryon	1/32	48/8986	0.157758	0.268727	ENSG00000135821	1
CC	GO:0060170	ciliary membrane	1/32	49/8986	0.160773	0.268727	ENSG00000169344	1
CC	GO:0099512	supramolecular fiber	3/32	391/8986	0.161039	0.268727	ENSG00000101439/ENSG00000165887/ENSG00000124942	3
CC	GO:0099080	supramolecular complex	3/32	392/8986	0.161904	0.268727	ENSG00000101439/ENSG00000165887/ENSG00000124942	3
CC	GO:0099081	supramolecular polymer	3/32	392/8986	0.161904	0.268727	ENSG00000101439/ENSG00000165887/ENSG00000124942	3
CC	GO:0042383	sarcolemma	1/32	51/8986	0.166773	0.269997	ENSG00000124942	1
CC	GO:0005913	cell-cell adherens junction	1/32	52/8986	0.169757	0.269997	ENSG00000136153	1
CC	GO:0035579	specific granule membrane	1/32	52/8986	0.169757	0.269997	ENSG00000122861	1
CC	GO:0005923	bicellular tight junction	1/32	53/8986	0.172731	0.269997	ENSG00000113946	1
CC	GO:0044306	neuron projection terminus	1/32	53/8986	0.172731	0.269997	ENSG00000135821	1
CC	GO:0070160	occluding junction	1/32	53/8986	0.172731	0.269997	ENSG00000113946	1
CC	GO:0031234	extrinsic component of cytoplasmic side of plasma membrane	1/32	55/8986	0.178647	0.27656	ENSG00000087460	1
CC	GO:0015629	actin cytoskeleton	2/32	220/8986	0.184122	0.282321	ENSG00000162909/ENSG00000124942	2
CC	GO:0044427	chromosomal part	3/32	422/8986	0.188501	0.286308	ENSG00000126803/ENSG00000162909/ENSG00000165887	3
CC	GO:0005795	Golgi stack	1/32	59/8986	0.190358	0.286426	ENSG00000127914	1
CC	GO:0043296	apical junction complex	1/32	60/8986	0.19326	0.288101	ENSG00000113946	1
CC	GO:0044448	cell cortex part	1/32	63/8986	0.201907	0.298229	ENSG00000162909	1
CC	GO:0031674	I band	1/32	64/8986	0.204769	0.299707	ENSG00000165887	1
CC	GO:0005814	centriole	1/32	66/8986	0.210463	0.302721	ENSG00000204389	1
CC	GO:0044431	Golgi apparatus part	3/32	446/8986	0.210589	0.302721	ENSG00000169344/ENSG00000087460/ENSG00000127914	3
CC	GO:0000785	chromatin	2/32	244/8986	0.215369	0.306853	ENSG00000162909/ENSG00000165887	2
CC	GO:0044437	vacuolar part	2/32	257/8986	0.232527	0.325988	ENSG00000124942/ENSG00000174080	2
CC	GO:0005775	vacuolar lumen	1/32	74/8986	0.232849	0.325988	ENSG00000174080	1
CC	GO:0001726	ruffle	1/32	76/8986	0.238348	0.327155	ENSG00000087460	1
CC	GO:0005694	chromosome	3/32	476/8986	0.239011	0.327155	ENSG00000126803/ENSG00000162909/ENSG00000165887	3
CC	GO:0019897	extrinsic component of plasma membrane	1/32	77/8986	0.241084	0.327155	ENSG00000087460	1
CC	GO:0005813	centrosome	2/32	264/8986	0.24181	0.327155	ENSG00000204389/ENSG00000127914	2
CC	GO:0009898	cytoplasmic side of plasma membrane	1/32	79/8986	0.246526	0.330756	ENSG00000087460	1
CC	GO:0000922	spindle pole	1/32	80/8986	0.249233	0.331624	ENSG00000169344	1
CC	GO:0044463	cell projection part	3/32	489/8986	0.251554	0.331969	ENSG00000169344/ENSG00000135821/ENSG00000127914	3
CC	GO:0098562	cytoplasmic side of membrane	1/32	85/8986	0.262628	0.343764	ENSG00000087460	1
CC	GO:0044450	microtubule organizing center part	1/32	89/8986	0.273176	0.354688	ENSG00000204389	1
CC	GO:0030017	sarcomere	1/32	94/8986	0.286156	0.365644	ENSG00000165887	1
CC	GO:0042581	specific granule	1/32	94/8986	0.286156	0.365644	ENSG00000122861	1
CC	GO:0000793	condensed chromosome	1/32	95/8986	0.288725	0.366021	ENSG00000126803	1
CC	GO:0005770	late endosome	1/32	100/8986	0.301436	0.37915	ENSG00000101439	1
CC	GO:0005802	trans-Golgi network	1/32	101/8986	0.303952	0.37935	ENSG00000087460	1
CC	GO:0016323	basolateral plasma membrane	1/32	104/8986	0.311446	0.38558	ENSG00000169344	1
CC	GO:0044456	synapse part	2/32	318/8986	0.313733	0.38558	ENSG00000135821/ENSG00000127914	2
CC	GO:0005840	ribosome	1/32	110/8986	0.326201	0.397866	ENSG00000167658	1
CC	GO:0005815	microtubule organizing center	2/32	333/8986	0.333595	0.403825	ENSG00000204389/ENSG00000127914	2
CC	GO:0016604	nuclear body	2/32	357/8986	0.36507	0.438629	ENSG00000204389/ENSG00000165887	2
CC	GO:1990234	transferase complex	2/32	370/8986	0.381917	0.455472	ENSG00000204389/ENSG00000136153	2
CC	GO:0098797	plasma membrane protein complex	1/32	136/8986	0.386676	0.457756	ENSG00000087460	1
CC	GO:0031965	nuclear membrane	1/32	140/8986	0.3955	0.464785	ENSG00000101439	1
CC	GO:0030667	secretory granule membrane	1/32	143/8986	0.402037	0.469043	ENSG00000122861	1
CC	GO:0097060	synaptic membrane	1/32	146/8986	0.408506	0.469634	ENSG00000127914	1
CC	GO:0030529	intracellular ribonucleoprotein complex	2/32	391/8986	0.408763	0.469634	ENSG00000204389/ENSG00000167658	2
CC	GO:1990904	ribonucleoprotein complex	2/32	393/8986	0.411294	0.469634	ENSG00000204389/ENSG00000167658	2
CC	GO:0098793	presynapse	1/32	156/8986	0.429583	0.485036	ENSG00000135821	1
CC	GO:0005768	endosome	2/32	409/8986	0.431362	0.485036	ENSG00000101439/ENSG00000113905	2
CC	GO:0030133	transport vesicle	1/32	160/8986	0.437808	0.485036	ENSG00000087460	1
CC	GO:0005765	lysosomal membrane	1/32	161/8986	0.439846	0.485036	ENSG00000124942	1
CC	GO:0098852	lytic vacuole membrane	1/32	161/8986	0.439846	0.485036	ENSG00000124942	1
CC	GO:0031253	cell projection membrane	1/32	167/8986	0.451927	0.494967	ENSG00000169344	1
CC	GO:0030424	axon	1/32	175/8986	0.467642	0.508718	ENSG00000101439	1
CC	GO:0031252	cell leading edge	1/32	181/8986	0.479141	0.517729	ENSG00000087460	1
CC	GO:0005774	vacuolar membrane	1/32	187/8986	0.490399	0.526362	ENSG00000124942	1
CC	GO:0044441	ciliary part	1/32	190/8986	0.495939	0.528783	ENSG00000169344	1
CC	GO:0016607	nuclear speck	1/32	195/8986	0.505044	0.534948	ENSG00000204389	1
CC	GO:0005635	nuclear envelope	1/32	211/8986	0.53312	0.560996	ENSG00000101439	1
CC	GO:0098552	side of membrane	1/32	226/8986	0.558037	0.583402	ENSG00000087460	1
CC	GO:0005929	cilium	1/32	249/8986	0.593758	0.616742	ENSG00000169344	1
CC	GO:0044454	nuclear chromosome part	1/32	255/8986	0.602607	0.621921	ENSG00000126803	1
CC	GO:0000228	nuclear chromosome	1/32	272/8986	0.626676	0.642642	ENSG00000126803	1
CC	GO:0030659	cytoplasmic vesicle membrane	1/32	324/8986	0.691853	0.70499	ENSG00000122861	1
CC	GO:0012506	vesicle membrane	1/32	334/8986	0.703055	0.711899	ENSG00000122861	1
CC	GO:0000139	Golgi membrane	1/32	344/8986	0.713863	0.71703	ENSG00000087460	1
CC	GO:0098796	membrane protein complex	1/32	347/8986	0.71703	0.71703	ENSG00000087460	1
MF	GO:0008201	heparin binding	5/32	71/8571	5.72401e-06	0.00113908	ENSG00000113889/ENSG00000175445/ENSG00000113905/ENSG00000118523/ENSG00000102678	5
MF	GO:0005539	glycosaminoglycan binding	5/32	97/8571	2.64568e-05	0.00245851	ENSG00000113889/ENSG00000175445/ENSG00000113905/ENSG00000118523/ENSG00000102678	5
MF	GO:1901681	sulfur compound binding	5/32	104/8571	3.7063e-05	0.00245851	ENSG00000113889/ENSG00000175445/ENSG00000113905/ENSG00000118523/ENSG00000102678	5
MF	GO:0004869	cysteine-type endopeptidase inhibitor activity	3/32	29/8571	0.000161728	0.00804599	ENSG00000113889/ENSG00000101439/ENSG00000113905	3
MF	GO:0004866	endopeptidase inhibitor activity	4/32	90/8571	0.000326519	0.011415	ENSG00000113889/ENSG00000150938/ENSG00000101439/ENSG00000113905	4
MF	GO:0061135	endopeptidase regulator activity	4/32	93/8571	0.000370189	0.011415	ENSG00000113889/ENSG00000150938/ENSG00000101439/ENSG00000113905	4
MF	GO:0030414	peptidase inhibitor activity	4/32	95/8571	0.000401532	0.011415	ENSG00000113889/ENSG00000150938/ENSG00000101439/ENSG00000113905	4
MF	GO:0019865	immunoglobulin binding	2/32	10/8571	0.000596484	0.0144462	ENSG00000169344/ENSG00000113905	2
MF	GO:0061134	peptidase regulator activity	4/32	108/8571	0.000653346	0.0144462	ENSG00000113889/ENSG00000150938/ENSG00000101439/ENSG00000113905	4
MF	GO:0004857	enzyme inhibitor activity	5/32	199/8571	0.000775517	0.0154328	ENSG00000113889/ENSG00000060237/ENSG00000150938/ENSG00000101439/ENSG00000113905	5
MF	GO:0097718	disordered domain specific binding	2/32	14/8571	0.00119502	0.0216191	ENSG00000126803/ENSG00000204389	2
MF	GO:0005520	insulin-like growth factor binding	2/32	15/8571	0.00137566	0.0228131	ENSG00000150938/ENSG00000118523	2
MF	GO:0050839	cell adhesion molecule binding	5/32	231/8571	0.00151273	0.0231564	ENSG00000204389/ENSG00000118523/ENSG00000127324/ENSG00000124942/ENSG00000167658	5
MF	GO:0015459	potassium channel regulator activity	2/32	19/8571	0.00221959	0.0315498	ENSG00000060237/ENSG00000127914	2
MF	GO:0032403	protein complex binding	6/32	392/8571	0.00290043	0.038479	ENSG00000169344/ENSG00000087460/ENSG00000113905/ENSG00000118523/ENSG00000127324/ENSG00000167658	6
MF	GO:0051082	unfolded protein binding	2/32	42/8571	0.0105944	0.129765	ENSG00000126803/ENSG00000204389	2
MF	GO:0099106	ion channel regulator activity	2/32	43/8571	0.0110854	0.129765	ENSG00000060237/ENSG00000127914	2
MF	GO:0004197	cysteine-type endopeptidase activity	2/32	45/8571	0.0120973	0.133742	ENSG00000162909/ENSG00000174080	2
MF	GO:0004867	serine-type endopeptidase inhibitor activity	2/32	47/8571	0.0131482	0.137711	ENSG00000150938/ENSG00000113905	2
MF	GO:0045296	cadherin binding	3/32	147/8571	0.0170442	0.165941	ENSG00000204389/ENSG00000124942/ENSG00000167658	3
MF	GO:0016247	channel regulator activity	2/32	55/8571	0.017731	0.165941	ENSG00000060237/ENSG00000127914	2
MF	GO:0005178	integrin binding	2/32	56/8571	0.0183453	0.165941	ENSG00000118523/ENSG00000127324	2
MF	GO:0019838	growth factor binding	2/32	62/8571	0.0222166	0.192222	ENSG00000150938/ENSG00000118523	2
MF	GO:0005198	structural molecule activity	4/32	300/8571	0.0244514	0.202743	ENSG00000127914/ENSG00000113946/ENSG00000165887/ENSG00000124942	4
MF	GO:0008083	growth factor activity	2/32	75/8571	0.0316405	0.212621	ENSG00000118523/ENSG00000102678	2
MF	GO:0004713	protein tyrosine kinase activity	2/32	77/8571	0.033209	0.212621	ENSG00000150938/ENSG00000102678	2
MF	GO:0030234	enzyme regulator activity	5/32	489/8571	0.0332878	0.212621	ENSG00000113889/ENSG00000060237/ENSG00000150938/ENSG00000101439/ENSG00000113905	5
MF	GO:0019904	protein domain specific binding	4/32	335/8571	0.0347916	0.212621	ENSG00000126803/ENSG00000150938/ENSG00000204389/ENSG00000117707	4
MF	GO:0008266	poly(U) RNA binding	1/32	10/8571	0.0367331	0.212621	ENSG00000070756	1
MF	GO:0016595	glutamate binding	1/32	10/8571	0.0367331	0.212621	ENSG00000135821	1
MF	GO:0004551	nucleotide diphosphatase activity	1/32	11/8571	0.0403337	0.212621	ENSG00000173598	1
MF	GO:0043395	heparan sulfate proteoglycan binding	1/32	11/8571	0.0403337	0.212621	ENSG00000113905	1
MF	GO:0008187	poly-pyrimidine tract binding	1/32	12/8571	0.0439212	0.212621	ENSG00000070756	1
MF	GO:0035255	ionotropic glutamate receptor binding	1/32	12/8571	0.0439212	0.212621	ENSG00000087460	1
MF	GO:0070717	poly-purine tract binding	1/32	12/8571	0.0439212	0.212621	ENSG00000070756	1
MF	GO:0003746	translation elongation factor activity	1/32	13/8571	0.0474958	0.212621	ENSG00000167658	1
MF	GO:0004198	calcium-dependent cysteine-type endopeptidase activity	1/32	13/8571	0.0474958	0.212621	ENSG00000162909	1
MF	GO:0005355	glucose transmembrane transporter activity	1/32	13/8571	0.0474958	0.212621	ENSG00000174514	1
MF	GO:0015145	monosaccharide transmembrane transporter activity	1/32	13/8571	0.0474958	0.212621	ENSG00000174514	1
MF	GO:0015149	hexose transmembrane transporter activity	1/32	13/8571	0.0474958	0.212621	ENSG00000174514	1
MF	GO:0071855	neuropeptide receptor binding	1/32	13/8571	0.0474958	0.212621	ENSG00000087460	1
MF	GO:0090079	translation regulator activity, nucleic acid binding	1/32	13/8571	0.0474958	0.212621	ENSG00000070756	1
MF	GO:0008022	protein C-terminus binding	2/32	94/8571	0.0477111	0.212621	ENSG00000136153/ENSG00000118523	2
MF	GO:0000287	magnesium ion binding	2/32	95/8571	0.0486256	0.212621	ENSG00000060237/ENSG00000135821	2
MF	GO:0001968	fibronectin binding	1/32	14/8571	0.0510574	0.212621	ENSG00000118523	1
MF	GO:0001664	G-protein coupled receptor binding	2/32	99/8571	0.0523478	0.212621	ENSG00000087460/ENSG00000204389	2
MF	GO:0001106	RNA polymerase II transcription corepressor activity	1/32	15/8571	0.0546061	0.212621	ENSG00000204389	1
MF	GO:0008092	cytoskeletal protein binding	4/32	392/8571	0.0564285	0.212621	ENSG00000136153/ENSG00000162909/ENSG00000165887/ENSG00000167658	4
MF	GO:0016462	pyrophosphatase activity	4/32	393/8571	0.0568616	0.212621	ENSG00000087460/ENSG00000173598/ENSG00000204389/ENSG00000167658	4
MF	GO:0016818	hydrolase activity, acting on acid anhydrides, in phosphorus-containing anhydrides	4/32	393/8571	0.0568616	0.212621	ENSG00000087460/ENSG00000173598/ENSG00000204389/ENSG00000167658	4
MF	GO:0016817	hydrolase activity, acting on acid anhydrides	4/32	394/8571	0.0572965	0.212621	ENSG00000087460/ENSG00000173598/ENSG00000204389/ENSG00000167658	4
MF	GO:0008200	ion channel inhibitor activity	1/32	16/8571	0.0581419	0.212621	ENSG00000060237	1
MF	GO:0016248	channel inhibitor activity	1/32	16/8571	0.0581419	0.212621	ENSG00000060237	1
MF	GO:0008138	protein tyrosine/serine/threonine phosphatase activity	1/32	17/8571	0.0616649	0.212621	ENSG00000130829	1
MF	GO:0016303	1-phosphatidylinositol-3-kinase activity	1/32	17/8571	0.0616649	0.212621	ENSG00000102678	1
MF	GO:0043394	proteoglycan binding	1/32	17/8571	0.0616649	0.212621	ENSG00000113905	1
MF	GO:0016301	kinase activity	4/32	405/8571	0.0622018	0.212621	ENSG00000060237/ENSG00000150938/ENSG00000127914/ENSG00000102678	4
MF	GO:0019901	protein kinase binding	3/32	248/8571	0.064141	0.212621	ENSG00000060237/ENSG00000165887/ENSG00000167658	3
MF	GO:0003714	transcription corepressor activity	2/32	112/8571	0.0651151	0.212621	ENSG00000204389/ENSG00000117707	2
MF	GO:0008234	cysteine-type peptidase activity	2/32	112/8571	0.0651151	0.212621	ENSG00000162909/ENSG00000174080	2
MF	GO:0035254	glutamate receptor binding	1/32	18/8571	0.0651752	0.212621	ENSG00000087460	1
MF	GO:0005088	Ras guanyl-nucleotide exchange factor activity	2/32	114/8571	0.067165	0.213529	ENSG00000127914/ENSG00000102678	2
MF	GO:0004175	endopeptidase activity	3/32	254/8571	0.0679113	0.213529	ENSG00000122861/ENSG00000162909/ENSG00000174080	3
MF	GO:0052742	phosphatidylinositol kinase activity	1/32	19/8571	0.0686727	0.213529	ENSG00000102678	1
MF	GO:0042805	actinin binding	1/32	20/8571	0.0721576	0.218997	ENSG00000136153	1
MF	GO:0003712	transcription cofactor activity	3/32	265/8571	0.0750851	0.218997	ENSG00000204389/ENSG00000117707/ENSG00000165887	3
MF	GO:0016831	carboxy-lyase activity	1/32	21/8571	0.0756298	0.218997	ENSG00000135821	1
MF	GO:0051119	sugar transmembrane transporter activity	1/32	21/8571	0.0756298	0.218997	ENSG00000174514	1
MF	GO:0045182	translation regulator activity	1/32	22/8571	0.0790894	0.218997	ENSG00000070756	1
MF	GO:0046934	phosphatidylinositol-4,5-bisphosphate 3-kinase activity	1/32	22/8571	0.0790894	0.218997	ENSG00000102678	1
MF	GO:0052813	phosphatidylinositol bisphosphate kinase activity	1/32	22/8571	0.0790894	0.218997	ENSG00000102678	1
MF	GO:0003924	GTPase activity	2/32	126/8571	0.0799054	0.218997	ENSG00000087460/ENSG00000167658	2
MF	GO:0001948	glycoprotein binding	1/32	23/8571	0.0825365	0.218997	ENSG00000113905	1
MF	GO:0030145	manganese ion binding	1/32	23/8571	0.0825365	0.218997	ENSG00000135821	1
MF	GO:0032947	protein complex scaffold	1/32	23/8571	0.0825365	0.218997	ENSG00000127914	1
MF	GO:0008307	structural constituent of muscle	1/32	25/8571	0.0893932	0.22518	ENSG00000165887	1
MF	GO:0015144	carbohydrate transmembrane transporter activity	1/32	25/8571	0.0893932	0.22518	ENSG00000174514	1
MF	GO:0051018	protein kinase A binding	1/32	25/8571	0.0893932	0.22518	ENSG00000127914	1
MF	GO:1901476	carbohydrate transporter activity	1/32	25/8571	0.0893932	0.22518	ENSG00000174514	1
MF	GO:0019900	kinase binding	3/32	288/8571	0.0911353	0.226699	ENSG00000060237/ENSG00000165887/ENSG00000167658	3
MF	GO:0000989	transcription factor activity, transcription factor binding	3/32	293/8571	0.0948046	0.230649	ENSG00000204389/ENSG00000117707/ENSG00000165887	3
MF	GO:0000988	transcription factor activity, protein binding	3/32	294/8571	0.0955459	0.230649	ENSG00000204389/ENSG00000117707/ENSG00000165887	3
MF	GO:0001540	beta-amyloid binding	1/32	27/8571	0.0962003	0.230649	ENSG00000101439	1
MF	GO:0004672	protein kinase activity	3/32	299/8571	0.0992892	0.233147	ENSG00000060237/ENSG00000150938/ENSG00000102678	3
MF	GO:0035004	phosphatidylinositol 3-kinase activity	1/32	28/8571	0.0995853	0.233147	ENSG00000102678	1
MF	GO:0004714	transmembrane receptor protein tyrosine kinase activity	1/32	29/8571	0.102958	0.235502	ENSG00000150938	1
MF	GO:0016830	carbon-carbon lyase activity	1/32	29/8571	0.102958	0.235502	ENSG00000135821	1
MF	GO:0005085	guanyl-nucleotide exchange factor activity	2/32	148/8571	0.105006	0.236035	ENSG00000127914/ENSG00000102678	2
MF	GO:0019843	rRNA binding	1/32	30/8571	0.106319	0.236035	ENSG00000167658	1
MF	GO:0016772	transferase activity, transferring phosphorus-containing groups	4/32	489/8571	0.10675	0.236035	ENSG00000060237/ENSG00000150938/ENSG00000127914/ENSG00000102678	4
MF	GO:0016597	amino acid binding	1/32	31/8571	0.109667	0.237214	ENSG00000135821	1
MF	GO:0043022	ribosome binding	1/32	31/8571	0.109667	0.237214	ENSG00000167658	1
MF	GO:0030295	protein kinase activator activity	1/32	32/8571	0.113003	0.241802	ENSG00000060237	1
MF	GO:0002039	p53 binding	1/32	33/8571	0.116327	0.243674	ENSG00000167658	1
MF	GO:0005254	chloride channel activity	1/32	33/8571	0.116327	0.243674	ENSG00000184908	1
MF	GO:0016879	ligase activity, forming carbon-nitrogen bonds	1/32	34/8571	0.119639	0.245445	ENSG00000135821	1
MF	GO:0019209	kinase activator activity	1/32	34/8571	0.119639	0.245445	ENSG00000060237	1
MF	GO:0004620	phospholipase activity	1/32	36/8571	0.126227	0.256318	ENSG00000175445	1
MF	GO:0005253	anion channel activity	1/32	37/8571	0.129503	0.25994	ENSG00000184908	1
MF	GO:0019199	transmembrane receptor protein kinase activity	1/32	38/8571	0.132767	0.25994	ENSG00000150938	1
MF	GO:0005525	GTP binding	2/32	172/8571	0.134482	0.25994	ENSG00000087460/ENSG00000167658	2
MF	GO:0003705	transcription factor activity, RNA polymerase II distal enhancer sequence-specific binding	1/32	39/8571	0.136019	0.25994	ENSG00000117707	1
MF	GO:0004860	protein kinase inhibitor activity	1/32	39/8571	0.136019	0.25994	ENSG00000060237	1
MF	GO:0015108	chloride transmembrane transporter activity	1/32	40/8571	0.13926	0.25994	ENSG00000184908	1
MF	GO:0032550	purine ribonucleoside binding	2/32	176/8571	0.139569	0.25994	ENSG00000087460/ENSG00000167658	2
MF	GO:0001883	purine nucleoside binding	2/32	178/8571	0.142128	0.25994	ENSG00000087460/ENSG00000167658	2
MF	GO:0019210	kinase inhibitor activity	1/32	41/8571	0.142488	0.25994	ENSG00000060237	1
MF	GO:0016773	phosphotransferase activity, alcohol group as acceptor	3/32	353/8571	0.143306	0.25994	ENSG00000060237/ENSG00000150938/ENSG00000102678	3
MF	GO:0032549	ribonucleoside binding	2/32	180/8571	0.144699	0.25994	ENSG00000087460/ENSG00000167658	2
MF	GO:0032561	guanyl ribonucleotide binding	2/32	180/8571	0.144699	0.25994	ENSG00000087460/ENSG00000167658	2
MF	GO:0019001	guanyl nucleotide binding	2/32	181/8571	0.145988	0.25994	ENSG00000087460/ENSG00000167658	2
MF	GO:0070011	peptidase activity, acting on L-amino acid peptides	3/32	359/8571	0.148562	0.25994	ENSG00000122861/ENSG00000162909/ENSG00000174080	3
MF	GO:0003727	single-stranded RNA binding	1/32	43/8571	0.14891	0.25994	ENSG00000070756	1
MF	GO:0004725	protein tyrosine phosphatase activity	1/32	43/8571	0.14891	0.25994	ENSG00000130829	1
MF	GO:0001882	nucleoside binding	2/32	185/8571	0.151169	0.260937	ENSG00000087460/ENSG00000167658	2
MF	GO:0030165	PDZ domain binding	1/32	44/8571	0.152104	0.260937	ENSG00000150938	1
MF	GO:0031072	heat shock protein binding	1/32	45/8571	0.155286	0.261475	ENSG00000204389	1
MF	GO:0008233	peptidase activity	3/32	369/8571	0.157467	0.261475	ENSG00000122861/ENSG00000162909/ENSG00000174080	3
MF	GO:0017111	nucleoside-triphosphatase activity	3/32	370/8571	0.158367	0.261475	ENSG00000087460/ENSG00000204389/ENSG00000167658	3
MF	GO:0042826	histone deacetylase binding	1/32	46/8571	0.158456	0.261475	ENSG00000204389	1
MF	GO:0001191	transcriptional repressor activity, RNA polymerase II transcription factor binding	1/32	47/8571	0.161615	0.261475	ENSG00000204389	1
MF	GO:0001618	virus receptor activity	1/32	47/8571	0.161615	0.261475	ENSG00000204389	1
MF	GO:0016298	lipase activity	1/32	47/8571	0.161615	0.261475	ENSG00000175445	1
MF	GO:0001104	RNA polymerase II transcription cofactor activity	1/32	49/8571	0.167899	0.267295	ENSG00000204389	1
MF	GO:0008135	translation factor activity, RNA binding	1/32	49/8571	0.167899	0.267295	ENSG00000167658	1
MF	GO:0044325	ion channel binding	1/32	50/8571	0.171023	0.270108	ENSG00000127914	1
MF	GO:0001046	core promoter sequence-specific DNA binding	1/32	54/8571	0.183408	0.285142	ENSG00000117707	1
MF	GO:0020037	heme binding	1/32	54/8571	0.183408	0.285142	ENSG00000113905	1
MF	GO:0015103	inorganic anion transmembrane transporter activity	1/32	57/8571	0.192579	0.294794	ENSG00000184908	1
MF	GO:0052689	carboxylic ester hydrolase activity	1/32	57/8571	0.192579	0.294794	ENSG00000175445	1
MF	GO:0001085	RNA polymerase II transcription factor binding	1/32	58/8571	0.195614	0.294902	ENSG00000165887	1
MF	GO:0070851	growth factor receptor binding	1/32	58/8571	0.195614	0.294902	ENSG00000102678	1
MF	GO:0047485	protein N-terminus binding	1/32	59/8571	0.198637	0.297209	ENSG00000204389	1
MF	GO:0046906	tetrapyrrole binding	1/32	60/8571	0.20165	0.299465	ENSG00000113905	1
MF	GO:0002020	protease binding	1/32	61/8571	0.204651	0.301671	ENSG00000101439	1
MF	GO:0001078	transcriptional repressor activity, RNA polymerase II core promoter proximal region sequence-specific binding	1/32	65/8571	0.216549	0.31455	ENSG00000117707	1
MF	GO:0043021	ribonucleoprotein complex binding	1/32	65/8571	0.216549	0.31455	ENSG00000167658	1
MF	GO:0019902	phosphatase binding	1/32	69/8571	0.228274	0.329178	ENSG00000060237	1
MF	GO:0022891	substrate-specific transmembrane transporter activity	3/32	446/8571	0.23096	0.330654	ENSG00000184908/ENSG00000174514/ENSG00000113946	3
MF	GO:0031406	carboxylic acid binding	1/32	74/8571	0.242692	0.344969	ENSG00000135821	1
MF	GO:0043177	organic acid binding	1/32	75/8571	0.245544	0.346548	ENSG00000135821	1
MF	GO:0001076	transcription factor activity, RNA polymerase II transcription factor binding	1/32	78/8571	0.254038	0.352503	ENSG00000204389	1
MF	GO:0051427	hormone receptor binding	1/32	78/8571	0.254038	0.352503	ENSG00000087460	1
MF	GO:0004721	phosphoprotein phosphatase activity	1/32	79/8571	0.256849	0.352503	ENSG00000130829	1
MF	GO:0019887	protein kinase regulator activity	1/32	79/8571	0.256849	0.352503	ENSG00000060237	1
MF	GO:0072509	divalent inorganic cation transmembrane transporter activity	1/32	80/8571	0.259649	0.353905	ENSG00000113946	1
MF	GO:0001047	core promoter binding	1/32	82/8571	0.265219	0.359038	ENSG00000117707	1
MF	GO:0051015	actin filament binding	1/32	85/8571	0.273498	0.367646	ENSG00000167658	1
MF	GO:0022857	transmembrane transporter activity	3/32	493/8571	0.278794	0.367646	ENSG00000184908/ENSG00000174514/ENSG00000113946	3
MF	GO:0005244	voltage-gated ion channel activity	1/32	87/8571	0.278967	0.367646	ENSG00000184908	1
MF	GO:0022832	voltage-gated channel activity	1/32	87/8571	0.278967	0.367646	ENSG00000184908	1
MF	GO:0046914	transition metal ion binding	3/32	495/8571	0.28086	0.367705	ENSG00000113889/ENSG00000135821/ENSG00000113905	3
MF	GO:0019207	kinase regulator activity	1/32	89/8571	0.284397	0.369902	ENSG00000060237	1
MF	GO:0016874	ligase activity	1/32	94/8571	0.297797	0.384816	ENSG00000135821	1
MF	GO:0016829	lyase activity	1/32	96/8571	0.303089	0.389127	ENSG00000135821	1
MF	GO:0008289	lipid binding	2/32	298/8571	0.306332	0.39077	ENSG00000175445/ENSG00000126803	2
MF	GO:0001227	transcriptional repressor activity, RNA polymerase II transcription regulatory region sequence-specific binding	1/32	100/8571	0.313557	0.397438	ENSG00000117707	1
MF	GO:0005509	calcium ion binding	2/32	330/8571	0.350676	0.441674	ENSG00000169344/ENSG00000162909	2
MF	GO:0042277	peptide binding	1/32	126/8571	0.377979	0.473068	ENSG00000101439	1
MF	GO:0016791	phosphatase activity	1/32	131/8571	0.389677	0.484661	ENSG00000130829	1
MF	GO:0004252	serine-type endopeptidase activity	1/32	139/8571	0.407953	0.500797	ENSG00000122861	1
MF	GO:0008509	anion transmembrane transporter activity	1/32	140/8571	0.4102	0.500797	ENSG00000184908	1
MF	GO:0033218	amide binding	1/32	140/8571	0.4102	0.500797	ENSG00000101439	1
MF	GO:0008270	zinc ion binding	2/32	380/8571	0.418113	0.506834	ENSG00000113889/ENSG00000113905	2
MF	GO:0022836	gated channel activity	1/32	146/8571	0.423509	0.506834	ENSG00000184908	1
MF	GO:0008236	serine-type peptidase activity	1/32	147/8571	0.425698	0.506834	ENSG00000122861	1
MF	GO:0017171	serine hydrolase activity	1/32	147/8571	0.425698	0.506834	ENSG00000122861	1
MF	GO:0031625	ubiquitin protein ligase binding	1/32	148/8571	0.42788	0.506834	ENSG00000204389	1
MF	GO:0042623	ATPase activity, coupled	1/32	152/8571	0.436526	0.514016	ENSG00000204389	1
MF	GO:0044389	ubiquitin-like protein ligase binding	1/32	157/8571	0.447156	0.522925	ENSG00000204389	1
MF	GO:0015075	ion transmembrane transporter activity	2/32	404/8571	0.449348	0.522925	ENSG00000184908/ENSG00000113946	2
MF	GO:0016788	hydrolase activity, acting on ester bonds	2/32	411/8571	0.458295	0.530236	ENSG00000175445/ENSG00000130829	2
MF	GO:0042578	phosphoric ester hydrolase activity	1/32	177/8571	0.487767	0.561073	ENSG00000130829	1
MF	GO:0005216	ion channel activity	1/32	186/8571	0.505084	0.576501	ENSG00000184908	1
MF	GO:0000982	transcription factor activity, RNA polymerase II core promoter proximal region sequence-specific binding	1/32	187/8571	0.506973	0.576501	ENSG00000117707	1
MF	GO:0022838	substrate-specific channel activity	1/32	191/8571	0.514458	0.581689	ENSG00000184908	1
MF	GO:0046873	metal ion transmembrane transporter activity	1/32	194/8571	0.52	0.584633	ENSG00000113946	1
MF	GO:0016887	ATPase activity	1/32	199/8571	0.5291	0.590219	ENSG00000204389	1
MF	GO:0003779	actin binding	1/32	200/8571	0.5309	0.590219	ENSG00000167658	1
MF	GO:0004674	protein serine/threonine kinase activity	1/32	209/8571	0.546802	0.601663	ENSG00000060237	1
MF	GO:0015267	channel activity	1/32	210/8571	0.548537	0.601663	ENSG00000184908	1
MF	GO:0022803	passive transmembrane transporter activity	1/32	211/8571	0.550265	0.601663	ENSG00000184908	1
MF	GO:0004842	ubiquitin-protein transferase activity	1/32	213/8571	0.553701	0.602112	ENSG00000136153	1
MF	GO:0019787	ubiquitin-like protein transferase activity	1/32	226/8571	0.575427	0.622336	ENSG00000136153	1
MF	GO:0008047	enzyme activator activity	1/32	240/8571	0.597677	0.642907	ENSG00000060237	1
MF	GO:0003729	mRNA binding	1/32	255/8571	0.620263	0.660717	ENSG00000070756	1
MF	GO:0022890	inorganic cation transmembrane transporter activity	1/32	258/8571	0.62463	0.660717	ENSG00000113946	1
MF	GO:0003682	chromatin binding	1/32	259/8571	0.626075	0.660717	ENSG00000165887	1
MF	GO:0046982	protein heterodimerization activity	1/32	260/8571	0.627515	0.660717	ENSG00000162909	1
MF	GO:0008134	transcription factor binding	1/32	265/8571	0.634632	0.664694	ENSG00000165887	1
MF	GO:0008324	cation transmembrane transporter activity	1/32	308/8571	0.690642	0.71957	ENSG00000113946	1
MF	GO:0000976	transcription regulatory region sequence-specific DNA binding	1/32	343/8571	0.730003	0.756618	ENSG00000117707	1
MF	GO:0000981	RNA polymerase II transcription factor activity, sequence-specific DNA binding	1/32	348/8571	0.735214	0.75807	ENSG00000117707	1
MF	GO:1990837	sequence-specific double-stranded DNA binding	1/32	358/8571	0.745345	0.764555	ENSG00000117707	1
MF	GO:0003690	double-stranded DNA binding	1/32	402/8571	0.785633	0.797898	ENSG00000117707	1
MF	GO:0044212	transcription regulatory region DNA binding	1/32	410/8571	0.792263	0.797898	ENSG00000117707	1
MF	GO:0000975	regulatory region DNA binding	1/32	411/8571	0.793077	0.797898	ENSG00000117707	1
MF	GO:0001067	regulatory region nucleic acid binding	1/32	412/8571	0.793889	0.797898	ENSG00000117707	1
MF	GO:0043565	sequence-specific DNA binding	1/32	500/8571	0.854418	0.854418	ENSG00000117707	1

## Sheet: MC_up_KEGGenrich_significant
ID	Description	GeneRatio	BgRatio	pvalue	padj	geneID	Count
hsa05332	Graft-versus-host disease	44562	16/7003	0.00228474	0.0156124	ENSG00000198502	1
hsa05310	Asthma	44562	17/7003	0.00242753	0.0156124	ENSG00000198502	1
hsa05330	Allograft rejection	44562	18/7003	0.00257033	0.0156124	ENSG00000198502	1
hsa04940	Type I diabetes mellitus	44562	23/7003	0.00328431	0.0156124	ENSG00000198502	1
hsa05320	Autoimmune thyroid disease	44562	34/7003	0.00485506	0.0156124	ENSG00000198502	1
hsa04672	Intestinal immune network for IgA production	44562	35/7003	0.00499786	0.0156124	ENSG00000198502	1
hsa05150	Staphylococcus aureus infection	44562	36/7003	0.00514065	0.0156124	ENSG00000198502	1
hsa05416	Viral myocarditis	44562	40/7003	0.00571184	0.0156124	ENSG00000198502	1
hsa04612	Antigen processing and presentation	44562	41/7003	0.00585463	0.0156124	ENSG00000198502	1
hsa05321	Inflammatory bowel disease (IBD)	44562	51/7003	0.00728259	0.0174782	ENSG00000198502	1
hsa05140	Leishmaniasis	44562	58/7003	0.00828216	0.0180702	ENSG00000198502	1
hsa05323	Rheumatoid arthritis	44562	69/7003	0.00985292	0.0197058	ENSG00000198502	1
hsa04658	Th1 and Th2 cell differentiation	44562	78/7003	0.0111381	0.0203178	ENSG00000198502	1
hsa04640	Hematopoietic cell lineage	44562	83/7003	0.0118521	0.0203178	ENSG00000198502	1
hsa04659	Th17 cell differentiation	44562	93/7003	0.01328	0.0203484	ENSG00000198502	1
hsa05145	Toxoplasmosis	44562	95/7003	0.0135656	0.0203484	ENSG00000198502	1
hsa05322	Systemic lupus erythematosus	44562	115/7003	0.0164215	0.0229075	ENSG00000198502	1
hsa04514	Cell adhesion molecules (CAMs)	44562	122/7003	0.0174211	0.0229075	ENSG00000198502	1
hsa04145	Phagosome	44562	127/7003	0.0181351	0.0229075	ENSG00000198502	1
hsa05164	Influenza A	44562	151/7003	0.0215622	0.0252359	ENSG00000198502	1
hsa05168	Herpes simplex infection	44562	160/7003	0.0228474	0.0252359	ENSG00000198502	1
hsa05152	Tuberculosis	44562	162/7003	0.0231329	0.0252359	ENSG00000198502	1
hsa05169	Epstein-Barr virus infection	44562	177/7003	0.0252749	0.0263738	ENSG00000198502	1
hsa05166	HTLV-I infection	44562	231/7003	0.0329859	0.0329859	ENSG00000198502	1

## Sheet: POD_up_KEGGenrich_significant
ID	Description	GeneRatio	BgRatio	pvalue	padj	geneID	Count
