# Supplementary material for: Intrarenal Single-Cell Sequencing of Hepatitis B Virus Associated Membranous Nephropathy
Source: Front Med (Lausanne). 2022 Jul 22;9:869284. doi: 10.3389/fmed.2022.869284 (PMC9355751; doi:10.3389/fmed.2022.869284)
Supplement: Supplementary file 1 [file Data_Sheet_1.zip › 869284_SupMaterial (2)/Table 13.XLS]

## Sheet: Epithelial_up_GOenrich_signific
Category	ID	Description	GeneRatio	BgRatio	pvalue	padj	geneID	Count
BP	GO:0006614	SRP-dependent cotranslational protein targeting to membrane	2022-02-05	48/8591	0.000302443	0.0185072	ENSG00000229117/ENSG00000233927	2
BP	GO:0006613	cotranslational protein targeting to membrane	2022-02-05	51/8591	0.000341618	0.0185072	ENSG00000229117/ENSG00000233927	2
BP	GO:0045047	protein targeting to ER	2022-02-05	53/8591	0.000369043	0.0185072	ENSG00000229117/ENSG00000233927	2
BP	GO:0072599	establishment of protein localization to endoplasmic reticulum	2022-02-05	54/8591	0.000383147	0.0185072	ENSG00000229117/ENSG00000233927	2
BP	GO:0000184	nuclear-transcribed mRNA catabolic process, nonsense-mediated decay	2022-02-05	56/8591	0.000412139	0.0185072	ENSG00000229117/ENSG00000233927	2
BP	GO:0070972	protein localization to endoplasmic reticulum	2022-02-05	61/8591	0.000489178	0.0185072	ENSG00000229117/ENSG00000233927	2
BP	GO:0006612	protein targeting to membrane	2022-02-05	82/8591	0.000883389	0.0274442	ENSG00000229117/ENSG00000233927	2
BP	GO:0019083	viral transcription	2022-02-05	86/8591	0.000971324	0.0274442	ENSG00000229117/ENSG00000233927	2
BP	GO:0006413	translational initiation	2022-02-05	93/8591	0.00113503	0.0274442	ENSG00000229117/ENSG00000233927	2
BP	GO:0019080	viral gene expression	2022-02-05	96/8591	0.001209	0.0274442	ENSG00000229117/ENSG00000233927	2
BP	GO:0044033	multi-organism metabolic process	2022-02-05	110/8591	0.00158426	0.0291774	ENSG00000229117/ENSG00000233927	2
BP	GO:0000956	nuclear-transcribed mRNA catabolic process	2022-02-05	118/8591	0.00182079	0.0291774	ENSG00000229117/ENSG00000233927	2
BP	GO:0006364	rRNA processing	2022-02-05	127/8591	0.00210596	0.0291774	ENSG00000229117/ENSG00000233927	2
BP	GO:0006402	mRNA catabolic process	2022-02-05	128/8591	0.00213888	0.0291774	ENSG00000229117/ENSG00000233927	2
BP	GO:0090150	establishment of protein localization to membrane	2022-02-05	129/8591	0.00217206	0.0291774	ENSG00000229117/ENSG00000233927	2
BP	GO:0009152	purine ribonucleotide biosynthetic process	2022-02-05	134/8591	0.00234163	0.0291774	ENSG00000113389/ENSG00000228253	2
BP	GO:0006164	purine nucleotide biosynthetic process	2022-02-05	137/8591	0.00244633	0.0291774	ENSG00000113389/ENSG00000228253	2
BP	GO:0009260	ribonucleotide biosynthetic process	2022-02-05	140/8591	0.00255325	0.0291774	ENSG00000113389/ENSG00000228253	2
BP	GO:0072522	purine-containing compound biosynthetic process	2022-02-05	141/8591	0.00258938	0.0291774	ENSG00000113389/ENSG00000228253	2
BP	GO:0046390	ribose phosphate biosynthetic process	2022-02-05	142/8591	0.00262575	0.0291774	ENSG00000113389/ENSG00000228253	2
BP	GO:0006401	RNA catabolic process	2022-02-05	144/8591	0.00269924	0.0291774	ENSG00000229117/ENSG00000233927	2
BP	GO:0016072	rRNA metabolic process	2022-02-05	150/8591	0.00292555	0.0301864	ENSG00000229117/ENSG00000233927	2
BP	GO:0042254	ribosome biogenesis	2022-02-05	162/8591	0.00340445	0.0336004	ENSG00000229117/ENSG00000233927	2
BP	GO:0009165	nucleotide biosynthetic process	2022-02-05	173/8591	0.00387398	0.0355764	ENSG00000113389/ENSG00000228253	2
BP	GO:1901293	nucleoside phosphate biosynthetic process	2022-02-05	174/8591	0.0039181	0.0355764	ENSG00000113389/ENSG00000228253	2
BP	GO:0034470	ncRNA processing	2022-02-05	205/8591	0.00540374	0.0413566	ENSG00000229117/ENSG00000233927	2
BP	GO:0034655	nucleobase-containing compound catabolic process	2022-02-05	209/8591	0.00561191	0.0413566	ENSG00000229117/ENSG00000233927	2
BP	GO:0000028	ribosomal small subunit assembly	2022-01-05	10/8591	0.00580786	0.0413566	ENSG00000233927	1
BP	GO:0021895	cerebral cortex neuron differentiation	2022-01-05	10/8591	0.00580786	0.0413566	ENSG00000172201	1
BP	GO:0033688	regulation of osteoblast proliferation	2022-01-05	11/8591	0.00638716	0.0413566	ENSG00000113389	1
BP	GO:0042776	mitochondrial ATP synthesis coupled proton transport	2022-01-05	11/8591	0.00638716	0.0413566	ENSG00000228253	1
BP	GO:0051000	positive regulation of nitric-oxide synthase activity	2022-01-05	11/8591	0.00638716	0.0413566	ENSG00000113389	1
BP	GO:0046700	heterocycle catabolic process	2022-02-05	227/8591	0.00659465	0.0413566	ENSG00000229117/ENSG00000233927	2
BP	GO:0072657	protein localization to membrane	2022-02-05	227/8591	0.00659465	0.0413566	ENSG00000229117/ENSG00000233927	2
BP	GO:0044270	cellular nitrogen compound catabolic process	2022-02-05	228/8591	0.00665145	0.0413566	ENSG00000229117/ENSG00000233927	2
BP	GO:0019439	aromatic compound catabolic process	2022-02-05	231/8591	0.00682319	0.0413566	ENSG00000229117/ENSG00000233927	2
BP	GO:0033687	osteoblast proliferation	2022-01-05	12/8591	0.00696619	0.0413566	ENSG00000113389	1
BP	GO:0022613	ribonucleoprotein complex biogenesis	2022-02-05	234/8591	0.006997	0.0413566	ENSG00000229117/ENSG00000233927	2
BP	GO:1901361	organic cyclic compound catabolic process	2022-02-05	242/8591	0.00747055	0.0413566	ENSG00000229117/ENSG00000233927	2
BP	GO:0035809	regulation of urine volume	2022-01-05	13/8591	0.00754495	0.0413566	ENSG00000113389	1
BP	GO:0048710	regulation of astrocyte differentiation	2022-01-05	13/8591	0.00754495	0.0413566	ENSG00000172201	1
BP	GO:0019058	viral life cycle	2022-02-05	245/8591	0.00765188	0.0413566	ENSG00000229117/ENSG00000233927	2
BP	GO:0045686	negative regulation of glial cell differentiation	2022-01-05	14/8591	0.00812343	0.0419878	ENSG00000172201	1
BP	GO:0015985	energy coupled proton transport, down electrochemical gradient	2022-01-05	15/8591	0.00870165	0.0419878	ENSG00000228253	1
BP	GO:0015986	ATP synthesis coupled proton transport	2022-01-05	15/8591	0.00870165	0.0419878	ENSG00000228253	1
BP	GO:0007194	negative regulation of adenylate cyclase activity	2022-01-05	16/8591	0.0092796	0.0419878	ENSG00000113389	1
BP	GO:0014003	oligodendrocyte development	2022-01-05	16/8591	0.0092796	0.0419878	ENSG00000172201	1
BP	GO:0009150	purine ribonucleotide metabolic process	2022-02-05	275/8591	0.0095767	0.0419878	ENSG00000113389/ENSG00000228253	2
BP	GO:0030850	prostate gland development	2022-01-05	17/8591	0.00985728	0.0419878	ENSG00000172201	1
BP	GO:0032770	positive regulation of monooxygenase activity	2022-01-05	17/8591	0.00985728	0.0419878	ENSG00000113389	1
BP	GO:0042407	cristae formation	2022-01-05	17/8591	0.00985728	0.0419878	ENSG00000228253	1
BP	GO:0009259	ribonucleotide metabolic process	2022-02-05	282/8591	0.0100547	0.0419878	ENSG00000113389/ENSG00000228253	2
BP	GO:0006163	purine nucleotide metabolic process	2022-02-05	285/8591	0.0102628	0.0419878	ENSG00000113389/ENSG00000228253	2
BP	GO:0031280	negative regulation of cyclase activity	2022-01-05	18/8591	0.0104347	0.0419878	ENSG00000113389	1
BP	GO:0019693	ribose phosphate metabolic process	2022-02-05	291/8591	0.0106851	0.0419878	ENSG00000113389/ENSG00000228253	2
BP	GO:0014014	negative regulation of gliogenesis	2022-01-05	19/8591	0.0110118	0.0419878	ENSG00000172201	1
BP	GO:0051350	negative regulation of lyase activity	2022-01-05	19/8591	0.0110118	0.0419878	ENSG00000113389	1
BP	GO:0034660	ncRNA metabolic process	2022-02-05	296/8591	0.011043	0.0419878	ENSG00000229117/ENSG00000233927	2
BP	GO:0072521	purine-containing compound metabolic process	2022-02-05	297/8591	0.0111152	0.0419878	ENSG00000113389/ENSG00000228253	2
BP	GO:0072594	establishment of protein localization to organelle	2022-02-05	301/8591	0.0114063	0.0419878	ENSG00000229117/ENSG00000233927	2
BP	GO:0030818	negative regulation of cAMP biosynthetic process	2022-01-05	20/8591	0.0115887	0.0419878	ENSG00000113389	1
BP	GO:0030815	negative regulation of cAMP metabolic process	2022-01-05	21/8591	0.0121653	0.0419878	ENSG00000113389	1
BP	GO:0048713	regulation of oligodendrocyte differentiation	2022-01-05	21/8591	0.0121653	0.0419878	ENSG00000172201	1
BP	GO:0006605	protein targeting	2022-02-05	316/8591	0.0125289	0.0419878	ENSG00000229117/ENSG00000233927	2
BP	GO:0090407	organophosphate biosynthetic process	2022-02-05	317/8591	0.0126054	0.0419878	ENSG00000113389/ENSG00000228253	2
BP	GO:0030803	negative regulation of cyclic nucleotide biosynthetic process	2022-01-05	22/8591	0.0127416	0.0419878	ENSG00000113389	1
BP	GO:0032941	secretion by tissue	2022-01-05	22/8591	0.0127416	0.0419878	ENSG00000113389	1
BP	GO:0007007	inner mitochondrial membrane organization	2022-01-05	23/8591	0.0133177	0.0419878	ENSG00000228253	1
BP	GO:0007405	neuroblast proliferation	2022-01-05	23/8591	0.0133177	0.0419878	ENSG00000172201	1
BP	GO:0030800	negative regulation of cyclic nucleotide metabolic process	2022-01-05	23/8591	0.0133177	0.0419878	ENSG00000113389	1
BP	GO:0045599	negative regulation of fat cell differentiation	2022-01-05	23/8591	0.0133177	0.0419878	ENSG00000172201	1
BP	GO:0048662	negative regulation of smooth muscle cell proliferation	2022-01-05	23/8591	0.0133177	0.0419878	ENSG00000113389	1
BP	GO:0030809	negative regulation of nucleotide biosynthetic process	2022-01-05	25/8591	0.014469	0.0443847	ENSG00000113389	1
BP	GO:1900372	negative regulation of purine nucleotide biosynthetic process	2022-01-05	25/8591	0.014469	0.0443847	ENSG00000113389	1
BP	GO:0050999	regulation of nitric-oxide synthase activity	2022-01-05	26/8591	0.0150443	0.0449349	ENSG00000113389	1
BP	GO:0051353	positive regulation of oxidoreductase activity	2022-01-05	26/8591	0.0150443	0.0449349	ENSG00000113389	1
BP	GO:0045669	positive regulation of osteoblast differentiation	2022-01-05	27/8591	0.0156193	0.0458563	ENSG00000172201	1
BP	GO:0009117	nucleotide metabolic process	2022-02-05	356/8591	0.0157568	0.0458563	ENSG00000113389/ENSG00000228253	2
BP	GO:0030490	maturation of SSU-rRNA	2022-01-05	28/8591	0.016194	0.046166	ENSG00000233927	1
BP	GO:0006753	nucleoside phosphate metabolic process	2022-02-05	362/8591	0.0162699	0.046166	ENSG00000113389/ENSG00000228253	2
BP	GO:0006754	ATP biosynthetic process	2022-01-05	29/8591	0.0167684	0.04642	ENSG00000228253	1
BP	GO:0042255	ribosome assembly	2022-01-05	29/8591	0.0167684	0.04642	ENSG00000233927	1
BP	GO:0055086	nucleobase-containing small molecule metabolic process	2022-02-05	380/8591	0.0178539	0.0478477	ENSG00000113389/ENSG00000228253	2
BP	GO:0045980	negative regulation of nucleotide metabolic process	2022-01-05	31/8591	0.0179165	0.0478477	ENSG00000113389	1
BP	GO:1900543	negative regulation of purine nucleotide metabolic process	2022-01-05	31/8591	0.0179165	0.0478477	ENSG00000113389	1
BP	GO:0032768	regulation of monooxygenase activity	2022-01-05	32/8591	0.0184902	0.0488055	ENSG00000113389	1
BP	GO:1901137	carbohydrate derivative biosynthetic process	2022-02-05	390/8591	0.0187625	0.048955	ENSG00000113389/ENSG00000228253	2
BP	GO:0048708	astrocyte differentiation	2022-01-05	33/8591	0.0190636	0.0491753	ENSG00000172201	1
BP	GO:0009206	purine ribonucleoside triphosphate biosynthetic process	2022-01-05	34/8591	0.0196367	0.0493286	ENSG00000228253	1
BP	GO:0045685	regulation of glial cell differentiation	2022-01-05	34/8591	0.0196367	0.0493286	ENSG00000172201	1
BP	GO:0009145	purine nucleoside triphosphate biosynthetic process	2022-01-05	35/8591	0.0202095	0.0493286	ENSG00000228253	1
BP	GO:0021766	hippocampus development	2022-01-05	35/8591	0.0202095	0.0493286	ENSG00000172201	1
BP	GO:0042274	ribosomal small subunit biogenesis	2022-01-05	35/8591	0.0202095	0.0493286	ENSG00000233927	1
BP	GO:0009201	ribonucleoside triphosphate biosynthetic process	2022-01-05	36/8591	0.0207821	0.0496583	ENSG00000228253	1
BP	GO:1990542	mitochondrial transmembrane transport	2022-01-05	36/8591	0.0207821	0.0496583	ENSG00000228253	1
BP	GO:0016071	mRNA metabolic process	2022-02-05	414/8591	0.0210253	0.0497161	ENSG00000229117/ENSG00000233927	2
CC	GO:0022626	cytosolic ribosome	2022-02-05	48/8986	0.000276568	0.00663762	ENSG00000229117/ENSG00000233927	2
CC	GO:0044391	ribosomal subunit	2022-02-05	85/8986	0.0008681	0.00901445	ENSG00000229117/ENSG00000233927	2
CC	GO:0005840	ribosome	2022-02-05	110/8986	0.00144964	0.00901445	ENSG00000229117/ENSG00000233927	2
CC	GO:0044445	cytosolic part	2022-02-05	112/8986	0.00150241	0.00901445	ENSG00000229117/ENSG00000233927	2
CC	GO:0045263	proton-transporting ATP synthase complex, coupling factor F(o)	2022-01-05	10/8986	0.00555307	0.0221876	ENSG00000228253	1
CC	GO:0005753	mitochondrial proton-transporting ATP synthase complex	2022-01-05	13/8986	0.00721418	0.0221876	ENSG00000228253	1
CC	GO:0033177	proton-transporting two-sector ATPase complex, proton-transporting domain	2022-01-05	13/8986	0.00721418	0.0221876	ENSG00000228253	1
CC	GO:0045259	proton-transporting ATP synthase complex	2022-01-05	14/8986	0.00776738	0.0221876	ENSG00000228253	1
CC	GO:0022627	cytosolic small ribosomal subunit	2022-01-05	15/8986	0.00832034	0.0221876	ENSG00000233927	1
CC	GO:0015935	small ribosomal subunit	2022-01-05	30/8986	0.0165852	0.0299542	ENSG00000233927	1
CC	GO:0016469	proton-transporting two-sector ATPase complex	2022-01-05	30/8986	0.0165852	0.0299542	ENSG00000228253	1
CC	GO:0022625	cytosolic large ribosomal subunit	2022-01-05	31/8986	0.0171342	0.0299542	ENSG00000229117	1
CC	GO:0030529	intracellular ribonucleoprotein complex	2022-02-05	391/8986	0.0173035	0.0299542	ENSG00000229117/ENSG00000233927	2
CC	GO:1990904	ribonucleoprotein complex	2022-02-05	393/8986	0.0174733	0.0299542	ENSG00000229117/ENSG00000233927	2
CC	GO:0015934	large ribosomal subunit	2022-01-05	55/8986	0.0302375	0.04838	ENSG00000229117	1
MF	GO:0003735	structural constituent of ribosome	2022-02-05	73/8571	0.00070377	0.0211131	ENSG00000229117/ENSG00000233927	2

## Sheet: EC_up_GOenrich_significant
Category	ID	Description	GeneRatio	BgRatio	pvalue	padj	geneID	Count
BP	GO:0072594	establishment of protein localization to organelle	2022-07-21	301/8591	4.60463e-06	0.00123925	ENSG00000177954/ENSG00000183087/ENSG00000229117/ENSG00000205542/ENSG00000233927/ENSG00000143603/ENSG00000145425	7
BP	GO:0006614	SRP-dependent cotranslational protein targeting to membrane	2022-04-21	48/8591	4.78844e-06	0.00123925	ENSG00000177954/ENSG00000229117/ENSG00000233927/ENSG00000145425	4
BP	GO:0006613	cotranslational protein targeting to membrane	2022-04-21	51/8591	6.1206e-06	0.00123925	ENSG00000177954/ENSG00000229117/ENSG00000233927/ENSG00000145425	4
BP	GO:0006605	protein targeting	2022-07-21	316/8591	6.35282e-06	0.00123925	ENSG00000177954/ENSG00000183087/ENSG00000229117/ENSG00000205542/ENSG00000233927/ENSG00000143603/ENSG00000145425	7
BP	GO:0045047	protein targeting to ER	2022-04-21	53/8591	7.14919e-06	0.00123925	ENSG00000177954/ENSG00000229117/ENSG00000233927/ENSG00000145425	4
BP	GO:0072599	establishment of protein localization to endoplasmic reticulum	2022-04-21	54/8591	7.70888e-06	0.00123925	ENSG00000177954/ENSG00000229117/ENSG00000233927/ENSG00000145425	4
BP	GO:0000184	nuclear-transcribed mRNA catabolic process, nonsense-mediated decay	2022-04-21	56/8591	8.92462e-06	0.00123925	ENSG00000177954/ENSG00000229117/ENSG00000233927/ENSG00000145425	4
BP	GO:0070972	protein localization to endoplasmic reticulum	2022-04-21	61/8591	1.25801e-05	0.00152848	ENSG00000177954/ENSG00000229117/ENSG00000233927/ENSG00000145425	4
BP	GO:0006612	protein targeting to membrane	2022-04-21	82/8591	4.07806e-05	0.00398508	ENSG00000177954/ENSG00000229117/ENSG00000233927/ENSG00000145425	4
BP	GO:0033365	protein localization to organelle	2022-07-21	430/8591	4.72469e-05	0.00398508	ENSG00000177954/ENSG00000183087/ENSG00000229117/ENSG00000205542/ENSG00000233927/ENSG00000143603/ENSG00000145425	7
BP	GO:0019083	viral transcription	2022-04-21	86/8591	4.91985e-05	0.00398508	ENSG00000177954/ENSG00000229117/ENSG00000233927/ENSG00000145425	4
BP	GO:0050707	regulation of cytokine secretion	2022-04-21	86/8591	4.91985e-05	0.00398508	ENSG00000189403/ENSG00000183087/ENSG00000133110/ENSG00000205542	4
BP	GO:0006413	translational initiation	2022-04-21	93/8591	6.68962e-05	0.00490859	ENSG00000177954/ENSG00000229117/ENSG00000233927/ENSG00000145425	4
BP	GO:0030335	positive regulation of cell migration	2022-05-21	189/8591	7.46738e-05	0.00490859	ENSG00000189403/ENSG00000183087/ENSG00000133110/ENSG00000205542/ENSG00000102755	5
BP	GO:0019080	viral gene expression	2022-04-21	96/8591	7.57498e-05	0.00490859	ENSG00000177954/ENSG00000229117/ENSG00000233927/ENSG00000145425	4
BP	GO:0050663	cytokine secretion	2022-04-21	98/8591	8.21085e-05	0.00498809	ENSG00000189403/ENSG00000183087/ENSG00000133110/ENSG00000205542	4
BP	GO:2000147	positive regulation of cell motility	2022-05-21	198/8591	9.31345e-05	0.0053251	ENSG00000189403/ENSG00000183087/ENSG00000133110/ENSG00000205542/ENSG00000102755	5
BP	GO:0060326	cell chemotaxis	2022-04-21	105/8591	0.000107454	0.00561633	ENSG00000189403/ENSG00000183087/ENSG00000205542/ENSG00000102755	4
BP	GO:0051272	positive regulation of cellular component movement	2022-05-21	205/8591	0.000109784	0.00561633	ENSG00000189403/ENSG00000183087/ENSG00000133110/ENSG00000205542/ENSG00000102755	5
BP	GO:0034655	nucleobase-containing compound catabolic process	2022-05-21	209/8591	0.000120278	0.00584549	ENSG00000177954/ENSG00000189403/ENSG00000229117/ENSG00000233927/ENSG00000145425	5
BP	GO:0044033	multi-organism metabolic process	2022-04-21	110/8591	0.000128747	0.00594081	ENSG00000177954/ENSG00000229117/ENSG00000233927/ENSG00000145425	4
BP	GO:0040017	positive regulation of locomotion	2022-05-21	214/8591	0.000134463	0.00594081	ENSG00000189403/ENSG00000183087/ENSG00000133110/ENSG00000205542/ENSG00000102755	5
BP	GO:0000956	nuclear-transcribed mRNA catabolic process	2022-04-21	118/8591	0.00016897	0.00677027	ENSG00000177954/ENSG00000229117/ENSG00000233927/ENSG00000145425	4
BP	GO:0046700	heterocycle catabolic process	2022-05-21	227/8591	0.000177405	0.00677027	ENSG00000177954/ENSG00000189403/ENSG00000229117/ENSG00000233927/ENSG00000145425	5
BP	GO:0072657	protein localization to membrane	2022-05-21	227/8591	0.000177405	0.00677027	ENSG00000177954/ENSG00000183087/ENSG00000229117/ENSG00000233927/ENSG00000145425	5
BP	GO:0044270	cellular nitrogen compound catabolic process	2022-05-21	228/8591	0.000181098	0.00677027	ENSG00000177954/ENSG00000189403/ENSG00000229117/ENSG00000233927/ENSG00000145425	5
BP	GO:0019439	aromatic compound catabolic process	2022-05-21	231/8591	0.000192531	0.00693111	ENSG00000177954/ENSG00000189403/ENSG00000229117/ENSG00000233927/ENSG00000145425	5
BP	GO:0050921	positive regulation of chemotaxis	2022-03-21	49/8591	0.000215768	0.00703705	ENSG00000189403/ENSG00000183087/ENSG00000205542	3
BP	GO:0006364	rRNA processing	2022-04-21	127/8591	0.000224324	0.00703705	ENSG00000177954/ENSG00000229117/ENSG00000233927/ENSG00000145425	4
BP	GO:0006402	mRNA catabolic process	2022-04-21	128/8591	0.000231192	0.00703705	ENSG00000177954/ENSG00000229117/ENSG00000233927/ENSG00000145425	4
BP	GO:0090150	establishment of protein localization to membrane	2022-04-21	129/8591	0.000238211	0.00703705	ENSG00000177954/ENSG00000229117/ENSG00000233927/ENSG00000145425	4
BP	GO:1901361	organic cyclic compound catabolic process	2022-05-21	242/8591	0.000239258	0.00703705	ENSG00000177954/ENSG00000189403/ENSG00000229117/ENSG00000233927/ENSG00000145425	5
BP	GO:0000028	ribosomal small subunit assembly	2022-02-21	10/8591	0.000253104	0.00703705	ENSG00000177954/ENSG00000233927	2
BP	GO:0002407	dendritic cell chemotaxis	2022-02-21	10/8591	0.000253104	0.00703705	ENSG00000189403/ENSG00000183087	2
BP	GO:0019058	viral life cycle	2022-05-21	245/8591	0.000253392	0.00703705	ENSG00000177954/ENSG00000183087/ENSG00000229117/ENSG00000233927/ENSG00000145425	5
BP	GO:0071295	cellular response to vitamin	2022-02-21	11/8591	0.000308894	0.00834013	ENSG00000183087/ENSG00000133110	2
BP	GO:0006401	RNA catabolic process	2022-04-21	144/8591	0.000362936	0.00946743	ENSG00000177954/ENSG00000229117/ENSG00000233927/ENSG00000145425	4
BP	GO:0036336	dendritic cell migration	2022-02-21	12/8591	0.000370126	0.00946743	ENSG00000189403/ENSG00000183087	2
BP	GO:0032387	negative regulation of intracellular transport	2022-03-21	61/8591	0.000413612	0.0103024	ENSG00000131711/ENSG00000183087/ENSG00000205542	3
BP	GO:0016072	rRNA metabolic process	2022-04-21	150/8591	0.000423969	0.0103024	ENSG00000177954/ENSG00000229117/ENSG00000233927/ENSG00000145425	4
BP	GO:0072604	interleukin-6 secretion	2022-02-21	13/8591	0.000436777	0.0103548	ENSG00000189403/ENSG00000183087	2
BP	GO:0002576	platelet degranulation	2022-03-21	65/8591	0.000498842	0.0115446	ENSG00000183087/ENSG00000205542/ENSG00000175899	3
BP	GO:0030198	extracellular matrix organization	2022-04-21	161/8591	0.000554464	0.0122601	ENSG00000183087/ENSG00000133110/ENSG00000175899/ENSG00000154175	4
BP	GO:0042254	ribosome biogenesis	2022-04-21	162/8591	0.000567596	0.0122601	ENSG00000177954/ENSG00000229117/ENSG00000233927/ENSG00000145425	4
BP	GO:0043062	extracellular structure organization	2022-04-21	162/8591	0.000567596	0.0122601	ENSG00000183087/ENSG00000133110/ENSG00000175899/ENSG00000154175	4
BP	GO:0031670	cellular response to nutrient	2022-02-21	15/8591	0.000586238	0.0123875	ENSG00000183087/ENSG00000133110	2
BP	GO:0032689	negative regulation of interferon-gamma production	2022-02-21	17/8591	0.000757083	0.0156571	ENSG00000189403/ENSG00000183087	2
BP	GO:0050920	regulation of chemotaxis	2022-03-21	77/8591	0.000819792	0.0166008	ENSG00000189403/ENSG00000183087/ENSG00000205542	3
BP	GO:0030595	leukocyte chemotaxis	2022-03-21	82/8591	0.000984724	0.0195337	ENSG00000189403/ENSG00000183087/ENSG00000102755	3
BP	GO:0043277	apoptotic cell clearance	2022-02-21	20/8591	0.00105302	0.0204708	ENSG00000189403/ENSG00000183087	2
BP	GO:0050708	regulation of protein secretion	2022-04-21	196/8591	0.00115961	0.0217234	ENSG00000189403/ENSG00000183087/ENSG00000133110/ENSG00000205542	4
BP	GO:0097028	dendritic cell differentiation	2022-02-21	21/8591	0.00116216	0.0217234	ENSG00000189403/ENSG00000183087	2
BP	GO:0002548	monocyte chemotaxis	2022-02-21	22/8591	0.00127649	0.0233951	ENSG00000189403/ENSG00000102755	2
BP	GO:0002791	regulation of peptide secretion	2022-04-21	204/8591	0.00134524	0.0233951	ENSG00000189403/ENSG00000183087/ENSG00000133110/ENSG00000205542	4
BP	GO:0051223	regulation of protein transport	2022-05-21	354/8591	0.00136078	0.0233951	ENSG00000189403/ENSG00000183087/ENSG00000133110/ENSG00000205542/ENSG00000143603	5
BP	GO:0034470	ncRNA processing	2022-04-21	205/8591	0.00136983	0.0233951	ENSG00000177954/ENSG00000229117/ENSG00000233927/ENSG00000145425	4
BP	GO:0030334	regulation of cell migration	2022-05-21	355/8591	0.00137804	0.0233951	ENSG00000189403/ENSG00000183087/ENSG00000133110/ENSG00000205542/ENSG00000102755	5
BP	GO:0050704	regulation of interleukin-1 secretion	2022-02-21	23/8591	0.001396	0.0233951	ENSG00000189403/ENSG00000183087	2
BP	GO:0090087	regulation of peptide transport	2022-05-21	363/8591	0.00152204	0.0244524	ENSG00000189403/ENSG00000183087/ENSG00000133110/ENSG00000205542/ENSG00000143603	5
BP	GO:0051222	positive regulation of protein transport	2022-04-21	211/8591	0.00152403	0.0244524	ENSG00000189403/ENSG00000183087/ENSG00000133110/ENSG00000143603	4
BP	GO:0045055	regulated exocytosis	2022-05-21	365/8591	0.00155972	0.0244524	ENSG00000189403/ENSG00000183087/ENSG00000205542/ENSG00000175899/ENSG00000127951	5
BP	GO:0070201	regulation of establishment of protein localization	2022-05-21	365/8591	0.00155972	0.0244524	ENSG00000189403/ENSG00000183087/ENSG00000133110/ENSG00000205542/ENSG00000143603	5
BP	GO:0050701	interleukin-1 secretion	2022-02-21	26/8591	0.00178538	0.0274512	ENSG00000189403/ENSG00000183087	2
BP	GO:1904951	positive regulation of establishment of protein localization	2022-04-21	221/8591	0.00180749	0.0274512	ENSG00000189403/ENSG00000183087/ENSG00000133110/ENSG00000143603	4
BP	GO:0016049	cell growth	2022-04-21	223/8591	0.0018683	0.0279383	ENSG00000131711/ENSG00000133110/ENSG00000164283/ENSG00000111666	4
BP	GO:0071674	mononuclear cell migration	2022-02-21	27/8591	0.00192537	0.0280478	ENSG00000189403/ENSG00000102755	2
BP	GO:2000145	regulation of cell motility	2022-05-21	384/8591	0.00195328	0.0280478	ENSG00000189403/ENSG00000183087/ENSG00000133110/ENSG00000205542/ENSG00000102755	5
BP	GO:0032386	regulation of intracellular transport	2022-04-21	226/8591	0.00196219	0.0280478	ENSG00000131711/ENSG00000183087/ENSG00000205542/ENSG00000143603	4
BP	GO:0042255	ribosome assembly	2022-02-21	29/8591	0.00222052	0.0309455	ENSG00000177954/ENSG00000233927	2
BP	GO:0022613	ribonucleoprotein complex biogenesis	2022-04-21	234/8591	0.00222859	0.0309455	ENSG00000177954/ENSG00000229117/ENSG00000233927/ENSG00000145425	4
BP	GO:0006935	chemotaxis	2022-04-21	237/8591	0.00233466	0.0319618	ENSG00000189403/ENSG00000183087/ENSG00000205542/ENSG00000102755	4
BP	GO:0042330	taxis	2022-04-21	238/8591	0.00237079	0.0320056	ENSG00000189403/ENSG00000183087/ENSG00000205542/ENSG00000102755	4
BP	GO:0009306	protein secretion	2022-04-21	243/8591	0.00255725	0.03405	ENSG00000189403/ENSG00000183087/ENSG00000133110/ENSG00000205542	4
BP	GO:0006887	exocytosis	2022-05-21	410/8591	0.00260524	0.0342201	ENSG00000189403/ENSG00000183087/ENSG00000205542/ENSG00000175899/ENSG00000127951	5
BP	GO:0042308	negative regulation of protein import into nucleus	2022-02-21	32/8591	0.0027008	0.0345419	ENSG00000183087/ENSG00000205542	2
BP	GO:1904590	negative regulation of protein import	2022-02-21	32/8591	0.0027008	0.0345419	ENSG00000183087/ENSG00000205542	2
BP	GO:0051270	regulation of cellular component movement	2022-05-21	417/8591	0.0028052	0.035322	ENSG00000189403/ENSG00000183087/ENSG00000133110/ENSG00000205542/ENSG00000102755	5
BP	GO:0002690	positive regulation of leukocyte chemotaxis	2022-02-21	33/8591	0.00287082	0.035322	ENSG00000189403/ENSG00000183087	2
BP	GO:0050710	negative regulation of cytokine secretion	2022-02-21	33/8591	0.00287082	0.035322	ENSG00000183087/ENSG00000205542	2
BP	GO:0040012	regulation of locomotion	2022-05-21	422/8591	0.00295477	0.0359004	ENSG00000189403/ENSG00000183087/ENSG00000133110/ENSG00000205542/ENSG00000102755	5
BP	GO:0002790	peptide secretion	2022-04-21	255/8591	0.00304583	0.0364923	ENSG00000189403/ENSG00000183087/ENSG00000133110/ENSG00000205542	4
BP	GO:0051050	positive regulation of transport	2022-05-21	426/8591	0.00307857	0.0364923	ENSG00000189403/ENSG00000183087/ENSG00000133110/ENSG00000205542/ENSG00000143603	5
BP	GO:0042274	ribosomal small subunit biogenesis	2022-02-21	35/8591	0.00322561	0.0377746	ENSG00000177954/ENSG00000233927	2
BP	GO:0001818	negative regulation of cytokine production	2022-03-21	125/8591	0.00330239	0.0382134	ENSG00000189403/ENSG00000183087/ENSG00000205542	3
BP	GO:0046823	negative regulation of nucleocytoplasmic transport	2022-02-21	37/8591	0.0035999	0.041166	ENSG00000183087/ENSG00000205542	2
BP	GO:0032103	positive regulation of response to external stimulus	2022-03-21	130/8591	0.00368914	0.0416959	ENSG00000189403/ENSG00000183087/ENSG00000205542	3
BP	GO:0003073	regulation of systemic arterial blood pressure	2022-02-21	38/8591	0.00379432	0.0419099	ENSG00000183087/ENSG00000133110	2
BP	GO:1900181	negative regulation of protein localization to nucleus	2022-02-21	38/8591	0.00379432	0.0419099	ENSG00000183087/ENSG00000205542	2
BP	GO:1903533	regulation of protein targeting	2022-03-21	133/8591	0.00393399	0.0429645	ENSG00000183087/ENSG00000205542/ENSG00000143603	3
BP	GO:0071496	cellular response to external stimulus	2022-03-21	136/8591	0.0041886	0.044478	ENSG00000183087/ENSG00000133110/ENSG00000154864	3
BP	GO:0032652	regulation of interleukin-1 production	2022-02-21	40/8591	0.00419755	0.044478	ENSG00000189403/ENSG00000183087	2
BP	GO:0032880	regulation of protein localization	2022-05-21	458/8591	0.00420985	0.044478	ENSG00000189403/ENSG00000183087/ENSG00000133110/ENSG00000205542/ENSG00000143603	5
BP	GO:0040007	growth	2022-05-21	461/8591	0.00432947	0.0452499	ENSG00000131711/ENSG00000183087/ENSG00000133110/ENSG00000164283/ENSG00000111666	5
BP	GO:0043535	regulation of blood vessel endothelial cell migration	2022-02-21	41/8591	0.00440632	0.0455632	ENSG00000189403/ENSG00000205542	2
BP	GO:0033273	response to vitamin	2022-02-21	42/8591	0.00461984	0.0472683	ENSG00000183087/ENSG00000133110	2
BP	GO:0002688	regulation of leukocyte chemotaxis	2022-02-21	43/8591	0.00483808	0.0489856	ENSG00000189403/ENSG00000183087	2
BP	GO:0071356	cellular response to tumor necrosis factor	2022-03-21	144/8591	0.00491615	0.0492629	ENSG00000183087/ENSG00000133110/ENSG00000205542	3
CC	GO:0022626	cytosolic ribosome	2022-04-21	48/8986	4.01259e-06	0.000204019	ENSG00000177954/ENSG00000229117/ENSG00000233927/ENSG00000145425	4
CC	GO:0022627	cytosolic small ribosomal subunit	2022-03-21	15/8986	4.91612e-06	0.000204019	ENSG00000177954/ENSG00000233927/ENSG00000145425	3
CC	GO:0044391	ribosomal subunit	2022-04-21	85/8986	3.94742e-05	0.000889939	ENSG00000177954/ENSG00000229117/ENSG00000233927/ENSG00000145425	4
CC	GO:0015935	small ribosomal subunit	2022-03-21	30/8986	4.28886e-05	0.000889939	ENSG00000177954/ENSG00000233927/ENSG00000145425	3
CC	GO:0031093	platelet alpha granule lumen	2022-03-21	37/8986	8.12206e-05	0.00134826	ENSG00000183087/ENSG00000205542/ENSG00000175899	3
CC	GO:0005840	ribosome	2022-04-21	110/8986	0.000108356	0.001378	ENSG00000177954/ENSG00000229117/ENSG00000233927/ENSG00000145425	4
CC	GO:0044445	cytosolic part	2022-04-21	112/8986	0.000116217	0.001378	ENSG00000177954/ENSG00000229117/ENSG00000233927/ENSG00000145425	4
CC	GO:0031091	platelet alpha granule	2022-03-21	48/8986	0.000177832	0.00184501	ENSG00000183087/ENSG00000205542/ENSG00000175899	3
CC	GO:0034774	secretory granule lumen	2022-04-21	166/8986	0.000525853	0.00484954	ENSG00000189403/ENSG00000183087/ENSG00000205542/ENSG00000175899	4
CC	GO:0060205	cytoplasmic vesicle lumen	2022-04-21	175/8986	0.00064188	0.00494837	ENSG00000189403/ENSG00000183087/ENSG00000205542/ENSG00000175899	4
CC	GO:0031983	vesicle lumen	2022-04-21	176/8986	0.000655809	0.00494837	ENSG00000189403/ENSG00000183087/ENSG00000205542/ENSG00000175899	4
CC	GO:0030141	secretory granule	2022-05-21	408/8986	0.00209475	0.0144887	ENSG00000189403/ENSG00000183087/ENSG00000205542/ENSG00000175899/ENSG00000127951	5
CC	GO:0099503	secretory vesicle	2022-05-21	458/8986	0.00347049	0.0221577	ENSG00000189403/ENSG00000183087/ENSG00000205542/ENSG00000175899/ENSG00000127951	5
MF	GO:0003735	structural constituent of ribosome	2022-04-20	73/8571	2.11653e-05	0.00243401	ENSG00000177954/ENSG00000229117/ENSG00000233927/ENSG00000145425	4
MF	GO:0019838	growth factor binding	2022-03-20	62/8571	0.00037643	0.0153352	ENSG00000102755/ENSG00000164283/ENSG00000175899	3
MF	GO:0005198	structural molecule activity	2022-05-20	300/8571	0.000510734	0.0153352	ENSG00000131711/ENSG00000177954/ENSG00000229117/ENSG00000233927/ENSG00000145425	5
MF	GO:0019956	chemokine binding	2022-02-20	15/8571	0.0005334	0.0153352	ENSG00000189403/ENSG00000175899	2
MF	GO:0001786	phosphatidylserine binding	2022-02-20	17/8571	0.000688948	0.0158458	ENSG00000189403/ENSG00000183087	2
MF	GO:0072341	modified amino acid binding	2022-02-20	28/8571	0.00188563	0.0361413	ENSG00000189403/ENSG00000183087	2

## Sheet: IC_up_GOenrich_significant
Category	ID	Description	GeneRatio	BgRatio	pvalue	padj	geneID	Count
BP	GO:0030003	cellular cation homeostasis	2022-04-07	267/8591	2.96585e-05	0.00676536	ENSG00000130203/ENSG00000123104/ENSG00000147614/ENSG00000183023	4
BP	GO:0006873	cellular ion homeostasis	2022-04-07	271/8591	3.14507e-05	0.00676536	ENSG00000130203/ENSG00000123104/ENSG00000147614/ENSG00000183023	4
BP	GO:0055080	cation homeostasis	2022-04-07	293/8591	4.27775e-05	0.00676536	ENSG00000130203/ENSG00000123104/ENSG00000147614/ENSG00000183023	4
BP	GO:0098771	inorganic ion homeostasis	2022-04-07	296/8591	4.45276e-05	0.00676536	ENSG00000130203/ENSG00000123104/ENSG00000147614/ENSG00000183023	4
BP	GO:0019932	second-messenger-mediated signaling	2022-03-07	102/8591	5.49461e-05	0.00676536	ENSG00000130203/ENSG00000123104/ENSG00000183023	3
BP	GO:0050801	ion homeostasis	2022-04-07	329/8591	6.74562e-05	0.00676536	ENSG00000130203/ENSG00000123104/ENSG00000147614/ENSG00000183023	4
BP	GO:0055082	cellular chemical homeostasis	2022-04-07	335/8591	7.24121e-05	0.00676536	ENSG00000130203/ENSG00000123104/ENSG00000147614/ENSG00000183023	4
BP	GO:0051235	maintenance of location	2022-03-07	129/8591	0.000110787	0.00905685	ENSG00000130203/ENSG00000123104/ENSG00000183023	3
BP	GO:0019725	cellular homeostasis	2022-04-07	401/8591	0.000146295	0.0106308	ENSG00000130203/ENSG00000123104/ENSG00000147614/ENSG00000183023	4
BP	GO:0071320	cellular response to cAMP	2022-02-07	25/8591	0.000169221	0.0110671	ENSG00000123104/ENSG00000183023	2
BP	GO:0006874	cellular calcium ion homeostasis	2022-03-07	174/8591	0.000269222	0.0140677	ENSG00000130203/ENSG00000123104/ENSG00000183023	3
BP	GO:0048878	chemical homeostasis	2022-04-07	477/8591	0.000287201	0.0140677	ENSG00000130203/ENSG00000123104/ENSG00000147614/ENSG00000183023	4
BP	GO:0055074	calcium ion homeostasis	2022-03-07	178/8591	0.000287924	0.0140677	ENSG00000130203/ENSG00000123104/ENSG00000183023	3
BP	GO:1903779	regulation of cardiac conduction	2022-02-07	34/8591	0.000315339	0.0140677	ENSG00000123104/ENSG00000183023	2
BP	GO:0072503	cellular divalent inorganic cation homeostasis	2022-03-07	185/8591	0.000322655	0.0140677	ENSG00000130203/ENSG00000123104/ENSG00000183023	3
BP	GO:0072507	divalent inorganic cation homeostasis	2022-03-07	191/8591	0.000354506	0.0144904	ENSG00000130203/ENSG00000123104/ENSG00000183023	3
BP	GO:0090066	regulation of anatomical structure size	2022-03-07	211/8591	0.000475276	0.0172129	ENSG00000130203/ENSG00000146376/ENSG00000183023	3
BP	GO:0051209	release of sequestered calcium ion into cytosol	2022-02-07	43/8591	0.000505805	0.0172129	ENSG00000123104/ENSG00000183023	2
BP	GO:0051283	negative regulation of sequestering of calcium ion	2022-02-07	43/8591	0.000505805	0.0172129	ENSG00000123104/ENSG00000183023	2
BP	GO:0051282	regulation of sequestering of calcium ion	2022-02-07	44/8591	0.000529685	0.0172129	ENSG00000123104/ENSG00000183023	2
BP	GO:0051208	sequestering of calcium ion	2022-02-07	45/8591	0.000554106	0.0172129	ENSG00000123104/ENSG00000183023	2
BP	GO:0030004	cellular monovalent inorganic cation homeostasis	2022-02-07	47/8591	0.000604569	0.0172129	ENSG00000147614/ENSG00000183023	2
BP	GO:0006875	cellular metal ion homeostasis	2022-03-07	231/8591	0.000620001	0.0172129	ENSG00000130203/ENSG00000123104/ENSG00000183023	3
BP	GO:0051591	response to cAMP	2022-02-07	50/8591	0.000684304	0.0172129	ENSG00000123104/ENSG00000183023	2
BP	GO:0097553	calcium ion transmembrane import into cytosol	2022-02-07	50/8591	0.000684304	0.0172129	ENSG00000123104/ENSG00000183023	2
BP	GO:1902656	calcium ion import into cytosol	2022-02-07	50/8591	0.000684304	0.0172129	ENSG00000123104/ENSG00000183023	2
BP	GO:0071417	cellular response to organonitrogen compound	2022-03-07	247/8591	0.000754305	0.0173994	ENSG00000123104/ENSG00000147614/ENSG00000183023	3
BP	GO:0008015	blood circulation	2022-03-07	248/8591	0.00076327	0.0173994	ENSG00000130203/ENSG00000123104/ENSG00000183023	3
BP	GO:0003013	circulatory system process	2022-03-07	250/8591	0.000781406	0.0173994	ENSG00000130203/ENSG00000123104/ENSG00000183023	3
BP	GO:0051238	sequestering of metal ion	2022-02-07	54/8591	0.000798137	0.0173994	ENSG00000123104/ENSG00000183023	2
BP	GO:0055065	metal ion homeostasis	2022-03-07	256/8591	0.000837477	0.0176681	ENSG00000130203/ENSG00000123104/ENSG00000183023	3
BP	GO:0060402	calcium ion transport into cytosol	2022-02-07	59/8591	0.000952452	0.0188759	ENSG00000123104/ENSG00000183023	2
BP	GO:0061337	cardiac conduction	2022-02-07	59/8591	0.000952452	0.0188759	ENSG00000123104/ENSG00000183023	2
BP	GO:0035296	regulation of tube diameter	2022-02-07	65/8591	0.00115516	0.0204183	ENSG00000130203/ENSG00000183023	2
BP	GO:0046683	response to organophosphorus	2022-02-07	65/8591	0.00115516	0.0204183	ENSG00000123104/ENSG00000183023	2
BP	GO:0055067	monovalent inorganic cation homeostasis	2022-02-07	65/8591	0.00115516	0.0204183	ENSG00000147614/ENSG00000183023	2
BP	GO:0097746	regulation of blood vessel diameter	2022-02-07	65/8591	0.00115516	0.0204183	ENSG00000130203/ENSG00000183023	2
BP	GO:0060401	cytosolic calcium ion transport	2022-02-07	67/8591	0.00122696	0.0207503	ENSG00000123104/ENSG00000183023	2
BP	GO:0030168	platelet activation	2022-02-07	68/8591	0.00126365	0.0207503	ENSG00000130203/ENSG00000123104	2
BP	GO:1901699	cellular response to nitrogen compound	2022-03-07	297/8591	0.00129089	0.0207503	ENSG00000123104/ENSG00000147614/ENSG00000183023	3
BP	GO:0014074	response to purine-containing compound	2022-02-07	69/8591	0.00130086	0.0207503	ENSG00000123104/ENSG00000183023	2
BP	GO:0035150	regulation of tube size	2022-02-07	71/8591	0.00137687	0.0209412	ENSG00000130203/ENSG00000183023	2
BP	GO:0050880	regulation of blood vessel size	2022-02-07	71/8591	0.00137687	0.0209412	ENSG00000130203/ENSG00000183023	2
BP	GO:0098662	inorganic cation transmembrane transport	2022-03-07	318/8591	0.00157375	0.022905	ENSG00000123104/ENSG00000147614/ENSG00000183023	3
BP	GO:0070509	calcium ion import	2022-02-07	76/8591	0.00157603	0.022905	ENSG00000123104/ENSG00000183023	2
BP	GO:0003018	vascular process in circulatory system	2022-02-07	81/8591	0.00178821	0.0254237	ENSG00000130203/ENSG00000183023	2
BP	GO:0035637	multicellular organismal signaling	2022-02-07	85/8591	0.00196728	0.0273745	ENSG00000123104/ENSG00000183023	2
BP	GO:2000021	regulation of ion homeostasis	2022-02-07	87/8591	0.00205991	0.0280662	ENSG00000123104/ENSG00000183023	2
BP	GO:0032845	negative regulation of homeostatic process	2022-02-07	89/8591	0.00215459	0.0287572	ENSG00000123104/ENSG00000183023	2
BP	GO:0098660	inorganic ion transmembrane transport	2022-03-07	361/8591	0.0022698	0.029689	ENSG00000123104/ENSG00000147614/ENSG00000183023	3
BP	GO:0098655	cation transmembrane transport	2022-03-07	366/8591	0.00236146	0.0302823	ENSG00000123104/ENSG00000147614/ENSG00000183023	3
BP	GO:0030001	metal ion transport	2022-03-07	382/8591	0.00267046	0.0334501	ENSG00000123104/ENSG00000147614/ENSG00000183023	3
BP	GO:2000145	regulation of cell motility	2022-03-07	384/8591	0.00271079	0.0334501	ENSG00000130203/ENSG00000146376/ENSG00000183023	3
BP	GO:0010243	response to organonitrogen compound	2022-03-07	403/8591	0.00311326	0.0375232	ENSG00000123104/ENSG00000147614/ENSG00000183023	3
BP	GO:0000302	response to reactive oxygen species	2022-02-07	108/8591	0.00315562	0.0375232	ENSG00000130203/ENSG00000183023	2
BP	GO:0051270	regulation of cellular component movement	2022-03-07	417/8591	0.00343267	0.0400467	ENSG00000130203/ENSG00000146376/ENSG00000183023	3
BP	GO:0008016	regulation of heart contraction	2022-02-07	114/8591	0.00350949	0.0400467	ENSG00000123104/ENSG00000183023	2
BP	GO:0040012	regulation of locomotion	2022-03-07	422/8591	0.00355154	0.0400467	ENSG00000130203/ENSG00000146376/ENSG00000183023	3
BP	GO:0007204	positive regulation of cytosolic calcium ion concentration	2022-02-07	124/8591	0.00413899	0.0458797	ENSG00000123104/ENSG00000183023	2
BP	GO:0070588	calcium ion transmembrane transport	2022-02-07	129/8591	0.00447219	0.048678	ENSG00000123104/ENSG00000183023	2
BP	GO:0060047	heart contraction	2022-02-07	130/8591	0.0045403	0.048678	ENSG00000123104/ENSG00000183023	2
BP	GO:0003015	heart process	2022-02-07	132/8591	0.00467798	0.0491953	ENSG00000123104/ENSG00000183023	2
BP	GO:1901698	response to nitrogen compound	2022-03-07	467/8591	0.004739	0.0491953	ENSG00000123104/ENSG00000147614/ENSG00000183023	3
BP	GO:0051480	regulation of cytosolic calcium ion concentration	2022-02-07	135/8591	0.00488813	0.0499506	ENSG00000123104/ENSG00000183023	2
MF	GO:0043178	alcohol binding	2022-02-08	42/8571	0.000644263	0.0389072	ENSG00000130203/ENSG00000123104	2
MF	GO:0022890	inorganic cation transmembrane transporter activity	2022-03-08	258/8571	0.00134946	0.0389072	ENSG00000123104/ENSG00000147614/ENSG00000183023	3
MF	GO:0015085	calcium ion transmembrane transporter activity	2022-02-08	61/8571	0.00135723	0.0389072	ENSG00000123104/ENSG00000183023	2
MF	GO:0008324	cation transmembrane transporter activity	2022-03-08	308/8571	0.00224958	0.0399537	ENSG00000123104/ENSG00000147614/ENSG00000183023	3
MF	GO:0072509	divalent inorganic cation transmembrane transporter activity	2022-02-08	80/8571	0.00232289	0.0399537	ENSG00000123104/ENSG00000183023	2

## Sheet: LOH_up_GOenrich_significant
Category	ID	Description	GeneRatio	BgRatio	pvalue	padj	geneID	Count
MF	GO:0008201	heparin binding	2022-04-18	71/8571	1.21198e-05	0.0012847	ENSG00000113889/ENSG00000113905/ENSG00000132855/ENSG00000175445	4
MF	GO:0005539	glycosaminoglycan binding	2022-04-18	97/8571	4.1769e-05	0.00194064	ENSG00000113889/ENSG00000113905/ENSG00000132855/ENSG00000175445	4
MF	GO:1901681	sulfur compound binding	2022-04-18	104/8571	5.49236e-05	0.00194064	ENSG00000113889/ENSG00000113905/ENSG00000132855/ENSG00000175445	4
MF	GO:0019865	immunoglobulin binding	2022-02-18	10/8571	0.000185607	0.00491859	ENSG00000113905/ENSG00000169344	2
MF	GO:0004857	enzyme inhibitor activity	2022-04-18	199/8571	0.000668205	0.0141659	ENSG00000113889/ENSG00000113905/ENSG00000060237/ENSG00000132855	4
MF	GO:0004869	cysteine-type endopeptidase inhibitor activity	2022-02-18	29/8571	0.00163547	0.0288933	ENSG00000113889/ENSG00000113905	2

## Sheet: PC_up_GOenrich_significant
Category	ID	Description	GeneRatio	BgRatio	pvalue	padj	geneID	Count
CC	GO:0005788	endoplasmic reticulum lumen	2022-06-20	133/8986	3.06954e-07	3.40719e-05	ENSG00000169436/ENSG00000152583/ENSG00000150687/ENSG00000130203/ENSG00000137801/ENSG00000149257	6
CC	GO:0033177	proton-transporting two-sector ATPase complex, proton-transporting domain	2022-02-20	13/8986	0.000361752	0.0200772	ENSG00000228253/ENSG00000147614	2
MF	GO:0005518	collagen binding	2022-03-19	32/8571	4.39909e-05	0.0062907	ENSG00000152583/ENSG00000137801/ENSG00000149257	3
MF	GO:0005496	steroid binding	2022-03-19	46/8571	0.000132018	0.00943925	ENSG00000104327/ENSG00000176387/ENSG00000130203	3
MF	GO:0016616	oxidoreductase activity, acting on the CH-OH group of donors, NAD or NADP as acceptor	2022-03-19	60/8571	0.000291823	0.0130718	ENSG00000176387/ENSG00000106853/ENSG00000164120	3
MF	GO:0016614	oxidoreductase activity, acting on CH-OH group of donors	2022-03-19	67/8571	0.000404538	0.0130718	ENSG00000176387/ENSG00000106853/ENSG00000164120	3
MF	GO:0008200	ion channel inhibitor activity	2022-02-19	16/8571	0.000548469	0.0130718	ENSG00000060237/ENSG00000054148	2
MF	GO:0016248	channel inhibitor activity	2022-02-19	16/8571	0.000548469	0.0130718	ENSG00000060237/ENSG00000054148	2
MF	GO:0051287	NAD binding	2022-02-19	21/8571	0.000953499	0.0194786	ENSG00000176387/ENSG00000164120	2
MF	GO:0050840	extracellular matrix binding	2022-02-19	23/8571	0.00114571	0.0204795	ENSG00000152583/ENSG00000137801	2
