# Supplementary material for: Intrarenal Single-Cell Sequencing of Hepatitis B Virus Associated Membranous Nephropathy
Source: Front Med (Lausanne). 2022 Jul 22;9:869284. doi: 10.3389/fmed.2022.869284 (PMC9355751; doi:10.3389/fmed.2022.869284)
Supplement: Supplementary file 1 [file Data_Sheet_1.zip › 869284_SupMaterial (2)/Table 9.XLS]

## Sheet: Macrophages
gene_id	p_val	avg_logFC	pct.1	pct.2	p_val_adj
AL450405.1	3.29e-07	0.714013	0.158	0	0.0077672
TNFSF18	3.29e-07	0.546888	0.158	0	0.0077672
FBXO48	3.29e-07	0.519778	0.158	0	0.0077672
LYVE1	1.46e-06	1.47795	0.474	0.098	0.0345637
TTN	4.13e-06	1.1173	0.211	0.012	0.0977093
TMEM236	1.79e-05	0.814926	0.158	0.006	0.422673
TTC13	2.28e-05	0.561892	0.158	0.006	0.538711
ENSG00000276213	3.27e-05	0.646235	0.105	0	0.773695
AC242426.2	3.27e-05	0.610117	0.105	0	0.773695
HELLPAR	3.27e-05	0.562761	0.105	0	0.773695
C2orf27A	3.27e-05	0.47665	0.105	0	0.773695
EEF1A1P6	3.27e-05	0.460297	0.105	0	0.773695
PPP1R14A	3.27e-05	0.447048	0.105	0	0.773695
EEF1A1P13	3.27e-05	0.415927	0.105	0	0.773695
MTCYBP37	3.27e-05	0.381738	0.105	0	0.773695
BIRC5	3.27e-05	0.38104	0.105	0	0.773695
UBE2V1P2	3.27e-05	0.368228	0.105	0	0.773695
AL359918.1	3.27e-05	0.303749	0.105	0	0.773695
TGFB1	3.51e-05	0.799615	0.421	0.098	0.830525
USP53	3.56e-05	1.18761	0.526	0.165	0.841564
TOR2A	9.48e-05	0.621052	0.263	0.037	1
NUDCD3	9.48e-05	0.528788	0.263	0.037	1
FTH1	0.000139747	-0.823269	1	0.994	1
PIK3C2A	0.000147153	0.732403	0.316	0.061	1
PEMT	0.000150491	0.636986	0.211	0.024	1
MLXIP	0.00016384	0.63489	0.263	0.043	1
ZSWIM6	0.00018865	0.874114	0.316	0.067	1
TTTY15	0.000214134	0.571803	0.158	0.012	1
LRRK1	0.000243186	0.519974	0.158	0.012	1
SFR1	0.000243186	0.422383	0.158	0.012	1
MTATP6P2	0.000243186	0.281601	0.158	0.012	1
TMSB4XP4	0.000255965	0.722928	0.474	0.159	1
H3F3AP4	0.000289258	0.602756	0.316	0.067	1
S100A10	0.000329831	-1.19162	0.158	0.567	1
ARIH1	0.000332718	0.644602	0.316	0.067	1
S100A6	0.000447162	-0.877626	0.421	0.799	1
AL355338.1	0.000487473	0.617275	0.263	0.049	1
FCHO2	0.000522361	0.6553	0.632	0.262	1
SLC25A28	0.000575276	0.510171	0.211	0.03	1
RASA1	0.000688359	0.457985	0.211	0.03	1
MT-TP	0.000777968	-0.751404	0.579	0.89	1
SERPINA1	0.00085341	-1.12343	0	0.402	1
KIF20B	0.000944073	0.742345	0.368	0.11	1
CEBPD	0.000944235	0.534451	0.789	0.524	1
CYTH4	0.000999413	0.672941	0.263	0.055	1
AC097534.2	0.00107584	0.505599	0.158	0.018	1
NRP1	0.00108761	0.918908	0.368	0.116	1
MANF	0.00113362	0.47416	0.158	0.018	1
CCP110	0.00119427	0.492004	0.158	0.018	1
RASL11B	0.00119427	0.42615	0.158	0.018	1
IL1RL1	0.00126449	1.70009	0.105	0.006	1
MOGAT1	0.00126449	0.609173	0.105	0.006	1
LIMD1	0.00126449	0.448331	0.105	0.006	1
AP003352.1	0.00126449	0.444217	0.105	0.006	1
XPO4	0.00126449	0.416075	0.105	0.006	1
HNRNPA3P6	0.00126449	0.413485	0.105	0.006	1
ATP5F1EP2	0.00126449	0.396995	0.105	0.006	1
FAUP1	0.00126449	0.345767	0.105	0.006	1
ZNF714	0.00126789	0.486543	0.211	0.037	1
CS	0.00129589	0.686824	0.263	0.061	1
DENND4B	0.00132464	0.377985	0.158	0.018	1
MTMR9	0.00132464	0.357065	0.158	0.018	1
CEP68	0.00135947	0.373449	0.105	0.006	1
INPP5B	0.00135947	0.367807	0.105	0.006	1
ARHGAP32	0.00135947	0.323398	0.105	0.006	1
HSP90B2P	0.00135947	0.31425	0.105	0.006	1
KIF2C	0.00135947	0.305402	0.105	0.006	1
YTHDF2P1	0.00135947	0.287377	0.105	0.006	1
TATDN2	0.00135947	0.273137	0.105	0.006	1
USP2-AS1	0.00135947	0.262911	0.105	0.006	1
AC139143.1	0.00135947	0.255669	0.105	0.006	1
PEBP1	0.00142872	-0.912486	0.368	0.75	1
SLC44A1	0.00146515	0.444958	0.263	0.055	1
FO393411.1	0.00148966	0.518347	0.211	0.037	1
YAF2	0.00148966	0.494638	0.211	0.037	1
LYL1	0.00155042	0.54014	0.211	0.037	1
COX7C	0.00155785	-0.745768	0.526	0.854	1
RNPC3	0.00160182	0.595712	0.526	0.22	1
TMEM87B	0.00167886	0.45326	0.211	0.037	1
MTATP8P2	0.00179521	-0.990067	0	0.366	1
PPDPF	0.00187256	-0.860618	0.158	0.573	1
GOLGA1	0.00198901	0.728173	0.263	0.061	1
CD99	0.00206103	0.623867	0.632	0.299	1
LAMTOR5	0.00211222	-0.819504	0.053	0.439	1
CLEC10A	0.00248493	0.854169	0.316	0.098	1
CCL3L1	0.0026716	1.88197	0.579	0.311	1
RPL39P3	0.00269285	0.61746	0.316	0.091	1
HPS5	0.00276456	0.745774	0.263	0.067	1
MT-ND3	0.00283455	-0.477855	1	1	1
HLA-DQA1	0.00292475	-0.852461	0.526	0.811	1
CHTF8	0.00302567	0.603066	0.211	0.043	1
TNPO1	0.00308187	0.610833	0.316	0.091	1
TAP2	0.00313672	0.515103	0.211	0.043	1
ELK3	0.00325146	0.523175	0.211	0.043	1
EXOC3	0.00328899	0.608434	0.158	0.024	1
MRC1	0.00330801	1.14387	0.684	0.457	1
GAS6	0.00337002	0.727204	0.211	0.043	1
UQCRQ	0.00344644	-0.57213	0.211	0.628	1
ZNF836	0.00359333	0.714817	0.158	0.024	1
FAM135A	0.00359333	0.673195	0.158	0.024	1
FAM174A	0.00359333	0.640934	0.158	0.024	1
ZNF318	0.00359333	0.419663	0.158	0.024	1
LGALS3	0.00361655	-1.22893	0.263	0.573	1
MILR1	0.00362898	0.573686	0.263	0.067	1
CD93	0.00369423	0.719922	0.368	0.128	1
SLU7	0.00400634	0.686225	0.368	0.14	1
AC093484.3	0.00409804	0.410889	0.158	0.024	1
MACF1	0.00412989	0.802449	0.368	0.134	1
RNF166	0.00423305	0.479291	0.316	0.091	1
CHMP3	0.00426965	0.579271	0.421	0.171	1
SUCLA2	0.00427544	0.618848	0.263	0.073	1
SUSD3	0.00428006	0.434687	0.158	0.024	1
NDUFB1	0.00453828	-0.958905	0.158	0.488	1
OIP5-AS1	0.00458139	0.753002	0.368	0.14	1
RNF145	0.00472979	0.56865	0.368	0.134	1
TNFAIP8L2	0.00492854	0.606664	0.263	0.073	1
MT-RNR1	0.00500503	-0.305043	1	1	1
CHKA	0.00530065	0.626343	0.211	0.049	1
PPIE	0.00542893	0.472183	0.316	0.104	1
PPP3CA	0.00567059	0.566237	0.263	0.073	1
TREM2	0.00568232	-1.0681	0	0.305	1
MTRNR2L1	0.00583694	-0.930112	0.053	0.366	1
SORT1	0.00584087	0.653697	0.316	0.104	1
IFI6	0.00629981	-0.724864	0.053	0.402	1
CTSZ	0.00657347	-0.783093	0.158	0.512	1
ANXA2	0.00695259	-0.98506	0.105	0.433	1
KDELR2	0.00696022	0.611086	0.368	0.152	1
TNFAIP2	0.00706981	-0.864667	0	0.293	1
TSPAN1	0.00787487	-0.87284	0	0.287	1
CNBP	0.00811134	-0.679589	0.105	0.433	1
ZNF597	0.0081413	0.466289	0.105	0.012	1
RWDD2A	0.0081413	0.449445	0.105	0.012	1
GVINP1	0.0081413	0.41759	0.105	0.012	1
AP001024.1	0.0081413	0.395756	0.105	0.012	1
BUD13	0.0081413	0.379417	0.105	0.012	1
MEMO1	0.0081413	0.371332	0.105	0.012	1
KREMEN1	0.0081413	0.35028	0.105	0.012	1
CPNE2	0.0081413	0.34357	0.105	0.012	1
CKAP2	0.00819775	0.822367	0.316	0.116	1
TMEM61	0.00858657	0.428061	0.105	0.012	1
FAM122C	0.00858657	0.421556	0.105	0.012	1
RAI1	0.00858657	0.344223	0.105	0.012	1
UBXN11	0.00858657	0.300485	0.105	0.012	1
C15orf41	0.00858657	0.295431	0.105	0.012	1
SBF1	0.00858657	0.286401	0.105	0.012	1
SETDB1	0.00858657	0.270571	0.105	0.012	1
DDX39B	0.00858657	0.267096	0.105	0.012	1
GPX4	0.00860445	-0.474055	0.263	0.616	1
HSPA8	0.00890702	0.603543	0.789	0.598	1
MAP3K5	0.00892043	0.53281	0.368	0.14	1
MTMR3	0.00905348	0.439464	0.105	0.012	1
TET3	0.00905348	0.396177	0.105	0.012	1
IPMK	0.00905348	0.364791	0.105	0.012	1
KIAA1147	0.00905348	0.324494	0.105	0.012	1
RMC1	0.00905348	0.322961	0.105	0.012	1
CCDC171	0.00905348	0.298587	0.105	0.012	1
ZNF555	0.00905348	0.292253	0.105	0.012	1
ENTPD4	0.00905348	0.275799	0.105	0.012	1
CCDC6	0.00917407	0.734983	0.316	0.116	1
NXF1	0.00922337	0.651904	0.316	0.122	1
GNB4	0.00926852	0.56553	0.368	0.152	1
SNHG5	0.00928498	0.610726	0.526	0.311	1
FBXO38	0.00954294	0.300987	0.105	0.012	1
CRTAP	0.00974404	-0.754873	0	0.274	1
IWS1	0.00980849	0.603655	0.316	0.116	1
FKBP5	0.00988264	0.779816	0.474	0.244	1
UIMC1	0.00998519	0.582412	0.158	0.03	1
PIP4K2B	0.00998519	0.423885	0.158	0.03	1
DNASE1L1	0.00998519	0.369078	0.158	0.03	1
IKZF5	0.00998519	0.347513	0.158	0.03	1
FAM212A	0.0100558	0.323745	0.105	0.012	1
SGK1	0.0100699	-0.599007	0.263	0.598	1
TMOD2	0.0103644	0.328592	0.158	0.03	1
ZNF331	0.0104584	-0.989687	0.053	0.354	1
ASAH1	0.0105358	-0.68183	0.158	0.518	1
ATRX	0.0107704	0.569128	0.684	0.5	1
BBX	0.0108716	0.615616	0.526	0.293	1
ORMDL1	0.0108747	0.676275	0.368	0.152	1
GHITM	0.0109556	-0.680703	0.053	0.366	1
MTATP6P1	0.0110958	0.493932	0.947	0.805	1
ZNF33B	0.0111701	0.473596	0.211	0.055	1
STX12	0.0112178	0.600304	0.316	0.122	1
PAXBP1	0.0114615	0.820143	0.316	0.122	1
LINC01578	0.0117665	0.599948	0.263	0.085	1
DUSP6	0.0118159	0.613606	0.579	0.39	1
SNRNP48	0.0121938	0.698116	0.211	0.061	1
GUK1	0.0123334	-0.695862	0.053	0.348	1
MACO1	0.0123802	0.398224	0.263	0.079	1
MERTK	0.0126905	0.381041	0.526	0.256	1
CYB5A	0.0127446	-0.721485	0.158	0.494	1
AC243960.1	0.0128959	0.78674	0.211	0.061	1
FIS1	0.0133245	-0.679489	0	0.256	1
TMF1	0.0140143	0.536073	0.421	0.201	1
DIAPH2	0.014097	0.532949	0.316	0.128	1
CPEB4	0.0144714	0.563951	0.421	0.195	1
AL590867.2	0.0145036	0.684475	0.368	0.165	1
MT1G	0.014749	-0.940886	0.421	0.744	1
ECH1	0.0147649	-0.670503	0	0.25	1
TNPO3	0.0148098	0.61797	0.211	0.061	1
CCL2	0.0150748	-1.11749	0.053	0.335	1
LYZ	0.0151407	0.806326	0.368	0.707	1
MT-TW	0.0153914	0.629373	0.368	0.171	1
ANGEL2	0.0158945	0.603844	0.158	0.037	1
NDE1	0.0158945	0.581125	0.158	0.037	1
PDHA1	0.0163478	-0.589125	0	0.244	1
PSMG2	0.0163478	-0.592708	0	0.244	1
KRT8	0.0163478	-0.597007	0	0.244	1
ACTN4	0.0163478	-0.777901	0	0.244	1
SMIM24	0.0163478	-0.809484	0	0.244	1
NDUFA3	0.0163497	-0.677831	0.211	0.537	1
UBE2L3	0.0163794	-0.654782	0.053	0.311	1
PPM1M	0.0164346	0.456861	0.158	0.037	1
RPL13P12	0.0164864	0.639363	0.474	0.274	1
APAF1	0.0165168	0.483403	0.211	0.061	1
BNIP3L	0.0166844	-0.771158	0.105	0.378	1
ANKS1A	0.0169906	0.616436	0.158	0.037	1
KMT2C	0.0173187	0.389742	0.579	0.372	1
MGAT1	0.0175456	-0.782921	0.053	0.299	1
KCNJ16	0.0180862	-0.694754	0	0.238	1
ICAM1	0.0180862	-0.826422	0	0.238	1
RFX5	0.0181526	0.456373	0.158	0.037	1
PRPF38B	0.0185767	0.457725	0.579	0.372	1
EEF1B2P6	0.0186801	0.609008	0.263	0.098	1
NFXL1	0.0187592	0.497371	0.158	0.037	1
NUP98	0.0187592	0.377886	0.158	0.037	1
OSGEP	0.0188919	0.435564	0.211	0.061	1
NUCB1	0.0192887	0.386062	0.316	0.122	1
COX6B1	0.0193317	-0.397814	0.421	0.72	1
ZNF669	0.0193835	0.649807	0.158	0.037	1
CARNMT1	0.0193835	0.599241	0.158	0.037	1
DHX8	0.0193835	0.329296	0.158	0.037	1
NFATC2	0.0194012	0.406793	0.211	0.061	1
CTDSPL2	0.0194083	0.439241	0.263	0.085	1
ATP2B4	0.0200258	0.444146	0.158	0.037	1
PTEN	0.0201706	0.558298	0.368	0.165	1
CCDC18	0.020456	0.540897	0.211	0.061	1
HBP1	0.0204657	0.597255	0.211	0.067	1
DNAJC5	0.0206867	0.384232	0.158	0.037	1
RALBP1	0.0209731	0.67383	0.474	0.299	1
AC084871.2	0.0209946	1.41906	0.211	0.067	1
LRRC58	0.0212077	0.513437	0.316	0.134	1
COX8A	0.021716	-0.560509	0.316	0.543	1
GSPT1	0.0218193	0.61701	0.421	0.195	1
TFEC	0.0218898	-0.815203	0.053	0.293	1
NAGK	0.0220866	-0.747531	0	0.226	1
IL1B	0.0220944	-1.214	0.105	0.384	1
ATF4	0.0221785	-0.317494	0.053	0.329	1
CD163	0.0223881	0.993863	0.579	0.421	1
CD9	0.0234711	-0.755828	0.158	0.421	1
TSR1	0.0235239	0.32167	0.158	0.037	1
SH3KBP1	0.0237915	0.494385	0.632	0.433	1
RNF146	0.0238215	0.42978	0.211	0.067	1
METTL5	0.0240884	0.717679	0.263	0.104	1
SERP1	0.0241776	0.436696	0.526	0.341	1
MGST3	0.0242964	-0.701417	0.158	0.409	1
AC099560.2	0.024308	0.694991	0.421	0.238	1
HCFC1R1	0.0243805	-0.531379	0	0.22	1
ATP5IF1	0.0244157	-0.51272	0.263	0.61	1
CLTA	0.0244235	-0.384933	0.053	0.323	1
DOCK10	0.0244248	0.490523	0.211	0.067	1
MYLIP	0.0247144	0.484677	0.316	0.134	1
TMEM50A	0.0247675	-0.527514	0.105	0.402	1
BSG	0.0253302	-0.583564	0.158	0.427	1
CASD1	0.0253768	0.51341	0.105	0.018	1
PARP6	0.0253768	0.436012	0.105	0.018	1
NAA30	0.0253768	0.391499	0.105	0.018	1
BOP1	0.0253768	0.39103	0.105	0.018	1
SNAPC2	0.0253768	0.386593	0.105	0.018	1
HECTD2	0.0253768	0.377224	0.105	0.018	1
TBC1D31	0.0253768	0.359764	0.105	0.018	1
MRFAP1	0.0257702	0.627663	0.368	0.189	1
TACSTD2	0.02618	-0.684044	0.053	0.299	1
HSBP1	0.0262595	-0.485297	0.105	0.409	1
ASMTL	0.0264583	0.457663	0.105	0.018	1
TIPIN	0.0264583	0.382871	0.105	0.018	1
AP001000.1	0.0264583	0.299487	0.105	0.018	1
ACSL5	0.0264583	0.257333	0.105	0.018	1
ACAA2	0.0268307	-0.584834	0.053	0.305	1
TUFM	0.0268934	-0.54756	0	0.213	1
MTF2	0.0268934	-0.584638	0	0.213	1
COX5B	0.0269711	-0.614699	0.421	0.689	1
DCXR	0.0272336	-0.845522	0.105	0.372	1
NDUFB10	0.027328	-0.735064	0.053	0.274	1
EGR3	0.0275794	0.598646	0.105	0.018	1
TSPAN15	0.0275794	0.369184	0.105	0.018	1
AC009506.1	0.0275794	0.36512	0.105	0.018	1
MRPL44	0.0275794	0.363598	0.105	0.018	1
PLAT	0.0275794	0.324227	0.105	0.018	1
ZDHHC16	0.0275794	0.309772	0.105	0.018	1
KRBOX4	0.0275794	0.306137	0.105	0.018	1
RBM10	0.0275794	0.301113	0.105	0.018	1
CDC25B	0.0275794	0.258003	0.105	0.018	1
DNAJC10	0.0277471	0.481588	0.368	0.183	1
SUPT6H	0.0283306	0.474278	0.211	0.067	1
PHF20L1	0.0284881	0.4588	0.474	0.268	1
GKAP1	0.0285446	0.851918	0.211	0.073	1
ANKLE2	0.0285446	0.591546	0.211	0.073	1
RABGAP1	0.0285446	0.503504	0.211	0.073	1
RCC2	0.0285663	0.466681	0.158	0.043	1
UQCRFS1	0.0286288	-0.558689	0.053	0.299	1
GPR155	0.0287127	0.551435	0.316	0.134	1
SMARCAL1	0.0287412	0.298223	0.105	0.018	1
ZNF37BP	0.0287412	0.29372	0.105	0.018	1
SRRM1P3	0.0287412	0.274454	0.105	0.018	1
CHFR	0.0287412	0.264711	0.105	0.018	1
TXNRD2	0.0287412	0.26279	0.105	0.018	1
FANCL	0.0287412	0.259914	0.105	0.018	1
NDUFA13	0.0289967	-0.602972	0.211	0.47	1
ATP5MC3	0.0293703	-0.537017	0.316	0.622	1
ARPC5	0.0295053	0.614394	0.632	0.439	1
CRYAB	0.0295391	-0.832641	0.263	0.537	1
TOMM22	0.029645	-0.519417	0	0.207	1
MT-TM	0.029645	-0.544	0	0.207	1
RNF44	0.029645	-0.549032	0	0.207	1
STAT3	0.029645	-0.629889	0	0.207	1
FSCN1	0.0299279	0.72935	0.211	0.073	1
AC025171.2	0.0299449	0.333448	0.105	0.018	1
DGKZ	0.0299449	0.31684	0.105	0.018	1
ZNF121	0.0299449	0.259316	0.105	0.018	1
ATP6V0E1	0.0301664	-0.404564	0.211	0.573	1
CKAP5	0.0302637	0.43855	0.263	0.104	1
VMP1	0.0305311	-0.676631	0.053	0.293	1
FRG1BP	0.0306396	0.376136	0.263	0.098	1
IL1R2	0.0306409	0.539117	0.211	0.073	1
NDUFB11	0.0308263	-0.371224	0.105	0.409	1
USO1	0.0311467	0.52409	0.368	0.183	1
LYPLAL1	0.0312237	0.359315	0.211	0.067	1
RTL8A	0.0313684	0.6489	0.211	0.073	1
RNASE1	0.0314379	1.01704	0.526	0.378	1
SMC4	0.031816	0.796422	0.316	0.146	1
CXCL16	0.0319719	-0.767694	0.158	0.396	1
ARRDC3	0.0321675	0.441796	0.263	0.104	1
ECHS1	0.0324258	-0.749161	0.158	0.415	1
SPRED1	0.0324338	0.523142	0.368	0.177	1
WBP2	0.0326563	-0.546663	0	0.201	1
GABARAPL1	0.0326564	-0.525578	0	0.201	1
MUC1	0.0326564	-0.554771	0	0.201	1
LSP1	0.0326564	-0.581885	0	0.201	1
GTF2B	0.0326564	-0.582909	0	0.201	1
IFI44L	0.0326564	-0.636806	0	0.201	1
CXCL12	0.0326564	-0.702903	0	0.201	1
PHLDA1	0.0326564	-0.764993	0	0.201	1
C15orf48	0.0326564	-0.944889	0	0.201	1
HMBOX1	0.0330607	0.425273	0.158	0.043	1
MRE11	0.0330607	0.393173	0.158	0.043	1
KANSL1	0.0330607	0.381199	0.158	0.043	1
MAP4K4	0.0330607	0.369996	0.158	0.043	1
PSAP	0.0331442	-0.492733	0.789	0.927	1
SKP1	0.033171	-0.433453	0.263	0.573	1
AFG3L2	0.0336488	0.629028	0.421	0.262	1
RBM6	0.0338649	0.397243	0.316	0.134	1
HTRA1	0.0340288	0.410524	0.158	0.043	1
AC115223.1	0.0340288	0.409769	0.158	0.043	1
NUP85	0.0340288	0.379552	0.158	0.043	1
CENPJ	0.0340288	0.319023	0.158	0.043	1
SLCO2B1	0.0348807	0.497689	0.368	0.171	1
TLK2	0.035021	0.439766	0.158	0.043	1
TMED9	0.0351208	0.500463	0.421	0.256	1
HNRNPH3	0.0354635	0.47282	0.368	0.183	1
RAB11FIP1	0.0359506	-0.578581	0	0.195	1
PIGR	0.0359506	-0.606556	0	0.195	1
AIG1	0.0359506	-0.619134	0	0.195	1
PLAU	0.0359506	-0.655199	0	0.195	1
MLKL	0.0360378	0.407103	0.158	0.043	1
CSNK1G3	0.0360378	0.351919	0.158	0.043	1
HUWE1	0.0360378	0.338947	0.158	0.043	1
CXCL14	0.0361797	0.285939	0.263	0.561	1
UBA52	0.0365893	0.343013	0.895	0.738	1
CREB1	0.0368878	0.647543	0.211	0.073	1
RAB7A	0.0369092	-0.583245	0.105	0.341	1
MT-TE	0.0369349	-0.479414	0.526	0.805	1
TOGARAM1	0.0370797	0.436933	0.158	0.043	1
SLC7A6OS	0.0370797	0.36411	0.158	0.043	1
SESTD1	0.0370797	0.285939	0.158	0.043	1
MAP1LC3B	0.0372598	-0.677165	0.211	0.47	1
PSMB6	0.0373044	-0.537541	0.053	0.28	1
ATP5MC1	0.037754	-0.600233	0.158	0.378	1
ATF6	0.0378069	0.491878	0.368	0.183	1
ATP6V1D	0.0379815	-0.566587	0.105	0.354	1
GADD45A	0.0383078	-0.77734	0.053	0.256	1
TAF13	0.0383329	0.552919	0.211	0.079	1
SLC25A3	0.0384698	-0.635583	0.263	0.5	1
FKBP2	0.0385264	-0.431763	0.053	0.293	1
MS4A6A	0.0390325	0.550908	0.842	0.659	1
GPNMB	0.0391655	-1.11796	0.105	0.335	1
ANXA11	0.0393212	-0.454414	0.053	0.287	1
FGD2	0.0394952	0.514988	0.211	0.073	1
SUPT4H1	0.0395524	-0.48704	0	0.189	1
UXS1	0.0395526	-0.472052	0	0.189	1
PDCL3	0.0395526	-0.482144	0	0.189	1
SPG21	0.0395526	-0.507469	0	0.189	1
KRR1	0.0395526	-0.520954	0	0.189	1
REXO2	0.0395526	-0.588154	0	0.189	1
SAT2	0.0395526	-0.63673	0	0.189	1
C19orf24	0.0395526	-0.653689	0	0.189	1
CXXC5	0.0399847	-0.656888	0.053	0.262	1
FAM208A	0.0400621	0.520345	0.211	0.079	1
SNAP29	0.0400621	0.473838	0.211	0.079	1
MAPK6	0.0403984	0.468321	0.211	0.073	1
SRSF3	0.0411036	-0.514392	0.158	0.421	1
ZMYND8	0.0412742	-0.520586	0.053	0.256	1
C6orf203	0.0415074	0.275761	0.158	0.043	1
RSRC1	0.0419502	-0.606006	0.053	0.25	1
C1orf43	0.0430257	-0.542296	0.211	0.445	1
ISCU	0.0430431	-0.503202	0.105	0.36	1
SIRPA	0.0432317	0.610631	0.316	0.159	1
ATP1B1	0.0432334	-0.68552	0.421	0.701	1
SLC25A39	0.0434895	-0.462194	0	0.183	1
MX1	0.0434897	-0.561122	0	0.183	1
CSTA	0.0434897	-0.566676	0	0.183	1
VPS4B	0.0442326	0.462824	0.316	0.146	1
APOC1	0.0444329	-1.62283	0.053	0.256	1
TPR	0.0445335	0.417133	0.579	0.409	1
TMEM213	0.0450885	-0.60006	0.053	0.256	1
TOX4	0.0454533	0.570054	0.263	0.116	1
TM2D3	0.0456516	0.459701	0.211	0.079	1
2022-03-07	0.0457507	0.407905	0.316	0.146	1
GCC2	0.0457836	0.451693	0.579	0.415	1
IFI27	0.0458654	-0.54508	0.053	0.274	1
FBXO9	0.0459192	0.506342	0.368	0.201	1
PDGFC	0.0462174	0.56225	0.158	0.049	1
ALKBH4	0.0462174	0.504208	0.158	0.049	1
GPCPD1	0.0463013	0.620957	0.263	0.116	1
OCIAD1	0.0465932	-0.486474	0.105	0.335	1
PPA2	0.0474262	-0.496481	0.053	0.268	1
QSOX1	0.0474459	0.457245	0.158	0.049	1
DDAH2	0.0477915	-0.426647	0	0.177	1
PDCD2	0.0477915	-0.437649	0	0.177	1
LAT2	0.0477915	-0.493927	0	0.177	1
POLR2K	0.0477915	-0.52417	0	0.177	1
EFHD2	0.0477915	-0.527658	0	0.177	1
PTPN2	0.0477915	-0.53419	0	0.177	1
MOCS2	0.0477915	-0.540062	0	0.177	1
NCF2	0.0477915	-0.543685	0	0.177	1
SEC14L1	0.0477915	-0.551749	0	0.177	1
PPM1K	0.0477915	-0.553467	0	0.177	1
STAT1	0.0477915	-0.563698	0	0.177	1
FCGR1A	0.0477915	-0.630188	0	0.177	1
KRT10	0.0481067	-0.569793	0.105	0.329	1
SNHG8	0.0482636	0.482457	0.579	0.402	1
LGALS3BP	0.04854	-0.416607	0.053	0.274	1
UBXN2A	0.0487019	0.540129	0.158	0.049	1
USF3	0.048849	0.715672	0.211	0.085	1
FTL	0.0491585	-0.545602	0.947	0.994	1
CEBPB	0.0494663	0.510781	0.368	0.195	1
HMGN1	0.0497297	0.454202	0.579	0.378	1
SART3	0.0497319	0.463377	0.211	0.079	1
GAK	0.0499856	0.38616	0.158	0.049	1
COX7A2	0.0504096	-0.294815	0.263	0.53	1
BDP1	0.0504182	0.722021	0.421	0.262	1
KCNJ1	0.050787	-0.683591	0.053	0.25	1
AC026403.1	0.0507985	0.567175	0.211	0.079	1
SCAMP2	0.0511588	-0.584824	0.053	0.262	1
SLC25A6	0.0512664	-0.456951	0.421	0.652	1
USB1	0.0512976	0.44156	0.158	0.049	1
RAN	0.0513906	-0.465314	0.105	0.341	1
MRPL16	0.0517124	-0.641025	0.053	0.238	1
DDX27	0.0524014	-0.565807	0.053	0.244	1
EMX2	0.0524902	-0.458533	0	0.171	1
TFG	0.0524905	-0.458448	0	0.171	1
RPL6P27	0.052631	-0.441506	0.053	0.262	1
CLOCK	0.0526383	0.505587	0.158	0.049	1
NOP10	0.0528651	-0.484685	0.158	0.402	1
SARAF	0.0529309	-0.489457	0.211	0.463	1
TUBB	0.0534127	-0.593834	0.158	0.39	1
ZNF846	0.0540082	0.377104	0.158	0.049	1
GAPDH	0.0540699	-0.313533	0.474	0.805	1
NDUFA12	0.0541002	-0.480233	0.105	0.341	1
OSTF1	0.0541932	0.763963	0.316	0.171	1
DECR1	0.0542587	-0.606324	0.211	0.433	1
TIMM8B	0.0547294	-0.562281	0.053	0.244	1
ARMC6	0.0548048	0.403775	0.105	0.024	1
AC110769.2	0.0548048	0.387862	0.105	0.024	1
NRAS	0.0548048	0.373767	0.105	0.024	1
CUL2	0.0548048	0.370014	0.105	0.024	1
PTPRM	0.0548048	0.369837	0.105	0.024	1
PARG	0.0548048	0.369272	0.105	0.024	1
RN7SL138P	0.0548048	0.340283	0.105	0.024	1
KAT5	0.0548048	0.338978	0.105	0.024	1
TPM3P9	0.0548048	0.287338	0.105	0.024	1
ZBED3-AS1	0.0548048	0.267242	0.105	0.024	1
LITAF	0.0552054	-0.380178	0.263	0.591	1
MEF2D	0.0554077	0.375785	0.158	0.049	1
CXCL2	0.0559094	-1.00219	0.158	0.378	1
SRI	0.0561546	-0.305106	0.053	0.268	1
COX7B	0.0565625	-0.581615	0.263	0.512	1
RNPEPL1	0.0567033	0.472818	0.105	0.024	1
RPS2P55	0.0567033	0.388663	0.105	0.024	1
SLC6A6	0.0567033	0.378998	0.105	0.024	1
ZBTB18	0.0567033	0.375668	0.105	0.024	1
PLAG1	0.0567033	0.352643	0.105	0.024	1
FASTKD2	0.0567033	0.323929	0.105	0.024	1
HDDC3	0.0567033	0.25227	0.105	0.024	1
BRD1	0.0568372	0.311421	0.158	0.049	1
CUTA	0.0573463	-0.636246	0.053	0.232	1
WDR70	0.0575581	0.558989	0.263	0.116	1
RAB1B	0.0576221	-0.387917	0	0.165	1
BCCIP	0.0576221	-0.390377	0	0.165	1
SAMD9	0.0576221	-0.428093	0	0.165	1
PRDX4	0.0576221	-0.452345	0	0.165	1
TOPORS	0.0576221	-0.465984	0	0.165	1
LSM4	0.0576221	-0.486707	0	0.165	1
TMEM256	0.0576221	-0.493002	0	0.165	1
SNRPB	0.0576221	-0.497009	0	0.165	1
LILRB4	0.0576221	-0.5195	0	0.165	1
TIMP2	0.0576221	-0.542783	0	0.165	1
FPR3	0.0576221	-0.565131	0	0.165	1
ARHGAP30	0.0576221	-0.583267	0	0.165	1
IDH2	0.057778	-0.650549	0.053	0.25	1
SERPINB1	0.0581887	0.400794	0.368	0.195	1
RPL36AL	0.0581996	-0.559863	0.316	0.537	1
SERPINH1	0.0582974	0.265929	0.158	0.049	1
SUZ12P1	0.0586562	0.454133	0.105	0.024	1
HRG	0.0586562	0.266343	0.105	0.024	1
SUPV3L1	0.0586562	0.264079	0.105	0.024	1
SPP1	0.0586895	-0.548344	0.526	0.75	1
CSTB	0.05875	-0.728921	0.316	0.518	1
POU3F3	0.0588007	-0.508517	0.053	0.244	1
HELZ	0.0588134	0.354061	0.211	0.079	1
UQCRH	0.0592658	-0.512911	0.316	0.53	1
ZCCHC6	0.0596445	0.613984	0.368	0.207	1
SEPT7P2	0.0600398	0.388433	0.211	0.079	1
SLC8B1	0.0606647	0.306217	0.105	0.024	1
GMCL1	0.0606647	0.254065	0.105	0.024	1
PEAK1	0.0613112	0.281387	0.158	0.049	1
EPSTI1	0.0613735	-0.411859	0.053	0.262	1
F13A1	0.0615397	0.663259	0.368	0.201	1
TMEM223	0.0620418	0.534931	0.263	0.122	1
POLR2L	0.062126	-0.285757	0.211	0.482	1
LY6E	0.0621722	-0.461653	0.105	0.341	1
A2M	0.0622364	-0.368459	0.316	0.659	1
ISG15	0.0625566	-0.981051	0.053	0.232	1
UQCRC1	0.0625698	-0.40553	0.053	0.256	1
PAXIP1-AS1	0.0627297	0.362722	0.105	0.024	1
YARS2	0.0627297	0.3036	0.105	0.024	1
PIEZO1	0.0627297	0.297741	0.105	0.024	1
DGKA	0.0627297	0.262682	0.105	0.024	1
ARHGAP26	0.0628658	0.262256	0.158	0.049	1
HAX1	0.0632251	-0.386727	0	0.159	1
CMC2	0.0632251	-0.388126	0	0.159	1
EMC10	0.0632251	-0.39475	0	0.159	1
SRA1	0.0632251	-0.427198	0	0.159	1
SMIM14	0.0632251	-0.454521	0	0.159	1
RAC2	0.0632251	-0.470889	0	0.159	1
ZNF644	0.0632251	-0.475669	0	0.159	1
AC103591.3	0.0632251	-0.494631	0	0.159	1
IL10RA	0.0632251	-0.509393	0	0.159	1
UPP1	0.0632251	-0.529226	0	0.159	1
FILIP1L	0.0632251	-0.573475	0	0.159	1
VMO1	0.0632251	-0.58913	0	0.159	1
CUBN	0.0632251	-0.689498	0	0.159	1
AQP1	0.0632251	-0.706288	0	0.159	1
KLF6	0.0634525	-0.736732	0.474	0.665	1
MIEN1	0.0635449	-0.609678	0.053	0.226	1
CHD1	0.0637159	0.306937	0.474	0.262	1
SLC1A3	0.0639564	0.322516	0.421	0.22	1
KIAA0355	0.0643035	0.596252	0.263	0.128	1
KMT2A	0.0648284	0.566049	0.316	0.177	1
CKB	0.0649202	-0.693083	0.053	0.244	1
PARP4	0.0650476	0.592277	0.421	0.274	1
DHX29	0.065293	0.715146	0.368	0.232	1
SELENOT	0.065551	-0.415042	0.053	0.25	1
CD14	0.065671	0.876071	0.632	0.549	1
BRD2	0.0660141	0.485957	0.474	0.329	1
RNF220	0.0661944	0.398642	0.211	0.085	1
TMOD3	0.0662432	-0.557837	0.053	0.232	1
SQSTM1	0.06631	-0.457988	0.211	0.451	1
ADGRG1	0.0664281	0.740399	0.263	0.134	1
RPL13AP5	0.0664548	0.564526	0.263	0.122	1
CISD3	0.0667621	-0.491327	0.053	0.244	1
PLAUR	0.0670057	-0.565394	0.053	0.238	1
CLDN4	0.0670325	-0.26903	0.053	0.256	1
HDLBP	0.067556	0.480323	0.316	0.159	1
GNL3	0.0676304	0.515986	0.263	0.128	1
CAND1	0.0677264	0.26755	0.158	0.049	1
NDUFA4	0.0681123	-0.450149	0.526	0.713	1
LIPA	0.0690416	-0.533158	0.158	0.409	1
COX7A2L	0.0692725	-0.370823	0.053	0.25	1
ACP1	0.0693415	-0.378346	0	0.152	1
PHB2	0.0693415	-0.441458	0	0.152	1
MARVELD2	0.0693419	-0.383289	0	0.152	1
METTL26	0.0693419	-0.395092	0	0.152	1
BDH2	0.0693419	-0.402759	0	0.152	1
APH1A	0.0693419	-0.408317	0	0.152	1
PPP2CB	0.0693419	-0.416314	0	0.152	1
CRK	0.0693419	-0.416955	0	0.152	1
WWC2	0.0693419	-0.423488	0	0.152	1
PPP2R1A	0.0693419	-0.42466	0	0.152	1
LILRB1	0.0693419	-0.516091	0	0.152	1
CLDN16	0.0693419	-0.580794	0	0.152	1
SLC40A1	0.0694956	1.02232	0.474	0.366	1
DNAJC13	0.0695596	0.547346	0.211	0.091	1
DDX3X	0.0702294	0.632024	0.368	0.213	1
IFIT2	0.0703609	-1.20172	0.053	0.22	1
NDUFS4	0.0705802	-0.473012	0.105	0.305	1
RPS26	0.0716992	-0.507973	0.474	0.634	1
SUGT1	0.0718956	0.472033	0.316	0.177	1
TXN2	0.0719813	-0.488254	0.105	0.311	1
SOD2	0.0720891	-0.30074	0.105	0.341	1
PDS5B	0.0722306	0.343573	0.263	0.116	1
ZFP36L2	0.0724002	0.384927	0.684	0.622	1
KLHL28	0.0724016	0.424649	0.158	0.055	1
INSIG2	0.0724016	0.339797	0.158	0.055	1
ANXA4	0.072409	-0.536194	0.053	0.22	1
NDUFS6	0.072581	-0.591524	0.158	0.348	1
ATP6AP1	0.073306	-0.523171	0.105	0.305	1
FAU	0.0733157	-0.351481	0.632	0.854	1
ETV6	0.0741118	0.386157	0.158	0.055	1
MT-TF	0.0743408	-0.542083	0.105	0.287	1
ABHD11	0.0744263	0.363366	0.211	0.085	1
PTPN1	0.0744867	0.625651	0.263	0.134	1
ZNF33A	0.0753364	0.789192	0.263	0.14	1
H2AFY	0.0755186	-0.370824	0.211	0.439	1
FAM213A	0.0755907	-0.331748	0.053	0.244	1
HIBCH	0.0758549	0.540756	0.158	0.055	1
RAB11FIP2	0.0760193	-0.370687	0	0.146	1
MRPS15	0.0760193	-0.386316	0	0.146	1
PAX8	0.0760193	-0.389414	0	0.146	1
FAHD1	0.0760193	-0.40368	0	0.146	1
BCAM	0.0760193	-0.407223	0	0.146	1
CSNK1D	0.0760193	-0.428177	0	0.146	1
PCSK1N	0.0760193	-0.43006	0	0.146	1
MYO1F	0.0760193	-0.437153	0	0.146	1
EMC3	0.0760193	-0.440376	0	0.146	1
MSI2	0.0760193	-0.44555	0	0.146	1
ZMPSTE24	0.0760193	-0.451583	0	0.146	1
FKBP15	0.0760193	-0.478835	0	0.146	1
MMP7	0.0760193	-0.522499	0	0.146	1
KRT7	0.0760193	-0.566786	0	0.146	1
NDUFB7	0.0761218	-0.496275	0.105	0.317	1
MT-TV	0.0762431	-0.513552	0.368	0.622	1
CGAS	0.0764678	0.537351	0.211	0.091	1
UXT	0.0767926	-0.517143	0.105	0.274	1
DNAJB4	0.0769311	0.587691	0.263	0.134	1
COMMD6	0.0770991	-0.457066	0.263	0.488	1
CD81	0.0772164	-0.513352	0.211	0.439	1
PRPF38A	0.0776314	0.340026	0.158	0.055	1
MT1E	0.0778852	-0.7186	0.263	0.47	1
NORAD	0.0782506	0.628672	0.368	0.226	1
HMGN2	0.0782923	0.619368	0.474	0.323	1
TNFSF13B	0.0783893	-0.603969	0.053	0.232	1
XAF1	0.0785345	-0.495805	0.105	0.311	1
PSENEN	0.0791374	-0.398253	0.053	0.238	1
EIF6	0.0791374	-0.4591	0.053	0.238	1
SELENOW	0.0791974	-0.434914	0.211	0.402	1
GGNBP2	0.0793395	0.522247	0.368	0.213	1
AKT1	0.0794415	0.389301	0.158	0.055	1
DZIP3	0.0794415	0.35973	0.158	0.055	1
CASP4	0.0794784	-0.478906	0.053	0.232	1
MT-ND4L	0.0795445	0.674152	0.947	0.884	1
RALB	0.0797562	0.46241	0.263	0.128	1
PRELID1	0.0799647	-0.493643	0.053	0.22	1
CHCHD10	0.080044	-0.558799	0.421	0.567	1
PHACTR1	0.0802407	-0.614207	0.105	0.287	1
RGCC	0.0808716	-0.812907	0.053	0.226	1
TNFAIP3	0.0812499	-0.768392	0.158	0.372	1
COPRS	0.0812664	0.450184	0.263	0.122	1
MRPL17	0.0812859	0.304858	0.158	0.055	1
TXNL4A	0.0813232	-0.351325	0.053	0.238	1
CEBPZOS	0.0815271	0.713897	0.263	0.14	1
GGTA1P	0.0818986	0.558371	0.421	0.256	1
TCEAL8	0.0824341	-0.358211	0.053	0.238	1
DDT	0.0824846	-0.426268	0.105	0.299	1
RPSA	0.0825957	-0.344205	0.263	0.524	1
UCP2	0.0828198	-0.465887	0.053	0.232	1
HSF1	0.0833088	-0.346041	0	0.14	1
GLOD4	0.0833088	-0.375666	0	0.14	1
EMC7	0.0833088	-0.377007	0	0.14	1
CHCHD7	0.0833088	-0.41304	0	0.14	1
CREM	0.0833088	-0.413681	0	0.14	1
PMVK	0.0833088	-0.415247	0	0.14	1
UACA	0.0833088	-0.421937	0	0.14	1
PTER	0.0833088	-0.43241	0	0.14	1
MSH3	0.0833088	-0.435864	0	0.14	1
SLC22A2	0.0833088	-0.481057	0	0.14	1
TLR2	0.0833088	-0.520701	0	0.14	1
RBP5	0.0833088	-0.530007	0	0.14	1
RPL10P9	0.0833088	-0.567918	0	0.14	1
KATNBL1	0.0833088	-0.568329	0	0.14	1
UBE2K	0.083686	0.363771	0.368	0.213	1
SLAIN2	0.0839773	0.340181	0.263	0.122	1
ARL4C	0.0843384	-0.341343	0.105	0.323	1
CDC42	0.0845902	-0.417973	0.368	0.591	1
CSNK2B	0.0846936	-0.383614	0.053	0.238	1
SMARCA5	0.0848562	0.373579	0.579	0.427	1
LCP1	0.0849426	0.54663	0.474	0.323	1
PGP	0.0850787	0.305843	0.158	0.055	1
BCLAF1	0.0854541	0.340338	0.632	0.561	1
SH3BGRL3	0.0855977	-0.381943	0.421	0.652	1
C7orf50	0.0857444	-0.448191	0.053	0.22	1
TPT1	0.0858175	0.384272	1	0.982	1
PRDX2	0.0860495	-0.334724	0.158	0.372	1
PABPC4	0.0860495	-0.424372	0.158	0.372	1
ARL4A	0.0861292	-0.519864	0.105	0.305	1
ARHGAP12	0.0866839	0.290544	0.211	0.085	1
MBP	0.0870027	-0.397641	0.053	0.238	1
MRPL27	0.0873048	-0.529029	0.053	0.207	1
KRT18	0.0873048	-0.605704	0.053	0.207	1
TCEAL3	0.0873681	0.536717	0.263	0.134	1
PPP1CB	0.087835	-0.47493	0.053	0.226	1
NR4A2	0.0879293	-0.718867	0.158	0.36	1
IFITM3	0.0880543	-0.345386	0.421	0.665	1
RASSF2	0.0886757	0.611491	0.211	0.091	1
ANKRD49	0.0886757	0.480839	0.211	0.091	1
ACER3	0.0887498	0.631536	0.211	0.098	1
EPCAM	0.0889432	-0.517693	0.158	0.36	1
MAPK1IP1L	0.089844	-0.35455	0.053	0.232	1
ERH	0.0904274	-0.404599	0.105	0.293	1
SON	0.0908728	0.284791	0.842	0.768	1
PDCD10	0.0908784	-0.436427	0.053	0.213	1
CACYBPP2	0.0910581	0.45078	0.158	0.061	1
MEF2C	0.0911523	0.523075	0.684	0.634	1
CNN3	0.0912668	-0.401641	0	0.134	1
EBNA1BP2	0.0912668	-0.41669	0	0.134	1
TRIM2	0.0912673	-0.320446	0	0.134	1
EMD	0.0912673	-0.342335	0	0.134	1
CYP20A1	0.0912673	-0.349583	0	0.134	1
COA6	0.0912673	-0.354085	0	0.134	1
TSPAN6	0.0912673	-0.357001	0	0.134	1
ANK3	0.0912673	-0.359264	0	0.134	1
ARL3	0.0912673	-0.364768	0	0.134	1
COPS2	0.0912673	-0.367377	0	0.134	1
TSPYL1	0.0912673	-0.371011	0	0.134	1
MT-TL2	0.0912673	-0.371349	0	0.134	1
SCIMP	0.0912673	-0.377072	0	0.134	1
TMED2	0.0912673	-0.388247	0	0.134	1
ZNF317	0.0912673	-0.404918	0	0.134	1
C15orf61	0.0912673	-0.408532	0	0.134	1
CORO1A	0.0912673	-0.411209	0	0.134	1
MTHFD2	0.0912673	-0.418906	0	0.134	1
ACOT13	0.0912673	-0.420363	0	0.134	1
TEX264	0.0912673	-0.422263	0	0.134	1
PTCD3	0.0912673	-0.429397	0	0.134	1
EIF2A	0.0912673	-0.439596	0	0.134	1
UROS	0.0912673	-0.44242	0	0.134	1
ITGAX	0.0912673	-0.445019	0	0.134	1
PHYH	0.0912673	-0.453419	0	0.134	1
DHTKD1	0.0912673	-0.466439	0	0.134	1
RPS6KA3	0.0912673	-0.486077	0	0.134	1
RPL12P4	0.0916813	0.251359	0.211	0.085	1
NAA20	0.0920429	-0.364537	0.105	0.287	1
SPATS2L	0.0921131	-0.424672	0.105	0.299	1
MT-TS2	0.0927216	-0.509552	0.211	0.396	1
SKIL	0.0927402	-0.423405	0.053	0.226	1
ATP5MD	0.0927437	-0.469901	0.316	0.512	1
GPRIN3	0.0929997	0.650117	0.263	0.134	1
UBA2	0.093041	0.501356	0.158	0.061	1
SLC35F6	0.093041	0.490958	0.158	0.061	1
ZHX1	0.093041	0.448773	0.158	0.061	1
GALNT3	0.0930936	0.253993	0.158	0.055	1
MSN	0.0932721	0.416206	0.474	0.305	1
TMEM170A	0.0933976	0.268815	0.211	0.085	1
GLG1	0.0934255	-0.466925	0.053	0.213	1
BROX	0.0935927	0.623941	0.263	0.128	1
MAF	0.0939867	0.313558	0.632	0.463	1
ZFP36L1	0.094444	0.364487	0.789	0.774	1
MRPL20	0.0944524	-0.539289	0.105	0.268	1
RHOB	0.0947292	0.286427	0.474	0.329	1
POU2F2	0.0947873	-0.269434	0.053	0.232	1
C6orf106	0.0950585	0.409653	0.158	0.061	1
STRN3	0.0950585	0.392604	0.158	0.061	1
CNPY3	0.0952737	-0.369404	0.053	0.226	1
FLII	0.095274	-0.377096	0.053	0.226	1
ACADM	0.0954926	-0.321724	0.105	0.287	1
JOSD2	0.0957408	0.562499	0.105	0.03	1
RAD1	0.0957408	0.519592	0.105	0.03	1
NEK7	0.0957408	0.483817	0.105	0.03	1
COLEC12	0.0957408	0.482053	0.105	0.03	1
CCDC86	0.0957408	0.429519	0.105	0.03	1
FAM120B	0.0957408	0.42	0.105	0.03	1
GRAMD1B	0.0957408	0.403699	0.105	0.03	1
LBH	0.0957408	0.380193	0.105	0.03	1
RPL9P7	0.0957408	0.364148	0.105	0.03	1
AL021453.1	0.0957408	0.360632	0.105	0.03	1
INTS14	0.0957408	0.358592	0.105	0.03	1
MCUB	0.0957408	0.350071	0.105	0.03	1
PI4K2A	0.0957408	0.344085	0.105	0.03	1
DHX57	0.0957408	0.312607	0.105	0.03	1
AL033519.2	0.0957408	0.29855	0.105	0.03	1
PTPRJ	0.0957408	0.287973	0.105	0.03	1
ERGIC3	0.0959901	0.513644	0.368	0.25	1
RBMX	0.0963351	-0.479045	0.158	0.372	1
TMBIM6	0.0963585	-0.3415	0.474	0.75	1
CLEC2B	0.0964412	-0.625281	0.105	0.274	1
DUT	0.0967885	-0.440282	0.158	0.354	1
QKI	0.0974863	0.499487	0.368	0.226	1
PSMD7	0.0976281	-0.422523	0.053	0.207	1
HBEGF	0.0976537	0.546469	0.316	0.189	1
UBN1	0.0981	0.422976	0.263	0.128	1
PDCD5	0.0983154	-0.407146	0.053	0.22	1
MAP7D1	0.0985152	0.568137	0.105	0.03	1
CTNS	0.0985152	0.398157	0.105	0.03	1
ACP6	0.0985152	0.392563	0.105	0.03	1
MIOS	0.0985152	0.268998	0.105	0.03	1
MAP3K13	0.0985969	0.306876	0.316	0.165	1
CDK19	0.0988255	0.36973	0.211	0.091	1
NOP53	0.0990369	0.491666	0.368	0.232	1
MPC2	0.0990726	-0.396563	0.158	0.366	1
CISD1	0.0991784	-0.334784	0.053	0.226	1
CHD7	0.0991985	0.387397	0.158	0.061	1
ZYX	0.0996495	-0.457989	0.053	0.22	1
COMMD7	0.0999573	-0.392612	0	0.128	1
ZNF148	0.0999578	0.700463	0.211	0.104	1
LYRM7	0.0999578	-0.278894	0	0.128	1
OLA1	0.0999578	-0.28889	0	0.128	1
PURB	0.0999578	-0.315606	0	0.128	1
KXD1	0.0999578	-0.320494	0	0.128	1
TMED7	0.0999578	-0.327995	0	0.128	1
DIS3	0.0999578	-0.330223	0	0.128	1
OAT	0.0999578	-0.331453	0	0.128	1
TMEM126A	0.0999578	-0.333871	0	0.128	1
LAPTM4B	0.0999578	-0.337627	0	0.128	1
WDR61	0.0999578	-0.346888	0	0.128	1
BRCC3	0.0999578	-0.356176	0	0.128	1
MYSM1	0.0999578	-0.36183	0	0.128	1
CNIH1	0.0999578	-0.365664	0	0.128	1
GTF2F1	0.0999578	-0.378124	0	0.128	1
TERF1	0.0999578	-0.384278	0	0.128	1
ARHGEF12	0.0999578	-0.384312	0	0.128	1
UCHL1	0.0999578	-0.393306	0	0.128	1
CCDC90B	0.0999578	-0.397037	0	0.128	1
TXNDC12	0.0999578	-0.416251	0	0.128	1
PKIB	0.0999578	-0.439255	0	0.128	1
MRPL50	0.0999578	-0.463513	0	0.128	1
GSAP	0.0999578	-0.47479	0	0.128	1
FPR1	0.0999578	-0.505623	0	0.128	1
ASS1	0.0999578	-0.572783	0	0.128	1
SLTM	0.1007	0.377386	0.526	0.372	1
UMOD	0.100937	-0.760767	0.579	0.762	1
NENF	0.101046	-0.46176	0.158	0.341	1
NUDT4	0.101303	-0.436314	0.158	0.366	1
STK17A	0.101322	0.415278	0.158	0.061	1
EPN2	0.101322	0.387602	0.158	0.061	1
CHD8	0.101322	0.36659	0.158	0.061	1
SGO2	0.101353	0.405245	0.105	0.03	1
CASP2	0.101353	0.363706	0.105	0.03	1
CCHCR1	0.101353	0.341345	0.105	0.03	1
CRAMP1	0.101353	0.328235	0.105	0.03	1
SMAGP	0.101353	0.312944	0.105	0.03	1
RNF34	0.101353	0.300546	0.105	0.03	1
ANKFY1	0.101353	0.275069	0.105	0.03	1
ARG2	0.101353	0.270016	0.105	0.03	1
TBC1D20	0.101353	0.268619	0.105	0.03	1
CTSD	0.101551	-0.520946	0.316	0.561	1
NDUFS1	0.101852	-0.344223	0.053	0.226	1
CARD8	0.102163	0.59384	0.211	0.098	1
RPL9	0.102347	0.256524	0.842	0.854	1
CALM3	0.102794	-0.452079	0.053	0.213	1
ACAT1	0.103204	-0.397534	0.158	0.39	1
RTF1	0.103356	0.412078	0.421	0.293	1
ARFGAP2	0.103481	0.433293	0.158	0.061	1
STMP1	0.103553	0.449162	0.263	0.134	1
LUZP1	0.104237	0.302212	0.211	0.091	1
MRVI1	0.104256	0.373906	0.105	0.03	1
AL390728.6	0.104256	0.29028	0.105	0.03	1
SUN2	0.104256	0.261311	0.105	0.03	1
CDKN1A	0.104306	-0.533974	0.105	0.268	1
LAMTOR4	0.104817	-0.284324	0.211	0.433	1
GPR82	0.105135	0.671915	0.263	0.134	1
FAM96A	0.105593	-0.544007	0.105	0.268	1
SLC35E1	0.105677	0.456503	0.158	0.061	1
G2E3	0.105677	0.411115	0.158	0.061	1
SNAPIN	0.105677	0.299526	0.158	0.061	1
BRD4	0.106292	-0.439216	0.053	0.201	1
GLO1	0.106333	-0.274855	0.105	0.299	1
SMIM26	0.10637	-0.288423	0.105	0.317	1
GALNT1	0.106964	0.550392	0.211	0.104	1
POLR3K	0.107225	0.29359	0.105	0.03	1
C9orf3	0.107225	0.278755	0.105	0.03	1
BORCS8	0.107225	0.265382	0.105	0.03	1
GPX3	0.107951	-0.4785	0.263	0.518	1
AKR1A1	0.108114	-0.526025	0.158	0.341	1
RPS9	0.108794	-0.354015	0.684	0.835	1
HIPK2	0.108864	-0.346531	0.105	0.299	1
DAZAP2	0.108889	-0.413451	0.263	0.482	1
SELENOS	0.109037	-0.271236	0.105	0.287	1
PLPBP	0.109245	-0.38842	0.053	0.201	1
ACADVL	0.109245	-0.388421	0.053	0.201	1
AUP1	0.109296	0.441402	0.263	0.146	1
SYNGR2	0.109307	-0.45504	0.211	0.39	1
2022-09-06	0.10945	-0.44264	0	0.122	1
RAB3IP	0.10945	-0.295378	0	0.122	1
MXI1	0.10945	-0.297794	0	0.122	1
WTAP	0.10945	-0.306539	0	0.122	1
ITGA6	0.10945	-0.312239	0	0.122	1
LPL	0.10945	-0.31634	0	0.122	1
AC005912.1	0.10945	-0.323363	0	0.122	1
EXOC1	0.10945	-0.330936	0	0.122	1
MT-TY	0.10945	-0.33115	0	0.122	1
HOXB7	0.10945	-0.336974	0	0.122	1
DGUOK	0.10945	-0.342619	0	0.122	1
MRPL23	0.10945	-0.362672	0	0.122	1
SLC16A9	0.10945	-0.372864	0	0.122	1
RASGEF1B	0.10945	-0.375353	0	0.122	1
CYLD	0.10945	-0.377199	0	0.122	1
IKZF1	0.10945	-0.378314	0	0.122	1
JPX	0.10945	-0.383668	0	0.122	1
CLNS1A	0.10945	-0.384312	0	0.122	1
NRP2	0.10945	-0.406996	0	0.122	1
MCRIP1	0.10945	-0.40938	0	0.122	1
SLC7A7	0.10945	-0.422339	0	0.122	1
PCED1B-AS1	0.10945	-0.430665	0	0.122	1
BOLA3	0.10945	-0.439689	0	0.122	1
DUSP5	0.10945	-0.480942	0	0.122	1
FCGR2B	0.10945	-0.498891	0	0.122	1
FCER1A	0.10945	-0.686318	0	0.122	1
TMBIM4	0.109531	-0.483685	0.105	0.268	1
DPP7	0.110146	-0.353985	0.105	0.299	1
RHBDF2	0.110179	0.473835	0.158	0.061	1
CPPED1	0.110179	0.34269	0.158	0.061	1
ACSM5	0.11026	0.358013	0.105	0.03	1
SOCS4	0.11026	0.31177	0.105	0.03	1
HTT	0.11026	0.259292	0.105	0.03	1
ZC3H7A	0.11061	0.95801	0.211	0.104	1
PMAIP1	0.110745	0.365892	0.316	0.171	1
COX20	0.110818	0.315846	0.474	0.366	1
NDUFA5	0.110869	-0.454842	0.105	0.268	1
C3AR1	0.111014	-0.534578	0.105	0.28	1
DSTN	0.111229	-0.379667	0.368	0.567	1
CSRNP1	0.111335	0.358902	0.211	0.098	1
ADD3	0.111406	-0.375561	0.053	0.213	1
CTSH	0.112377	-0.360244	0.316	0.494	1
UBL5	0.112427	-0.374717	0.316	0.579	1
CIR1	0.112519	0.793506	0.263	0.146	1
HMGN3	0.113556	-0.275597	0.105	0.293	1
ATP5F1D	0.113596	-0.2772	0.211	0.421	1
LRP1	0.113794	0.415559	0.316	0.171	1
HLA-DOA	0.114399	-0.347794	0.053	0.213	1
AP5M1	0.114831	0.295283	0.158	0.061	1
ZNF430	0.114831	0.266031	0.158	0.061	1
NIFK	0.114884	0.263145	0.316	0.165	1
MTPN	0.11496	-0.403631	0.105	0.268	1
MT2A	0.115222	-0.307717	0.474	0.817	1
LAMP1	0.115633	-0.274706	0.158	0.354	1
NDUFAF8	0.115893	-0.488198	0.053	0.189	1
SERPINB6	0.115976	0.595699	0.263	0.152	1
SLC3A1	0.116457	-0.595129	0.105	0.25	1
OLR1	0.11646	-0.409651	0.053	0.207	1
MEST	0.117215	0.263727	0.158	0.061	1
MSR1	0.117471	0.546953	0.526	0.396	1
TTC37	0.117728	0.482401	0.368	0.256	1
SF3B1	0.118173	0.347713	0.526	0.402	1
TCF25	0.118428	-0.460902	0.316	0.482	1
IFIT3	0.118492	-0.756805	0.053	0.201	1
DARS	0.118877	-0.434346	0.105	0.256	1
CH25H	0.119009	-0.352791	0.053	0.213	1
HIST1H1C	0.119132	-0.473515	0.053	0.189	1
MGLL	0.119238	-0.47725	0.158	0.329	1
MCTP1	0.119637	0.319414	0.158	0.061	1
RBM3	0.11973	-0.392959	0.158	0.323	1
CMSS1	0.119823	-0.256616	0	0.116	1
SPIN1	0.119823	-0.277024	0	0.116	1
LASP1	0.119823	-0.280231	0	0.116	1
MRPS16	0.119823	-0.288415	0	0.116	1
PLCB1	0.119823	-0.289703	0	0.116	1
PSMD13	0.119823	-0.28998	0	0.116	1
NAA10	0.119823	-0.291751	0	0.116	1
PSMA5	0.119823	-0.292228	0	0.116	1
MLF2	0.119823	-0.295856	0	0.116	1
CD48	0.119823	-0.306921	0	0.116	1
ZCCHC8	0.119823	-0.316655	0	0.116	1
C2orf49	0.119823	-0.318533	0	0.116	1
MTREX	0.119823	-0.318756	0	0.116	1
WDR33	0.119823	-0.326695	0	0.116	1
CWC22	0.119823	-0.328288	0	0.116	1
CLN5	0.119823	-0.328799	0	0.116	1
DEPTOR	0.119823	-0.329971	0	0.116	1
CTNNBL1	0.119823	-0.330672	0	0.116	1
TAF9	0.119823	-0.331717	0	0.116	1
NNT-AS1	0.119823	-0.334688	0	0.116	1
IMPA2	0.119823	-0.33714	0	0.116	1
LILRB2	0.119823	-0.342891	0	0.116	1
CCR1	0.119823	-0.348155	0	0.116	1
SS18L2	0.119823	-0.351303	0	0.116	1
CTSF	0.119823	-0.35183	0	0.116	1
LYSMD2	0.119823	-0.354303	0	0.116	1
BEX2	0.119823	-0.356091	0	0.116	1
SLC30A9	0.119823	-0.356946	0	0.116	1
PUM2	0.119823	-0.360639	0	0.116	1
DDB1	0.119823	-0.362538	0	0.116	1
KYNU	0.119823	-0.363514	0	0.116	1
ADGRE2	0.119823	-0.363845	0	0.116	1
BTG3	0.119823	-0.367852	0	0.116	1
TET2	0.119823	-0.373112	0	0.116	1
GGT6	0.119823	-0.381206	0	0.116	1
NCF1C	0.119823	-0.403455	0	0.116	1
DOCK2	0.119823	-0.407632	0	0.116	1
HVCN1	0.119823	-0.426199	0	0.116	1
CXCL1	0.119823	-0.440661	0	0.116	1
SLPI	0.119823	-0.447922	0	0.116	1
SNX9	0.120155	0.507598	0.211	0.104	1
EIF3J	0.12107	0.42924	0.421	0.293	1
MDH2	0.121223	-0.456761	0.105	0.262	1
UTP11	0.122139	0.525671	0.211	0.104	1
ANKRD36BP1	0.122686	0.492568	0.158	0.067	1
ALOX5AP	0.12274	0.950215	0.421	0.323	1
DDX1	0.122796	-0.342274	0.053	0.207	1
ATP5PD	0.124115	-0.297537	0.263	0.537	1
TANK	0.124123	-0.5159	0.053	0.189	1
PSMA2	0.124158	-0.413589	0.105	0.262	1
HEXA	0.124236	-0.349159	0.105	0.274	1
DEFB1	0.124654	-0.858223	0.316	0.567	1
MAML2	0.125111	0.42235	0.158	0.067	1
IRF2BP2	0.125447	-0.358322	0.158	0.348	1
CCL4L2	0.125824	0.814337	0.421	0.274	1
DNTTIP2	0.126494	-0.282378	0.105	0.299	1
CRYZ	0.126657	-0.339671	0.053	0.201	1
RPL10	0.127317	-0.291703	0.842	0.884	1
ITSN1	0.127788	-0.568213	0.105	0.256	1
UBE2G2	0.128341	-0.328908	0.053	0.201	1
RBX1	0.129353	-0.270793	0.158	0.323	1
CD24	0.129625	-0.472385	0.211	0.384	1
TCEAL1	0.130072	0.43685	0.158	0.067	1
ATF3	0.130213	-0.523779	0.368	0.543	1
HSPA9	0.130701	-0.333049	0.211	0.439	1
NSL1	0.131091	-0.277781	0.053	0.207	1
EMC4	0.131091	-0.29869	0.053	0.207	1
IMPA1	0.131164	-0.334513	0	0.11	1
MRPL47	0.131165	-0.267649	0	0.11	1
SMC6	0.131165	-0.273564	0	0.11	1
VCL	0.131165	-0.273704	0	0.11	1
PRKAA2	0.131165	-0.279963	0	0.11	1
CNPPD1	0.131165	-0.280789	0	0.11	1
PPP1R7	0.131165	-0.287246	0	0.11	1
AC099336.2	0.131165	-0.291042	0	0.11	1
ASCC3	0.131165	-0.291429	0	0.11	1
ABLIM1	0.131165	-0.293575	0	0.11	1
ZBTB1	0.131165	-0.293977	0	0.11	1
BABAM2	0.131165	-0.295618	0	0.11	1
RAB5A	0.131165	-0.297771	0	0.11	1
IRF2BPL	0.131165	-0.298591	0	0.11	1
PRKCI	0.131165	-0.298855	0	0.11	1
C11orf1	0.131165	-0.299072	0	0.11	1
LRRFIP2	0.131165	-0.302611	0	0.11	1
NAE1	0.131165	-0.302798	0	0.11	1
FBXO7	0.131165	-0.310254	0	0.11	1
PARVG	0.131165	-0.312369	0	0.11	1
MCCD1	0.131165	-0.313736	0	0.11	1
DPM3	0.131165	-0.316434	0	0.11	1
RHBDD2	0.131165	-0.316567	0	0.11	1
WDR11	0.131165	-0.31986	0	0.11	1
TRIM22	0.131165	-0.320994	0	0.11	1
SMARCA4	0.131165	-0.325146	0	0.11	1
PHKB	0.131165	-0.330792	0	0.11	1
PIGP	0.131165	-0.33314	0	0.11	1
MAGI3	0.131165	-0.333403	0	0.11	1
UTP3	0.131165	-0.333404	0	0.11	1
CENPX	0.131165	-0.337849	0	0.11	1
MSRA	0.131165	-0.346333	0	0.11	1
ATXN3	0.131165	-0.347201	0	0.11	1
THY1	0.131165	-0.351482	0	0.11	1
KDM6B	0.131165	-0.353248	0	0.11	1
ADAM9	0.131165	-0.355945	0	0.11	1
TMEM167B	0.131165	-0.356166	0	0.11	1
CCRL2	0.131165	-0.357795	0	0.11	1
BEST1	0.131165	-0.358777	0	0.11	1
KHK	0.131165	-0.369872	0	0.11	1
CYP1B1	0.131165	-0.38232	0	0.11	1
DNM2	0.131165	-0.391068	0	0.11	1
CASP8AP2	0.131165	-0.410554	0	0.11	1
IFT57	0.131618	0.431376	0.211	0.098	1
TALDO1	0.131679	-0.361898	0.158	0.341	1
NR4A3	0.131763	-0.448799	0.053	0.201	1
ZNF638	0.132012	0.307184	0.316	0.183	1
COX6A1	0.132013	-0.32335	0.368	0.567	1
C6orf62	0.13224	0.382344	0.474	0.341	1
SOX4	0.132408	-0.473617	0.211	0.421	1
MRPS2	0.132609	0.349404	0.158	0.067	1
TMEM9	0.132609	0.342615	0.158	0.067	1
ESD	0.132905	-0.314384	0.105	0.287	1
MAP3K3	0.132978	0.504254	0.211	0.11	1
FYB1	0.133056	-0.36779	0.368	0.518	1
TCP1	0.133296	-0.390969	0.105	0.262	1
TYMP	0.133552	-0.437864	0.158	0.36	1
MAPK1	0.133794	0.503757	0.211	0.098	1
TMEM106B	0.133794	0.286777	0.211	0.098	1
DNPEP	0.135185	0.484564	0.158	0.067	1
ZMYM4	0.135185	0.353816	0.158	0.067	1
THRAP3	0.135472	0.349246	0.368	0.22	1
MESD	0.135642	-0.329253	0.105	0.268	1
SPG11	0.136753	0.615593	0.211	0.104	1
P2RY14	0.136753	0.497021	0.211	0.104	1
ATP6V1E1	0.137253	0.410373	0.368	0.232	1
SENP6	0.137818	0.414074	0.421	0.329	1
FGFR1OP2	0.138816	-0.36149	0.053	0.201	1
PARP1	0.138832	0.265233	0.368	0.226	1
GYPC	0.138922	0.40695	0.316	0.177	1
ATP8B4	0.140452	0.43821	0.158	0.067	1
CUTALP	0.140452	0.336036	0.158	0.067	1
MT-TG	0.140541	-0.35772	0.053	0.183	1
ABHD12	0.140624	-0.299947	0.053	0.201	1
MRPS10	0.140624	-0.309958	0.053	0.201	1
FRMD4A	0.140875	0.398408	0.263	0.152	1
RHOQ	0.14107	0.447656	0.263	0.146	1
NDUFA2	0.141149	-0.27839	0.211	0.415	1
TMEM147	0.141338	-0.360398	0.053	0.195	1
SPTLC2	0.141545	0.48277	0.211	0.11	1
AQP2	0.142436	-0.744253	0.053	0.183	1
ACAA1	0.1428	-0.480142	0.053	0.177	1
PEPD	0.1428	-0.64561	0.053	0.177	1
PCF11	0.143194	-0.346857	0.053	0.195	1
ERP44	0.143194	-0.347494	0.053	0.195	1
LZIC	0.143574	-0.250343	0	0.104	1
EMP1	0.143574	-0.250495	0	0.104	1
DHX40	0.143574	-0.25426	0	0.104	1
PFDN4	0.143574	-0.260781	0	0.104	1
CGNL1	0.143574	-0.263676	0	0.104	1
ALG13	0.143574	-0.265812	0	0.104	1
ELOF1	0.143574	-0.266182	0	0.104	1
TIMM21	0.143574	-0.267805	0	0.104	1
SRRT	0.143574	-0.26987	0	0.104	1
ERBB4	0.143574	-0.271345	0	0.104	1
SAR1A	0.143574	-0.272076	0	0.104	1
MPHOSPH6	0.143574	-0.273324	0	0.104	1
AK6	0.143574	-0.280165	0	0.104	1
ZNF271P	0.143574	-0.294657	0	0.104	1
ARHGEF6	0.143574	-0.295838	0	0.104	1
MRPS11	0.143574	-0.302266	0	0.104	1
RPRD2	0.143574	-0.303816	0	0.104	1
RPL22P1	0.143574	-0.305352	0	0.104	1
POR	0.143574	-0.313469	0	0.104	1
TRIM27	0.143574	-0.316917	0	0.104	1
PPFIBP1	0.143574	-0.32473	0	0.104	1
NTRK2	0.143574	-0.326082	0	0.104	1
TIMM23	0.143574	-0.329452	0	0.104	1
PSMD3	0.143574	-0.334855	0	0.104	1
NOSIP	0.143574	-0.337708	0	0.104	1
AC025164.1	0.143574	-0.338594	0	0.104	1
SNHG15	0.143574	-0.338632	0	0.104	1
IARS2	0.143574	-0.339142	0	0.104	1
TRAF3IP1	0.143574	-0.340679	0	0.104	1
SIGLEC10	0.143574	-0.347775	0	0.104	1
SECTM1	0.143574	-0.35748	0	0.104	1
IL6R	0.143574	-0.366141	0	0.104	1
C12orf43	0.143574	-0.373771	0	0.104	1
LIMD2	0.143574	-0.407454	0	0.104	1
IFIT1	0.143574	-0.433721	0	0.104	1
SNRPG	0.143669	-0.27426	0.158	0.36	1
RPL19	0.144003	-0.271002	0.737	0.884	1
GNS	0.144351	-0.427035	0.053	0.183	1
GNG5	0.14473	-0.324878	0.368	0.628	1
SELENOP	0.14487	0.820321	0.632	0.543	1
PLSCR1	0.14499	-0.455319	0.158	0.299	1
LSM2	0.145068	-0.350435	0.053	0.195	1
COBLL1	0.145068	-0.360692	0.053	0.195	1
ST6GAL1	0.145172	0.388975	0.368	0.244	1
LAMTOR1	0.145692	0.368079	0.421	0.305	1
SNUPN	0.145875	0.417294	0.158	0.067	1
RPS23P8	0.146013	0.629338	0.211	0.116	1
HMOX1	0.146157	-0.277488	0.053	0.201	1
NAP1L1	0.146193	0.378821	0.632	0.585	1
AKNA	0.146273	0.68777	0.105	0.037	1
LRRC47	0.146273	0.50031	0.105	0.037	1
PRKCB	0.146273	0.460961	0.105	0.037	1
SLC16A1	0.146273	0.459759	0.105	0.037	1
NARF	0.146273	0.445306	0.105	0.037	1
RNF6	0.146273	0.439694	0.105	0.037	1
DOPEY2	0.146273	0.304102	0.105	0.037	1
SMTNL2	0.146273	0.292374	0.105	0.037	1
USP9Y	0.146273	0.290584	0.105	0.037	1
CYFIP2	0.146961	-0.341026	0.053	0.195	1
SERINC1	0.147233	0.613057	0.421	0.305	1
CAP1	0.147317	-0.294415	0.263	0.512	1
AASDHPPT	0.147992	0.37443	0.211	0.104	1
UBE2M	0.148646	0.340992	0.158	0.067	1
OLFML3	0.148646	0.316178	0.158	0.067	1
KIF13B	0.148646	0.297592	0.158	0.067	1
CMTM6	0.148804	0.439184	0.421	0.293	1
ARHGAP18	0.148804	0.68198	0.368	0.299	1
CLDN10	0.148872	-0.357997	0.053	0.195	1
EFHD1	0.148872	-0.361799	0.053	0.195	1
ARID5B	0.149601	-0.332433	0.053	0.189	1
NDUFV3	0.149601	-0.450967	0.053	0.189	1
ADRB2	0.149893	0.496541	0.105	0.037	1
PDE3B	0.149893	0.464338	0.105	0.037	1
ARRDC2	0.149893	0.375147	0.105	0.037	1
NCKAP5	0.149893	0.368184	0.105	0.037	1
ZNF181	0.149893	0.344373	0.105	0.037	1
PKD1	0.149893	0.290934	0.105	0.037	1
BAP1	0.149893	0.277339	0.105	0.037	1
C11orf58	0.150085	-0.372947	0.263	0.512	1
KIFAP3	0.150323	0.281012	0.211	0.104	1
SNAP23	0.15047	0.469957	0.211	0.116	1
IGF1	0.150702	0.408808	0.263	0.152	1
PHACTR4	0.150702	-0.441461	0.053	0.177	1
ADIRF	0.152337	-0.466966	0.105	0.256	1
RPL13	0.15279	0.300084	1	0.945	1
NTMT1	0.153581	0.386053	0.105	0.037	1
AC114491.1	0.153581	0.344853	0.105	0.037	1
ERCC6L2	0.153581	0.319655	0.105	0.037	1
GGA3	0.153581	0.295531	0.105	0.037	1
ARHGEF2	0.153581	0.295474	0.105	0.037	1
GABPB1	0.153581	0.288625	0.105	0.037	1
POLR3GL	0.154308	0.40896	0.158	0.067	1
PAK1	0.154439	-0.337414	0.105	0.274	1
DDX3Y	0.154776	-0.399918	0.053	0.177	1
PRR13	0.155048	-0.342474	0.211	0.39	1
ATP6V1C1	0.155189	-0.431491	0.053	0.171	1
PCBP1	0.155542	0.36844	0.632	0.591	1
ATP5F1A	0.155866	-0.418187	0.368	0.518	1
C3	0.156258	-0.495456	0.053	0.183	1
ALDH6A1	0.156421	-0.741297	0.158	0.299	1
MGST1	0.157291	-0.362198	0.053	0.171	1
ZDHHC20	0.157338	0.35142	0.105	0.037	1
JMJD8	0.157338	0.326732	0.105	0.037	1
UBQLN2	0.157338	0.272901	0.105	0.037	1
WFDC2	0.157417	-0.457922	0.158	0.341	1
WASHC2C	0.157482	0.297635	0.211	0.104	1
UGCG	0.157568	-0.377364	0.053	0.189	1
TMEM219	0.158024	-0.378656	0.211	0.372	1
ZNF292	0.158313	0.418261	0.263	0.159	1
CFAP97	0.158502	-0.375675	0.158	0.323	1
ELOC	0.158611	-0.370363	0.105	0.25	1
C5AR1	0.159435	-0.435188	0.211	0.409	1
HCLS1	0.159661	0.463436	0.421	0.317	1
BRI3	0.159906	0.404269	0.474	0.366	1
PARVB	0.160133	0.263784	0.158	0.067	1
RCSD1	0.160388	0.487119	0.263	0.159	1
HLA-DQB1	0.160935	-0.321026	0.842	0.86	1
ZNF766	0.161164	0.419129	0.105	0.037	1
CRLF3	0.161164	0.275036	0.105	0.037	1
PDHX	0.161164	0.256062	0.105	0.037	1
PRKAA1	0.161164	0.252593	0.105	0.037	1
SUMO1	0.16167	-0.324519	0.053	0.189	1
NHLRC3	0.161731	0.417532	0.158	0.073	1
CNOT7	0.16177	0.351522	0.316	0.201	1
RTF2	0.162484	-0.387464	0.053	0.183	1
RSF1	0.162615	-0.260467	0.158	0.329	1
SLC25A5	0.16328	-0.385114	0.474	0.659	1
RAD23B	0.163726	-0.413964	0.053	0.171	1
TGFBR2	0.164466	0.490431	0.211	0.116	1
TBL1XR1	0.164466	0.433787	0.211	0.116	1
ADGRG6	0.164633	0.470872	0.158	0.073	1
BRD3	0.164896	0.355047	0.211	0.104	1
DENND4A	0.16506	0.25313	0.105	0.037	1
RBL2	0.165853	-0.302645	0.053	0.189	1
ZNF503	0.165914	-0.434238	0.053	0.171	1
NDUFAB1	0.166014	-0.487433	0.158	0.305	1
JADE1	0.166123	0.441667	0.158	0.067	1
MLEC	0.166511	-0.333038	0.211	0.366	1
GPR183	0.166517	-0.476769	0.263	0.433	1
WSB1	0.166615	0.531833	0.474	0.39	1
SBNO1	0.166738	-0.334115	0.053	0.183	1
MYD88	0.167574	0.380862	0.158	0.073	1
TMEM243	0.167574	0.37656	0.158	0.073	1
EXOSC9	0.167574	0.367956	0.158	0.073	1
KPNA2	0.167574	0.354063	0.158	0.073	1
SELENOF	0.167594	-0.436618	0.105	0.226	1
GLUL	0.168714	-0.40237	0.158	0.311	1
SDAD1	0.168896	-0.342555	0.053	0.183	1
MRPL35	0.169342	0.473495	0.211	0.116	1
CNDP2	0.169569	-0.533272	0.105	0.226	1
SAP18	0.169622	-0.39471	0.263	0.396	1
MIA3	0.169694	0.47256	0.263	0.152	1
ATP5F1B	0.169805	-0.412492	0.368	0.543	1
PNN	0.169876	-0.405621	0.105	0.238	1
TRMT10C	0.170357	-0.359301	0.053	0.171	1
RALA	0.170357	-0.483791	0.053	0.171	1
FUNDC2	0.170555	0.463707	0.158	0.073	1
CCDC32	0.170555	0.355437	0.158	0.073	1
TMEM107	0.170555	0.341305	0.158	0.073	1
MRPL52	0.17087	-0.419645	0.053	0.165	1
TMEM205	0.17087	-0.480846	0.053	0.165	1
NIPBL	0.171009	-0.351167	0.211	0.372	1
HINT2	0.171074	-0.276253	0.053	0.183	1
ITGA4	0.171074	-0.328275	0.053	0.183	1
PNPLA8	0.171821	0.307943	0.211	0.116	1
AC007969.1	0.17191	0.333839	0.263	0.152	1
RIPOR1	0.173063	0.258529	0.105	0.037	1
NCOR2	0.173063	0.255775	0.105	0.037	1
MNDA	0.173122	0.385901	0.632	0.53	1
DMAC1	0.173163	-0.392669	0.053	0.165	1
PPP1R15B	0.173163	-0.445933	0.053	0.165	1
RHEB	0.173795	-0.270158	0.105	0.268	1
TWISTNB	0.174148	-0.551134	0.053	0.177	1
RAB32	0.174767	-0.376972	0.105	0.244	1
MRPL19	0.174888	-0.34542	0.053	0.171	1
CIB1	0.175114	-0.278307	0.105	0.262	1
ZBTB4	0.175186	0.307439	0.211	0.104	1
GLTP	0.175479	-0.408725	0.053	0.165	1
LCP2	0.175495	-0.300253	0.053	0.183	1
PCYOX1	0.176407	0.565401	0.263	0.152	1
ZMYND11	0.176408	-0.40305	0.053	0.177	1
HIGD1A	0.176762	-0.405871	0.105	0.232	1
FAM46A	0.17688	0.341496	0.421	0.311	1
CWC25	0.177187	-0.365965	0.053	0.171	1
NR2F2	0.177648	-0.433585	0.105	0.226	1
MRPL21	0.177737	-0.257878	0.053	0.183	1
CISD2	0.177737	-0.308489	0.053	0.183	1
PPIG	0.178301	-0.375152	0.211	0.384	1
ZBTB38	0.178343	-0.377621	0.105	0.256	1
RER1	0.178689	-0.302088	0.053	0.177	1
RSL1D1	0.179413	0.416707	0.474	0.409	1
TAF7	0.180615	-0.299394	0.158	0.354	1
CD2AP	0.180851	0.393291	0.316	0.207	1
RPL26	0.181371	-0.302386	0.632	0.793	1
AC034236.1	0.182284	0.340211	0.263	0.159	1
SMCHD1	0.182794	0.409343	0.316	0.22	1
RTRAF	0.182794	-0.34641	0.105	0.244	1
CTSL	0.183198	-0.451463	0.158	0.299	1
PGRMC2	0.183609	0.465607	0.211	0.122	1
SYNCRIP	0.183657	0.39603	0.368	0.256	1
PRKAR1A	0.184843	0.530441	0.316	0.22	1
RAP2B	0.184975	-0.353668	0.053	0.165	1
ANXA7	0.185684	0.552083	0.263	0.165	1
NUPR1	0.188045	-0.366958	0.053	0.159	1
MGST2	0.188991	-0.30765	0.105	0.244	1
ASRGL1	0.189021	-0.387709	0.053	0.171	1
GTF2I	0.189277	0.335535	0.158	0.073	1
RHOT1	0.189277	0.282137	0.158	0.073	1
ZEB2-AS1	0.189532	0.550094	0.158	0.079	1
RB1	0.18977	-0.38326	0.105	0.25	1
EPS8	0.190297	0.398555	0.316	0.201	1
PRDM1	0.190427	-0.427189	0.053	0.177	1
RPS28P7	0.190545	-0.327106	0.053	0.159	1
TMEM50B	0.190545	-0.407784	0.053	0.159	1
PIAS1	0.19267	0.370287	0.263	0.165	1
ZDHHC12	0.192702	0.718226	0.158	0.079	1
MIR4458HG	0.192841	-0.267367	0.053	0.177	1
C9orf16	0.192841	-0.291029	0.053	0.177	1
ATF7IP	0.19361	0.325617	0.211	0.11	1
PRPF4B	0.193777	0.396298	0.421	0.329	1
ARHGAP15	0.194106	0.557387	0.211	0.122	1
SF3B6	0.194616	-0.268509	0.105	0.256	1
PSMB3	0.19467	-0.277524	0.158	0.311	1
PSMD6	0.195277	-0.297354	0.053	0.177	1
ARL8B	0.195362	0.439897	0.211	0.116	1
RPL7L1	0.19666	-0.347263	0.105	0.238	1
ZNHIT1	0.197793	0.321036	0.368	0.268	1
CCDC59	0.198221	-0.25842	0.105	0.25	1
S100A11	0.198512	-0.314693	0.526	0.713	1
RIPK2	0.1988	-0.452389	0.158	0.299	1
NPEPPS	0.1989	-0.271905	0.053	0.171	1
MXD4	0.1989	-0.316964	0.053	0.171	1
RAPGEF1	0.199187	0.320065	0.158	0.073	1
HNRNPAB	0.19922	0.258801	0.211	0.11	1
VAMP3	0.199221	0.25781	0.211	0.11	1
SAT1	0.199396	-0.475175	0.737	0.86	1
RPS10	0.199815	0.412825	0.368	0.268	1
MRPS7	0.199923	-0.289452	0.053	0.165	1
CPNE3	0.20046	-0.412409	0.158	0.274	1
EID1	0.2005	-0.295916	0.263	0.421	1
PPP2R5C	0.200643	0.452468	0.263	0.171	1
GRPEL1	0.2009	0.304485	0.211	0.116	1
ZNF800	0.202263	0.472105	0.211	0.122	1
POGZ	0.202446	0.567877	0.158	0.079	1
NCBP2	0.202446	0.391928	0.158	0.079	1
MAPKAP1	0.202498	-0.292448	0.053	0.165	1
CA2	0.202549	-0.286258	0.105	0.25	1
SNRPE	0.202598	-0.251435	0.158	0.311	1
JUN	0.203739	0.392647	0.789	0.878	1
KCNQ1OT1	0.204168	0.438872	0.105	0.043	1
ERI3	0.204169	0.72118	0.105	0.043	1
RAP1GDS1	0.204169	0.541973	0.105	0.043	1
DAZAP1	0.204169	0.466267	0.105	0.043	1
TFDP1	0.204169	0.424861	0.105	0.043	1
MSL1	0.204169	0.397758	0.105	0.043	1
FAM129B	0.204169	0.35716	0.105	0.043	1
NOTCH2	0.204169	0.337824	0.105	0.043	1
CARD8-AS1	0.204169	0.263319	0.105	0.043	1
MYO6	0.205097	-0.276037	0.053	0.165	1
PICALM	0.205248	0.254518	0.263	0.152	1
ADAP2	0.205344	0.289293	0.421	0.305	1
MINOS1	0.205568	-0.321872	0.263	0.433	1
SLC25A24	0.205773	0.466965	0.158	0.079	1
ANKRD22	0.205773	0.328129	0.158	0.079	1
G0S2	0.205808	-0.744776	0.158	0.305	1
MRPL33	0.206465	-0.337508	0.211	0.36	1
AMZ2	0.206552	0.275084	0.211	0.116	1
SUCLG1	0.206645	-0.444785	0.474	0.622	1
H3F3B	0.206669	-0.395316	0.947	0.945	1
ELOVL1	0.206852	-0.432277	0.053	0.152	1
MT-TH	0.206853	-0.385791	0.053	0.152	1
METTL7A	0.206956	-0.389301	0.158	0.299	1
ACP5	0.20772	-0.436871	0.053	0.165	1
UTP20	0.208553	0.444563	0.105	0.043	1
MTFMT	0.208553	0.360522	0.105	0.043	1
FADS2	0.208553	0.34253	0.105	0.043	1
GIMAP6	0.208553	0.309311	0.105	0.043	1
TPK1	0.208553	0.295985	0.105	0.043	1
CD33	0.208837	0.614362	0.211	0.128	1
CCNT1	0.209139	0.333139	0.158	0.079	1
ATP2B1-AS1	0.209151	-0.289689	0.053	0.171	1
SNX17	0.209421	0.281269	0.211	0.116	1
ZEB2	0.20946	-0.346636	0.158	0.317	1
BLCAP	0.210496	-0.368309	0.105	0.226	1
JUND	0.210858	0.47943	0.421	0.311	1
ATP5F1C	0.211367	-0.304374	0.263	0.427	1
AXL	0.212319	0.293072	0.211	0.116	1
FOLR1	0.212326	-0.435292	0.053	0.152	1
FMN1	0.212544	0.306257	0.158	0.079	1
ADIPOR1	0.212833	-0.402127	0.105	0.226	1
KIF27	0.213005	0.326159	0.105	0.043	1
SPOUT1	0.213005	0.318761	0.105	0.043	1
GAR1	0.213005	0.30983	0.105	0.043	1
SIRT5	0.213005	0.281612	0.105	0.043	1
RRS1	0.213005	0.266623	0.105	0.043	1
IL4R	0.213005	0.266326	0.105	0.043	1
CNOT6L	0.213039	-0.310515	0.053	0.165	1
SETD5	0.214154	-0.295173	0.053	0.159	1
MAGT1	0.215245	0.288554	0.211	0.116	1
PDZK1IP1	0.215668	-0.406325	0.158	0.317	1
TMEM165	0.215735	-0.260397	0.053	0.165	1
ABHD17A	0.21599	0.371644	0.158	0.079	1
LSM3	0.216362	-0.380089	0.211	0.341	1
SCN1B	0.217525	0.527286	0.105	0.043	1
FAM193A	0.217525	0.525581	0.105	0.043	1
KDM4B	0.217525	0.292318	0.105	0.043	1
UPF1	0.217525	0.283295	0.105	0.043	1
REL	0.217563	-0.319171	0.105	0.226	1
COLGALT1	0.21932	0.494854	0.211	0.122	1
BICD2	0.219476	0.333865	0.158	0.079	1
U2SURP	0.219851	0.346669	0.474	0.372	1
ARPC1B	0.219869	-0.408629	0.158	0.287	1
KPNA4	0.219935	0.269136	0.263	0.165	1
TMBIM1	0.219955	-0.3483	0.105	0.226	1
BEX4	0.220155	0.447937	0.211	0.128	1
FRA10AC1	0.220731	-0.377945	0.053	0.152	1
PAPD4	0.221185	0.250736	0.211	0.116	1
SOCS3	0.2212	-0.2642	0.053	0.165	1
TAPBP	0.2212	-0.282379	0.053	0.165	1
ATP6V1B2	0.221261	0.533623	0.263	0.183	1
SLC39A3	0.222114	0.459202	0.105	0.043	1
SLC16A3	0.222114	0.350382	0.105	0.043	1
UFSP2	0.222261	0.439048	0.211	0.122	1
CASC3	0.223001	0.328995	0.158	0.079	1
PLEKHA2	0.223001	0.302201	0.158	0.079	1
CENPC	0.223052	0.516125	0.211	0.128	1
VPS35	0.223441	-0.307039	0.158	0.311	1
DOCK8	0.223788	0.55747	0.263	0.183	1
XBP1	0.223806	-0.399102	0.105	0.22	1
PFDN1	0.224835	0.377277	0.368	0.28	1
WDR43	0.225229	0.343893	0.211	0.122	1
CETN2	0.225299	-0.290088	0.053	0.159	1
ILF3-AS1	0.225299	-0.416681	0.053	0.159	1
LARP4B	0.226568	0.265411	0.158	0.079	1
NR1H3	0.226772	0.27489	0.105	0.043	1
SSPN	0.226772	0.269023	0.105	0.043	1
PERP	0.227448	-0.293862	0.053	0.146	1
PURA	0.227448	-0.386778	0.053	0.146	1
CLCN5	0.227448	-0.393188	0.053	0.146	1
RALY	0.227448	-0.434203	0.053	0.146	1
NAT8	0.22883	-0.482637	0.105	0.238	1
PINK1	0.228927	0.437723	0.211	0.128	1
AP2A2	0.228927	0.379797	0.211	0.128	1
UBE2A	0.229371	-0.294378	0.053	0.152	1
ARFGEF1	0.229371	-0.342775	0.053	0.152	1
CLU	0.230159	-0.630828	0.316	0.445	1
ITGAE	0.230174	0.283953	0.158	0.079	1
MKLN1	0.230174	0.26195	0.158	0.079	1
LTA4H	0.230413	-0.340511	0.053	0.146	1
CHP1	0.230413	-0.39385	0.053	0.146	1
PLEKHA5	0.230413	-0.407914	0.053	0.146	1
CD83	0.230727	-0.427302	0.263	0.427	1
DNAJC9	0.231251	0.304239	0.211	0.122	1
COX14	0.231263	-0.274471	0.105	0.238	1
HMG20A	0.231499	0.265295	0.105	0.043	1
HNRNPM	0.23188	0.32452	0.474	0.372	1
SESN3	0.231906	0.461839	0.211	0.128	1
RNH1	0.23223	-0.436411	0.158	0.268	1
IRF5	0.232236	0.392199	0.158	0.085	1
SEC61B	0.232383	-0.296539	0.263	0.433	1
CX3CR1	0.233204	0.305713	0.263	0.165	1
MDH1	0.233819	-0.360242	0.211	0.335	1
SMARCA2	0.2343	0.351778	0.316	0.22	1
HNRNPK	0.234985	0.434801	0.632	0.585	1
PRKCSH	0.235807	0.449417	0.158	0.085	1
NPAT	0.235807	0.39633	0.158	0.085	1
IQCE	0.236295	0.333104	0.105	0.043	1
C9orf72	0.236295	0.309306	0.105	0.043	1
CTNNB1	0.236346	0.50489	0.263	0.171	1
RARRES3	0.236425	-0.382299	0.053	0.146	1
PSIP1	0.236723	0.591358	0.263	0.189	1
MSRB2	0.236852	-0.251877	0.053	0.159	1
C20orf194	0.236852	-0.290969	0.053	0.159	1
SERPINA5	0.236852	-0.334416	0.053	0.159	1
CAPG	0.237574	0.395999	0.316	0.232	1
PPCS	0.237901	-0.334114	0.158	0.287	1
SUZ12	0.239294	0.339204	0.263	0.177	1
CMIP	0.239416	0.427441	0.158	0.085	1
NAPG	0.239416	0.358553	0.158	0.085	1
YBX1P1	0.239416	0.351654	0.158	0.085	1
GZF1	0.239416	0.346791	0.158	0.085	1
IMP3	0.239804	-0.288613	0.053	0.159	1
GNA13	0.241239	0.254181	0.158	0.079	1
ARF6	0.242782	-0.267938	0.053	0.159	1
LYN	0.242879	0.513342	0.316	0.25	1
TIMP1	0.243084	-0.295728	0.105	0.232	1
CYSTM1	0.243292	-0.326292	0.263	0.421	1
CUX1	0.243636	0.379942	0.211	0.122	1
DRAM1	0.243636	0.260552	0.211	0.122	1
ATP6AP2	0.245379	0.359376	0.474	0.396	1
NAPSB	0.245786	-0.297813	0.053	0.159	1
NKAP	0.245787	-0.260827	0.053	0.159	1
NCKAP1L	0.245835	0.421123	0.368	0.268	1
PMP22	0.24675	0.456367	0.158	0.085	1
TSNAX	0.246804	0.310757	0.211	0.122	1
CTNND1	0.246804	0.263848	0.211	0.122	1
PPIL4	0.247468	0.499108	0.263	0.177	1
COPS9	0.247613	-0.322139	0.211	0.348	1
PRDX5	0.247828	-0.379071	0.316	0.439	1
HSPA5	0.248232	0.384823	0.474	0.439	1
JUNB	0.248557	-0.411636	0.526	0.659	1
MECOM	0.248781	-0.358709	0.053	0.146	1
UGT2B7	0.248781	-0.433353	0.053	0.146	1
NCOA4	0.249128	0.361202	0.421	0.341	1
ANXA5	0.249591	0.291571	0.474	0.396	1
CLEC4E	0.250001	0.258311	0.211	0.122	1
TMED5	0.250001	-0.311696	0.053	0.14	1
CDIPT	0.250001	-0.333019	0.053	0.14	1
SINHCAF	0.250001	-0.414879	0.053	0.14	1
KDM5A	0.250126	0.303314	0.263	0.171	1
ZNF518A	0.250475	0.330991	0.158	0.085	1
MOB1A	0.252009	-0.279479	0.105	0.22	1
SLK	0.252388	0.461926	0.421	0.335	1
KLF9	0.252647	0.410281	0.211	0.116	1
SCIN	0.253226	-0.357557	0.053	0.14	1
CHMP4B	0.253226	-0.367422	0.053	0.14	1
PPIF	0.253226	-0.379745	0.053	0.14	1
LMNA	0.253226	-0.397872	0.053	0.14	1
PSMD1	0.253226	-0.401708	0.053	0.14	1
VAMP8	0.253255	0.447806	0.526	0.47	1
FAM204A	0.253452	-0.284182	0.105	0.232	1
CERS6	0.25424	0.343745	0.158	0.085	1
ZCCHC9	0.25424	0.330487	0.158	0.085	1
UTP6	0.25424	0.320538	0.158	0.085	1
MMP24OS	0.254345	-0.392439	0.105	0.201	1
AC016739.1	0.254632	0.429005	0.421	0.335	1
GSN	0.254706	0.521823	0.368	0.311	1
FNBP1	0.255108	0.498403	0.316	0.25	1
FLI1	0.255128	0.422057	0.211	0.11	1
PTPRE	0.255521	0.592364	0.526	0.476	1
NOL7	0.256003	-0.265932	0.263	0.421	1
CTTNBP2NL	0.25648	0.348801	0.211	0.122	1
FOXO3	0.256519	-0.340915	0.105	0.213	1
MBD4	0.25652	-0.321429	0.105	0.213	1
PHAX	0.257133	-0.376838	0.105	0.201	1
RPL10A	0.257386	0.45463	0.632	0.555	1
GOLGA4	0.257997	0.334151	0.421	0.354	1
MPEG1	0.258272	0.426345	0.263	0.189	1
HIGD2A	0.259163	-0.265962	0.211	0.36	1
ENO1	0.259888	-0.266463	0.421	0.561	1
ME2	0.259903	-0.27135	0.053	0.152	1
PPP2CA	0.261521	0.322484	0.263	0.177	1
ATOX1	0.261877	-0.341424	0.158	0.287	1
SPARC	0.261887	0.374403	0.158	0.085	1
VTRNA1-1	0.261887	0.329344	0.158	0.085	1
GIMAP8	0.261887	0.315754	0.158	0.085	1
BLVRA	0.261887	0.261324	0.158	0.085	1
AK3	0.262027	-0.303385	0.105	0.213	1
ARL14EP	0.263104	-0.254598	0.053	0.152	1
MCL1	0.263173	-0.395996	0.211	0.335	1
YME1L1	0.263462	-0.285969	0.158	0.299	1
ATP1A1	0.264206	-0.561973	0.421	0.549	1
TLN1	0.264729	0.50945	0.421	0.402	1
CCDC115	0.26577	0.286386	0.158	0.085	1
UTP14A	0.26577	0.279262	0.158	0.085	1
RASA2	0.26577	0.267051	0.158	0.085	1
DDX24	0.266253	-0.305081	0.368	0.506	1
PPFIA1	0.266417	-0.387267	0.053	0.14	1
PTP4A2	0.266448	-0.300637	0.211	0.329	1
ATP6V1F	0.266558	-0.308456	0.316	0.463	1
SETX	0.267057	0.518661	0.263	0.183	1
H2AFZ	0.267179	0.379348	0.421	0.329	1
SYNE2	0.267179	-0.281052	0.211	0.354	1
TRPV2	0.267332	0.610008	0.105	0.049	1
RF00012	0.267332	0.323266	0.105	0.049	1
CUEDC1	0.267332	0.292786	0.105	0.049	1
MID1IP1	0.267338	0.336838	0.263	0.165	1
MTDH	0.267715	0.355506	0.526	0.463	1
FXR1	0.26814	-0.415154	0.211	0.317	1
ILK	0.268148	-0.28462	0.053	0.146	1
GLRX	0.268504	-0.298899	0.158	0.28	1
ZFP36	0.268983	-0.37007	0.474	0.61	1
MTCH2	0.269542	-0.340964	0.105	0.207	1
DAP3	0.269588	0.372982	0.211	0.134	1
LACC1	0.269692	0.532147	0.158	0.085	1
CPED1	0.269692	0.449963	0.158	0.085	1
LRMP	0.269692	0.260171	0.158	0.085	1
SPG7	0.269787	-0.321346	0.053	0.14	1
PBLD	0.269787	-0.557784	0.053	0.14	1
HNRNPUL1	0.270346	0.278351	0.263	0.171	1
SNRPD3	0.27044	-0.354567	0.105	0.213	1
ESYT2	0.272373	0.77124	0.105	0.049	1
VNN1	0.272373	0.468125	0.105	0.049	1
SPATA20	0.272373	0.390651	0.105	0.049	1
ARFGEF2	0.272373	0.33893	0.105	0.049	1
TFE3	0.272373	0.319536	0.105	0.049	1
UBR2	0.272373	0.29255	0.105	0.049	1
RNF181	0.272411	-0.359339	0.105	0.207	1
CEP350	0.272678	0.382587	0.474	0.378	1
PSMB8	0.273186	-0.267924	0.053	0.14	1
AC020656.1	0.273407	0.919665	0.158	0.299	1
PABPC1P3	0.273653	0.269956	0.158	0.085	1
TGFBR1	0.273653	0.268608	0.158	0.085	1
ZNF302	0.273653	0.254016	0.158	0.085	1
DHRS4L2	0.274214	0.420804	0.158	0.091	1
GPI	0.274307	-0.332251	0.105	0.201	1
IFT20	0.274699	-0.313442	0.053	0.134	1
KPNA3	0.274699	-0.339525	0.053	0.134	1
2022-03-01	0.275266	0.687511	0.316	0.256	1
NIPSNAP2	0.275318	-0.255713	0.211	0.372	1
MBNL1	0.27726	0.338021	0.474	0.378	1
AAED1	0.27748	0.325939	0.105	0.049	1
FLYWCH2	0.27748	0.293545	0.105	0.049	1
ATG10	0.27748	0.291626	0.105	0.049	1
CEP85L	0.27748	0.272136	0.105	0.049	1
SEC16A	0.27748	0.264741	0.105	0.049	1
CCDC93	0.27748	0.264068	0.105	0.049	1
ZNF385D	0.27748	0.258325	0.105	0.049	1
PMS1	0.27748	0.251095	0.105	0.049	1
HAVCR2	0.277654	0.390529	0.158	0.085	1
UFM1	0.278118	0.526078	0.158	0.091	1
HMGCL	0.278204	-0.273907	0.053	0.134	1
COMMD3	0.278204	-0.340636	0.053	0.134	1
NAA38	0.279036	-0.258505	0.105	0.213	1
MAL	0.280282	-0.370562	0.368	0.512	1
RB1CC1	0.281229	0.303527	0.316	0.22	1
HERPUD1	0.281479	-0.421828	0.474	0.61	1
IFT27	0.281695	0.305074	0.158	0.085	1
TMEM126B	0.28206	0.557949	0.158	0.091	1
SDF4	0.28206	0.38529	0.158	0.091	1
NFIL3	0.28206	0.344312	0.158	0.091	1
AC005154.1	0.282651	0.378864	0.105	0.049	1
TXLNG	0.282651	0.302193	0.105	0.049	1
POLDIP3	0.282651	0.29015	0.105	0.049	1
TGFBI	0.282651	0.291046	0.421	0.335	1
ITM2C	0.28295	0.297201	0.368	0.299	1
WASHC4	0.284098	-0.370808	0.105	0.207	1
PBRM1	0.285457	0.259146	0.263	0.171	1
CTBP1	0.28604	0.464946	0.158	0.091	1
SDC3	0.287887	0.375121	0.105	0.049	1
PNKD	0.290067	-0.259417	0.105	0.207	1
FEZ2	0.290225	0.361305	0.368	0.293	1
PTPN18	0.290621	-0.315929	0.053	0.14	1
MTND1P23	0.290723	0.303149	0.263	0.183	1
MEF2A	0.292463	0.309584	0.579	0.494	1
PABPC3	0.293188	0.27072	0.105	0.049	1
MRPS21	0.293575	0.253136	0.368	0.311	1
MCPH1	0.294113	0.391633	0.158	0.091	1
INPP5D	0.294113	0.342738	0.158	0.091	1
MITD1	0.294113	0.335227	0.158	0.091	1
EIF3E	0.295401	0.609274	0.368	0.293	1
MAPKAPK2	0.296188	-0.280406	0.053	0.134	1
SFT2D1	0.296368	-0.407687	0.105	0.189	1
MIS18BP1	0.298021	0.386955	0.316	0.232	1
PPP1R2	0.298206	0.333607	0.158	0.091	1
ELMO1	0.298206	0.311402	0.158	0.091	1
CEP78	0.298554	0.435976	0.105	0.049	1
TPI1	0.298731	-0.29656	0.579	0.64	1
NOP56	0.299177	-0.264054	0.105	0.207	1
CAMTA1	0.300611	0.313401	0.316	0.238	1
RPL32	0.3011	0.262703	0.947	0.933	1
UBE2V2	0.30175	-0.272222	0.053	0.128	1
AL049873.1	0.30175	-0.296418	0.053	0.128	1
MGEA5	0.30175	-0.321487	0.053	0.128	1
CD4	0.302256	0.344001	0.263	0.189	1
BTF3L4	0.302337	0.322805	0.158	0.091	1
SPCS3	0.302607	0.329348	0.211	0.14	1
PNRC2	0.302948	0.355403	0.368	0.287	1
MYO5A	0.303642	0.281491	0.211	0.134	1
HDDC2	0.303764	0.274177	0.263	0.177	1
NFE2L1	0.303764	-0.342771	0.105	0.195	1
SLC12A1	0.304042	-0.518666	0.316	0.445	1
MT1H	0.304233	-0.33451	0.158	0.293	1
GOLGA7	0.305557	-0.291448	0.053	0.128	1
KIF2A	0.305557	-0.429898	0.053	0.128	1
EIF4A2	0.306108	0.255411	0.526	0.5	1
VEZF1	0.30621	0.303099	0.263	0.183	1
RRP15	0.306506	0.383181	0.158	0.091	1
TMEM106A	0.306506	0.285366	0.158	0.091	1
USP1	0.306506	0.262946	0.158	0.091	1
UNC93B1	0.307198	0.300205	0.211	0.134	1
CLK1	0.307488	0.303166	0.368	0.274	1
CCT2	0.307702	-0.257013	0.158	0.274	1
PTPN12	0.308476	-0.278791	0.105	0.207	1
FGD5-AS1	0.309372	0.341019	0.263	0.183	1
TMEM14B	0.309741	0.293001	0.316	0.226	1
CDKN2AIP	0.310782	0.294341	0.211	0.134	1
EEF1B2	0.31137	0.268515	0.684	0.646	1
PTGS2	0.314957	0.429868	0.158	0.091	1
ESF1	0.315265	-0.266764	0.105	0.213	1
EIF5A	0.315394	-0.257558	0.158	0.268	1
ANP32A	0.315394	-0.276323	0.158	0.268	1
CMTM3	0.317058	-0.309166	0.211	0.341	1
NT5C3A	0.31717	-0.292827	0.053	0.128	1
ITFG1	0.31822	0.323714	0.158	0.098	1
BIRC6	0.318775	-0.276445	0.053	0.134	1
USP47	0.318775	-0.302067	0.053	0.134	1
UVRAG	0.319019	-0.431611	0.105	0.189	1
YY1	0.31963	0.433516	0.368	0.299	1
ALDOB	0.319745	-0.711177	0.158	0.28	1
PSMB5	0.319894	-0.297601	0.105	0.195	1
EIF4G1	0.321103	-0.272913	0.053	0.128	1
DCAF6	0.321103	-0.315441	0.053	0.128	1
FNDC3B	0.321104	-0.25867	0.053	0.128	1
METAP2	0.324254	-0.32923	0.158	0.25	1
UGP2	0.324714	-0.403378	0.105	0.183	1
C1QC	0.325073	0.410023	0.632	0.64	1
MRPL42	0.325392	0.256027	0.211	0.134	1
EIF4B	0.325804	0.301206	0.421	0.335	1
TAOK3	0.326053	-0.323131	0.263	0.372	1
CD46	0.326198	-0.27779	0.158	0.262	1
EGR1	0.326282	0.879623	0.474	0.488	1
ABCF1	0.326499	-0.337901	0.105	0.195	1
MTCO1P12	0.326971	0.291559	0.526	0.518	1
PSMB1	0.327259	0.30064	0.316	0.232	1
STAU1	0.327607	0.301151	0.211	0.14	1
FAM172A	0.327919	0.251324	0.158	0.091	1
PTPRC	0.328449	0.437601	0.632	0.573	1
LDHB	0.328886	-0.298155	0.579	0.713	1
NDUFA11	0.329454	-0.276524	0.316	0.421	1
SNW1	0.329835	-0.337977	0.105	0.195	1
CALB1	0.330953	0.72628	0.158	0.098	1
PGGT1B	0.330953	0.350834	0.158	0.098	1
C1orf131	0.331385	-0.297594	0.053	0.122	1
AP3D1	0.331385	-0.301463	0.053	0.122	1
CAAP1	0.331385	-0.302003	0.053	0.122	1
AFDN	0.331385	-0.308285	0.053	0.122	1
CCT6A	0.331996	-0.26141	0.211	0.335	1
CAMK1	0.333963	0.770704	0.105	0.055	1
THOC1	0.333963	0.619524	0.105	0.055	1
CXorf56	0.333963	0.342241	0.105	0.055	1
DUSP2	0.334199	-0.318374	0.105	0.207	1
CHD9	0.334652	0.452266	0.263	0.201	1
TACC1	0.335027	0.350724	0.421	0.384	1
FKBP4	0.335269	0.666609	0.158	0.098	1
RAB21	0.335517	-0.264269	0.053	0.122	1
BZW2	0.335517	-0.291022	0.053	0.122	1
CDK6	0.335517	-0.395012	0.053	0.122	1
WASF2	0.339328	0.373087	0.579	0.537	1
TRMT1L	0.339549	0.46986	0.105	0.055	1
CCDC69	0.339549	0.313997	0.105	0.055	1
POLD3	0.339621	0.314636	0.158	0.098	1
RNASET2	0.340966	0.458452	0.474	0.463	1
RNF149	0.342477	0.440361	0.211	0.14	1
NR4A1	0.343569	-0.4708	0.158	0.238	1
FYTTD1	0.34401	0.276338	0.158	0.098	1
TRAPPC1	0.344441	0.297234	0.263	0.201	1
EPAS1	0.345195	0.589735	0.105	0.055	1
SERPINB9	0.345195	0.490522	0.105	0.055	1
USP36	0.345195	0.339883	0.105	0.055	1
TIAM1	0.345195	0.294593	0.105	0.055	1
PLCL2	0.345195	0.287438	0.105	0.055	1
NEDD8	0.346175	-0.267471	0.211	0.323	1
WWP1	0.346262	0.520044	0.211	0.14	1
RTN3	0.347337	0.313776	0.316	0.244	1
CD164	0.347469	-0.314747	0.263	0.372	1
PILRA	0.347827	-0.340896	0.158	0.244	1
CES2	0.34811	-0.350178	0.053	0.122	1
AKAP11	0.348435	0.321302	0.158	0.098	1
ABI3	0.348435	0.309044	0.158	0.098	1
LRP10	0.349763	-0.340877	0.105	0.189	1
SHOC2	0.350312	-0.255459	0.105	0.195	1
TMX3	0.3509	0.342386	0.105	0.055	1
MAPRE2	0.3509	0.295297	0.105	0.055	1
ZNF524	0.3509	0.254593	0.105	0.055	1
MEGF9	0.352374	-0.301906	0.053	0.122	1
PDCD6IP	0.352763	0.299872	0.263	0.195	1
ATM	0.352895	0.297211	0.158	0.098	1
TOLLIP	0.352895	0.27716	0.158	0.098	1
KNG1	0.352959	-0.3332	0.263	0.372	1
ARHGAP24	0.353146	-0.322103	0.158	0.238	1
PPP1CA	0.356152	0.406166	0.263	0.195	1
DST	0.356152	0.32516	0.263	0.195	1
PRPF39	0.356664	0.328411	0.105	0.055	1
NT5DC1	0.359489	0.263524	0.158	0.091	1
GNAI3	0.360697	0.603407	0.211	0.152	1
MTUS1	0.361924	0.357282	0.158	0.098	1
FOLR2	0.361971	0.674675	0.316	0.25	1
TXNDC17	0.36378	-0.341596	0.211	0.299	1
HSPA4	0.363862	0.260265	0.158	0.104	1
MGAT4A	0.363862	-0.336913	0.053	0.116	1
HEXB	0.365478	-0.260519	0.158	0.256	1
ID2	0.366221	0.286183	0.737	0.683	1
TNKS2	0.366492	0.26364	0.158	0.098	1
LYRM2	0.367118	-0.278264	0.105	0.183	1
GOLGA2	0.36831	0.513103	0.211	0.152	1
CFAP36	0.368342	-0.266444	0.053	0.116	1
QTRT2	0.368342	-0.283783	0.053	0.116	1
TTC14	0.371097	0.282378	0.158	0.098	1
EVI2A	0.372153	0.321787	0.211	0.152	1
SNX2	0.372464	-0.298541	0.211	0.323	1
TUBA1C	0.37355	0.518976	0.316	0.238	1
MZT2A	0.374185	-0.254932	0.053	0.122	1
WDFY2	0.374312	0.277637	0.105	0.055	1
NBPF26	0.374312	0.25486	0.105	0.055	1
BTAF1	0.374312	0.254108	0.105	0.055	1
TROVE2	0.374893	0.486157	0.263	0.201	1
SNX12	0.380313	0.454939	0.105	0.055	1
2022-09-02	0.380609	0.633198	0.316	0.28	1
MAFF	0.381092	-0.286816	0.158	0.25	1
UBE2I	0.38151	0.355748	0.211	0.14	1
PQBP1	0.381986	0.342343	0.158	0.104	1
UBL3	0.382787	0.30206	0.211	0.146	1
RHOG	0.385035	-0.267023	0.158	0.256	1
ZFAND2A	0.386373	0.589529	0.105	0.055	1
UFL1	0.386781	0.302871	0.211	0.146	1
NUB1	0.387072	-0.254365	0.158	0.244	1
MAFB	0.387503	0.349943	0.632	0.579	1
CSNK2A1	0.39018	0.291127	0.263	0.207	1
IL17RA	0.391251	0.467325	0.158	0.104	1
TMEM59	0.394441	-0.294782	0.263	0.36	1
STK3	0.395934	0.311585	0.158	0.104	1
CCDC91	0.396905	-0.291767	0.105	0.177	1
XIAP	0.396905	-0.301271	0.105	0.177	1
ADAM28	0.397373	-0.280086	0.105	0.189	1
KLF4	0.39932	-0.345052	0.211	0.305	1
BCL6	0.399469	-0.271438	0.053	0.11	1
METTL23	0.399469	-0.286471	0.053	0.11	1
TM6SF1	0.400653	0.312981	0.158	0.104	1
PDIA4	0.400653	0.298347	0.158	0.104	1
STX2	0.402601	0.456605	0.105	0.061	1
ITPK1	0.402601	0.343313	0.105	0.061	1
CRYBG3	0.402601	0.342644	0.105	0.061	1
2022-09-09	0.402601	0.329802	0.105	0.061	1
ARFIP1	0.402601	0.283561	0.105	0.061	1
CLK3	0.402601	0.267109	0.105	0.061	1
HMGB2	0.403012	0.285317	0.211	0.146	1
SELENOK	0.403451	0.370673	0.368	0.348	1
LARP1	0.403791	-0.364871	0.105	0.165	1
SLC11A2	0.404321	-0.270315	0.053	0.11	1
ARHGEF10L	0.404321	-0.283372	0.053	0.11	1
PPP1R15A	0.405692	-0.310307	0.316	0.421	1
FGL2	0.407533	0.370787	0.474	0.415	1
ZCRB1	0.407546	-0.25008	0.211	0.299	1
CHD2	0.408378	-0.315322	0.105	0.171	1
MBNL2	0.408621	0.361899	0.105	0.061	1
BCAT2	0.408621	0.294837	0.105	0.061	1
EIF4G2	0.408963	0.357877	0.421	0.366	1
SRPRB	0.410188	0.324002	0.158	0.104	1
IQGAP2	0.410212	0.352492	0.421	0.348	1
C9orf78	0.410362	0.280777	0.316	0.238	1
TRAM1	0.41094	0.345578	0.316	0.25	1
RND3	0.414695	0.40977	0.105	0.061	1
C1orf122	0.414695	0.36188	0.105	0.061	1
CPD	0.414695	0.281954	0.105	0.061	1
TBC1D23	0.414695	0.281711	0.105	0.061	1
CRBN	0.415319	-0.330502	0.158	0.22	1
MAP2K1	0.415495	0.530744	0.158	0.11	1
GATAD1	0.41699	0.414862	0.263	0.22	1
NME4	0.420196	0.302284	0.211	0.152	1
EIF2S1	0.420245	0.348524	0.053	0.122	1
COA5	0.420245	0.279252	0.158	0.11	1
PPM1A	0.420821	0.344526	0.105	0.061	1
LTV1	0.420821	0.265624	0.105	0.061	1
FRYL	0.420821	0.258558	0.105	0.061	1
UPF3B	0.424081	0.416371	0.158	0.098	1
CCDC152	0.424741	0.291591	0.158	0.104	1
TIMP3	0.424741	0.268567	0.158	0.104	1
BORCS7	0.424783	0.474766	0.211	0.165	1
PSEN1	0.425028	0.508453	0.158	0.11	1
MT-TC	0.425028	0.308649	0.158	0.11	1
GNAQ	0.428787	0.451783	0.211	0.159	1
ARID1A	0.429842	0.481106	0.158	0.11	1
RPL26P19	0.432753	0.285338	0.211	0.152	1
TBC1D5	0.432939	0.300803	0.211	0.159	1
CFD	0.432953	0.454932	0.211	0.165	1
TERF2	0.433232	0.59474	0.105	0.061	1
MED10	0.434687	0.320076	0.158	0.11	1
CHMP1B	0.434965	-0.507091	0.211	0.274	1
FAM192A	0.438313	0.46504	0.263	0.213	1
HAGH	0.438527	-0.269833	0.053	0.104	1
CORO1B	0.438527	-0.282439	0.053	0.104	1
NQO2	0.438527	-0.296108	0.053	0.104	1
AQP3	0.438527	-0.385745	0.053	0.104	1
AAK1	0.438591	0.253919	0.316	0.25	1
PLEKHO1	0.439353	0.315751	0.316	0.28	1
NF1	0.439516	0.327466	0.105	0.061	1
IDH1	0.439564	0.454265	0.158	0.11	1
NBR1	0.439564	0.391302	0.158	0.11	1
UBE2H	0.443778	-0.311803	0.053	0.104	1
ODF2L	0.443778	-0.320784	0.053	0.104	1
THAP12	0.444472	0.271032	0.158	0.11	1
ZCCHC11	0.445524	0.347537	0.211	0.152	1
SMS	0.445827	0.348472	0.263	0.213	1
NSFL1C	0.445852	0.430118	0.105	0.061	1
CCT7	0.449064	-0.251915	0.053	0.104	1
GMFG	0.452365	0.329646	0.368	0.335	1
HPF1	0.454156	0.470848	0.211	0.152	1
DUSP3	0.454382	0.362037	0.158	0.11	1
RPL9P9	0.455261	0.41088	0.316	0.274	1
NRIP1	0.456172	0.291287	0.105	0.195	1
TXNIP	0.456232	0.27005	0.789	0.841	1
NMT1	0.456699	0.377491	0.263	0.207	1
AC024293.1	0.457657	0.367213	0.263	0.22	1
MAT2A	0.458629	0.538124	0.158	0.116	1
RAB34	0.458679	0.47249	0.105	0.061	1
MYL12A	0.458987	0.345726	0.316	0.476	1
PDE1A	0.459744	-0.298257	0.053	0.104	1
TSPAN14	0.459744	-0.317535	0.053	0.104	1
KCTD12	0.460228	0.268648	0.526	0.524	1
MRPL54	0.462647	0.334958	0.211	0.159	1
MPP1	0.465136	-0.27843	0.053	0.104	1
LPXN	0.468509	0.477219	0.158	0.116	1
PIP4P2	0.468509	0.347313	0.158	0.116	1
HACD4	0.468509	0.324621	0.158	0.116	1
SVIP	0.468802	0.426332	0.263	0.213	1
RBM39	0.469013	0.415291	0.579	0.585	1
EMB	0.469477	0.333897	0.158	0.11	1
HSPA1A	0.472455	-0.262578	0.737	0.817	1
RSRP1	0.473281	0.398873	0.368	0.329	1
IQGAP1	0.475128	0.381483	0.474	0.494	1
SRGAP1	0.475143	0.418248	0.211	0.165	1
CD44	0.475718	0.318943	0.211	0.159	1
PNRC1	0.47638	0.286358	0.684	0.762	1
NRDC	0.479784	-0.275058	0.158	0.213	1
CD68	0.480037	-0.277388	0.263	0.341	1
CFDP1	0.48094	-0.282834	0.105	0.159	1
SMAP1	0.483547	0.29353	0.158	0.116	1
NISCH	0.484842	0.477222	0.105	0.067	1
ATMIN	0.484842	0.31463	0.105	0.067	1
MPPE1	0.484842	0.266087	0.105	0.067	1
SMCO4	0.484842	0.26146	0.105	0.067	1
RAB3GAP2	0.484842	0.253136	0.105	0.067	1
ZNF131	0.484846	0.263646	0.158	0.11	1
EIF1B	0.488438	-0.276688	0.158	0.226	1
ITPR2	0.491194	0.402697	0.368	0.305	1
SNHG1	0.491286	0.473001	0.105	0.067	1
TRIP6	0.491286	0.373308	0.105	0.067	1
PYM1	0.491286	0.299674	0.105	0.067	1
POLR2C	0.492071	0.354432	0.053	0.11	1
HNRNPH2	0.493717	0.251268	0.158	0.116	1
TBC1D15	0.495241	0.378976	0.158	0.11	1
IL6ST	0.496248	0.369912	0.263	0.207	1
FOXN3	0.496415	0.349888	0.263	0.213	1
STX6	0.497777	0.430242	0.105	0.067	1
STRBP	0.500483	0.268894	0.158	0.11	1
GPANK1	0.504313	0.270012	0.105	0.067	1
ELOVL5	0.504313	0.25053	0.105	0.067	1
TM9SF3	0.504453	0.44027	0.263	0.22	1
CSF1R	0.504702	0.398707	0.421	0.402	1
NBPF1	0.505754	0.431362	0.158	0.11	1
JAML	0.50597	0.317576	0.211	0.165	1
UBAC2	0.507121	0.421622	0.158	0.122	1
RAB5C	0.507431	0.36709	0.263	0.244	1
RBPJ	0.511447	0.278162	0.421	0.384	1
CCDC85B	0.514394	0.418168	0.158	0.116	1
AKAP12	0.518044	-0.281383	0.105	0.159	1
LAMP2	0.519454	0.306483	0.316	0.293	1
TCEAL9	0.519612	0.503222	0.263	0.238	1
C1QB	0.521923	0.492516	0.632	0.634	1
GLIPR1	0.522322	0.32919	0.368	0.341	1
KIF22	0.524189	0.378921	0.105	0.067	1
AREG	0.540278	-0.338636	0.158	0.104	1
GNG11	0.540859	0.406089	0.158	0.116	1
KDM1A	0.540859	0.258413	0.158	0.116	1
AGFG1	0.541537	0.414766	0.105	0.073	1
GAMT	0.541537	0.40199	0.105	0.073	1
VPS11	0.541537	0.330274	0.105	0.073	1
NT5C2	0.541537	0.299284	0.105	0.073	1
CD86	0.541773	0.377529	0.316	0.293	1
KPNA1	0.544459	0.278132	0.105	0.067	1
DUSP23	0.546814	-0.283135	0.105	0.159	1
SNX27	0.548029	-0.253053	0.105	0.152	1
GALM	0.548029	-0.262808	0.105	0.152	1
MYL9	0.548131	0.305885	0.105	0.073	1
GATC	0.548131	0.272169	0.105	0.073	1
TADA2B	0.548131	0.257637	0.105	0.073	1
TP53TG1	0.548131	0.253608	0.105	0.073	1
MT-ND5	0.553548	0.255819	1	1	1
GPATCH2L	0.554764	0.437467	0.105	0.073	1
PCYT1A	0.554764	0.275605	0.105	0.073	1
PLXDC2	0.559311	0.50881	0.368	0.323	1
CD302	0.559311	0.283269	0.368	0.323	1
NSRP1	0.560253	-0.250862	0.211	0.268	1
KRCC1	0.561224	0.321568	0.158	0.128	1
MGP	0.561225	0.645614	0.158	0.128	1
PIK3AP1	0.561436	0.385542	0.105	0.073	1
FAM173A	0.561436	0.327736	0.105	0.073	1
BIRC3	0.561489	-0.274738	0.105	0.159	1
MFSD1	0.565387	0.275966	0.368	0.354	1
IKBIP	0.567989	0.26602	0.158	0.116	1
AC012368.1	0.568146	0.440895	0.105	0.073	1
APOL6	0.569382	-0.275202	0.105	0.146	1
DNAJC7	0.572633	0.253765	0.211	0.159	1
CAB39	0.573268	0.337495	0.211	0.171	1
RABGAP1L	0.574895	0.291453	0.105	0.073	1
PPIP5K2	0.575442	0.283756	0.158	0.122	1
YTHDC2	0.575878	-0.286573	0.105	0.14	1
LSG1	0.582438	0.266163	0.158	0.128	1
BCAS2	0.596381	0.334293	0.263	0.22	1
PIM3	0.59697	-0.254577	0.105	0.14	1
OTUD1	0.598503	-0.329413	0.105	0.152	1
COL4A3BP	0.598589	0.324075	0.158	0.128	1
AKIRIN2	0.598589	0.263912	0.158	0.128	1
PSMD8	0.601234	-0.379679	0.158	0.189	1
PDXK	0.60195	0.25715	0.105	0.171	1
PTPN11	0.602928	0.423359	0.263	0.232	1
IVNS1ABP	0.608995	0.341421	0.263	0.244	1
UCHL3	0.610261	0.288178	0.105	0.079	1
YLPM1	0.610328	0.460795	0.158	0.134	1
DDIT3	0.611619	0.517636	0.263	0.268	1
FCGR3A	0.612538	-0.263287	0.211	0.262	1
FNBP4	0.613143	0.331372	0.263	0.262	1
TPM3	0.614142	0.468463	0.579	0.561	1
SAMD9L	0.614941	-0.30364	0.105	0.134	1
ARID4A	0.615653	0.351821	0.316	0.299	1
TIPARP	0.61586	0.294076	0.158	0.244	1
[truncated: 137 more rows]
