# Supplementary material for: Intrarenal Single-Cell Sequencing of Hepatitis B Virus Associated Membranous Nephropathy
Source: Front Med (Lausanne). 2022 Jul 22;9:869284. doi: 10.3389/fmed.2022.869284 (PMC9355751; doi:10.3389/fmed.2022.869284)
Supplement: Supplementary file 1 [file Data_Sheet_1.zip › 869284_SupMaterial (2)/Table 8.XLS]

## Sheet: DT
gene_id	p_val	avg_logFC	pct.1	pct.2	p_val_adj
MT-ND3	4.65688e-30	-0.515385	1	1	1.10084e-25
EIF1AY	5.24132e-25	0.512233	0.232	0.006	1.239e-20
C21orf33	2.47359e-23	0.640338	0.253	0.013	5.84732e-19
MT-ATP6	6.53227e-23	-0.286233	1	1	1.54416e-18
AL450405.1	8.75419e-20	0.615877	0.263	0.025	2.0694e-15
RPS4Y1	7.88695e-19	0.507774	0.221	0.015	1.8644e-14
MT-RNR2	1.11361e-17	0.411838	1	1	2.63246e-13
MT-CO1	1.78223e-15	0.357791	1	1	4.21301e-11
MT-CO2	7.60964e-15	-0.258769	1	1	1.79884e-10
WNK1	2.33748e-13	0.54969	0.958	0.917	5.52558e-09
MTND3P19	8.62062e-13	-0.814883	0	0.383	2.03783e-08
CA12	4.09508e-12	0.517246	0.968	0.9	9.68037e-08
SUCLG1	1.25388e-11	-0.474064	0.968	0.964	2.96405e-07
UQCRQ	2.29165e-11	-0.476537	0.853	0.958	5.41724e-07
KNG1	1.70709e-10	0.338522	1	0.983	4.03538e-06
COX7B	1.94475e-08	-0.398905	0.853	0.943	0.000459719
ALDOB	2.94781e-08	-0.764149	0.063	0.345	0.000696832
ATP5MG	3.80373e-08	-0.391961	0.863	0.93	0.000899164
JUN	7.01141e-08	0.739051	0.421	0.2	0.00165743
ATP5MPL	2.35828e-07	-0.421167	0.726	0.864	0.00557473
NDUFA4	4.65084e-07	-0.255004	0.979	0.991	0.0109941
RPS26	6.59667e-07	-0.399363	0.789	0.9	0.0155939
COX5B	8.55149e-07	-0.293475	0.979	0.983	0.0202149
COX7A2	8.6473e-07	-0.321323	0.821	0.947	0.0204414
COX6B1	8.82137e-07	-0.319174	0.832	0.934	0.0208528
CA2	1.25546e-06	-0.416771	0.863	0.925	0.0296778
RPS16	1.29074e-06	-0.330277	0.832	0.923	0.0305118
CALB1	4.42562e-06	0.668579	0.758	0.585	0.104617
TOR1AIP1	4.51768e-06	0.309812	0.189	0.057	0.106793
ATP5MC3	4.59961e-06	-0.271476	0.947	0.955	0.10873
FOS	5.27847e-06	0.804377	0.4	0.217	0.124778
COX5A	7.47278e-06	-0.366692	0.684	0.855	0.176649
COX6C	9.32985e-06	-0.297841	0.853	0.962	0.220548
COX4I1	9.54468e-06	-0.330094	0.863	0.896	0.225627
CYC1	1.11003e-05	-0.411604	0.547	0.717	0.262399
UQCRB	1.28383e-05	-0.264682	0.926	0.964	0.303486
DEFB1	1.35161e-05	-0.275928	1	0.998	0.319507
ATP5F1E	1.45408e-05	-0.285002	0.916	0.926	0.34373
MT-TC	1.54106e-05	0.369436	0.284	0.121	0.364291
AL365357.1	1.56171e-05	-0.367392	0	0.17	0.369173
TMEM141	1.84612e-05	-0.498766	0.368	0.562	0.436404
UQCRH	2.04576e-05	-0.356345	0.758	0.879	0.483598
UQCR10	2.18678e-05	-0.308162	0.811	0.904	0.516933
COX7A1	2.24568e-05	-0.500137	0.368	0.592	0.530857
COX8A	2.98221e-05	-0.316182	0.853	0.936	0.704964
PRDX2	3.5556e-05	-0.368263	0.758	0.828	0.840508
NDUFB2	3.62836e-05	-0.306921	0.832	0.934	0.857707
ATF3	3.64133e-05	0.624571	0.253	0.106	0.860775
MST1L	3.64824e-05	-0.458132	0.021	0.191	0.862407
DDT	3.79995e-05	-0.365715	0.389	0.604	0.898269
PLAU	3.8881e-05	0.406694	0.232	0.092	0.919108
COX6A1	5.27073e-05	-0.270522	0.811	0.928	1
PPP1R15A	7.09751e-05	0.50049	0.158	0.051	1
HSD11B2	7.19476e-05	0.426413	0.779	0.647	1
DDX17	7.19976e-05	0.390233	0.411	0.24	1
SLIRP	7.26059e-05	-0.412468	0.411	0.594	1
RPL23A	8.12607e-05	-0.295126	0.789	0.896	1
ATP5ME	8.67943e-05	-0.277917	0.832	0.894	1
CLINT1	8.86766e-05	0.367596	0.6	0.409	1
AURKAIP1	9.83422e-05	-0.441777	0.253	0.46	1
PPA2	0.000107449	-0.420843	0.211	0.423	1
UQCRFS1	0.00011075	-0.361977	0.642	0.775	1
MDH1	0.000135706	-0.410425	0.6	0.747	1
ITPR2	0.000140864	0.335029	0.368	0.2	1
MT1E	0.000142174	-0.415611	0.621	0.783	1
SULT1A1	0.000143743	-0.371648	0.116	0.3	1
RPS2	0.000149115	-0.292078	0.789	0.891	1
HLA-C	0.00015726	-0.386851	0.284	0.492	1
SON	0.000162322	-0.291496	0.421	0.67	1
ATP5F1C	0.000178486	-0.300904	0.779	0.838	1
GABRP	0.000179271	-0.372508	0	0.132	1
XIST	0.000179271	-0.379801	0	0.132	1
NDUFA3	0.00017959	-0.263472	0.726	0.847	1
TUBA1B	0.000202236	-0.424557	0.337	0.555	1
DEPP1	0.000226	0.339961	0.189	0.074	1
GOT1	0.000233206	-0.384841	0.274	0.474	1
PRSS23	0.000260099	0.330826	0.684	0.545	1
USP53	0.000266894	0.272588	0.242	0.108	1
ATP5PD	0.000283401	-0.26919	0.853	0.885	1
RPL10P9	0.000289614	-0.436091	0.021	0.16	1
SDCCAG8	0.000324786	0.324807	0.253	0.119	1
SDHB	0.000331935	-0.330599	0.411	0.594	1
C12orf57	0.000338177	-0.431915	0.326	0.496	1
CST3	0.000359647	-0.320762	0.568	0.736	1
VAV3	0.000365856	0.345392	0.516	0.342	1
ATP5F1B	0.000372945	-0.260503	0.842	0.9	1
SDCBP	0.00037836	-0.361772	0.063	0.221	1
PTP4A2	0.000381559	0.349185	0.263	0.13	1
MRPL15	0.000388665	-0.339669	0.116	0.291	1
KL	0.000400059	0.542735	0.663	0.545	1
SLC12A1	0.000405498	-0.627734	0.158	0.342	1
MRPL51	0.000442415	-0.347115	0.2	0.394	1
CD74	0.000446532	-0.389166	0.168	0.351	1
KPNA4	0.000461247	0.351341	0.221	0.102	1
PGAM2	0.000464725	-0.386312	0.095	0.258	1
RPL35A	0.000521319	-0.285922	0.758	0.855	1
ATP5MC1	0.000554307	-0.280593	0.695	0.755	1
C15orf40	0.000560742	0.306422	0.295	0.155	1
DCDC2	0.000569507	0.319725	0.421	0.258	1
KIF1B	0.000610256	0.275922	0.158	0.06	1
DNASE1	0.00062778	-0.345772	0.295	0.502	1
PTGR1	0.000746341	0.441661	0.389	0.24	1
GADD45B	0.000772858	0.454643	0.421	0.26	1
SLC12A3	0.000831975	0.321654	0.926	0.889	1
MCCD1	0.000873899	-0.431801	0.295	0.46	1
OLR1	0.000878128	0.2669	0.358	0.202	1
HLA-B	0.00088099	-0.353811	0.158	0.321	1
ELP5	0.000919718	-0.323587	0.042	0.172	1
MT2A	0.000922315	-0.305543	0.842	0.94	1
FUCA2	0.000933258	-0.3038	0.074	0.221	1
ALAS1	0.000959829	-0.299418	0.095	0.249	1
NDUFS7	0.000962804	-0.298783	0.379	0.553	1
CEP290	0.000974452	0.337868	0.274	0.145	1
CTNND1	0.000984889	0.255187	0.211	0.096	1
TXNIP	0.000994014	0.32035	0.832	0.755	1
CYCS	0.00100519	-0.28674	0.674	0.789	1
NDUFS8	0.00105388	-0.331939	0.463	0.632	1
KIF1C	0.00106561	0.27889	0.168	0.072	1
ISOC1	0.00107147	-0.341784	0.116	0.27	1
DHRS7B	0.00107499	-0.272009	0.021	0.14	1
MCUR1	0.00109205	-0.304372	0.105	0.266	1
MTMR10	0.00109768	0.288909	0.105	0.032	1
ST13	0.00117113	0.269859	0.747	0.598	1
EIF3K	0.00125803	-0.286517	0.621	0.745	1
ARHGAP5	0.00126437	0.337169	0.453	0.313	1
UBQLN1	0.00146462	-0.311558	0.105	0.257	1
COX7A2L	0.00147454	-0.321208	0.368	0.538	1
SERINC1	0.00147466	0.433179	0.389	0.258	1
AC019080.1	0.00148352	0.35916	0.453	0.294	1
SLC25A3	0.00156272	-0.301265	0.663	0.74	1
NDUFA13	0.00172203	-0.272309	0.737	0.808	1
CTGF	0.0018118	0.282847	0.179	0.079	1
EFNA5	0.00191819	0.329104	0.253	0.134	1
HRG	0.00192177	0.362684	0.295	0.177	1
SEM1	0.00195458	-0.318499	0.337	0.502	1
RPS9	0.00195852	-0.274399	0.558	0.736	1
CDV3	0.00202837	0.332443	0.368	0.23	1
KCNJ10	0.0020434	0.381116	0.326	0.196	1
MT1G	0.00206754	-0.610811	0.874	0.943	1
MT-TS2	0.00208102	0.546225	0.558	0.46	1
DZIP3	0.00209377	0.291806	0.179	0.081	1
CRABP1	0.00210586	-0.283236	0.4	0.575	1
MDH2	0.00218124	-0.272176	0.337	0.504	1
MED25	0.00247838	-0.256498	0.011	0.108	1
CLU	0.00253157	0.338022	0.632	0.549	1
HSF1	0.00256985	-0.302297	0.189	0.338	1
TSR2	0.00269913	0.282333	0.284	0.158	1
AC008771.1	0.00274888	0.270023	0.179	0.081	1
ATP5PO	0.00277995	-0.259213	0.779	0.857	1
LUC7L3	0.00281259	0.377211	0.389	0.258	1
EGR1	0.00304263	0.574896	0.189	0.092	1
ZNF106	0.00306969	0.322166	0.316	0.194	1
NUDT21	0.00312712	0.312999	0.211	0.109	1
APOE	0.00330186	-0.297846	0.168	0.326	1
C12orf65	0.00335656	-0.345932	0.105	0.242	1
RNF181	0.0033922	-0.334026	0.137	0.277	1
ZNF385D	0.00365048	-0.263307	0.232	0.387	1
C19orf70	0.00366411	-0.277056	0.474	0.613	1
SMC2	0.00370025	-0.302852	0.116	0.247	1
COA1	0.0037936	-0.291181	0.105	0.236	1
MRPL12	0.00382716	-0.271997	0.137	0.275	1
SPTSSA	0.00430814	-0.273414	0.147	0.289	1
DPM2	0.00433725	-0.320466	0.042	0.145	1
JUNB	0.00435777	0.317792	0.2	0.104	1
ERH	0.00441293	-0.25032	0.295	0.442	1
MT-TM	0.00441416	0.271748	0.389	0.258	1
UQCRC1	0.00453866	-0.321609	0.411	0.542	1
MRPS12	0.00460665	-0.325194	0.326	0.477	1
SLTM	0.00475085	0.406862	0.411	0.285	1
MT-TL1	0.00478181	-0.344759	0.684	0.743	1
RARRES2	0.00526939	-0.303069	0.337	0.494	1
SMIM4	0.00544902	-0.298942	0.337	0.5	1
TOMM7	0.00546557	-0.284474	0.653	0.755	1
COX14	0.00555248	-0.305057	0.389	0.526	1
TUBB	0.00555325	-0.255021	0.126	0.257	1
TTC37	0.00561878	0.282316	0.305	0.187	1
UMOD	0.00579423	-0.513793	0.684	0.77	1
AKAP9	0.00580724	0.264817	0.705	0.606	1
BTG1	0.00600682	0.341795	0.516	0.411	1
BAG4	0.00614795	-0.253955	0.021	0.109	1
C15orf61	0.00626994	-0.323557	0.084	0.194	1
FAM227B	0.00639245	0.35638	0.116	0.047	1
SLC5A3	0.00646053	0.421322	0.411	0.306	1
MESD	0.00658729	-0.263186	0.189	0.334	1
STRBP	0.00659137	0.337682	0.284	0.179	1
GPX3	0.00660683	-0.35178	0.284	0.428	1
WWC2	0.00664138	0.294644	0.211	0.113	1
CSTB	0.00687429	-0.254548	0.263	0.413	1
DHX15	0.00699438	0.271732	0.211	0.115	1
PHF3	0.00707458	0.273606	0.389	0.262	1
FNIP2	0.00708387	0.254634	0.158	0.075	1
NDUFB5	0.00712774	-0.264547	0.463	0.591	1
COPS8	0.00734469	0.266831	0.316	0.202	1
MTURN	0.00739154	0.28996	0.547	0.453	1
KCNJ16	0.00767769	0.292571	0.758	0.683	1
DIO2	0.0079154	-0.403888	0.179	0.315	1
HNRNPL	0.00812505	0.268609	0.168	0.083	1
SYNJ2BP	0.00841162	0.298788	0.453	0.342	1
CEBPD	0.00848602	0.407162	0.284	0.179	1
MT-TI	0.00891303	0.316821	0.505	0.402	1
NDUFA10	0.00897593	-0.261325	0.579	0.683	1
MIA3	0.00897874	0.26054	0.189	0.102	1
RTL8A	0.00900881	-0.256158	0.105	0.223	1
ZSCAN16-AS1	0.00951272	-0.320176	0.189	0.315	1
GPX1	0.00961315	-0.261524	0.2	0.334	1
RBL2	0.00967418	0.269785	0.189	0.102	1
ID2	0.0105233	0.334503	0.579	0.496	1
CD46	0.0106977	0.252316	0.568	0.449	1
CLPX	0.0110521	-0.318587	0.053	0.142	1
MORF4L2	0.0111466	0.286031	0.347	0.238	1
NDUFS6	0.0112486	-0.285294	0.4	0.525	1
COMT	0.0114389	-0.276627	0.211	0.345	1
GPX4	0.0115254	-0.256934	0.495	0.606	1
SOX4	0.011577	0.464496	0.316	0.215	1
GNG5	0.0117774	-0.261798	0.537	0.615	1
HDDC2	0.011949	-0.274461	0.274	0.415	1
RNF167	0.0119974	-0.265185	0.084	0.187	1
SORL1	0.0123281	0.251217	0.389	0.272	1
ACSL4	0.0124037	0.251576	0.674	0.574	1
VDAC2	0.0127743	-0.271031	0.442	0.589	1
HLA-A	0.0133343	0.259167	0.537	0.453	1
ACPP	0.0133947	0.275109	0.137	0.066	1
PALLD	0.0135239	0.288507	0.179	0.096	1
EVA1B	0.0143079	-0.309067	0.042	0.125	1
MRPL35	0.0146436	-0.290177	0.147	0.262	1
TUFM	0.0152427	-0.27399	0.305	0.443	1
USP47	0.0152805	0.254862	0.221	0.132	1
FAM107A	0.0156108	0.273208	0.316	0.211	1
NEU1	0.0156921	-0.268022	0.253	0.368	1
MXI1	0.0159232	0.267753	0.189	0.108	1
RNF145	0.016303	0.288608	0.263	0.168	1
SPEF2	0.0163204	0.287182	0.179	0.102	1
CTSB	0.0163231	-0.284584	0.221	0.336	1
PPP2R3A	0.017383	0.295413	0.253	0.162	1
ALDH6A1	0.0174584	-0.314923	0.421	0.553	1
FIS1	0.017771	-0.27869	0.263	0.387	1
USP33	0.0178647	0.284571	0.221	0.134	1
C11orf71	0.0184911	-0.252359	0.042	0.123	1
NAP1L4	0.0194675	0.317203	0.484	0.408	1
ELOF1	0.0204362	-0.262534	0.074	0.164	1
HECTD1	0.0245182	0.324742	0.337	0.247	1
IFITM3	0.0245243	0.286638	0.484	0.383	1
RBM8A	0.0247161	-0.251413	0.263	0.391	1
PSME1	0.02511	-0.254373	0.295	0.409	1
SCN2A	0.0265405	0.250683	0.126	0.064	1
MT1H	0.0277567	-0.47847	0.611	0.687	1
MLLT6	0.0286895	0.283016	0.179	0.106	1
RPS4X	0.0308415	-0.261538	0.632	0.7	1
KLK1	0.0318898	0.495123	0.095	0.196	1
FABP3	0.0319411	-0.252342	0.516	0.615	1
HNRNPH3	0.0325747	0.314443	0.295	0.213	1
UBTF	0.0326356	0.329755	0.337	0.258	1
LDHA	0.0332971	-0.275096	0.263	0.366	1
LINC01896	0.0337185	0.274278	0.379	0.3	1
SLC30A9	0.0353705	0.276303	0.337	0.253	1
SMARCC2	0.0359242	0.270964	0.189	0.117	1
RAB5A	0.0386771	0.288988	0.189	0.125	1
C11orf54	0.0391774	0.286456	0.368	0.281	1
ZC3H13	0.0394983	0.274896	0.432	0.336	1
ATP6AP1	0.0401057	-0.253174	0.232	0.334	1
WAC	0.0401566	-0.278822	0.116	0.196	1
ACSS1	0.0404694	0.32847	0.179	0.111	1
LSM14A	0.0455648	0.256229	0.242	0.168	1
ITGB1	0.0472988	0.372338	0.326	0.243	1
TNFSF10	0.0495643	0.317694	0.211	0.142	1
MT-TH	0.0522953	0.301593	0.389	0.306	1
RNF150	0.0525478	0.294396	0.189	0.123	1
RASSF8	0.0531244	0.2667	0.168	0.106	1
ARPC5L	0.0537332	-0.263112	0.147	0.232	1
LINC00963	0.0560891	0.276393	0.126	0.072	1
IER2	0.0561725	0.547505	0.242	0.174	1
HES1	0.0590248	0.354523	0.484	0.394	1
RTN3	0.0603639	0.294063	0.421	0.342	1
VCL	0.0606796	0.258481	0.158	0.098	1
SENP6	0.0641388	0.25309	0.326	0.253	1
MT-TV	0.0651388	-0.387152	0.495	0.581	1
OAZ2	0.065254	0.253911	0.221	0.153	1
COPS2	0.0729388	0.283301	0.211	0.149	1
IST1	0.0759207	0.257343	0.2	0.136	1
TXN2	0.0771639	-0.268366	0.442	0.519	1
MT-TE	0.0792806	0.272374	0.895	0.885	1
ZFR	0.0794501	0.29319	0.442	0.353	1
IER3	0.0800322	0.266678	0.221	0.153	1
ERBB4	0.0849716	0.289716	0.232	0.17	1
PDCD4	0.0853949	0.293419	0.147	0.096	1
MAN1A2	0.0900759	0.270641	0.274	0.209	1
YIPF3	0.102269	0.26526	0.221	0.164	1
TRIP11	0.119409	0.250345	0.337	0.272	1
FRG1HP	0.124987	0.281884	0.179	0.128	1
PPP1R12A	0.146723	0.261143	0.211	0.157	1
LINC02121	0.177179	0.282202	0.358	0.304	1
DNAJB1	0.23211	0.382988	0.232	0.2	1
SMIM10L1	0.25144	0.33595	0.295	0.262	1
CNOT6L	0.254233	0.301084	0.168	0.134	1
SCOC	0.286224	0.26802	0.284	0.253	1
HNRNPC	0.367894	0.314145	0.411	0.409	1
UCHL1	0.47916	0.276932	0.232	0.219	1
TAOK1	0.767334	-2.00413	0.137	0.149	1

## Sheet: IC
gene_id	p_val	avg_logFC	pct.1	pct.2	p_val_adj
AL450405.1	1.50976e-90	0.933939	0.467	0.016	3.56892e-86
MT-ND3	7.24199e-53	-0.439038	0.996	1	1.71193e-48
C21orf33	2.06005e-44	0.435937	0.215	0.002	4.86974e-40
RPS26	3.53244e-30	-0.551755	0.781	0.933	8.35033e-26
MTND3P19	4.28402e-27	-0.682541	0	0.327	1.0127e-22
MT1X	1.89402e-25	0.856215	0.843	0.707	4.47727e-21
RPS4Y1	3.26396e-25	0.55372	0.354	0.101	7.71569e-21
GAPDH	1.73168e-22	-0.400126	0.832	0.953	4.09351e-18
FTH1	1.06723e-20	-0.323452	0.993	0.996	2.52283e-16
KRT8	8.87241e-20	-0.532967	0.558	0.787	2.09735e-15
MTATP6P1	6.7442e-19	0.313928	0.996	0.976	1.59426e-14
MTCO3P12	5.08245e-18	0.485569	0.73	0.526	1.20144e-13
MT-RNR2	3.64059e-17	0.281928	1	1	8.60599e-13
AL365357.1	1.96061e-16	-0.468664	0	0.209	4.63469e-12
EIF1AY	3.37258e-16	0.423484	0.237	0.068	7.97243e-12
TMSB10	5.4523e-16	-0.459551	0.507	0.718	1.28887e-11
MTATP8P2	5.58182e-16	-0.697162	0	0.204	1.31949e-11
APOE	1.19602e-15	0.433213	0.883	0.673	2.82727e-11
KRT7	1.9862e-15	-1.23434	0.066	0.295	4.69518e-11
TXNIP	9.8865e-14	0.433108	0.931	0.886	2.33707e-09
HLA-A	1.01386e-13	0.441592	0.785	0.632	2.39668e-09
XIST	2.05232e-13	-0.470641	0	0.172	4.85148e-09
ALDOB	2.65398e-13	-0.61181	0.099	0.319	6.27375e-09
PPDPF	2.95986e-13	-0.302914	0.894	0.943	6.99681e-09
RPS16	5.87632e-13	-0.283796	0.927	0.984	1.3891e-08
MCCD1	2.17394e-12	-0.550969	0.35	0.564	5.13897e-08
IFI6	6.19224e-12	-0.544152	0.12	0.327	1.46378e-07
OXCT1	6.78347e-12	0.481828	0.533	0.336	1.60354e-07
MTRNR2L1	7.26389e-12	-0.573309	0.026	0.193	1.71711e-07
KRT18	7.71794e-12	-0.419001	0.5	0.705	1.82444e-07
MT-RNR1	9.33883e-12	-0.275892	1	1	2.20761e-07
BST2	1.95909e-11	-0.352225	0.007	0.16	4.6311e-07
ITPR2	3.91782e-11	0.530067	0.657	0.503	9.26133e-07
RACGAP1	7.30435e-11	0.363365	0.788	0.611	1.72668e-06
COX6B1	8.22461e-11	-0.307404	0.814	0.904	1.94422e-06
UBC	8.05572e-10	-0.421847	0.46	0.651	1.90429e-05
ARHGAP18	8.46272e-10	0.365343	0.843	0.753	2.0005e-05
ADGRF5	1.02811e-09	0.331474	0.934	0.831	2.43035e-05
MT-TP	1.41678e-09	-0.459406	0.836	0.888	3.34912e-05
HLA-DRB1	1.41716e-09	-0.428402	0.102	0.274	3.35002e-05
MYL6	2.11629e-09	-0.303364	0.712	0.843	5.00269e-05
HMGCS2	3.01837e-09	-0.413124	0.12	0.293	7.13512e-05
CD74	3.09314e-09	-0.482542	0.328	0.516	7.31188e-05
MIF	3.47133e-09	0.323687	0.427	0.249	8.20589e-05
HLA-DRA	5.21919e-09	-0.529513	0.139	0.304	0.000123376
ANXA2	6.34619e-09	-0.380128	0.084	0.246	0.000150018
MT-TE	7.7697e-09	-0.318238	0.828	0.88	0.000183668
C11orf54	1.05082e-08	0.390316	0.522	0.36	0.000248404
UAP1	1.52061e-08	0.486912	0.398	0.243	0.000359457
SNHG5	1.71028e-08	0.345116	0.35	0.196	0.000404292
NUPR2	1.94135e-08	0.392401	0.653	0.533	0.000458916
NELL1	2.73238e-08	-0.474118	0.197	0.365	0.000645908
SLC25A6	2.86282e-08	-0.25637	0.876	0.938	0.000676742
ATP6V0D2	2.89633e-08	0.270137	0.934	0.897	0.000684663
RPL10P9	4.40126e-08	-0.445143	0.04	0.17	0.00104041
RPL10P6	4.61487e-08	-0.253323	0	0.101	0.00109091
AQP2	6.2934e-08	-0.952259	0.066	0.201	0.0014877
MT-TV	1.68839e-07	-0.650764	0.661	0.782	0.00399119
ACTG1	2.18065e-07	0.257072	0.923	0.868	0.00515484
RARRES2	3.16323e-07	-0.335695	0.19	0.348	0.00747755
MIOX	3.77809e-07	-0.346276	0.036	0.15	0.00893102
SNHG8	3.79664e-07	0.336051	0.547	0.422	0.00897488
GPX3	4.15554e-07	-0.281208	0.474	0.63	0.00982329
WFDC2	4.38021e-07	-0.619339	0.347	0.473	0.0103544
CSTB	4.59964e-07	-0.308987	0.445	0.606	0.0108731
SCIN	4.75702e-07	0.3108	0.796	0.726	0.0112451
SLC8A1	5.75525e-07	0.324304	0.259	0.136	0.0136048
FBP1	7.66759e-07	-0.284182	0.124	0.27	0.0181254
SPTSSA	7.98598e-07	-0.261692	0.099	0.235	0.0188781
BTG1	8.88541e-07	-0.336704	0.529	0.681	0.0210042
AQP3	1.06086e-06	-0.605073	0.077	0.195	0.0250777
SLC4A1	1.16543e-06	0.261845	0.865	0.783	0.0275495
HIPK2	1.43743e-06	0.32606	0.73	0.618	0.0339794
UMOD	1.61954e-06	-0.73347	0.624	0.748	0.0382843
CD24	1.69511e-06	-0.276206	0.628	0.751	0.0400708
PDZK1IP1	1.73361e-06	-0.32857	0.113	0.24	0.0409807
MUC20-OT1	1.78724e-06	-0.251645	0.106	0.241	0.0422485
CALCA	2.93619e-06	-0.288681	0.04	0.146	0.0694085
GPAT3	2.94548e-06	0.293905	0.255	0.143	0.0696282
HLA-DRB5	3.55801e-06	-0.295132	0.055	0.162	0.0841077
TPM4	3.56988e-06	-0.456462	0.139	0.261	0.0843884
CRYAB	4.45579e-06	-0.471086	0.354	0.487	0.10533
FGF9	4.58305e-06	0.386345	0.456	0.331	0.108339
AC115223.1	4.912e-06	0.265027	0.197	0.099	0.116115
RASSF6	5.05149e-06	0.259919	0.234	0.125	0.119412
AQP6	5.8679e-06	-0.400615	0.161	0.296	0.138711
LIMA1	5.91685e-06	0.287854	0.752	0.714	0.139868
SNORD3A	6.39849e-06	0.261852	0.204	0.104	0.151254
ITGA6	7.58008e-06	0.408051	0.536	0.439	0.179186
C19orf70	7.95041e-06	-0.282519	0.511	0.649	0.18794
BACE2	8.02959e-06	0.376444	0.434	0.321	0.189811
KLF6	8.43566e-06	-0.592301	0.252	0.373	0.199411
ITIH5	8.83313e-06	0.313501	0.526	0.396	0.208806
GATM	8.96186e-06	-0.316534	0.12	0.242	0.211849
BTG2	9.60983e-06	-0.536245	0.131	0.246	0.227167
UGT2B7	1.13118e-05	-0.289893	0.051	0.151	0.2674
AKR1B1	1.21956e-05	-0.296648	0.19	0.321	0.288292
TACSTD2	1.37416e-05	-0.417873	0.263	0.396	0.324837
WNK1	1.37965e-05	0.37369	0.609	0.532	0.326136
CD82	1.41525e-05	-0.250308	0.117	0.239	0.334551
ADAMTS1	1.49175e-05	-0.273741	0.033	0.123	0.352634
NPM1P39	1.51048e-05	0.255886	0.248	0.143	0.357063
NDUFA11	1.52761e-05	-0.26153	0.526	0.655	0.361112
SPTLC2	1.63694e-05	0.322225	0.496	0.389	0.386956
SLC26A7	1.84898e-05	0.263422	0.872	0.783	0.437081
DDX3Y	1.93723e-05	0.251352	0.142	0.065	0.457942
ST6GAL1	2.03325e-05	-0.385721	0.172	0.291	0.48064
MGST2	2.60476e-05	-0.303888	0.234	0.362	0.615739
CCL2	2.62693e-05	-0.366566	0.026	0.109	0.620981
FAM13C	2.89932e-05	0.303158	0.307	0.194	0.685371
FRG1HP	3.66374e-05	0.270059	0.307	0.206	0.86607
STC1	4.82007e-05	-0.410918	0.026	0.103	1
FXYD4	4.84758e-05	-1.10314	0.321	0.428	1
FOXI1	6.10463e-05	0.281602	0.442	0.329	1
SFRP1	6.3504e-05	-0.256033	0.124	0.241	1
ZFP36L1	7.96402e-05	-0.297866	0.277	0.402	1
LINC00671	8.88444e-05	0.257175	0.347	0.235	1
HMGN2	9.18623e-05	0.255721	0.438	0.329	1
MYLK	0.000111483	0.263631	0.157	0.08	1
ENDOD1	0.000117998	0.262994	0.182	0.101	1
GNPNAT1	0.000139894	0.311017	0.318	0.218	1
NPM1P27	0.000151948	0.270297	0.328	0.225	1
SPART	0.000167848	0.253488	0.285	0.193	1
SLIT2	0.000186811	0.293899	0.314	0.216	1
IRF1	0.00019482	-0.388942	0.091	0.183	1
AKAP9	0.000202942	0.273543	0.726	0.677	1
UHMK1	0.000274781	0.277071	0.449	0.36	1
NXPH2	0.000280101	0.272552	0.252	0.163	1
MNS1	0.000307582	-0.286118	0.044	0.115	1
TTC3	0.000360252	0.259081	0.631	0.554	1
UBL3	0.00047222	0.296452	0.38	0.293	1
HIST1H1C	0.000548869	-0.39468	0.208	0.302	1
PVALB	0.000562782	-0.295077	0.248	0.351	1
GATA3	0.000739535	-0.293746	0.153	0.241	1
PRLR	0.000759354	0.301446	0.307	0.22	1
PSCA	0.000767852	-0.539944	0.106	0.184	1
CXCL2	0.00121978	-0.652059	0.084	0.156	1
FAM24B	0.00139513	0.276867	0.358	0.275	1
ANP32A	0.0014674	0.251845	0.653	0.586	1
AL135999.3	0.00175452	0.252602	0.179	0.112	1
PLCL1	0.0021619	0.260616	0.38	0.302	1
CLDN4	0.00219562	-0.309938	0.387	0.481	1
ZMPSTE24	0.00223426	0.276487	0.453	0.363	1
MT1H	0.00252604	-0.256538	0.252	0.343	1
SOCS3	0.00263067	-0.285599	0.088	0.155	1
CYR61	0.00325415	-0.326716	0.088	0.154	1
CASC3	0.00504112	0.265856	0.19	0.127	1
KCTD12	0.00540058	0.295963	0.496	0.446	1
TFCP2L1	0.00559399	0.251345	0.646	0.607	1
GDF15	0.00614856	-0.454276	0.201	0.275	1
FNIP2	0.00718172	0.265622	0.182	0.126	1
PPP1R12B	0.00724182	0.265044	0.296	0.234	1
ZFP36	0.00811655	-0.576997	0.241	0.297	1
IER2	0.0102287	-0.473751	0.372	0.423	1
SLC12A1	0.0134013	-0.405304	0.248	0.321	1
HLTF	0.0158819	0.26659	0.285	0.228	1
HSPA1A	0.040089	-0.34485	0.449	0.501	1
CDKN1C	0.0477785	-0.267674	0.186	0.239	1
NFKBIZ	0.0536427	-0.309831	0.131	0.175	1
FOS	0.0655407	-0.533274	0.464	0.481	1
MIB1	0.103873	0.2502	0.153	0.122	1
KNG1	0.114639	0.257351	0.456	0.433	1
DUSP1	0.217361	-0.268328	0.347	0.368	1
JUNB	0.2219	-0.334449	0.35	0.365	1
HSPA1B	0.226646	-0.268526	0.255	0.272	1
ATF3	0.341239	-0.366403	0.296	0.308	1
HES1	0.774247	-0.494912	0.5	0.488	1

## Sheet: LOH
gene_id	p_val	avg_logFC	pct.1	pct.2	p_val_adj
AL450405.1	3.16542e-176	0.715327	0.303	0.014	7.48274e-172
MT-ND3	4.28661e-141	-0.481133	0.999	1	1.01331e-136
C21orf33	1.15016e-116	0.446409	0.18	0.003	2.71887e-112
MTATP8P2	1.39539e-112	-1.40792	0.006	0.421	3.29856e-108
MTATP6P1	1.04497e-110	0.542924	0.994	0.96	2.47021e-106
MT-RNR2	3.85406e-108	0.389539	1	1	9.11062e-104
FKBP5	3.02407e-98	0.803563	0.608	0.26	7.14859e-94
MTRNR2L1	4.73463e-83	-1.01876	0.041	0.381	1.11922e-78
LINC02121	8.65371e-76	0.802408	0.381	0.127	2.04565e-71
SPP1	1.17937e-71	0.272559	0.968	0.849	2.78792e-67
KNG1	1.61631e-68	0.477903	0.938	0.845	3.82079e-64
MTCO3P12	5.76751e-52	0.518045	0.646	0.423	1.36338e-47
IFI6	1.21717e-51	-0.776792	0.102	0.363	2.87728e-47
MTND3P19	1.63986e-45	-0.530032	0	0.196	3.87645e-41
FXYD4	1.34542e-42	-0.665836	0.086	0.315	3.18043e-38
MIF	1.01587e-41	0.397661	0.271	0.097	2.40141e-37
DNAJC19	1.14748e-41	0.513234	0.66	0.497	2.71252e-37
MT-ND4L	2.40578e-40	0.304033	0.99	0.986	5.68702e-36
CD74	3.39858e-39	-0.632403	0.278	0.51	8.03391e-35
AQP4	4.82804e-35	0.343103	0.159	0.041	1.1413e-30
GPX3	7.32688e-35	-0.452324	0.365	0.599	1.732e-30
MT-TP	3.16742e-34	-0.537891	0.836	0.935	7.48747e-30
HRG	1.22488e-33	0.487581	0.379	0.195	2.89549e-29
UMOD	5.02505e-33	0.326757	0.97	0.964	1.18787e-28
CRYAB	8.42477e-33	-0.443581	0.341	0.578	1.99153e-28
TMSB4X	1.06637e-32	-0.666083	0.244	0.461	2.52079e-28
WNK1	4.38907e-32	0.596777	0.572	0.411	1.03753e-27
HLA-C	9.76113e-31	-0.471107	0.287	0.497	2.30743e-26
HLA-DRB5	9.92412e-31	-0.388805	0.01	0.156	2.34596e-26
MT-TE	1.27498e-30	-0.48841	0.732	0.85	3.01392e-26
HLA-DRA	1.97435e-30	-0.519137	0.108	0.294	4.66718e-26
ANKRD2	1.00961e-29	0.281472	0.124	0.029	2.38663e-25
HLA-B	1.26945e-29	-0.588182	0.273	0.468	3.00086e-25
CLDN16	1.32765e-28	0.433808	0.704	0.539	3.13842e-24
SLC16A12	1.44628e-27	0.382818	0.67	0.526	3.41887e-23
SERPINA1	1.75404e-26	-0.614744	0.069	0.228	4.14638e-22
IFI27	4.49053e-25	-0.368104	0.022	0.151	1.06152e-20
XIST	5.64181e-25	-0.350819	0	0.112	1.33367e-20
TSPAN1	5.74072e-25	-0.533039	0.141	0.319	1.35705e-20
ALDOB	1.241e-24	-0.503804	0.102	0.269	2.9336e-20
CSTB	1.57807e-24	-0.377983	0.305	0.495	3.73039e-20
MT1G	8.75972e-24	-0.404139	0.578	0.76	2.07071e-19
MT-TV	1.4472e-23	-0.52993	0.617	0.746	3.42104e-19
TMEM52B	1.80691e-23	0.509604	0.538	0.38	4.27135e-19
NELL1	4.31785e-23	0.407314	0.376	0.226	1.0207e-18
HLA-DRB1	1.17706e-22	-0.329043	0.085	0.238	2.78246e-18
B2M	1.53499e-22	-0.375365	0.898	0.923	3.62857e-18
BST2	2.56014e-22	-0.297325	0.019	0.137	6.05191e-18
TMSB10	5.7105e-22	-0.377945	0.569	0.719	1.3499e-17
HIST1H1C	8.21714e-22	-0.37655	0.119	0.28	1.94245e-17
NUDT4	1.64878e-21	0.303827	0.835	0.779	3.89756e-17
SNHG8	1.81613e-21	0.37804	0.494	0.356	4.29314e-17
RPL41	1.95635e-21	0.332377	0.627	0.501	4.62462e-17
MTCO1P12	3.78619e-21	0.261111	0.823	0.766	8.95017e-17
AQP2	1.13951e-20	-0.322494	0.035	0.155	2.6937e-16
LINC01320	1.18783e-20	0.395286	0.34	0.203	2.8079e-16
VIM	1.42544e-20	-0.369885	0.048	0.174	3.36959e-16
TACSTD2	4.89879e-20	-0.478584	0.294	0.468	1.15802e-15
CYB5A	5.99772e-20	0.265872	0.814	0.75	1.4178e-15
CXCL14	8.62708e-20	0.47824	0.856	0.799	2.03936e-15
MT-TL1	1.20385e-19	-0.305107	0.577	0.733	2.84578e-15
UBC	1.747e-19	-0.326562	0.517	0.671	4.12973e-15
SDCBP	3.49932e-19	-0.28628	0.111	0.256	8.27205e-15
C11orf54	1.1441e-18	0.376829	0.493	0.372	2.70454e-14
TMEM207	1.2565e-18	0.361612	0.293	0.162	2.97024e-14
MT-TF	2.1723e-18	-0.35418	0.287	0.445	5.1351e-14
CXCL12	5.03544e-18	0.414714	0.568	0.446	1.19033e-13
AKR1B1	8.06511e-18	-0.34025	0.144	0.288	1.90651e-13
NAT8	8.10354e-18	-0.333672	0.084	0.213	1.91559e-13
AKAP12	8.23303e-18	-0.442597	0.054	0.169	1.94621e-13
CPE	9.53754e-18	-0.279518	0.013	0.104	2.25458e-13
PIGR	1.22987e-17	-0.288745	0.149	0.295	2.90729e-13
NPM1P39	2.73206e-17	0.281088	0.203	0.099	6.45832e-13
PDZK1IP1	3.88999e-17	-0.359199	0.141	0.277	9.19555e-13
ANGPTL3	7.91482e-17	0.342933	0.251	0.138	1.87098e-12
RPS26	1.47537e-16	-0.287373	0.706	0.8	3.48762e-12
LPL	3.38671e-16	0.295622	0.357	0.228	8.00584e-12
CCL2	3.95314e-16	-0.289841	0.096	0.221	9.34483e-12
GPX1	4.67902e-16	-0.265659	0.278	0.439	1.10607e-11
MPC1	5.44942e-16	0.266895	0.735	0.645	1.28819e-11
EIF1AY	5.66554e-16	0.250307	0.18	0.086	1.33928e-11
SULT1A1	5.71889e-16	-0.320576	0.12	0.246	1.35189e-11
UGT2B7	6.91561e-16	-0.327648	0.125	0.252	1.63478e-11
PTMAP2	1.55742e-15	0.333146	0.497	0.383	3.6816e-11
PDIA3P1	1.77566e-15	0.302085	0.26	0.152	4.19748e-11
SLPI	1.93725e-15	-0.657076	0.093	0.213	4.57947e-11
HIST1H4C	2.10502e-15	0.266481	0.86	0.843	4.97605e-11
PAX8	6.50681e-15	-0.278973	0.125	0.248	1.53815e-10
ANXA2	6.58467e-15	-0.363278	0.165	0.299	1.55655e-10
S100A11	1.31971e-14	-0.362224	0.47	0.596	3.11965e-10
RARRES2	3.50282e-14	-0.251619	0.096	0.211	8.28032e-10
DUSP9	4.76033e-14	0.274772	0.477	0.355	1.12529e-09
BRI3	6.83519e-14	0.287658	0.444	0.323	1.61577e-09
RPL9P9	2.92877e-13	0.283774	0.404	0.291	6.92333e-09
GDF15	3.59963e-13	-0.320684	0.19	0.317	8.50917e-09
DAB2	3.79674e-13	-0.272131	0.153	0.275	8.9751e-09
HLA-A	1.25066e-12	-0.367934	0.441	0.54	2.95644e-08
SAT1	2.93672e-12	-0.379985	0.527	0.627	6.94211e-08
EGF	5.34173e-12	0.319269	0.422	0.314	1.26273e-07
RPS4Y1	1.44039e-11	0.25008	0.212	0.126	3.40495e-07
AQP1	1.97964e-11	-0.260809	0.051	0.134	4.67967e-07
TIMP1	2.05382e-11	-0.25547	0.072	0.16	4.85504e-07
SOX4	3.31125e-11	-0.341075	0.323	0.439	7.82747e-07
ZFP36L1	3.56077e-11	-0.280273	0.357	0.478	8.41731e-07
MIOX	4.56162e-11	-0.290174	0.034	0.107	1.07832e-06
PIK3R1	4.96143e-11	0.293055	0.522	0.445	1.17283e-06
MT-TS2	1.09485e-10	-0.35706	0.374	0.486	2.58813e-06
LDHA	6.55553e-10	-0.304198	0.323	0.431	1.54966e-05
GATM	7.53499e-10	-0.250532	0.16	0.265	1.7812e-05
NNMT	8.13198e-10	-0.265592	0.034	0.101	1.92232e-05
MT-TC	1.11726e-09	-0.305495	0.096	0.18	2.6411e-05
DPP4	1.48646e-09	-0.256421	0.125	0.217	3.51385e-05
NEAT1	1.59919e-09	-0.29302	0.237	0.339	3.78033e-05
SYNE2	1.64153e-09	-0.251098	0.57	0.665	3.8804e-05
SERPINA5	2.85044e-09	-0.268275	0.441	0.561	6.73815e-05
CLU	2.98471e-09	-0.467797	0.473	0.578	7.05556e-05
G0S2	8.27967e-09	0.317542	0.351	0.264	0.000195723
ACPP	1.32424e-08	0.319211	0.352	0.269	0.000313037
FAM107B	3.11686e-08	0.262496	0.349	0.271	0.000736795
TPM1	3.51444e-08	-0.266697	0.254	0.352	0.000830779
UCHL1	6.48367e-08	0.254199	0.516	0.444	0.00153267
CYR61	2.22232e-07	-0.276405	0.13	0.208	0.00525335
SELENOM	1.4199e-06	0.252917	0.388	0.322	0.0335651
TAOK1	1.83858e-06	-0.412281	0.172	0.251	0.0434621
GSTA1	3.82175e-06	0.304384	0.23	0.165	0.0903424
AC124017.1	4.07018e-06	0.263149	0.245	0.182	0.096215
CRIM1	5.0208e-06	0.252973	0.354	0.292	0.118687
TNFSF10	2.65849e-05	-0.256931	0.221	0.288	0.62844
CEBPD	0.00294055	0.313211	0.373	0.342	1
MT1X	0.00511386	0.274877	0.594	0.564	1
DNAJB1	0.845001	0.2668	0.302	0.326	1

## Sheet: PC
gene_id	p_val	avg_logFC	pct.1	pct.2	p_val_adj
AL450405.1	6.19649e-131	0.7884	0.422	0.016	1.46479e-126
MTATP6P1	2.17635e-105	0.927156	1	0.908	5.14467e-101
MIF	4.66687e-85	0.697428	0.499	0.082	1.1032e-80
C21orf33	2.23341e-74	0.338075	0.211	0.002	5.27956e-70
MTATP8P2	1.80876e-72	-1.37868	0.012	0.58	4.27573e-68
MT-ND3	6.05379e-65	-0.447961	1	1	1.43105e-60
MTRNR2L1	6.69333e-63	-1.25343	0.041	0.559	1.58224e-58
AQP3	1.38361e-62	-1.11258	0.642	0.86	3.27071e-58
PAPPA	1.37234e-57	-1.32149	0.076	0.56	3.24407e-53
ST6GAL1	3.15091e-57	-1.16259	0.413	0.746	7.44844e-53
MT-RNR2	2.57316e-56	0.421163	1	1	6.08269e-52
MTCO3P12	6.80924e-52	0.719969	0.669	0.296	1.60964e-47
MT-ND4L	3.87546e-51	0.546356	1	0.985	9.1612e-47
CALB1	4.43163e-51	0.907058	0.76	0.342	1.04759e-46
COL22A1	2.61766e-41	0.256236	0.15	0.007	6.18789e-37
MT-TP	5.00011e-35	-0.679717	0.88	0.97	1.18198e-30
S100A6	5.55358e-34	-0.442999	0.944	0.981	1.31281e-29
RPL9P9	9.80238e-33	0.572536	0.604	0.311	2.31719e-28
MYL6	1.04015e-32	-0.499727	0.792	0.904	2.4588e-28
SLC26A7	4.3488e-31	0.597408	0.487	0.2	1.02801e-26
AQP2	1.0604e-29	-0.612093	0.853	0.917	2.50667e-25
MTCO1P12	4.50557e-29	0.454217	0.894	0.768	1.06507e-24
TMSB10	6.96421e-29	-0.517109	0.727	0.859	1.64627e-24
AC016739.1	1.34264e-27	0.499373	0.578	0.3	3.17387e-23
SNRPGP10	1.54105e-27	0.326537	0.255	0.064	3.64289e-23
RPL41	1.70249e-27	0.536644	0.771	0.607	4.02452e-23
GAPDH	1.84081e-27	-0.40168	0.88	0.94	4.35148e-23
IFITM3	3.01391e-27	-0.569258	0.686	0.837	7.12459e-23
RCAN1	3.72333e-27	-0.809232	0.191	0.487	8.80158e-23
ATP12A	6.52306e-27	0.340313	0.24	0.057	1.54199e-22
CA2	3.36147e-25	0.413167	0.93	0.82	7.94619e-21
TACSTD2	4.22389e-25	-0.580544	0.736	0.862	9.98485e-21
RPS28	7.31512e-25	0.342269	0.933	0.827	1.72922e-20
AC114491.1	1.61256e-24	0.31541	0.352	0.124	3.81193e-20
HSD11B2	3.12066e-24	0.41456	0.944	0.841	7.37693e-20
RPL7P1	3.27437e-24	0.282216	0.229	0.058	7.74028e-20
HIST1H1C	3.63836e-24	-0.960656	0.364	0.579	8.60072e-20
CCL2	8.10161e-24	-0.901072	0.079	0.361	1.91514e-19
RPL13P12	1.06945e-23	0.448345	0.501	0.242	2.52806e-19
FXYD4	3.73131e-23	-0.56261	0.941	0.955	8.82043e-19
WNK1	8.85103e-23	0.454629	0.707	0.452	2.0923e-18
HSP90AB1	1.02239e-22	0.439575	0.985	0.964	2.41682e-18
HSP90AB3P	2.24472e-22	0.465026	0.548	0.296	5.30629e-18
MT-ATP8	2.42064e-22	0.314875	1	0.999	5.72215e-18
IFI6	3.21283e-22	-0.593609	0.152	0.42	7.59481e-18
AC024293.1	3.26691e-22	0.421389	0.525	0.268	7.72265e-18
ADGRF5	3.44632e-22	0.704071	0.358	0.141	8.14676e-18
RPL26P19	3.74111e-22	0.341891	0.358	0.139	8.84361e-18
S100A11	5.05563e-22	-0.405138	0.839	0.935	1.1951e-17
NUPR1	1.43875e-21	-0.643507	0.035	0.275	3.40105e-17
AKR1B1	2.12142e-21	-0.675992	0.387	0.609	5.01481e-17
NEAT1	2.99679e-21	-0.6458	0.504	0.695	7.08411e-17
TSPAN1	3.09577e-21	-0.524545	0.704	0.832	7.31809e-17
ATP6V0D2	3.20143e-21	0.551614	0.361	0.147	7.56785e-17
HLA-DRA	3.20992e-21	-0.559636	0.361	0.602	7.58793e-17
THSD7A	2.82341e-20	-0.670146	0.481	0.662	6.67426e-16
AC099560.2	1.03351e-19	0.385196	0.446	0.223	2.4431e-15
MT1X	1.51762e-19	0.728841	0.689	0.489	3.58751e-15
S100A1	1.86457e-19	-0.543639	0.079	0.313	4.40766e-15
NPM1P39	2.0709e-19	0.349898	0.293	0.109	4.89539e-15
ATP6V1G3	3.93096e-19	0.582229	0.37	0.158	9.29239e-15
TMEM178A	8.68617e-19	0.423248	0.27	0.095	2.05332e-14
SLC4A1	1.02225e-18	0.464373	0.311	0.121	2.41649e-14
MAL	1.38238e-18	0.311181	0.965	0.95	3.26782e-14
RACGAP1	1.45826e-18	0.402356	0.282	0.104	3.44717e-14
AL049873.1	1.76781e-18	0.332824	0.337	0.142	4.17894e-14
RPL13AP5	3.59496e-18	0.333541	0.314	0.127	8.49812e-14
SLPI	3.8365e-18	-0.621534	0.029	0.237	9.06909e-14
CD74	8.0484e-18	-0.499869	0.463	0.651	1.90256e-13
GBP3	8.67568e-18	-0.441909	0.047	0.256	2.05084e-13
CYR61	1.41804e-17	-0.653705	0.364	0.578	3.3521e-13
TSPAN7	1.95767e-17	0.341035	0.317	0.133	4.62774e-13
TEX41	2.34324e-17	0.37414	0.314	0.131	5.53917e-13
SPP1	2.58224e-17	-0.573452	0.472	0.659	6.10417e-13
SLC25A29	3.65539e-17	-0.475959	0.419	0.622	8.64097e-13
VTCN1	4.04005e-17	0.385352	0.276	0.105	9.55027e-13
PKM	7.98717e-17	-0.395284	0.628	0.776	1.88809e-12
PPDPF	1.1844e-16	-0.273754	0.877	0.934	2.79979e-12
RPS3AP6	1.43961e-16	0.305361	0.364	0.17	3.40309e-12
HLA-DRB5	1.82581e-16	-0.495543	0.293	0.503	4.31604e-12
OXCT1	2.17929e-16	0.288223	0.235	0.082	5.15162e-12
PEBP1	2.55525e-16	-0.294309	0.933	0.973	6.04037e-12
SLC38A1	4.06155e-16	-0.515151	0.364	0.569	9.60109e-12
RBPMS	1.52821e-15	-0.484458	0.37	0.556	3.61253e-11
RNF24	1.65054e-15	-0.376701	0.085	0.292	3.90172e-11
SPARCL1	2.39836e-15	0.362466	0.211	0.071	5.66948e-11
IFITM2	3.29574e-15	-0.468404	0.548	0.678	7.7908e-11
BTG1	3.80162e-15	-0.445999	0.642	0.765	8.98665e-11
WFDC2	3.93382e-15	-0.402944	0.809	0.899	9.29915e-11
AL590867.2	5.17343e-15	0.272472	0.337	0.155	1.22295e-10
AC007388.1	1.57207e-14	0.332248	0.402	0.209	3.71623e-10
TNFSF10	1.8514e-14	-0.451796	0.135	0.339	4.37651e-10
CD82	4.04926e-14	-0.38515	0.393	0.591	9.57205e-10
STAT3	5.14536e-14	-0.417627	0.299	0.496	1.21631e-09
HLA-C	6.03967e-14	-0.354951	0.566	0.728	1.42772e-09
DNAJA1	6.31369e-14	0.483681	0.824	0.733	1.49249e-09
VIM	6.42987e-14	-0.433261	0.047	0.221	1.51996e-09
CDH16	6.65078e-14	-0.38058	0.695	0.814	1.57218e-09
HLA-B	6.79492e-14	-0.34051	0.543	0.735	1.60625e-09
DEFB1	7.3446e-14	0.25267	0.933	0.863	1.73619e-09
IFI27	8.59438e-14	-0.425666	0.038	0.205	2.03162e-09
SNHG8	9.18988e-14	0.336187	0.61	0.421	2.1724e-09
MT-TF	9.68822e-14	-0.401691	0.226	0.429	2.2902e-09
GPX3	1.04851e-13	-0.492296	0.311	0.504	2.47856e-09
CSTB	1.23916e-13	-0.383454	0.496	0.647	2.92925e-09
MECOM	1.24277e-13	-0.38776	0.537	0.713	2.93779e-09
HIST1H2BG	1.56888e-13	-0.464464	0.015	0.166	3.70867e-09
RFC1	1.90578e-13	-0.512904	0.326	0.5	4.50507e-09
SLC4A4	2.0442e-13	-0.456449	0.214	0.411	4.83229e-09
TACC1	4.58457e-13	-0.411258	0.088	0.265	1.08375e-08
CRIP2	4.91442e-13	-0.438354	0.364	0.543	1.16172e-08
BRI3	5.15824e-13	0.28051	0.413	0.224	1.21936e-08
PRSS23	9.67038e-13	0.268404	0.279	0.126	2.28598e-08
LDHA	1.09121e-12	-0.348487	0.607	0.732	2.5795e-08
HSPA8	1.22165e-12	0.44474	0.827	0.756	2.88785e-08
RPL6	1.45978e-12	0.278319	0.889	0.853	3.45077e-08
MNS1	1.99755e-12	-0.457997	0.534	0.653	4.72201e-08
PTMAP2	2.23408e-12	0.346338	0.581	0.403	5.28115e-08
HIST1H4E	2.65814e-12	-0.416539	0.006	0.139	6.28357e-08
EMP2	2.81202e-12	-0.339294	0.082	0.253	6.64733e-08
AL031777.3	3.09612e-12	-0.404108	0.026	0.172	7.31891e-08
PHPT1	3.51564e-12	0.346351	0.496	0.308	8.31062e-08
HMGN2	4.93591e-12	0.323482	0.522	0.334	1.1668e-07
PDIA3P1	4.98745e-12	0.286292	0.305	0.149	1.17898e-07
KCNJ16	5.20034e-12	-0.406909	0.443	0.593	1.22931e-07
HIST1H2AE	6.07531e-12	-0.391559	0.018	0.155	1.43614e-07
MT-TV	6.93524e-12	-0.493513	0.642	0.774	1.63942e-07
CTSD	8.27519e-12	-0.366534	0.513	0.665	1.95617e-07
SDCBP	8.80662e-12	-0.406907	0.273	0.454	2.0818e-07
AC109326.1	9.80041e-12	-0.389379	0.07	0.227	2.31672e-07
ADM	1.20027e-11	0.348382	0.472	0.283	2.83731e-07
APOE	1.25842e-11	0.507792	0.299	0.152	2.97479e-07
TBC1D1	2.06521e-11	0.293476	0.381	0.217	4.88195e-07
MRPS6	2.34868e-11	-0.42112	0.416	0.566	5.55204e-07
ZFP36	2.65092e-11	-0.320289	0.692	0.824	6.2665e-07
HIST2H2BE	2.92523e-11	-0.430412	0.109	0.267	6.91494e-07
PTGR1	3.33631e-11	0.370018	0.727	0.617	7.88671e-07
ACAT1	4.12244e-11	0.472853	0.701	0.602	9.74504e-07
IGFBP5	4.12373e-11	0.567236	0.34	0.189	9.74808e-07
ATP6AP2	4.38424e-11	0.379494	0.648	0.515	1.03639e-06
TFPI	4.5944e-11	-0.259056	0.012	0.137	1.08607e-06
HSP90AA2P	6.9424e-11	0.321531	0.452	0.281	1.64111e-06
NUCB2	8.03065e-11	0.334778	0.765	0.666	1.89837e-06
CPAMD8	1.10032e-10	-0.315182	0.073	0.224	2.60106e-06
PNP	1.19691e-10	-0.346192	0.352	0.513	2.82937e-06
ASAP2	1.30293e-10	0.285675	0.352	0.197	3.07999e-06
SCNN1G	1.36602e-10	0.316613	0.636	0.477	3.22914e-06
PFN1	1.6527e-10	-0.283461	0.695	0.791	3.90682e-06
AC005912.1	1.89519e-10	0.259371	0.296	0.151	4.48005e-06
NAT8	2.3156e-10	-0.334616	0.067	0.211	5.47386e-06
MT-TE	3.00221e-10	-0.403343	0.853	0.918	7.09692e-06
CA12	3.02968e-10	0.351273	0.692	0.553	7.16187e-06
NFIB	3.21407e-10	-0.378341	0.299	0.46	7.59773e-06
ZFAND2A	6.64164e-10	0.254623	0.223	0.101	1.57002e-05
HPGD	6.73547e-10	0.265283	0.323	0.178	1.5922e-05
GABRA2	8.46864e-10	0.335925	0.405	0.249	2.0019e-05
HIST1H2BD	9.6566e-10	-0.367367	0.135	0.283	2.28272e-05
HIST1H2BC	1.07456e-09	-0.271943	0.032	0.155	2.54015e-05
COX6B1	1.57037e-09	-0.265425	0.815	0.868	3.71219e-05
SYNE2	1.80324e-09	-0.353666	0.569	0.685	4.26267e-05
NFKBIA	1.95623e-09	0.413714	0.795	0.771	4.62434e-05
RNF213	2.30206e-09	-0.31515	0.161	0.313	5.44184e-05
PNRC1	2.63936e-09	-0.289797	0.68	0.764	6.23919e-05
AQP1	2.66509e-09	-0.291209	0.023	0.136	6.3e-05
HMGB1P5	3.34243e-09	0.304244	0.446	0.297	7.90116e-05
EIF5B	3.79159e-09	-0.316308	0.745	0.807	8.96295e-05
KLF6	4.20916e-09	-0.348919	0.639	0.778	9.95002e-05
MAL2	4.4609e-09	-0.330464	0.493	0.617	0.000105451
UGT2B7	4.65807e-09	-0.317721	0.056	0.18	0.000110112
LGALS3	4.85539e-09	0.346132	0.716	0.61	0.000114777
PPP1R15A	5.77475e-09	0.425926	0.633	0.548	0.000136509
TBX3	6.56831e-09	-0.273901	0.053	0.175	0.000155268
TSC22D1	8.18685e-09	-0.30638	0.601	0.722	0.000193529
G0S2	8.27392e-09	0.251161	0.208	0.098	0.000195587
TAGLN2	1.12101e-08	-0.298786	0.408	0.546	0.000264996
JUNB	1.20691e-08	-0.26285	0.795	0.869	0.0002853
GPR155	1.79946e-08	-0.295464	0.097	0.231	0.000425374
ARG2	3.07342e-08	-0.319489	0.323	0.466	0.000726526
RGS16	3.09096e-08	-0.773338	0.147	0.282	0.000730673
S100A4	3.75218e-08	-0.462843	0.202	0.349	0.000886978
H3F3B	4.34393e-08	-0.303068	0.938	0.959	0.00102686
BAG1	5.22922e-08	-0.294116	0.34	0.469	0.00123614
NDRG1	5.87207e-08	0.30251	0.762	0.664	0.0013881
MT-TT	7.10914e-08	-0.293987	0.575	0.665	0.00168053
SMIM24	7.30962e-08	0.30543	0.554	0.418	0.00172792
PPM1K	8.80937e-08	-0.317136	0.217	0.351	0.00208245
ADGRF1	9.00618e-08	-0.268117	0.328	0.477	0.00212897
SERINC2	9.29854e-08	-0.275218	0.334	0.474	0.00219808
TFCP2L1	9.55243e-08	0.262337	0.598	0.458	0.0022581
PLSCR1	1.0584e-07	-0.308096	0.405	0.521	0.00250194
PHACTR1	1.31089e-07	-0.266177	0.091	0.213	0.00309881
CPVL	1.41312e-07	0.279058	0.61	0.47	0.00334047
DST	1.45835e-07	-0.305159	0.111	0.232	0.00344738
THBS1	1.54899e-07	0.309381	0.299	0.181	0.00366167
PDZK1IP1	1.60315e-07	-0.336816	0.152	0.281	0.00378969
SOD2	1.87921e-07	-0.284426	0.399	0.527	0.00444227
SERPINH1	2.65942e-07	0.463278	0.314	0.2	0.0062866
SOCS2	4.08386e-07	-0.360192	0.232	0.362	0.00965384
PLPP3	4.16902e-07	-0.291447	0.252	0.381	0.00985515
TMEM192	4.54234e-07	-0.272586	0.199	0.327	0.0107376
ARHGAP18	4.6057e-07	0.324854	0.434	0.307	0.0108874
UMOD	4.80866e-07	-0.472888	0.645	0.736	0.0113672
MXRA5	5.25009e-07	-0.282718	0.123	0.244	0.0124107
CXCL14	5.78434e-07	-0.357618	0.255	0.382	0.0136736
IER2	6.84113e-07	-0.275594	0.795	0.879	0.0161718
RBM3	7.55748e-07	-0.25307	0.211	0.335	0.0178651
HSPH1	8.13494e-07	0.53311	0.607	0.532	0.0192302
HS3ST1	8.86874e-07	-0.250858	0.059	0.16	0.0209648
HIST1H2AC	9.27009e-07	-0.259465	0.114	0.224	0.0219136
RRAD	9.64419e-07	0.460294	0.416	0.307	0.0227979
ID2	9.78996e-07	-0.347859	0.724	0.774	0.0231425
RBMX	1.12808e-06	-0.255954	0.551	0.643	0.0266668
HSPD1	1.60785e-06	0.321764	0.742	0.665	0.038008
KRT8	2.28031e-06	-0.271246	0.622	0.706	0.0539044
MT-TS2	2.3262e-06	-0.354033	0.443	0.544	0.054989
CXCL2	2.34437e-06	-0.255233	0.531	0.673	0.0554186
DNAJB1	2.88331e-06	0.380127	0.768	0.747	0.0681586
LRRCC1	3.02177e-06	-0.271713	0.12	0.222	0.0714316
PARD6G-AS1	3.19485e-06	0.256152	0.39	0.27	0.075523
TMEM52B	3.6545e-06	0.25676	0.393	0.265	0.0863887
DNAJB4	3.71593e-06	0.425768	0.411	0.306	0.0878409
NR2F2	3.78646e-06	-0.296106	0.302	0.416	0.0895081
FOLR1	4.16808e-06	-0.256184	0.501	0.585	0.0985293
LPIN2	4.25139e-06	-0.327771	0.279	0.38	0.100499
DUSP2	6.19153e-06	0.322893	0.152	0.078	0.146362
UCP2	6.26943e-06	-0.252387	0.194	0.304	0.148203
HSPA6	7.08641e-06	0.441979	0.296	0.193	0.167516
PLEKHA5	7.21908e-06	-0.271615	0.246	0.349	0.170652
DDIT4	7.21969e-06	0.252881	0.393	0.273	0.170666
NEDD4L	7.3741e-06	0.265974	0.543	0.429	0.174316
ALDOB	7.43732e-06	-0.342035	0.106	0.205	0.175811
PTBP3	8.35381e-06	-0.27305	0.364	0.47	0.197476
AFF1	8.42806e-06	-0.261271	0.255	0.363	0.199231
SLTM	8.75035e-06	-0.261606	0.496	0.566	0.20685
ARL5B	9.16835e-06	0.439082	0.293	0.193	0.216731
VMP1	1.02666e-05	-0.322011	0.261	0.374	0.242692
ATP8B1	1.33788e-05	0.262246	0.372	0.259	0.316262
S100A2	1.6717e-05	-0.323392	0.405	0.503	0.395174
MTUS1	1.70006e-05	-0.260316	0.232	0.338	0.401877
PAX8	1.72942e-05	-0.25272	0.487	0.582	0.408817
LGALS1	3.37543e-05	-0.273019	0.179	0.276	0.797918
PPP2R3A	4.08751e-05	-0.278378	0.296	0.387	0.966246
BAG3	4.42661e-05	0.409352	0.32	0.228	1
SPINK1	5.42991e-05	0.415784	0.126	0.063	1
AC007906.2	6.16259e-05	0.255317	0.493	0.38	1
DCUN1D1	0.000104718	-0.267599	0.267	0.353	1
VASN	0.000108698	0.311069	0.358	0.267	1
GRAMD2B	0.000129303	-0.289989	0.182	0.262	1
IFIT3	0.000153576	-0.42279	0.155	0.244	1
TNFRSF11B	0.000167353	-0.252929	0.161	0.247	1
EDN1	0.000176396	-0.347524	0.196	0.29	1
TAOK1	0.000219631	-0.657729	0.208	0.295	1
DSG2	0.000241152	0.26486	0.337	0.251	1
VEGFA	0.000280872	0.269301	0.37	0.275	1
SOCS1	0.000477614	-0.315004	0.287	0.36	1
SLC12A1	0.000481973	-0.361821	0.238	0.319	1
IFIT2	0.000507648	-0.259597	0.076	0.143	1
CEBPD	0.000592349	0.316098	0.701	0.677	1
CDKN2AIP	0.000640026	-0.288645	0.282	0.365	1
BIRC3	0.00069592	0.33435	0.226	0.156	1
ALAS1	0.00153682	0.35622	0.548	0.479	1
MT-TL1	0.00261546	-0.256924	0.619	0.666	1
MGP	0.00314106	-0.273418	0.252	0.32	1
ID1	0.0033563	-0.280703	0.56	0.586	1
ITLN1	0.0168774	-0.482812	0.085	0.127	1

## Sheet: PT
gene_id	p_val	avg_logFC	pct.1	pct.2	p_val_adj
AL450405.1	1.22569e-230	0.969972	0.464	0.017	2.89742e-226
C21orf33	1.70256e-184	0.700028	0.334	0.005	4.02468e-180
MT-ND3	2.19553e-71	-0.501779	0.992	1	5.19001e-67
MTATP8P2	3.59077e-68	-1.20749	0.006	0.425	8.48821e-64
MT1X	1.5717e-55	0.803651	0.954	0.85	3.71534e-51
MTRNR2L1	3.50306e-53	-0.90918	0.038	0.395	8.28089e-49
MT-TP	4.21396e-53	-0.638379	0.766	0.933	9.96139e-49
MTATP6P1	3.64505e-45	0.52955	0.952	0.93	8.61655e-41
IFI6	7.05763e-45	-0.86632	0.074	0.391	1.66835e-40
MT-TE	2.12347e-44	-0.686691	0.65	0.832	5.01966e-40
MT2P1	5.10361e-44	0.602695	0.454	0.183	1.20644e-39
BX571818.1	2.40376e-39	0.686783	0.488	0.239	5.68224e-35
LINC01320	1.71721e-32	0.598186	0.542	0.313	4.05931e-28
RPL9P9	3.69821e-32	0.446013	0.572	0.32	8.7422e-28
FXYD4	7.38828e-32	-0.672329	0.104	0.365	1.74652e-27
AC116050.1	2.38083e-31	0.250813	0.15	0.029	5.62804e-27
MT-RNR2	1.00011e-30	0.312378	1	1	2.36417e-26
SLC16A12	2.05167e-30	0.49807	0.698	0.466	4.84995e-26
PTN	1.00043e-29	-0.506345	0.006	0.223	2.36491e-25
MIF	9.44987e-29	0.257553	0.236	0.07	2.23385e-24
IFI27	1.52376e-28	-1.1561	0.178	0.415	3.60201e-24
MT-RNR1	2.35562e-28	-0.327438	1	1	5.56845e-24
MT-ND2	2.63839e-25	-0.36161	0.996	1	6.2369e-21
RPL41	6.31372e-24	0.509993	0.672	0.539	1.4925e-19
ZFY-AS1	1.22167e-23	0.265889	0.154	0.041	2.88791e-19
CEBPD	2.19337e-23	0.595336	0.656	0.475	5.18491e-19
PPDPF	1.15431e-21	-0.419748	0.586	0.752	2.72867e-17
RPL13AP5	1.76849e-21	0.340829	0.322	0.151	4.18054e-17
MGLL	2.96541e-21	-0.521963	0.146	0.359	7.00993e-17
GBP3	3.00026e-21	-0.343889	0.032	0.211	7.09231e-17
FTLP3	1.29957e-20	0.297476	0.272	0.11	3.07205e-16
MT1M	3.6803e-20	0.642109	0.424	0.238	8.69985e-16
NPR3	1.44739e-19	0.382053	0.582	0.391	3.42148e-15
PIGR	2.24524e-19	-0.620853	0.426	0.591	5.30753e-15
MTCO3P12	2.68571e-19	0.35478	0.434	0.249	6.34876e-15
FKBP5	2.70709e-19	0.350027	0.488	0.265	6.3993e-15
AC016739.1	3.38353e-19	0.37965	0.522	0.347	7.99833e-15
BRI3	4.25688e-19	0.353082	0.598	0.402	1.00628e-14
RPS28	1.09047e-18	0.257503	0.916	0.86	2.57775e-14
RPL13P12	2.69572e-18	0.35923	0.476	0.293	6.37242e-14
MT-ND4L	5.63016e-18	0.312581	0.958	0.964	1.33091e-13
NKAIN4	6.21798e-18	-0.404845	0.094	0.275	1.46987e-13
AHNAK	6.93894e-18	0.396054	0.37	0.208	1.64029e-13
FTH1	1.66565e-17	-0.260955	0.976	0.993	3.93744e-13
IGFBP7	2.46577e-17	-0.534771	0.844	0.868	5.82884e-13
UGT2A3	2.47372e-17	0.368745	0.598	0.436	5.84763e-13
WFDC2	4.86242e-17	-0.728436	0.296	0.469	1.14943e-12
IRX3	8.7908e-17	0.373424	0.188	0.073	2.07806e-12
FGB	1.22774e-16	-0.44243	0.018	0.154	2.90226e-12
SERPINA1	2.02856e-16	0.521047	0.7	0.585	4.79532e-12
CDH6	3.05947e-16	-0.427943	0.156	0.338	7.23229e-12
NNMT	5.24431e-16	-0.556511	0.046	0.197	1.2397e-11
ADGRG1	5.37336e-16	-0.472557	0.282	0.45	1.27021e-11
SDCBP	5.56656e-16	-0.352782	0.162	0.338	1.31588e-11
PTMAP2	7.86097e-16	0.329464	0.436	0.28	1.85826e-11
RPS3AP6	1.41985e-15	0.272657	0.336	0.182	3.35639e-11
RPL26P19	3.89661e-15	0.282394	0.26	0.128	9.21118e-11
MTND3P19	5.55582e-15	-0.34807	0	0.111	1.31334e-10
MT-TF	6.62503e-15	-0.340912	0.208	0.385	1.56609e-10
PLCL1	7.20236e-15	0.321722	0.322	0.175	1.70257e-10
SNHG5	8.72578e-15	0.422597	0.482	0.339	2.06269e-10
AC024293.1	1.04909e-14	0.372223	0.43	0.279	2.47994e-10
SPARC	1.27745e-14	-0.493539	0.246	0.407	3.01976e-10
AQP2	1.60702e-14	-0.301363	0.048	0.188	3.79885e-10
NTRK2	4.17661e-14	-0.318705	0.044	0.178	9.87309e-10
ASRGL1	5.84875e-14	0.447632	0.58	0.45	1.38259e-09
AL590867.2	6.91624e-14	0.300805	0.306	0.17	1.63493e-09
NPM1P39	7.94351e-14	0.267175	0.228	0.11	1.87777e-09
MMP7	1.29165e-13	-0.686109	0.226	0.389	3.05333e-09
CXCL12	1.36984e-13	-0.479681	0.156	0.313	3.23815e-09
AC007906.2	1.73424e-13	0.410355	0.2	0.093	4.09958e-09
PHPT1	2.37878e-13	0.251242	0.574	0.408	5.62319e-09
MT-TW	2.52879e-13	0.417277	0.4	0.269	5.97781e-09
IFITM2	3.17109e-13	-0.360917	0.156	0.318	7.49614e-09
MTCO1P12	5.30618e-13	0.307693	0.734	0.653	1.25433e-08
MT-TS2	1.06534e-12	-0.362005	0.298	0.466	2.51835e-08
SLC16A9	1.12707e-12	0.357859	0.692	0.554	2.66429e-08
FTCD	1.14737e-12	0.289455	0.426	0.267	2.71226e-08
FABP3	1.26735e-12	-0.376702	0.246	0.403	2.99588e-08
DBI	1.2943e-12	-0.307323	0.66	0.75	3.05959e-08
RPS26	1.6105e-12	-0.301012	0.76	0.825	3.80707e-08
STAT1	3.0826e-12	-0.32675	0.138	0.287	7.28696e-08
GNG11	3.50993e-12	-0.264038	0.118	0.27	8.29712e-08
RBP4	5.27538e-12	0.82077	0.428	0.326	1.24705e-07
HLA-DRB5	6.19802e-12	-0.367118	0.124	0.266	1.46515e-07
HLA-DRA	6.75962e-12	-0.381407	0.242	0.401	1.59791e-07
COX6B1	7.51872e-12	-0.253179	0.674	0.78	1.77735e-07
SLC25A5	8.04648e-12	-0.273457	0.702	0.786	1.90211e-07
PARD6G-AS1	1.20074e-11	0.393292	0.258	0.144	2.83842e-07
LIPC	1.61984e-11	0.271862	0.166	0.075	3.82915e-07
ACSM2B	2.68389e-11	0.465272	0.712	0.622	6.34445e-07
PTGR1	2.96922e-11	0.303431	0.592	0.461	7.01893e-07
RPS4Y1	3.05658e-11	0.269128	0.34	0.207	7.22545e-07
EZR	5.19733e-11	0.256612	0.812	0.716	1.2286e-06
UQCR10	8.05191e-11	-0.270459	0.67	0.757	1.90339e-06
MT-TH	1.05424e-10	-0.270493	0.104	0.231	2.49212e-06
CLDN1	1.30246e-10	-0.295211	0.098	0.224	3.07888e-06
MT-TI	1.713e-10	-0.265084	0.106	0.23	4.04935e-06
SOSTDC1	1.9617e-10	0.408619	0.224	0.125	4.63725e-06
GADD45B	2.06043e-10	0.400094	0.726	0.612	4.87064e-06
IFITM3	2.10565e-10	-0.427781	0.516	0.588	4.97754e-06
MT-TT	3.4708e-10	-0.288093	0.43	0.571	8.20462e-06
C3	4.00669e-10	-0.299959	0.024	0.115	9.47141e-06
SUCNR1	4.26977e-10	-0.366816	0.06	0.166	1.00933e-05
S100A2	4.57616e-10	-0.259324	0.036	0.133	1.08176e-05
HLA-C	4.72842e-10	-0.312	0.404	0.524	1.11775e-05
RARRES3	5.02219e-10	-0.311064	0.22	0.358	1.1872e-05
HSP90AA2P	5.36739e-10	0.276187	0.382	0.257	1.2688e-05
TRIM38	5.58755e-10	-0.264368	0.134	0.266	1.32084e-05
FOS	5.76121e-10	0.339498	0.732	0.629	1.36189e-05
SPARCL1	7.94584e-10	0.340175	0.136	0.061	1.87832e-05
ECHS1	1.00401e-09	-0.39211	0.792	0.856	2.37339e-05
JUN	1.08649e-09	0.265258	0.786	0.642	2.56836e-05
MT-TV	2.18872e-09	-0.360127	0.532	0.656	5.17391e-05
SERPINF2	2.20584e-09	0.255374	0.214	0.118	5.21438e-05
EGOT	2.26991e-09	0.3132	0.424	0.306	5.36584e-05
CD74	2.58495e-09	-0.322046	0.55	0.632	6.11057e-05
HLA-DRB1	3.13858e-09	-0.324665	0.306	0.437	7.41928e-05
MT1F	3.22472e-09	0.329319	0.926	0.903	7.6229e-05
S100A6	3.52537e-09	-0.356622	0.558	0.662	8.33362e-05
NPNT	3.56757e-09	-0.254307	0.08	0.187	8.43337e-05
DCXR	4.11463e-09	-0.523847	0.5	0.618	9.72658e-05
MT2A	4.22571e-09	0.339905	0.96	0.961	9.98915e-05
TIMP1	5.32023e-09	-0.316698	0.226	0.36	0.000125765
COX7B	5.37975e-09	-0.263839	0.666	0.746	0.000127172
LGALS3	6.57873e-09	-0.280982	0.24	0.374	0.000155515
C11orf54	6.59e-09	0.271018	0.85	0.781	0.000155781
TMSB4X	6.94776e-09	-0.439323	0.582	0.66	0.000164238
SSR3	1.58023e-08	-0.254177	0.3	0.428	0.00037355
NFE2L1	1.73969e-08	0.257783	0.51	0.396	0.000411244
SELENOW	1.85799e-08	-0.292253	0.444	0.561	0.00043921
UMOD	1.93863e-08	-0.262156	0.674	0.76	0.000458272
ATP5MC1	2.11927e-08	-0.259032	0.39	0.512	0.000500974
JUND	2.83411e-08	0.311857	0.464	0.353	0.000669955
SERPING1	3.0263e-08	-0.256252	0.172	0.291	0.000715386
GLRX	4.94857e-08	-0.298821	0.444	0.555	0.00116979
DNAJB1	6.69485e-08	0.413868	0.644	0.57	0.0015826
CYP1B1	7.94202e-08	-0.250217	0.082	0.18	0.00187741
HIF1A	1.34854e-07	-0.302505	0.26	0.364	0.0031878
DHRS4-AS1	1.40612e-07	-0.30672	0.136	0.239	0.00332393
B2M	1.48344e-07	-0.310461	0.912	0.87	0.00350671
CCDC146	1.49651e-07	0.322472	0.376	0.277	0.00353761
JUNB	1.51704e-07	0.29465	0.622	0.516	0.00358614
ADIRF	1.63249e-07	0.282225	0.602	0.488	0.00385905
SULT1A1	1.66886e-07	-0.324911	0.078	0.165	0.00394502
CRYM	2.16246e-07	-0.352491	0.106	0.198	0.00511185
S100A1	2.41095e-07	-0.311832	0.158	0.257	0.00569925
IER2	2.66663e-07	0.372853	0.63	0.562	0.00630365
NDUFA6	2.72415e-07	-0.252306	0.436	0.545	0.00643961
CPE	2.89408e-07	0.255328	0.244	0.155	0.00684131
VCAN	6.442e-07	-0.265763	0.07	0.154	0.0152282
RAB3IP	8.11545e-07	0.265611	0.43	0.337	0.0191841
DUSP1	9.30373e-07	0.295442	0.568	0.474	0.0219931
HLA-B	1.05166e-06	-0.300842	0.476	0.547	0.0248603
RETREG1	1.2849e-06	0.255997	0.548	0.452	0.0303738
GSTA2	1.52125e-06	-0.323974	0.158	0.256	0.0359607
GADD45G	2.69918e-06	0.263939	0.338	0.248	0.0638059
TPM4	4.11414e-06	-0.254317	0.252	0.358	0.0972541
TNFSF10	5.81752e-06	-0.31351	0.634	0.69	0.13752
DHRS4L2	6.48982e-06	-0.265826	0.216	0.31	0.153413
AGXT	7.33181e-06	-0.292844	0.05	0.116	0.173317
KLF10	1.18534e-05	0.253322	0.532	0.448	0.280202
ABCB1	1.59927e-05	0.261818	0.584	0.514	0.37805
LDHD	2.17654e-05	-0.264395	0.118	0.193	0.514513
UPP2	2.5165e-05	-0.262653	0.046	0.106	0.594875
HPD	3.42183e-05	-0.417845	0.266	0.338	0.808886
DEPP1	3.88331e-05	0.298416	0.306	0.228	0.917975
DCDC2	0.000118388	-0.25153	0.32	0.392	1
TMSB10	0.000202888	-0.267504	0.766	0.735	1
CCL2	0.000480285	0.426798	0.444	0.398	1
HSP90AA1	0.000506691	0.323931	0.98	0.979	1
HIST1H1C	0.000759623	0.414077	0.346	0.291	1
DPEP1	0.00205183	0.266594	0.436	0.392	1
SPP1	0.0151254	-0.392486	0.904	0.866	1
IRF1	0.0306357	0.254241	0.434	0.402	1
MME	0.0602313	0.254136	0.396	0.382	1
RGS5	0.149298	0.329145	0.106	0.088	1
SLC5A12	0.410211	0.352314	0.504	0.539	1
