# Supplementary material for: Intrarenal Single-Cell Sequencing of Hepatitis B Virus Associated Membranous Nephropathy
Source: Front Med (Lausanne). 2022 Jul 22;9:869284. doi: 10.3389/fmed.2022.869284 (PMC9355751; doi:10.3389/fmed.2022.869284)
Supplement: Supplementary file 1 [file Data_Sheet_1.zip › 869284_SupMaterial (2)/Table 3.XLS]

## Sheet: Sheet2
gene_id	p_val	avg_logFC	pct.1	pct.2	p_val_adj	cluster
FXYD4	7.87327e-22	1.20435	0.534	0.273	1.75865e-17	DTC
UMOD	6.21091e-58	0.77022	0.631	0.137	1.38733e-53	DTC
CA2	2.32455e-21	0.71583	0.711	0.551	5.19235e-17	DTC
RPL23A	6.81719e-44	0.681248	0.933	0.787	1.52276e-39	DTC
MTCO3P12	8.62964e-28	0.673312	0.715	0.462	1.9276e-23	DTC
SRP9	1.3265e-20	0.628147	0.621	0.36	2.963e-16	DTC
G0S2	6.35157e-16	0.594866	0.56	0.317	1.41875e-11	DTC
ACAT1	1.91399e-14	0.58302	0.866	0.838	4.27527e-10	DTC
ANP32A	9.8754e-13	0.540873	0.634	0.455	2.20587e-08	DTC
ITM2C	2.0593e-09	0.53782	0.503	0.356	4.59986e-05	DTC
TXNIP	2.3403e-23	0.530895	0.936	0.828	5.22752e-19	DTC
ID1	1.38285e-18	0.527316	0.426	0.174	3.08887e-14	DTC
KNG1	9.01214e-17	0.516341	0.292	0.089	2.01304e-12	DTC
GADD45B	1.77809e-08	0.511868	0.601	0.467	0.000397173	DTC
MTCO1P12	2.39058e-26	0.497855	0.862	0.766	5.33983e-22	DTC
SPTLC2	6.26575e-13	0.492692	0.55	0.338	1.39958e-08	DTC
PTGR1	1.19088e-07	0.489096	0.507	0.397	0.00266007	DTC
HSP90AB3P	1.22521e-09	0.477748	0.45	0.287	2.73675e-05	DTC
ID3	5.46041e-08	0.475846	0.56	0.438	0.00121969	DTC
CD9	1.13889e-15	0.466822	0.846	0.761	2.54393e-11	DTC
CCL2	1.83836e-11	2.2443	0.461	0.188	4.10634e-07	EC
NFKBIZ	6.712e-11	2.06398	0.461	0.199	1.49926e-06	EC
HSPA1A	1.09071e-12	1.76278	0.685	0.431	2.43633e-08	EC
DNAJB1	1.81689e-10	1.72311	0.573	0.341	4.05838e-06	EC
ICAM1	7.70275e-16	1.71198	0.539	0.193	1.72056e-11	EC
SELE	3.20797e-08	1.64552	0.348	0.128	0.000716563	EC
CDKN1A	6.44462e-12	1.62064	0.472	0.185	1.43954e-07	EC
LRG1	3.7652e-13	1.51927	0.326	0.063	8.41032e-09	EC
CXCL2	1.41854e-16	1.51391	0.36	0.057	3.16859e-12	EC
HSPA1B	3.06391e-08	1.36525	0.483	0.264	0.000684385	EC
IL6	2.81549e-15	1.33685	0.292	0.035	6.28896e-11	EC
ZFP36	1.54879e-07	1.32996	0.528	0.354	0.00345953	EC
HSPH1	1.30442e-11	1.32362	0.539	0.24	2.91368e-07	EC
IRF1	2.04527e-08	1.31894	0.528	0.322	0.000456852	EC
CTGF	6.30932e-19	1.14234	0.461	0.093	1.40931e-14	EC
ATF3	1.43761e-07	1.13406	0.506	0.281	0.0032112	EC
DNAJA1	7.12468e-11	1.11368	0.831	0.654	1.59144e-06	EC
GADD45B	1.41832e-07	1.09089	0.652	0.507	0.0031681	EC
PABPC1	2.46626e-20	1.06723	0.91	0.771	5.50889e-16	EC
FMO2	1.87584e-14	1.06462	0.258	0.027	4.19005e-10	EC
FXYD4	7.87327e-22	1.20435	0.534	0.273	1.75865e-17	IC
UMOD	6.21091e-58	0.77022	0.631	0.137	1.38733e-53	IC
CA2	2.32455e-21	0.71583	0.711	0.551	5.19235e-17	IC
RPL23A	6.81719e-44	0.681248	0.933	0.787	1.52276e-39	IC
MTCO3P12	8.62964e-28	0.673312	0.715	0.462	1.9276e-23	IC
SRP9	1.3265e-20	0.628147	0.621	0.36	2.963e-16	IC
G0S2	6.35157e-16	0.594866	0.56	0.317	1.41875e-11	IC
ACAT1	1.91399e-14	0.58302	0.866	0.838	4.27527e-10	IC
ANP32A	9.8754e-13	0.540873	0.634	0.455	2.20587e-08	IC
ITM2C	2.0593e-09	0.53782	0.503	0.356	4.59986e-05	IC
TXNIP	2.3403e-23	0.530895	0.936	0.828	5.22752e-19	IC
ID1	1.38285e-18	0.527316	0.426	0.174	3.08887e-14	IC
KNG1	9.01214e-17	0.516341	0.292	0.089	2.01304e-12	IC
GADD45B	1.77809e-08	0.511868	0.601	0.467	0.000397173	IC
MTCO1P12	2.39058e-26	0.497855	0.862	0.766	5.33983e-22	IC
SPTLC2	6.26575e-13	0.492692	0.55	0.338	1.39958e-08	IC
PTGR1	1.19088e-07	0.489096	0.507	0.397	0.00266007	IC
HSP90AB3P	1.22521e-09	0.477748	0.45	0.287	2.73675e-05	IC
ID3	5.46041e-08	0.475846	0.56	0.438	0.00121969	IC
CD9	1.13889e-15	0.466822	0.846	0.761	2.54393e-11	IC
CXCL14	4.74486e-43	0.88719	0.852	0.765	1.05986e-38	LOH
LINC02121	2.75775e-52	0.886076	0.379	0.103	6.15999e-48	LOH
HSPA1A	2.24553e-16	0.814956	0.403	0.269	5.01585e-12	LOH
KNG1	2.2856e-106	0.807742	0.938	0.886	5.10535e-102	LOH
PLAU	3.30821e-42	0.75442	0.435	0.181	7.38955e-38	LOH
EGF	5.45266e-34	0.740742	0.421	0.203	1.21796e-29	LOH
DNAJB1	2.91781e-05	0.644152	0.302	0.245	0.651752	LOH
TMEM207	2.1217e-19	0.58509	0.293	0.138	4.73924e-15	LOH
PABPC1	1.97289e-54	0.561764	0.864	0.727	4.40683e-50	LOH
NELL1	4.39242e-18	0.549261	0.376	0.234	9.81135e-14	LOH
LPL	1.52796e-29	0.5448	0.353	0.146	3.41301e-25	LOH
WNK1	1.84171e-20	0.522198	0.568	0.416	4.11383e-16	LOH
CRIM1	9.39252e-17	0.504262	0.355	0.212	2.09801e-12	LOH
AL450405.1	4.25004e-27	0.493766	0.302	0.115	9.49331e-23	LOH
HSPA8	6.12995e-18	0.484991	0.597	0.501	1.36925e-13	LOH
HERPUD1	1.05645e-19	0.471686	0.548	0.408	2.3598e-15	LOH
CXCL1	6.1527e-10	0.4578	0.112	0.04	1.37433e-05	LOH
CLCNKB	5.77358e-23	0.457059	0.661	0.537	1.28965e-18	LOH
CYFIP2	1.11813e-20	0.452691	0.574	0.428	2.49756e-16	LOH
PSAP	1.20681e-29	0.44764	0.793	0.666	2.69565e-25	LOH
HLA-DRB5	2.28306e-11	1.8967	0.696	0.139	5.09967e-07	MC
AC084871.2	0.0003385	1.40855	0.174	0.022	1	MC
GATM	0.0104093	1.28369	0.348	0.156	1	MC
USP53	1.52227e-05	1.2652	0.478	0.144	0.34003	MC
AREG	0.00778088	1.20482	0.174	0.039	1	MC
FXYD4	0.035147	1.04307	0.174	0.056	1	MC
ITM2C	0.00256929	0.935079	0.391	0.172	1	MC
CENPM	0.0253926	0.863682	0.174	0.056	1	MC
LYZ	0.0448477	0.813266	0.348	0.617	1	MC
HSPA8	0.00012076	0.811202	0.826	0.489	1	MC
PBK	0.0177082	0.796477	0.174	0.05	1	MC
ADGRG1	0.00693509	0.789725	0.261	0.089	1	MC
DNAJC9	0.000590684	0.773438	0.391	0.122	1	MC
TCEAL9	0.0259659	0.76951	0.304	0.144	1	MC
P2RY14	0.00278602	0.736439	0.174	0.033	1	MC
SRPK1	0.000165055	0.729976	0.348	0.083	1	MC
EIF3E	0.027788	0.729019	0.478	0.289	1	MC
SIKE1	0.0028791	0.704209	0.174	0.033	1	MC
PCYOX1	0.0100565	0.702115	0.304	0.122	1	MC
CKS2	0.0447411	0.700916	0.304	0.161	1	MC
DCN	0.0155536	2.99711	0.118	0	1	MES
S100A4	0.00274034	1.22698	0.176	0	1	MES
RBP4	0.000985919	1.12731	0.412	0.08	1	MES
BX571818.1	6.62282e-05	1.04098	0.765	0.34	1	MES
TMEM42	0.000985919	0.999078	0.412	0.08	1	MES
PROM1	0.00898017	0.979985	0.471	0.2	1	MES
FKBP1A	0.00199256	0.950405	0.706	0.34	1	MES
HSP90AB3P	0.0377719	0.945274	0.412	0.22	1	MES
FAM98A	0.00289148	0.92147	0.647	0.28	1	MES
ABCB1	0.00148183	0.919681	0.588	0.2	1	MES
MYDGF	0.0460883	0.902503	0.412	0.18	1	MES
NPR3	0.00571582	0.892496	0.706	0.5	1	MES
FLG	0.000481095	0.881974	0.235	0	1	MES
ANAPC5	0.000703276	0.869282	0.588	0.18	1	MES
RPS7P10	0.00374325	0.846507	0.412	0.1	1	MES
LSM3	0.0048405	0.831835	0.647	0.32	1	MES
REL	0.0468945	0.827286	0.294	0.1	1	MES
HSBP1	0.00288485	0.821059	0.824	0.58	1	MES
SNORD3A	0.0117691	0.819659	0.588	0.32	1	MES
SLC22A2	0.0134038	0.813394	0.588	0.3	1	MES
SOCS3	4.78857e-18	1.00797	0.493	0.234	1.06962e-13	PC
UMOD	1.55654e-37	0.924619	0.584	0.154	3.47685e-33	PC
RRAD	1.86809e-09	0.82105	0.457	0.277	4.17275e-05	PC
CA2	1.0809e-30	0.780197	0.904	0.829	2.41441e-26	PC
DEPP1	1.78428e-14	0.773642	0.461	0.212	3.98554e-10	PC
HSPA6	5.8918e-09	0.73197	0.306	0.132	0.000131605	PC
GADD45B	5.11268e-12	0.66976	0.836	0.749	1.14202e-07	PC
IRF1	5.29153e-05	0.651928	0.543	0.476	1	PC
MTCO3P12	3.5758e-18	0.651861	0.621	0.383	7.98726e-14	PC
NFKBIA	2.28975e-11	0.647045	0.795	0.74	5.11462e-07	PC
ARL5B	0.000156281	0.64104	0.329	0.227	1	PC
MTCO1P12	3.36488e-23	0.639214	0.858	0.779	7.51613e-19	PC
JUNB	7.97248e-13	0.610292	0.808	0.738	1.78081e-08	PC
EDN1	9.61705e-09	0.607936	0.224	0.078	0.000214816	PC
NDRG1	5.41943e-16	0.601475	0.781	0.671	1.21054e-11	PC
ADAMTS1	5.48868e-05	0.597737	0.311	0.195	1	PC
ALAS1	0.000716318	0.58845	0.571	0.528	1	PC
FXYD4	4.15594e-29	0.587162	0.963	0.814	9.28312e-25	PC
DDIT4	9.32195e-09	0.584906	0.402	0.23	0.000208224	PC
GABRA2	1.55061e-10	0.569428	0.443	0.249	3.4636e-06	PC
MGP	3.00681e-05	2.4779	0.667	0.366	0.671631	POD
UMOD	4.37026e-09	2.19496	0.571	0.13	9.76185e-05	POD
NELL1	3.77378e-22	1.68581	0.429	0.01	8.4295e-18	POD
CTGF	4.41568e-09	1.67385	0.952	0.753	9.86331e-05	POD
C1QL1	5.31324e-13	1.40371	0.476	0.051	1.18682e-08	POD
RAMP1	3.64021e-07	1.27873	0.619	0.223	0.00813114	POD
BGN	9.08547e-07	1.24045	0.524	0.161	0.0202942	POD
ANTXR1	9.44522e-08	1.21487	0.381	0.065	0.00210978	POD
ITGB8	0.00378521	1.16859	0.762	0.688	1	POD
HSPA5	4.12265e-07	1.14224	0.905	0.685	0.00920876	POD
ITIH5	5.8791e-05	1.12464	0.81	0.767	1	POD
GPC6	7.46246e-09	1.11739	0.714	0.24	0.000166689	POD
TAGLN	0.00100225	1.11066	0.143	0.021	1	POD
FABP5	0.0223323	1.09508	0.19	0.065	1	POD
TNFRSF12A	0.0384198	1.0611	0.143	0.045	1	POD
IGFBP2	4.80317e-05	1.01668	0.905	0.784	1	POD
PLA2R1	9.64552e-05	1.0126	0.952	0.914	1	POD
NEXN	5.25483e-07	1.00078	0.238	0.024	0.0117377	POD
FAM180A	1.53905e-06	0.980971	0.238	0.027	0.0343779	POD
EDIL3	3.95371e-14	0.974243	0.238	0.003	8.8314e-10	POD
RBP4	4.15087e-214	1.76847	0.431	0.048	9.2718e-210	PTC
CCL2	8.89156e-119	1.5218	0.479	0.12	1.98611e-114	PTC
HES1	3.27168e-75	1.45779	0.618	0.283	7.30796e-71	PTC
CXCL2	3.02618e-145	1.3057	0.413	0.071	6.75959e-141	PTC
THY1	1.2541e-63	1.21453	0.47	0.205	2.80128e-59	PTC
MAL	2.75364e-166	1.19847	0.563	0.125	6.1508e-162	PTC
ADIRF	1.31247e-129	1.14785	0.596	0.174	2.93167e-125	PTC
IRF1	4.92549e-75	1.12882	0.461	0.163	1.10021e-70	PTC
GATM	8.85709e-74	1.11435	0.85	0.618	1.97841e-69	PTC
ATF3	1.29248e-80	1.08904	0.596	0.248	2.88701e-76	PTC
GADD45B	4.68034e-70	1.08433	0.748	0.457	1.04545e-65	PTC
SOX4	3.01689e-105	1.03539	0.607	0.217	6.73882e-101	PTC
NFKBIA	5.03193e-55	0.987614	0.75	0.487	1.12398e-50	PTC
UMOD	1.85669e-128	0.955794	0.665	0.201	4.1473e-124	PTC
ZFP36	7.86142e-74	0.931752	0.601	0.266	1.75601e-69	PTC
CXCL3	3.36241e-113	0.931747	0.278	0.037	7.51061e-109	PTC
JUNB	2.14213e-79	0.88114	0.649	0.287	4.78488e-75	PTC
CXCL1	8.82272e-90	0.856576	0.243	0.036	1.97073e-85	PTC
KLF10	1.31228e-77	0.85643	0.554	0.222	2.93124e-73	PTC
TACSTD2	5.80475e-99	0.856258	0.241	0.032	1.29661e-94	PTC
