# Supplementary material for: Intrarenal Single-Cell Sequencing of Hepatitis B Virus Associated Membranous Nephropathy
Source: Front Med (Lausanne). 2022 Jul 22;9:869284. doi: 10.3389/fmed.2022.869284 (PMC9355751; doi:10.3389/fmed.2022.869284)
Supplement: Supplementary file 1 [file Data_Sheet_1.zip › 869284_SupMaterial (2)/Table 2.XLS]

	HBV-MN	NC1	NC2	IMN1	IMN 2
PT	547	1363	3824	1378	1232
LOH	881	227	819	1568	1532
IC	298	495	167	223	689
PC	219	396	142	1195	414
DT	195	403	196	26	504
MC	23	39	141	105	59
MON	0	32	34	0	0
T_cells	0	1	71	0	0
Plasma	0	0	16	0	0
POD	21	282	10	2	21
EC	89	112	255	604	175
SMC	28	66	41	157	12
MES	17	39	11	67	53
fibroblas	0	0	0	16	0
