# Supplementary material for: Intrarenal Single-Cell Sequencing of Hepatitis B Virus Associated Membranous Nephropathy
Source: Front Med (Lausanne). 2022 Jul 22;9:869284. doi: 10.3389/fmed.2022.869284 (PMC9355751; doi:10.3389/fmed.2022.869284)
Supplement: Supplementary file 1 [file Data_Sheet_1.zip › 869284_SupMaterial (2)/Table 6.XLS]

## Sheet: Macrophages
gene_id	p_val	avg_logFC	pct.1	pct.2	p_val_adj
HLA-DRB5	2.28e-11	1.8967	0.696	0.139	5.1e-07
SLC25A28	1.64e-08	0.599948	0.217	0.006	0.000365403
C21orf33	1.81e-08	0.301425	0.174	0	0.000405187
TXNP6	9.6e-07	0.364577	0.174	0.006	0.021439
KLHL20	1.17e-06	0.441002	0.13	0	0.026164
IFITM3	2.29e-06	-1.46155	0.304	0.794	0.0512142
MT-CO3	3.33e-06	0.514977	1	1	0.0742918
AL355338.1	7.77e-06	0.619746	0.304	0.044	0.173612
PM20D2	1.37e-05	0.40491	0.174	0.011	0.305443
KREMEN1	1.37e-05	0.368833	0.174	0.011	0.305443
FBXO48	1.43e-05	0.542192	0.217	0.022	0.320298
USP53	1.52e-05	1.2652	0.478	0.144	0.34003
REPIN1	5.54e-05	0.377059	0.13	0.006	1
C15orf41	5.92e-05	0.279144	0.13	0.006	1
ZNF551	9.65e-05	0.434101	0.174	0.017	1
TMEM243	0.000101326	0.484743	0.174	0.017	1
SFR1	0.00010232	0.492592	0.217	0.028	1
S100A6	0.000107992	-1.09032	0.435	0.744	1
CAPRIN2	0.000117338	0.316403	0.174	0.017	1
HSPA8	0.00012076	0.811202	0.826	0.489	1
SRPK1	0.000165055	0.729976	0.348	0.083	1
MRPS2	0.000168859	0.503456	0.217	0.033	1
SPP1	0.000191598	-1.18441	0.522	0.856	1
VMP1	0.000207852	-1.25239	0.13	0.533	1
RPS26	0.000213255	-0.794266	0.478	0.783	1
FBXW2	0.000303992	0.68046	0.304	0.072	1
AC084871.2	0.0003385	1.40855	0.174	0.022	1
ZEB2	0.0003499	-1.20628	0.087	0.5	1
AXL	0.000353293	0.525015	0.174	0.022	1
ZNF33B	0.000359527	0.559218	0.304	0.072	1
ARHGEF39	0.000384712	0.42894	0.174	0.022	1
AC034236.1	0.000390726	0.597145	0.304	0.072	1
FPR1	0.000397808	-1.34549	0	0.383	1
UMOD	0.000406947	0.574803	0.565	0.217	1
FCGR1A	0.000454594	-1.24736	0	0.378	1
HMGCS2	0.000460396	0.399736	0.13	0.011	1
RASL11B	0.000485267	0.398789	0.13	0.011	1
NDRG2	0.000511386	0.272895	0.13	0.011	1
GAMT	0.00051634	0.691421	0.217	0.039	1
HIBCH	0.000530248	0.593421	0.261	0.056	1
MYL6B	0.000534365	0.467374	0.217	0.039	1
KRBOX4	0.0005676	0.335279	0.13	0.011	1
ARMC6	0.0005676	0.332589	0.13	0.011	1
IKZF5	0.0005676	0.301041	0.13	0.011	1
CENPL	0.0005676	0.277058	0.13	0.011	1
HIST1H1C	0.000581962	-1.17686	0.087	0.456	1
DNAJC9	0.000590684	0.773438	0.391	0.122	1
CTSS	0.000590801	-0.953694	0.565	0.833	1
PPM1M	0.000592019	0.513489	0.217	0.039	1
S100A4	0.000778538	-1.2082	0.522	0.767	1
MT-TE	0.000794733	0.863267	0.522	0.256	1
MT1G	0.000919895	-0.710331	0.522	0.856	1
SERPINA1	0.000930173	-1.06288	0.13	0.506	1
TM2D3	0.000955353	0.556492	0.261	0.061	1
CASP2	0.000975333	0.668969	0.174	0.028	1
SOD2	0.000986196	-1.11919	0.13	0.506	1
VIM	0.00103644	-0.465911	0.435	0.778	1
MT-ATP8	0.00105423	-0.384599	0.913	0.994	1
RNF166	0.00112884	0.463704	0.261	0.061	1
SART3	0.00116791	0.556289	0.217	0.044	1
AC093484.3	0.00117574	0.524121	0.174	0.028	1
2022-03-07	0.00118901	0.569674	0.348	0.111	1
S100A9	0.00123072	-1.26791	0.087	0.478	1
MTMR9	0.00126606	0.405745	0.174	0.028	1
MALAT1	0.00129445	-0.508131	1	1	1
USB1	0.00131359	0.430699	0.174	0.028	1
TBC1D31	0.00131359	0.348451	0.174	0.028	1
PMM1	0.00131359	0.312799	0.174	0.028	1
SUGT1	0.00134029	0.559425	0.435	0.161	1
GTF2E2	0.00136276	0.423242	0.174	0.028	1
TSFM	0.00136386	0.320531	0.217	0.044	1
KIF3A	0.00136785	0.332326	0.261	0.061	1
TOR2A	0.00140653	0.480802	0.217	0.044	1
TNFAIP2	0.00143772	-1.08957	0	0.328	1
SNHG8	0.00145076	0.491816	0.696	0.361	1
MT-ND1	0.0016153	0.391989	1	0.983	1
S100A8	0.00183569	-2.25543	0	0.317	1
IFITM2	0.00186404	-0.950769	0.348	0.689	1
FYB1	0.00187147	-0.839565	0.261	0.589	1
LILRB2	0.00207116	-1.06389	0	0.311	1
PQLC1	0.00208511	0.2523	0.217	0.044	1
ZNF836	0.00209038	0.647405	0.13	0.017	1
UPB1	0.00218229	0.396292	0.13	0.017	1
CHMP3	0.00230598	0.558747	0.435	0.172	1
AC103591.3	0.00233455	-1.13549	0	0.306	1
PABPC1	0.00233592	0.411315	1	0.978	1
CCHCR1	0.0023773	0.364987	0.13	0.017	1
HRG	0.0023773	0.290231	0.13	0.017	1
PDRG1	0.00241799	0.541246	0.217	0.05	1
MRFAP1	0.00245681	0.661369	0.435	0.183	1
TMSB4X	0.00251703	-0.53906	0.913	0.967	1
ITM2C	0.00256929	0.935079	0.391	0.172	1
AL135925.1	0.00258814	0.253457	0.13	0.017	1
LILRB1	0.00262893	-1.05046	0	0.3	1
ACSM5	0.00269985	0.381318	0.13	0.017	1
TINF2	0.00269985	0.285118	0.13	0.017	1
P2RY14	0.00278602	0.736439	0.174	0.033	1
RPL3	0.00285487	0.4819	0.826	0.622	1
SIKE1	0.0028791	0.704209	0.174	0.033	1
SEPT7P2	0.00294567	0.411696	0.217	0.05	1
EFHD2	0.00295761	-0.797427	0	0.294	1
FTH1	0.00322113	-0.653681	1	0.994	1
FAM46A	0.00335489	0.684957	0.391	0.161	1
LYPLAL1	0.00337139	0.410084	0.261	0.072	1
TBL1X	0.00357943	0.586952	0.217	0.056	1
ELP6	0.00357943	0.542629	0.217	0.056	1
NEAT1	0.00359539	-0.943819	0.348	0.633	1
HMOX1	0.00371235	-1.50008	0.043	0.356	1
USO1	0.00412373	0.517897	0.435	0.189	1
MT-RNR2	0.00429906	0.286969	1	1	1
FTL	0.00445459	-0.754091	0.957	0.989	1
CHTF8	0.00465601	0.457855	0.217	0.056	1
IL1B	0.00476874	-1.87738	0.13	0.433	1
SH3BGRL3	0.00482017	-0.810695	0.565	0.767	1
HIST1H1D	0.00493898	-1.10151	0.087	0.383	1
CCDC146	0.00503192	0.461265	0.217	0.056	1
SRGN	0.00514742	-0.264745	0.609	0.883	1
CSTA	0.00525763	-0.898784	0	0.267	1
BCL2A1	0.00561379	-0.648103	0.217	0.561	1
S100A10	0.00571638	-0.77888	0.348	0.633	1
CORO1A	0.00588317	-0.72811	0	0.261	1
STAT1	0.00588317	-0.75976	0	0.261	1
HIST1H2AC	0.00588317	-0.799691	0	0.261	1
HIST1H2BG	0.00588317	-0.911011	0	0.261	1
ARIH1	0.00617211	0.344807	0.217	0.056	1
TNPO1	0.00620339	0.52468	0.304	0.111	1
HTRA1	0.00654634	0.414122	0.174	0.039	1
FCN1	0.00657753	-1.14975	0	0.256	1
RAB10	0.00658297	-0.584336	0.087	0.406	1
ERGIC3	0.0067395	0.60349	0.348	0.144	1
CYBB	0.00686431	-0.714741	0.348	0.683	1
GRAMD1B	0.0069151	0.434518	0.13	0.022	1
INTS14	0.0069151	0.359055	0.13	0.022	1
MT-RNR1	0.0069174	0.370013	1	1	1
ATP2B1-AS1	0.00693358	-0.941735	0.087	0.361	1
ADGRG1	0.00693509	0.789725	0.261	0.089	1
RCBTB2	0.00693675	0.401303	0.174	0.039	1
GNB4	0.00699717	0.583306	0.391	0.183	1
PLAUR	0.00704648	-0.978398	0.043	0.311	1
DHX57	0.00716706	0.44564	0.13	0.022	1
OGDHL	0.00716706	0.344938	0.13	0.022	1
UAP1	0.00716706	0.316371	0.13	0.022	1
HPS5	0.00723187	0.67563	0.261	0.089	1
TNFAIP8L2	0.00730864	0.496305	0.217	0.061	1
RAC2	0.00734781	-0.668849	0	0.25	1
ESRRG	0.00734794	0.281518	0.174	0.039	1
POLD3	0.00738784	0.353423	0.261	0.078	1
USP51	0.00742722	0.278406	0.13	0.022	1
OIP5	0.00742722	0.277181	0.13	0.022	1
IRAK1	0.00756163	0.334429	0.174	0.039	1
GABPB1	0.00756163	0.327296	0.174	0.039	1
POU2F2	0.00758102	-0.709341	0.043	0.333	1
IGFBP7	0.00763117	0.700819	0.609	0.389	1
GALNT3	0.00769582	0.332795	0.13	0.022	1
RASL11A	0.00769582	0.292079	0.13	0.022	1
ENDOG	0.00769582	0.263947	0.13	0.022	1
PRDX3	0.00770697	0.60374	0.522	0.344	1
AREG	0.00778088	1.20482	0.174	0.039	1
PLEKHH2	0.00797309	0.258102	0.13	0.022	1
ZNF534	0.00825928	0.255002	0.13	0.022	1
ZNF669	0.00847318	0.545921	0.174	0.039	1
NUDCD3	0.00884717	0.372823	0.217	0.061	1
ANXA2	0.0088629	-0.761553	0.217	0.506	1
STX12	0.00889359	0.53702	0.261	0.089	1
XBP1	0.00916674	-0.695267	0.087	0.35	1
CD99	0.009602	0.451366	0.565	0.289	1
NDUFV3	0.00963495	-0.57427	0.043	0.317	1
HNRNPD	0.00969865	0.419833	0.783	0.578	1
BEX3	0.0099553	0.666854	0.391	0.178	1
MTSS1	0.00998969	-0.929698	0.087	0.35	1
PCYOX1	0.0100565	0.702115	0.304	0.122	1
HIST1H1E	0.010098	-0.799605	0.13	0.417	1
GATM	0.0104093	1.28369	0.348	0.156	1
CKLF	0.0104689	0.441739	0.478	0.244	1
TPM4	0.0105027	-0.617071	0.348	0.667	1
KLF2	0.0107734	-0.765226	0.043	0.289	1
NUDT15	0.0110631	0.443779	0.174	0.044	1
KLF6	0.0110703	-0.649555	0.565	0.789	1
IL10RA	0.0113515	-0.768166	0	0.228	1
DTYMK	0.0115598	0.40861	0.261	0.089	1
TIMP1	0.011584	-0.804877	0.13	0.422	1
AC243960.1	0.011648	0.536416	0.217	0.067	1
MNS1	0.0116606	0.635251	0.174	0.044	1
PABPC1P3	0.0116606	0.388035	0.174	0.044	1
SUCLA2	0.0117463	0.362905	0.304	0.111	1
CTSZ	0.0118303	-0.706267	0.13	0.411	1
BBX	0.0118726	0.609102	0.435	0.233	1
GLUL	0.0119117	-0.777005	0.13	0.4	1
NCF2	0.0119409	-0.464478	0.043	0.311	1
HDDC2	0.0120289	0.360861	0.348	0.139	1
UBE2K	0.0121586	0.349237	0.522	0.272	1
UPF3B	0.0123053	0.491635	0.261	0.083	1
TPST2	0.0124511	0.484565	0.217	0.067	1
DDX21	0.0125759	-0.582397	0.13	0.411	1
ARFGAP2	0.0126104	0.424314	0.174	0.044	1
FOPNL	0.0126104	0.318547	0.174	0.044	1
SEC14L1	0.0126311	-0.736262	0	0.222	1
MYOF	0.0126311	-0.757119	0	0.222	1
SCIMP	0.0126311	-0.794661	0	0.222	1
SLC25A4	0.0128848	0.418049	0.304	0.117	1
SLC44A2	0.0129419	0.330963	0.174	0.044	1
CCNG1	0.0129419	0.330762	0.174	0.044	1
MAP3K5	0.0131029	0.549203	0.304	0.122	1
SMAP2	0.013258	-0.65298	0.217	0.511	1
GIMAP7	0.0134405	-0.806984	0.043	0.289	1
ANGEL2	0.0135981	0.414333	0.217	0.067	1
TRAPPC6A	0.0135981	0.322472	0.217	0.067	1
IQGAP1	0.0137719	-0.511433	0.391	0.694	1
AIF1	0.0138663	-0.587581	0.609	0.794	1
RNF220	0.013899	0.35432	0.217	0.067	1
MT-CYB	0.0139111	0.31543	1	1	1
SLA	0.0140377	-0.461442	0.087	0.372	1
LILRB4	0.0140447	-0.694324	0	0.217	1
WAS	0.0140447	-0.702201	0	0.217	1
COA7	0.0141082	0.431943	0.13	0.028	1
SLC25A46	0.0143462	0.322406	0.174	0.044	1
AKR7A2	0.0144736	0.545817	0.261	0.094	1
UCP2	0.01475	-0.689296	0.087	0.333	1
CSRNP1	0.0147508	0.537393	0.261	0.094	1
PRKRIP1	0.0147945	0.579417	0.348	0.156	1
PDS5B	0.014891	0.306363	0.348	0.139	1
GRB2	0.0153605	-0.488611	0.391	0.678	1
ZNF846	0.01548	0.392791	0.13	0.028	1
DGCR6L	0.0154937	0.318706	0.217	0.067	1
ARPC1B	0.015559	-0.676068	0.174	0.444	1
ARHGAP30	0.0156052	-0.686871	0	0.211	1
OIP5-AS1	0.0159311	0.599293	0.348	0.161	1
PAXBP1	0.0159518	0.560322	0.261	0.1	1
ASMTL	0.0159626	0.441488	0.13	0.028	1
MEST	0.0159626	0.323738	0.13	0.028	1
MRPL44	0.0164585	0.335173	0.13	0.028	1
TMSB10	0.0165116	-0.438472	1	0.961	1
CD52	0.0167462	-1.45537	0.087	0.333	1
SNHG5	0.0167864	0.581208	0.435	0.239	1
FAM174A	0.0169678	0.326089	0.13	0.028	1
ANAPC5	0.0170892	0.517051	0.348	0.167	1
CCP110	0.0172502	0.500914	0.217	0.072	1
XRN2	0.017295	-0.330058	0.087	0.372	1
PBK	0.0177082	0.796477	0.174	0.05	1
TYMP	0.0178795	-0.399432	0.174	0.478	1
CCT7	0.0179794	0.419325	0.217	0.072	1
KNG1	0.0181231	0.63842	0.261	0.094	1
SCAMP2	0.0182198	-0.538806	0.043	0.283	1
MT2A	0.0185512	-0.520721	0.609	0.878	1
HLA-B	0.0186525	-0.425111	0.565	0.828	1
CNOT7	0.0186828	0.509166	0.304	0.133	1
OSTF1	0.0188814	0.636632	0.304	0.128	1
FCGR1B	0.0192258	-0.610845	0	0.2	1
EMC10	0.0192259	-0.547136	0	0.2	1
PIP4K2A	0.0192259	-0.599978	0	0.2	1
MYO1F	0.0192259	-0.625251	0	0.2	1
MYSM1	0.0192259	-0.638547	0	0.2	1
SIGLEC10	0.0192259	-0.63954	0	0.2	1
LILRB3	0.0192259	-0.715652	0	0.2	1
AP3D1	0.0193593	-0.562147	0.043	0.256	1
POLDIP3	0.0194843	0.41237	0.174	0.05	1
ZCCHC7	0.0194843	0.378796	0.174	0.05	1
CDC42	0.0197823	-0.373648	0.478	0.744	1
STX18	0.0199519	0.412323	0.174	0.05	1
PPP1R1A	0.0204293	0.409671	0.174	0.05	1
GIMAP4	0.0204573	-0.642022	0.13	0.367	1
NAT8	0.0208976	-0.710482	0.13	0.406	1
PGAM1	0.0211731	0.305286	0.217	0.072	1
PPP1R7	0.0213187	-0.533808	0	0.194	1
BEST1	0.0213187	-0.581792	0	0.194	1
CD48	0.0213187	-0.797711	0	0.194	1
SMIM25	0.0213187	-0.992012	0	0.194	1
KMT2C	0.0213387	0.450648	0.565	0.372	1
ITGAE	0.0216051	0.273091	0.217	0.072	1
TMEM87B	0.0219218	0.365321	0.174	0.05	1
CENPB	0.0219218	0.337637	0.174	0.05	1
NME4	0.0222304	0.462516	0.217	0.078	1
RNPC3	0.0222878	0.370115	0.435	0.222	1
TAP2	0.0235082	0.355166	0.174	0.05	1
FAM114A1	0.0235082	0.327155	0.174	0.05	1
SERP1	0.0235332	0.380108	0.609	0.433	1
PPP2R3C	0.0236242	-0.49827	0	0.189	1
UBL5	0.023903	-0.619556	0.304	0.544	1
AKAP13	0.0239567	-0.747713	0.13	0.35	1
FAM35A	0.0240348	0.417904	0.217	0.078	1
RASSF1	0.0240587	0.280427	0.174	0.05	1
MRPL17	0.0240587	0.276332	0.174	0.05	1
TKT	0.0242156	-0.409606	0.13	0.394	1
CLTA	0.0242586	-0.355734	0.217	0.494	1
SLC25A6	0.0242975	-0.422655	0.522	0.772	1
CCL4	0.0244477	-0.366608	0.304	0.561	1
FO393411.1	0.0251934	0.331605	0.174	0.05	1
FAM210A	0.0253464	0.263826	0.217	0.072	1
CENPM	0.0253926	0.863682	0.174	0.056	1
C1orf162	0.0254134	-0.410651	0.261	0.544	1
COA5	0.0254706	0.424989	0.217	0.078	1
SPG21	0.025605	-0.584317	0.043	0.244	1
LGALS3	0.0256456	-0.81584	0.261	0.456	1
RNF130	0.0258767	-0.366538	0.087	0.317	1
TPGS2	0.0259609	0.43731	0.174	0.056	1
TCEAL9	0.0259659	0.76951	0.304	0.144	1
TMSB4XP4	0.0261394	0.421675	0.348	0.167	1
TMSB4XP8	0.0261628	-0.575593	0	0.183	1
TIMP2	0.0261628	-0.589598	0	0.183	1
CCR1	0.0261628	-0.644134	0	0.183	1
LIMD2	0.0261628	-0.721389	0	0.183	1
FCHO2	0.0263574	0.256213	0.609	0.344	1
MGAT1	0.0264157	-0.674887	0.043	0.239	1
PNN	0.0264212	-0.640301	0.13	0.356	1
MRPL54	0.0264437	0.37676	0.304	0.128	1
MTND1P23	0.0264683	0.353933	0.217	0.078	1
AKIRIN1	0.026953	0.48828	0.261	0.106	1
COX20	0.0269714	0.370955	0.522	0.322	1
GKAP1	0.0271306	0.596159	0.174	0.056	1
MT-TS2	0.0274189	0.294287	0.217	0.072	1
DGKZ	0.027549	0.411253	0.13	0.033	1
SPA17	0.027549	0.321732	0.13	0.033	1
MKLN1	0.0277323	0.461918	0.174	0.056	1
EIF3E	0.027788	0.729019	0.478	0.289	1
CCDC152	0.0283016	0.518628	0.13	0.033	1
RPS4X	0.0283134	0.413859	0.739	0.622	1
TMOD3	0.0283341	-0.632368	0.174	0.383	1
TMEM167A	0.0284788	-0.465857	0.043	0.256	1
SAMHD1	0.028902	-0.708364	0.261	0.5	1
REEP5	0.0289182	-0.448507	0.13	0.378	1
ARL4C	0.0289496	-0.332085	0.087	0.339	1
RNF44	0.0289569	-0.47875	0	0.178	1
CLEC12A	0.0289569	-0.620819	0	0.178	1
MRPL42	0.0293183	0.378248	0.261	0.106	1
FTH1P8	0.0295191	-0.597414	0.043	0.233	1
NDC80	0.0295649	0.457491	0.217	0.083	1
EMP3	0.0296033	-0.815144	0.174	0.4	1
MT1E	0.0296033	-0.585868	0.391	0.644	1
TTC13	0.02986	0.392068	0.13	0.033	1
POLR2L	0.0299372	-0.416754	0.261	0.522	1
KDELR1	0.0299897	-0.431868	0.043	0.256	1
SSRP1	0.0302456	0.581525	0.435	0.239	1
DZIP3	0.0302556	0.405394	0.174	0.056	1
RCC2	0.0302556	0.384104	0.174	0.056	1
NSMCE3	0.0306665	0.343782	0.13	0.033	1
PTAR1	0.0306665	0.274164	0.13	0.033	1
PPIE	0.0306734	0.297096	0.261	0.1	1
ISG15	0.030722	-0.967637	0.043	0.233	1
AMZ2	0.0309164	0.399641	0.174	0.056	1
RNF146	0.0309164	0.365717	0.174	0.056	1
COPZ1	0.0309164	0.331823	0.174	0.056	1
TAPBP	0.0310027	-0.499081	0.043	0.25	1
NSUN4	0.0314917	0.447456	0.13	0.033	1
KIF20B	0.0315471	0.301482	0.391	0.189	1
BRD2	0.0317749	0.626194	0.478	0.283	1
UBE2Q1	0.0320309	-0.52683	0	0.172	1
TLR2	0.0320311	-0.493105	0	0.172	1
LSP1	0.0320311	-0.529343	0	0.172	1
ARID5B	0.0320311	-0.545653	0	0.172	1
HIST1H2BD	0.0320311	-0.59974	0	0.172	1
TMEM9B	0.0322753	0.345204	0.174	0.056	1
MND1	0.0323358	0.292382	0.13	0.033	1
2022-09-06	0.0323912	-0.520333	0.043	0.233	1
TACC1	0.0328682	0.518095	0.435	0.25	1
NUB1	0.032895	-0.709659	0.13	0.328	1
TMCO3	0.0331992	0.378685	0.13	0.033	1
HEXIM1	0.0331992	0.298715	0.13	0.033	1
TNFSF13B	0.0333863	-0.705624	0.087	0.3	1
CXCL2	0.0334278	-1.16284	0.174	0.389	1
NXT1	0.033685	0.364537	0.174	0.056	1
UBE2L3	0.0338022	-0.556197	0.174	0.378	1
LCP2	0.0341682	-0.548918	0.043	0.244	1
TMEM14B	0.0343917	0.361047	0.391	0.194	1
TRIP6	0.0344094	0.430082	0.174	0.056	1
MAL	0.0348395	0.400776	0.391	0.194	1
FXYD4	0.035147	1.04307	0.174	0.056	1
PSMB9	0.0352375	-0.422273	0.043	0.25	1
APH1A	0.035412	-0.4439	0	0.167	1
PFDN6	0.0354121	-0.449428	0	0.167	1
IKZF1	0.0354121	-0.555987	0	0.167	1
ITGAL	0.0354121	-0.58534	0	0.167	1
CTSB	0.0354867	-0.574577	0.696	0.794	1
LST1	0.0357832	-0.795553	0.348	0.567	1
RPS3AP26	0.0358981	0.325938	0.174	0.056	1
SVIP	0.0359634	0.549399	0.391	0.2	1
PLEK	0.0365087	-0.657099	0.261	0.533	1
FAH	0.0366629	0.259527	0.174	0.056	1
ANXA1	0.0366806	-0.78342	0.261	0.511	1
FBXO9	0.0367259	0.399397	0.348	0.172	1
DNAJC3	0.0368375	-0.603243	0.174	0.389	1
CYBA	0.037313	-0.432602	0.478	0.722	1
SSPN	0.0374415	0.253714	0.174	0.056	1
MT-CO1	0.0379801	0.289712	1	1	1
DYNC1LI2	0.0382328	0.501713	0.348	0.172	1
SIVA1	0.0389021	0.437874	0.348	0.178	1
FIS1	0.0391296	-0.430988	0	0.161	1
TET2	0.0391296	-0.504586	0	0.161	1
FKBP15	0.0391296	-0.575147	0	0.161	1
FCGR2B	0.0391296	-0.640063	0	0.161	1
RGS18	0.0401025	-0.62577	0.043	0.239	1
DICER1	0.0402841	-0.611706	0.13	0.333	1
CCL4L2	0.0403382	-1.45025	0.435	0.578	1
ABCF1	0.0404153	-0.527809	0.13	0.35	1
CHD1	0.0406465	0.608373	0.478	0.294	1
ZYX	0.0408808	-0.350063	0.087	0.317	1
RACGAP1	0.0408881	0.298757	0.217	0.083	1
FCGR3A	0.0409429	-0.823123	0.217	0.411	1
BARD1	0.0416126	0.594848	0.217	0.083	1
SPI1	0.042234	-0.38264	0.174	0.461	1
BASP1	0.0424841	-0.544316	0.043	0.233	1
RPAIN	0.0431899	0.454998	0.217	0.089	1
COPB2	0.0432159	-0.371374	0	0.156	1
CASP8AP2	0.0432159	-0.48259	0	0.156	1
RAB11FIP1	0.0432159	-0.586124	0	0.156	1
EMC2	0.0434261	0.367152	0.174	0.061	1
FLII	0.043571	-0.50893	0.043	0.233	1
EMC4	0.0437913	-0.366041	0.043	0.239	1
ST6GAL1	0.0438702	0.56429	0.261	0.122	1
GPR82	0.0439322	0.695306	0.217	0.089	1
CHKA	0.0442962	0.466083	0.174	0.061	1
CS	0.0446042	0.492191	0.217	0.094	1
PQBP1	0.0446853	0.47102	0.217	0.089	1
CDK19	0.0446853	0.451541	0.217	0.089	1
CKS2	0.0447411	0.700916	0.304	0.161	1
LYZ	0.0448477	0.813266	0.348	0.617	1
CNTRL	0.044849	-0.523341	0.174	0.383	1
CTDSPL2	0.0452434	0.572108	0.304	0.15	1
NDUFB6	0.0452942	0.361643	0.391	0.211	1
DNAJC10	0.0454907	0.300175	0.348	0.178	1
RAB8B	0.0455609	-0.535612	0.043	0.228	1
MIS18BP1	0.0455622	-0.48188	0.217	0.444	1
RASSF4	0.0456616	-0.637399	0.304	0.5	1
ACAA1	0.04568	-0.471765	0.043	0.211	1
DRAM2	0.0458699	0.349197	0.304	0.15	1
AP1S2	0.0458853	-0.471918	0.174	0.406	1
NAGK	0.0461948	-0.44477	0.087	0.283	1
HADHB	0.0469656	0.377499	0.391	0.211	1
ACTB	0.047187	-0.281398	1	0.972	1
LDHB	0.0472282	0.291943	0.696	0.561	1
AMD1	0.0474455	0.357243	0.478	0.278	1
COA6	0.0477067	-0.445539	0	0.15	1
ZNF271P	0.0477067	-0.457448	0	0.15	1
CHD3	0.0477067	-0.474965	0	0.15	1
RIN2	0.0477067	-0.480825	0	0.15	1
SUCNR1	0.0477067	-0.51192	0	0.15	1
PARVG	0.0477067	-0.519099	0	0.15	1
GTF2F1	0.0477067	-0.539133	0	0.15	1
SAMD9	0.0477067	-0.541908	0	0.15	1
SPN	0.0477067	-0.572228	0	0.15	1
HIST1H2AE	0.0477067	-0.581342	0	0.15	1
PLAC8	0.0477067	-0.800305	0	0.15	1
UBA2	0.047925	0.325486	0.174	0.061	1
ANXA7	0.0479738	0.625246	0.261	0.122	1
TBC1D7	0.0482478	0.50597	0.13	0.039	1
ANKS1A	0.0482478	0.503493	0.13	0.039	1
HLA-DMB	0.0486431	0.494439	0.522	0.344	1
OSGEP	0.0488703	0.35037	0.174	0.061	1
MMP24OS	0.0490049	-0.56225	0.087	0.261	1
ACTR3	0.0490704	-0.516205	0.304	0.5	1
CKAP2	0.0492942	0.474865	0.391	0.222	1
BIRC5	0.0494114	0.431231	0.261	0.122	1
CAMTA1	0.0497432	0.456952	0.348	0.189	1
ARL2	0.0497838	0.358829	0.304	0.15	1
UBE2T	0.0498311	0.303077	0.174	0.061	1
