# Supplementary material for: Intrarenal Single-Cell Sequencing of Hepatitis B Virus Associated Membranous Nephropathy
Source: Front Med (Lausanne). 2022 Jul 22;9:869284. doi: 10.3389/fmed.2022.869284 (PMC9355751; doi:10.3389/fmed.2022.869284)
Supplement: Supplementary file 1 [file Data_Sheet_1.zip › 869284_SupMaterial (2)/Table 1.XLSX]

## Sheet: Sheet1
Supplemental Table 1. Number of cells and viability for each sample
Sample No.	HBV-MN	NC1	NC2	IMN1	IMN 2
Total cells	4114	6084	6438	8897	7106
Total genes	128984	148763	156282	98693	119518
Viability (%)	0.6675	0.911	0.925	0.98	0.8
