# Supplementary material for: Intrarenal Single-Cell Sequencing of Hepatitis B Virus Associated Membranous Nephropathy
Source: Front Med (Lausanne). 2022 Jul 22;9:869284. doi: 10.3389/fmed.2022.869284 (PMC9355751; doi:10.3389/fmed.2022.869284)
Supplement: Supplementary file 1 [file Data_Sheet_1.zip › 869284_SupMaterial (2)/Table 7.XLS]

## Sheet: EC
gene_id	p_val	avg_logFC	pct.1	pct.2	p_val_adj
AL450405.1	7.54812e-60	1.07114	0.417	0.013	1.7843e-55
MT-RNR1	1.98574e-41	-0.800096	1	1	4.69408e-37
FKBP5	4.73801e-26	0.928312	0.544	0.127	1.12002e-21
MT-TP	5.05789e-25	-1.07918	0.553	0.936	1.19563e-20
MTRNR2L1	2.69349e-24	-1.53113	0.029	0.603	6.36713e-20
MT-ND3	3.68713e-24	-0.782393	0.971	0.999	8.716e-20
TIMP3	5.75063e-21	1.06717	0.971	0.805	1.35939e-16
MTATP6P1	2.67919e-17	0.630487	0.961	0.752	6.33334e-13
MTATP8P2	6.65893e-15	-1.0627	0	0.404	1.5741e-10
SPP1	2.91289e-14	-0.904384	0.34	0.737	6.88577e-10
MT-CO1	3.52373e-14	-0.348619	1	1	8.32975e-10
MAP1B	1.37709e-13	0.691263	0.34	0.092	3.25531e-09
RPL13P12	1.91313e-13	0.739913	0.476	0.194	4.52245e-09
PLPP1	3.49941e-13	0.818062	0.845	0.616	8.27226e-09
RPL21	1.02509e-12	0.47129	0.981	0.972	2.42322e-08
RPL9P9	1.13443e-12	0.68217	0.524	0.235	2.68169e-08
RPS27	1.3756e-12	0.433099	1	0.992	3.25178e-08
HMGB1	3.79625e-12	0.425562	0.961	0.933	8.97396e-08
TXNIP	4.4076e-12	0.555385	0.961	0.886	1.04191e-07
AC016739.1	5.08226e-12	0.750187	0.524	0.254	1.2014e-07
ATP1B1	5.44854e-12	-0.746167	0.515	0.819	1.28798e-07
GAS6	1.31125e-11	0.593163	0.485	0.202	3.09965e-07
RPL41	1.75484e-11	0.766324	0.65	0.433	4.14828e-07
HMGB1P5	4.41618e-11	0.684215	0.534	0.267	1.04394e-06
CD99	9.34605e-11	0.707102	0.621	0.375	2.20931e-06
RPL12P4	1.24121e-10	0.533131	0.223	0.054	2.93409e-06
RPL13AP5	1.48317e-10	0.616285	0.291	0.09	3.50606e-06
MT-TE	1.85511e-10	-0.584176	0.602	0.892	4.3853e-06
ADGRF5	1.86141e-10	0.579131	0.845	0.688	4.4002e-06
POSTN	2.41756e-10	0.745154	0.117	0.013	5.71486e-06
HLA-DRB5	2.46434e-10	-0.584137	0.757	0.891	5.82546e-06
CDH13	3.30344e-10	0.577411	0.282	0.082	7.809e-06
B2M	3.32244e-10	0.283907	1	1	7.85392e-06
IFITM1	3.41289e-10	0.381806	0.136	0.019	8.06772e-06
RPL39P3	3.88662e-10	0.522573	0.214	0.051	9.18759e-06
TMSB4X	2.38522e-09	0.382498	1	0.987	5.63841e-05
MT-CO2	2.39734e-09	-0.373642	1	1	5.66708e-05
RPL26P19	2.52219e-09	0.510061	0.272	0.086	5.9622e-05
IL6ST	2.70284e-09	0.57387	0.806	0.623	6.38925e-05
PCAT19	3.06447e-09	-0.619151	0.291	0.652	7.2441e-05
WFDC2	3.07201e-09	-0.776196	0.068	0.374	7.26192e-05
BTNL9	3.54027e-09	0.404649	0.165	0.033	8.36884e-05
GBP3	5.10278e-09	-0.664442	0.019	0.293	0.000120625
FABP5	6.60507e-09	-0.902188	0.282	0.57	0.000156137
H1FX	7.19374e-09	0.672977	0.35	0.146	0.000170053
RPS28	1.0102e-08	0.471185	0.913	0.886	0.000238801
BRI3	1.02301e-08	0.599416	0.495	0.257	0.00024183
TMSB4XP8	1.02521e-08	0.430929	0.165	0.036	0.00024235
ITGB1	1.02658e-08	0.511416	0.864	0.754	0.000242673
CD24	1.09184e-08	-0.729327	0.078	0.365	0.000258099
HLA-E	1.22707e-08	0.364138	0.981	0.97	0.000290068
LINC00674	1.43518e-08	0.419407	0.136	0.024	0.000339263
S100A4	1.52658e-08	-0.746128	0.456	0.692	0.000360868
FLT1	2.32611e-08	0.463051	0.767	0.612	0.000549868
IFI6	2.80637e-08	-0.645303	0.408	0.668	0.000663397
ZBTB16	3.17828e-08	0.546456	0.301	0.112	0.000751314
MT-TF	3.35748e-08	-0.622401	0.058	0.335	0.000793675
AL590867.2	4.7419e-08	0.583354	0.379	0.18	0.00112094
IL1RL1	5.15169e-08	1.5168	0.311	0.126	0.00121781
FAUP1	6.23551e-08	0.379083	0.155	0.035	0.00147401
NEAT1	1.13539e-07	-0.624291	0.146	0.425	0.00268395
AC007969.1	1.64111e-07	0.479551	0.32	0.136	0.00387941
ESM1	1.66945e-07	0.764215	0.194	0.056	0.00394641
PIEZO2	1.7274e-07	0.417489	0.126	0.024	0.00408341
KCNN3	2.04804e-07	0.508437	0.155	0.037	0.00484137
IFITM2	2.16996e-07	0.359886	0.961	0.915	0.00512957
FXYD4	2.23531e-07	-0.575837	0.126	0.403	0.00528405
RGCC	2.2422e-07	-0.709942	0.427	0.66	0.00530035
MT-TS2	2.26973e-07	-0.56562	0.194	0.493	0.00536542
A2M	2.4997e-07	0.560557	0.845	0.757	0.00590903
MT-CO3	2.5745e-07	-0.304282	1	1	0.00608587
EPAS1	2.59688e-07	0.55111	0.757	0.612	0.00613877
PTMAP2	2.78996e-07	0.601796	0.573	0.395	0.00659519
C1orf21	2.82833e-07	-0.583466	0.126	0.412	0.00668589
CALCOCO2	2.88127e-07	0.605216	0.602	0.433	0.00681103
PDIA3P1	3.07148e-07	0.446721	0.282	0.11	0.00726068
LY6E	3.31917e-07	-0.465808	0.34	0.624	0.00784619
YBX1P1	7.26245e-07	0.378088	0.146	0.036	0.0171677
CHPT1	7.84807e-07	0.457225	0.223	0.078	0.018552
GALNT15	8.49161e-07	0.656163	0.369	0.185	0.0200733
ABI3BP	1.04696e-06	0.795514	0.184	0.056	0.0247492
MRPS6	1.05801e-06	-0.574915	0.049	0.271	0.0250103
MT-ND2	1.36705e-06	-0.304215	1	1	0.0323158
RPS3A	1.65127e-06	0.353529	0.893	0.882	0.0390344
MT-CYB	1.93602e-06	-0.296839	1	1	0.0457655
FGL2	2.03491e-06	0.575221	0.35	0.167	0.0481033
MT-TT	2.11347e-06	-0.486983	0.155	0.425	0.0499604
2022-09-04	2.38351e-06	0.385884	0.146	0.039	0.0563438
SLC9A3R2	2.47493e-06	0.589888	0.699	0.567	0.0585049
PIGR	2.64375e-06	-0.536541	0.01	0.196	0.0624956
AC243960.2	2.89231e-06	0.310168	0.117	0.026	0.0683713
CXCL14	3.53712e-06	-0.597254	0.204	0.458	0.0836141
LDHB	3.76895e-06	-0.575307	0.35	0.625	0.0890942
TNFSF10	4.21232e-06	-0.452935	0.65	0.824	0.099575
SFRP1	4.37155e-06	-0.43536	0.175	0.43	0.103339
RPL23A	4.40911e-06	0.363983	0.913	0.895	0.104227
AC005912.1	4.44769e-06	0.52637	0.272	0.118	0.105139
COL3A1	5.04472e-06	-0.475139	0.087	0.313	0.119252
KMT2E	5.14612e-06	0.476838	0.786	0.66	0.121649
C11orf58	5.18989e-06	0.391454	0.738	0.612	0.122684
CYP1B1	5.58845e-06	-0.497667	0.019	0.208	0.132105
SPARCL1	6.30003e-06	1.11443	0.505	0.354	0.148926
RGS16	7.27001e-06	-0.847525	0.252	0.466	0.171856
AQP2	7.34554e-06	-0.52966	0.029	0.218	0.173641
FOS	8.12219e-06	-0.340731	0.485	0.805	0.192
SDCBP	8.63515e-06	-0.317552	0.388	0.673	0.204126
TBC1D4	9.58174e-06	-0.412683	0.058	0.264	0.226503
IL13RA2	9.77897e-06	0.420899	0.126	0.032	0.231165
CALM1	1.09946e-05	0.343983	0.981	0.974	0.259902
ASRGL1	1.18978e-05	-0.527016	0.214	0.449	0.281252
SNRPGP10	1.25008e-05	0.314888	0.146	0.042	0.295506
TPM4	1.38603e-05	0.435064	0.786	0.693	0.327645
ACYP2	1.50316e-05	0.325775	0.136	0.039	0.355332
EDNRB	1.88147e-05	0.561479	0.204	0.08	0.444761
FAM107A	1.98927e-05	0.453417	0.515	0.349	0.470243
AC099560.2	2.0008e-05	0.532194	0.379	0.23	0.47297
TACSTD2	2.20112e-05	-0.446302	0.175	0.411	0.520322
SSTR2	2.22629e-05	-0.469888	0.019	0.186	0.526272
CRYAB	2.29094e-05	-0.463413	0.447	0.674	0.541554
MT-ATP6	2.4028e-05	-0.285193	1	1	0.567999
PLVAP	2.45592e-05	-0.464101	0.33	0.592	0.580554
KCNMB4	2.47142e-05	0.390458	0.175	0.06	0.584219
CD9	2.58653e-05	0.408988	0.864	0.789	0.611429
ISG15	2.59876e-05	-0.468421	0.243	0.479	0.614321
ATP5F1B	2.79964e-05	-0.397682	0.33	0.566	0.661808
CH25H	2.91324e-05	-0.823486	0.029	0.199	0.688662
CXCL2	3.00887e-05	-0.743676	0.35	0.56	0.711266
RAC1P2	3.1503e-05	0.482107	0.252	0.117	0.7447
ENO1	3.34295e-05	-0.417451	0.233	0.466	0.79024
RANBP3L	3.3676e-05	-0.390824	0.117	0.323	0.796067
ATF4	3.46433e-05	-0.315093	0.233	0.485	0.818933
ITGA9	3.62075e-05	0.35319	0.117	0.032	0.855909
TPM3	3.6259e-05	0.376432	0.738	0.626	0.857126
PRX	3.63461e-05	0.360871	0.155	0.051	0.859185
RBMX	3.79663e-05	-0.461764	0.291	0.507	0.897485
TPD52L1	4.71826e-05	-0.390618	0.049	0.225	1
PRNP	4.9447e-05	-0.478543	0.097	0.298	1
RPL10P16	5.46318e-05	0.307319	0.136	0.042	1
SESN3	5.88426e-05	-0.389745	0.029	0.194	1
FAM110D	6.00815e-05	-0.463026	0.078	0.263	1
UGCG	6.18338e-05	-0.391581	0.136	0.354	1
UMOD	6.19541e-05	-0.823418	0.524	0.757	1
SPARC	6.34134e-05	0.510697	0.757	0.692	1
HIF1A	6.40375e-05	-0.327655	0.194	0.408	1
SMARCA2	6.4158e-05	0.536239	0.408	0.257	1
LIMCH1	6.51238e-05	0.407148	0.718	0.589	1
TUBB	6.80785e-05	-0.370293	0.223	0.439	1
CRHBP	7.01637e-05	0.565145	0.553	0.398	1
PPP1R14A	7.07488e-05	0.645699	0.32	0.18	1
NEXN	7.47898e-05	0.256254	0.107	0.028	1
CLDN4	7.56721e-05	-0.38279	0.068	0.241	1
PIK3C2A	7.75309e-05	0.489392	0.534	0.386	1
MGP	7.82738e-05	0.596643	0.544	0.398	1
DYNC1I2P1	8.07851e-05	0.258394	0.136	0.044	1
NPIPA1	9.23778e-05	-0.368736	0.029	0.181	1
RPS3AP6	9.3112e-05	0.462971	0.262	0.132	1
TGM2	0.000103269	-0.483982	0.107	0.291	1
RBM47	0.000111129	-0.386378	0.01	0.149	1
SOD3	0.000118183	-0.385499	0	0.128	1
JUP	0.000119063	-0.341676	0.01	0.146	1
NDUFS2	0.000125193	-0.383358	0.107	0.286	1
DEFB1	0.00012763	-0.80633	0.301	0.506	1
TSPAN1	0.000130367	-0.423243	0.087	0.272	1
POU3F3	0.000141948	-0.426743	0.029	0.177	1
TFPI2	0.00014334	-0.533982	0.175	0.371	1
TACC1	0.000144165	0.386228	0.631	0.517	1
PABPC1	0.000147205	0.360806	0.922	0.924	1
MT-TV	0.000147699	-0.402407	0.553	0.759	1
TMEM176B	0.000150961	-0.389706	0.01	0.144	1
RPL14	0.00015821	0.305422	0.883	0.842	1
XAF1	0.000166609	-0.454111	0.204	0.408	1
AQP1	0.000167341	1.00048	0.456	0.343	1
PI16	0.000170112	0.476208	0.117	0.035	1
RNF213	0.000177569	-0.360268	0.136	0.325	1
FAM84B	0.00017893	-0.344927	0.068	0.236	1
QRFPR	0.000183031	-0.327324	0	0.122	1
CRNKL1	0.00018696	0.406798	0.204	0.092	1
RPL12	0.000190447	0.351054	0.825	0.76	1
RPL18A	0.000201987	0.35582	0.786	0.724	1
ZFP36	0.000202855	-0.340282	0.476	0.721	1
RBM8B	0.000208574	0.304906	0.107	0.032	1
ERLEC1	0.000221645	0.452362	0.456	0.327	1
F8	0.000224722	0.440001	0.35	0.207	1
CDH16	0.000232225	-0.351346	0.039	0.186	1
MXD4	0.000261135	0.44262	0.35	0.207	1
RSRP1	0.000274294	-0.327675	0.243	0.469	1
IFI44L	0.000277339	-0.328709	0.136	0.322	1
WARS	0.000294949	-0.258272	0.233	0.448	1
ITGA8	0.000295254	0.484525	0.175	0.072	1
BHLHE40	0.000312409	-0.370338	0.214	0.415	1
BCCIP	0.000313406	-0.275343	0.068	0.234	1
UGT2B7	0.000326304	-0.470147	0.058	0.209	1
AC131235.1	0.000345624	0.292064	0.117	0.039	1
RSPO3	0.0003481	-0.413694	0.058	0.204	1
MICU1	0.00034812	-0.309289	0.019	0.148	1
LGALS1	0.000365736	0.359683	0.66	0.553	1
MT1F	0.000365741	-0.589044	0.136	0.308	1
MT1G	0.000373459	-0.857995	0.388	0.61	1
KRT18	0.000389615	-0.298104	0.058	0.208	1
HHEX	0.000401238	0.361302	0.262	0.142	1
SELP	0.000408767	-0.377056	0.049	0.191	1
RPL27A	0.000410284	0.294322	0.942	0.951	1
IGFBP5	0.000435096	0.816835	0.66	0.594	1
SOCS1	0.000456944	-0.371396	0.049	0.189	1
MARCKS	0.000462698	-0.393885	0.408	0.592	1
YBX1	0.000463047	0.455506	0.66	0.614	1
SOCS2	0.000463707	-0.38373	0.175	0.344	1
DSTN	0.000517164	0.38016	0.825	0.815	1
MKNK2	0.000518599	0.445615	0.214	0.104	1
EIF4A2	0.000530534	0.319606	0.65	0.589	1
SLC12A1	0.000535243	-0.61122	0.233	0.408	1
RPL34P18	0.000555843	0.330992	0.165	0.071	1
DDX42	0.000568149	-0.32335	0.029	0.155	1
AC104046.1	0.000573504	-0.277447	0.049	0.191	1
VAMP8	0.000574618	-0.275157	0.087	0.245	1
AL049873.1	0.000579506	0.37814	0.194	0.092	1
LTC4S	0.000580021	0.470404	0.301	0.175	1
KRT8	0.000603249	-0.342407	0.049	0.185	1
SNCAIP	0.000611587	-0.283482	0	0.104	1
MMP7	0.000619598	-0.434655	0.029	0.155	1
MT1A	0.000622274	-0.465809	0.194	0.376	1
PARP9	0.000646635	-0.294841	0.097	0.253	1
ZFP36L1	0.000655311	-0.32533	0.563	0.736	1
MT-ND4L	0.000684373	0.302341	0.951	0.923	1
WDR83OS	0.000684749	-0.282668	0.301	0.512	1
FAM213A	0.000693113	-0.295144	0.146	0.322	1
RRAD	0.000719854	-0.345257	0.01	0.121	1
H3F3AP4	0.000720597	0.388373	0.223	0.116	1
RPS13	0.000722497	0.265636	0.922	0.914	1
LMBRD1	0.00072282	0.321747	0.262	0.142	1
HAPLN1	0.00072513	-0.330677	0	0.101	1
FMO2	0.00073656	0.667407	0.223	0.116	1
PDXDC1	0.000768616	-0.317976	0.068	0.209	1
SDAD1	0.000776222	-0.359841	0.058	0.193	1
ECHS1	0.000779102	-0.432148	0.214	0.388	1
TSTD1	0.000783735	-0.328577	0.01	0.118	1
RNF24	0.000785134	-0.304464	0.019	0.135	1
BX679664.3	0.000809467	0.266775	0.107	0.036	1
DOCK9	0.000813631	0.326777	0.175	0.077	1
BOD1	0.000834585	-0.323991	0.039	0.163	1
SEMA3D	0.000891257	-0.358384	0.078	0.221	1
SOCS3	0.000893689	-0.328197	0.388	0.578	1
TLN1	0.0009025	0.386594	0.553	0.458	1
BTN3A2	0.000940995	-0.312892	0.078	0.223	1
BTBD3	0.000959024	0.359758	0.184	0.086	1
KDR	0.000965433	0.385571	0.447	0.32	1
NDUFS8	0.00101612	-0.365167	0.117	0.27	1
POLB	0.00102884	-0.266935	0.049	0.182	1
DAP	0.00113921	-0.277027	0.049	0.178	1
MAL	0.00113978	-0.277584	0.262	0.46	1
MT-TL1	0.00115438	-0.303282	0.398	0.608	1
LIFR	0.00117684	0.4305	0.252	0.137	1
MYC	0.00121374	-0.322326	0.243	0.438	1
TES	0.0012165	-0.284589	0.117	0.276	1
MT-TG	0.00121976	-0.255021	0.029	0.145	1
ADAMTS1	0.00122463	-0.285692	0.291	0.485	1
RPS2	0.00124382	0.256942	0.913	0.888	1
MORF4L1	0.00125727	0.30739	0.757	0.797	1
CXCL1	0.00126353	-0.48759	0.078	0.217	1
PCSK1N	0.00126801	-0.29993	0.01	0.11	1
RAB31	0.0012897	0.328453	0.223	0.116	1
AFTPH	0.00133126	-0.318106	0.019	0.126	1
ITPRIP	0.00140828	-0.252977	0.068	0.207	1
SNHG9	0.00141548	-0.302123	0.078	0.218	1
RASD1	0.00144542	-0.335653	0.087	0.227	1
PDGFD	0.00150171	0.443239	0.175	0.083	1
FAM192A	0.00151234	0.362356	0.34	0.225	1
CLDN15	0.00151479	-0.296857	0.049	0.171	1
SLC5A3	0.0015405	-0.280934	0.01	0.107	1
DCAF7	0.00157935	-0.265846	0.049	0.172	1
RPL6	0.00158873	0.344065	0.786	0.793	1
RPL22	0.00159074	0.288351	0.68	0.666	1
EMC2	0.00161265	0.368781	0.252	0.149	1
PLAT	0.00162179	0.267614	0.718	0.651	1
RPS27A	0.00162332	0.260832	0.913	0.906	1
CTSD	0.00162412	-0.377518	0.165	0.32	1
LAP3	0.0016534	-0.27707	0.282	0.461	1
GRN	0.00165534	-0.279304	0.184	0.353	1
AC073861.1	0.00165609	0.277431	0.32	0.199	1
RAC1	0.00169554	0.262101	0.835	0.87	1
PAPSS2	0.00171595	0.27544	0.194	0.095	1
TMBIM1	0.00172277	-0.290118	0.146	0.304	1
HLA-DPB1	0.00172328	0.308239	0.748	0.661	1
TCEAL3	0.00173684	0.459294	0.35	0.237	1
REV3L	0.00174297	-0.276711	0.049	0.173	1
PLA2G16	0.00177679	-0.253027	0.184	0.354	1
TFAM	0.00181369	-0.304989	0.117	0.257	1
GGH	0.00181397	-0.278502	0.049	0.171	1
FOXC1	0.00182386	-0.315269	0.282	0.457	1
MCUR1	0.00183628	-0.279398	0.058	0.184	1
FAHD1	0.00186306	-0.318486	0.029	0.137	1
ALDH2	0.00188463	-0.339264	0.058	0.181	1
TULP4	0.0018911	-0.292663	0.01	0.104	1
ELF3	0.00191239	-0.325102	0.049	0.168	1
TSC22D1	0.00192773	0.362522	0.515	0.413	1
ZNF593	0.00192801	-0.254659	0.01	0.104	1
NDRG2	0.00196722	0.262299	0.175	0.083	1
RPL21P28	0.00196817	0.300798	0.408	0.285	1
ACBD3	0.00197087	-0.309136	0.155	0.312	1
ODC1	0.00198631	-0.306511	0.087	0.222	1
NKTR	0.00200346	-0.259743	0.136	0.302	1
ASAH1	0.00207432	-0.254192	0.175	0.353	1
TMA7	0.00209849	0.271346	0.65	0.57	1
PELO	0.00218164	-0.346775	0.078	0.203	1
EHD3	0.00218846	0.308212	0.243	0.128	1
TUBB4B	0.00220085	-0.281701	0.194	0.35	1
SLC3A1	0.00222772	-0.360753	0.039	0.15	1
FARP1	0.00226586	-0.296616	0.039	0.148	1
ADD1	0.0022666	0.336516	0.252	0.142	1
ZNF385D	0.00231146	-0.312518	0.078	0.207	1
KLF6	0.00243741	-0.286554	0.427	0.61	1
HRCT1	0.00245523	-0.326576	0.019	0.117	1
PSMA2	0.0024609	-0.289272	0.194	0.359	1
PRDX5	0.00250463	-0.309566	0.252	0.421	1
PIM3	0.00250886	-0.272017	0.146	0.306	1
SLC40A1	0.00253127	-0.263666	0.155	0.317	1
MYADM	0.00257964	-0.353963	0.136	0.281	1
SF3A3	0.00258718	0.318401	0.214	0.114	1
HNRNPA3P6	0.00261416	0.26574	0.107	0.041	1
KPNA2	0.00261636	0.359239	0.175	0.089	1
UBE2K	0.00265811	-0.362426	0.097	0.22	1
SOX4	0.00266624	-0.298515	0.417	0.617	1
UBE2L6	0.0026877	-0.259837	0.136	0.291	1
TPM1	0.00273512	0.356807	0.447	0.354	1
UACA	0.00288133	0.317604	0.65	0.588	1
DANCR	0.00290855	-0.257607	0.019	0.114	1
APLP2	0.00296466	0.28816	0.718	0.698	1
SRP14	0.00298194	0.710649	0.874	0.878	1
SUCLG1	0.00301528	-0.333586	0.495	0.648	1
SLC25A4	0.00303967	-0.26242	0.136	0.281	1
EIF5A	0.00306348	-0.26809	0.126	0.275	1
HSD17B11	0.00311665	0.354048	0.282	0.176	1
PDZK1IP1	0.00313666	-0.281943	0.126	0.264	1
FRG1CP	0.00313953	0.374765	0.204	0.113	1
CYFIP2	0.00319468	-0.306413	0.029	0.126	1
CISD1	0.00326014	-0.298516	0.107	0.241	1
AC024293.1	0.00329791	0.353654	0.301	0.198	1
FOLR1	0.00330889	-0.251167	0.019	0.114	1
NAT8	0.00335915	-0.338604	0.097	0.232	1
EGR2	0.0034337	-0.272112	0.029	0.128	1
RSAD2	0.00344182	-0.303794	0.039	0.142	1
ETS1	0.00345591	0.291872	0.34	0.221	1
MFGE8	0.00345793	-0.284259	0.039	0.144	1
SLCO2A1	0.00350488	0.315466	0.437	0.309	1
UBQLN1	0.00350504	-0.281609	0.068	0.184	1
EMX2	0.00350857	-0.292277	0.019	0.109	1
NUCB2	0.00355499	0.296148	0.728	0.701	1
STAT1	0.00359084	-0.282425	0.078	0.199	1
DUSP1	0.00366556	-0.280247	0.515	0.688	1
CYR61	0.00371219	-0.321353	0.204	0.362	1
PPP1R1A	0.00373136	-0.271108	0.029	0.127	1
PECAM1	0.00373565	0.253041	0.738	0.694	1
BRD7	0.00373976	0.344081	0.204	0.11	1
SNRNP25	0.00383658	0.279399	0.136	0.062	1
RALB	0.00386581	0.449977	0.369	0.263	1
EPB41L2	0.00387649	0.356393	0.359	0.254	1
CEP63	0.0039038	-0.288157	0.029	0.126	1
FILIP1	0.00402883	0.322377	0.117	0.049	1
PPDPF	0.0040323	-0.282156	0.35	0.534	1
TIAM1	0.00404605	0.340709	0.165	0.085	1
NID1	0.00408786	0.276259	0.107	0.042	1
FUBP1	0.00412244	-0.258242	0.136	0.273	1
DYNC1I2	0.00427145	0.375563	0.65	0.642	1
TCEAL2	0.00427998	0.42946	0.155	0.076	1
HSD17B10	0.00428324	-0.282715	0.019	0.108	1
TCERG1	0.00458958	-0.268337	0.087	0.203	1
PIAS1	0.00465456	0.343972	0.243	0.149	1
LTBP3	0.00468468	-0.258642	0.029	0.122	1
SUPT6H	0.00490872	0.333055	0.175	0.092	1
OSBPL1A	0.00499053	0.305785	0.282	0.178	1
DNAJB6	0.00509237	0.359401	0.379	0.281	1
CMBL	0.00516968	-0.436545	0.049	0.145	1
CLDN10	0.00530003	-0.371059	0.039	0.136	1
RAMP2	0.00535791	0.317008	0.689	0.625	1
CTTNBP2NL	0.00549763	0.344459	0.34	0.24	1
MTUS1	0.00559345	0.444202	0.427	0.329	1
AKR1A1	0.00566799	-0.307407	0.068	0.176	1
MRPS7	0.00591287	-0.258276	0.068	0.178	1
SLC22A2	0.00608799	-0.266634	0.049	0.148	1
TGFBR2	0.00616817	0.472166	0.553	0.487	1
TSPAN9	0.00618523	-0.26618	0.029	0.117	1
SYT11	0.00630822	0.288234	0.107	0.045	1
KDSR	0.00635289	-0.299596	0.146	0.27	1
RPL21P16	0.00652691	0.264739	0.165	0.086	1
NNMT	0.00656363	-0.334835	0.087	0.202	1
TMSB4XP4	0.00657196	0.343979	0.291	0.196	1
ANXA4	0.00666737	-0.25203	0.068	0.173	1
CRYZ	0.0067063	-0.265492	0.068	0.173	1
RBM5	0.00674217	-0.295201	0.049	0.145	1
SHISA5	0.00691116	-0.256209	0.126	0.25	1
CD109	0.00692976	0.317224	0.214	0.125	1
ATP6V0E1	0.00693831	-0.257777	0.417	0.57	1
CIR1	0.00712462	0.338275	0.379	0.285	1
HOXB5	0.00725578	0.320163	0.243	0.149	1
AKR1B1	0.00734759	-0.294138	0.233	0.383	1
BCL3	0.00754829	0.407908	0.252	0.168	1
RPS3AP26	0.00756078	0.273119	0.146	0.072	1
MUC1	0.00786653	-0.286559	0.058	0.158	1
GIMAP7	0.00790543	0.321667	0.718	0.675	1
MTCO3P12	0.00802372	0.293146	0.223	0.135	1
CES2	0.00812974	-0.276352	0.029	0.116	1
AC116533.1	0.00824857	0.265478	0.243	0.148	1
ADIRF	0.00851846	0.259909	0.796	0.756	1
RBP5	0.00852088	-0.316187	0.155	0.284	1
RPS27AP16	0.00894749	0.380947	0.175	0.099	1
PSMA3	0.00896955	-0.254156	0.194	0.33	1
EIF3A	0.00933026	0.279721	0.631	0.579	1
SEMA3G	0.00940906	0.353622	0.136	0.067	1
AHR	0.00956025	-0.259303	0.087	0.193	1
BMP2	0.00958432	-0.26271	0.058	0.155	1
HSP90AA2P	0.00967424	0.564823	0.359	0.285	1
CALB1	0.00977998	0.650819	0.126	0.06	1
EEF1D	0.0100236	0.311226	0.524	0.488	1
TMEM50A	0.0101409	0.311708	0.534	0.481	1
ATP6V1A	0.0102126	-0.269242	0.107	0.216	1
TM4SF1	0.0103297	0.305493	0.845	0.789	1
VAMP5	0.0104133	0.261944	0.602	0.579	1
MT1E	0.0106056	-0.399833	0.417	0.539	1
PTGIS	0.0108953	0.261899	0.184	0.105	1
TCIM	0.010953	-0.259833	0.466	0.62	1
TSC22D3	0.0112368	0.304081	0.427	0.329	1
SERPINH1	0.0116799	0.329343	0.369	0.288	1
MT1X	0.011784	-0.45004	0.583	0.652	1
HYAL2	0.0119946	0.345389	0.544	0.472	1
SLK	0.0121901	0.319707	0.699	0.657	1
NTN4	0.0122866	0.315062	0.272	0.181	1
MT-TM	0.0132226	-0.334091	0.204	0.335	1
DDX3Y	0.0133326	0.39896	0.301	0.223	1
ARHGAP5	0.0135698	-0.263292	0.184	0.309	1
DENND4C	0.0136464	0.275391	0.117	0.056	1
EIF3F	0.0139783	0.321982	0.32	0.234	1
FAM89B	0.0141374	0.322436	0.165	0.094	1
MT2P1	0.0142603	0.345175	0.184	0.11	1
HADHA	0.0144062	0.30415	0.466	0.388	1
GNAS	0.0145467	0.295041	0.689	0.703	1
DAAM1	0.0147543	-0.25919	0.097	0.202	1
HERC2P2	0.0148315	0.384703	0.117	0.058	1
THSD4	0.0149171	0.380073	0.126	0.064	1
ZNF704	0.0155441	0.40333	0.165	0.095	1
SHROOM4	0.0156183	0.281104	0.165	0.094	1
PTPRB	0.0156185	0.255438	0.573	0.529	1
RAI14	0.0157146	0.292657	0.223	0.141	1
TIPARP	0.0157173	-0.300652	0.184	0.303	1
SERINC1	0.0163782	0.377908	0.534	0.471	1
MYSM1	0.0164714	0.278742	0.175	0.1	1
SNAP23	0.0169847	0.329385	0.214	0.136	1
EFNB2	0.0170226	0.307675	0.359	0.266	1
CLDN5	0.0173528	0.734697	0.272	0.186	1
SMAD1	0.0179877	-0.258317	0.117	0.22	1
HSP90AB3P	0.0190567	0.466842	0.408	0.34	1
CPE	0.0200191	-0.274545	0.058	0.14	1
FXYD6	0.0204504	0.343646	0.282	0.199	1
YME1L1	0.0207009	0.383721	0.34	0.268	1
MT2A	0.0210901	-0.324224	0.903	0.902	1
APP	0.0225886	0.305129	0.757	0.809	1
ZMAT2	0.0231681	0.30133	0.359	0.279	1
TMEM258	0.0254603	0.315082	0.505	0.439	1
SBDS	0.0262437	0.263454	0.621	0.56	1
NDUFS4	0.0263408	0.302382	0.408	0.344	1
DUSP11	0.0271245	0.256501	0.184	0.116	1
NPM1P39	0.0275777	0.276502	0.136	0.077	1
MORF4L1P1	0.0276386	0.365312	0.291	0.218	1
GATM	0.0276962	-0.321984	0.146	0.255	1
CXCL12	0.0284066	0.761061	0.252	0.176	1
MITD1	0.0284582	0.263983	0.155	0.092	1
ACAA2	0.0287005	-0.294013	0.136	0.228	1
FNBP1L	0.0290932	0.317177	0.35	0.279	1
KLF9	0.0294426	0.313618	0.485	0.438	1
RRAS	0.0302259	0.292823	0.35	0.271	1
CCL23	0.0309955	0.423582	0.146	0.086	1
DCXR	0.0313298	-0.335243	0.136	0.237	1
LMO4	0.0314788	0.282358	0.34	0.266	1
RAB8A	0.0316117	0.251879	0.184	0.119	1
BBOX1	0.0316951	-0.297643	0.049	0.118	1
POLR2B	0.0321121	0.254179	0.243	0.167	1
TSPAN7	0.0321656	0.450791	0.35	0.277	1
RFC1	0.0322648	-0.264795	0.34	0.454	1
MRPS28	0.0325712	0.258848	0.126	0.071	1
CUL5	0.0327038	0.286047	0.282	0.208	1
BAZ1B	0.0327404	0.271148	0.35	0.28	1
UNC45A	0.0331527	0.295399	0.136	0.078	1
ARPC5	0.033264	0.314428	0.388	0.308	1
LEPR	0.0343334	0.331177	0.136	0.08	1
RPL14P1	0.0346718	0.337369	0.155	0.095	1
SLFN11	0.0351081	0.311063	0.126	0.072	1
SOST	0.035543	0.373115	0.223	0.142	1
SH3BGRL	0.0356624	0.422241	0.398	0.35	1
PARVA	0.0364616	0.327258	0.223	0.155	1
ANGPT2	0.0365799	-0.356441	0.078	0.154	1
SMC4	0.0367085	0.353797	0.291	0.22	1
NOP53	0.0378478	0.333812	0.33	0.266	1
RPL18AP3	0.0393636	0.278763	0.175	0.114	1
RAB13	0.0394731	0.312567	0.456	0.401	1
GFOD1	0.0400537	0.283301	0.126	0.072	1
SPTBN1	0.0409654	0.260948	0.689	0.662	1
CAVIN1	0.0421286	0.363389	0.748	0.748	1
CEP350	0.0424166	0.272043	0.398	0.335	1
GOLIM4	0.042466	0.264763	0.369	0.304	1
PROS1	0.0428572	0.255883	0.146	0.089	1
DST	0.0429744	0.283625	0.282	0.216	1
STX2	0.0458734	0.304051	0.155	0.099	1
DYNLT3	0.046514	0.342568	0.252	0.187	1
PPP4C	0.0471718	0.303474	0.175	0.117	1
YWHAH	0.0474509	0.323905	0.359	0.299	1
ALDOB	0.0497979	-0.796417	0.155	0.25	1
LMCD1	0.0510097	0.420407	0.204	0.15	1
HSPD1P1	0.053193	0.27309	0.117	0.068	1
EAPP	0.0572009	0.342658	0.32	0.261	1
INSR	0.0577146	0.345437	0.214	0.153	1
PTMAP5	0.0607602	0.256004	0.485	0.46	1
PRKX	0.0612996	0.259631	0.126	0.076	1
TNFAIP3	0.0640524	-0.307741	0.146	0.227	1
SEC14L1	0.0666343	0.446804	0.515	0.522	1
SERPINB9	0.0681443	0.252746	0.126	0.078	1
TMEM173	0.0699852	0.266539	0.35	0.299	1
AFDN	0.071192	0.377237	0.223	0.169	1
PTPN12	0.0728715	0.27602	0.33	0.28	1
COL4A3BP	0.073021	0.268948	0.272	0.214	1
C11orf96	0.0759348	0.329646	0.165	0.11	1
MBNL2	0.0767434	0.363703	0.282	0.235	1
ASNSD1	0.0793744	0.272252	0.214	0.154	1
PHPT1	0.0806569	0.256292	0.262	0.202	1
2022-09-10	0.0829325	0.311586	0.33	0.285	1
CTGF	0.0829749	0.276332	0.495	0.448	1
IL32	0.0832228	0.312251	0.408	0.376	1
TAOK1	0.0849069	-1.81573	0.184	0.276	1
UBE2S	0.0854385	0.286165	0.126	0.081	1
NOP58	0.0859053	0.331146	0.408	0.372	1
FRG1HP	0.0860285	0.291964	0.262	0.214	1
RBM22	0.0879915	0.293547	0.233	0.185	1
THAP5	0.0881674	0.254212	0.184	0.135	1
APOE	0.0892266	0.299986	0.175	0.122	1
CDH5	0.090688	0.310055	0.301	0.243	1
ZC3HAV1	0.0908767	0.311915	0.272	0.221	1
DDX18	0.0909795	0.292489	0.447	0.416	1
C1orf115	0.093191	0.424798	0.311	0.289	1
EIF3E	0.0947245	0.30013	0.34	0.298	1
AC034236.1	0.0951578	0.284148	0.233	0.178	1
SLC44A1	0.0999013	0.250414	0.262	0.207	1
RPL6P27	0.100374	0.261292	0.262	0.211	1
RIDA	0.101929	-0.265356	0.058	0.109	1
TXNDC12	0.103321	0.281321	0.223	0.173	1
MESD	0.103982	0.306295	0.398	0.356	1
ITM2C	0.104918	-0.315516	0.165	0.232	1
MYCT1	0.105588	0.266207	0.311	0.263	1
TPST2	0.108117	0.294325	0.204	0.155	1
PHF3	0.109411	0.310922	0.408	0.372	1
S100A13	0.111046	0.330387	0.33	0.298	1
FAM177A1	0.113784	0.256072	0.417	0.386	1
MYLK	0.114481	0.284896	0.34	0.303	1
NCKAP1	0.115163	0.271929	0.223	0.173	1
RCN2	0.116874	0.258111	0.194	0.144	1
C12orf57	0.118567	0.28411	0.417	0.393	1
PAIP2	0.120115	0.294163	0.291	0.253	1
ACSL3	0.124473	0.297521	0.223	0.18	1
RBP7	0.124511	0.529743	0.282	0.231	1
HECW2	0.127955	0.255229	0.107	0.068	1
LMNA	0.129353	0.318223	0.398	0.37	1
HIRIP3	0.129653	0.276325	0.126	0.085	1
CNOT1	0.133514	0.265744	0.117	0.078	1
UFL1	0.13587	0.283561	0.194	0.154	1
SERPINE2	0.137887	0.328415	0.165	0.118	1
MGST2	0.138965	0.287054	0.35	0.329	1
SELENOK	0.139308	0.279281	0.505	0.51	1
LHFPL6	0.140059	0.288972	0.243	0.202	1
GTF2H1	0.140442	0.26564	0.146	0.104	1
C8orf33	0.141307	0.296312	0.223	0.181	1
C12orf65	0.144533	0.325675	0.223	0.181	1
UBE2D2	0.14539	0.304619	0.291	0.253	1
MT1H	0.147973	-0.34298	0.175	0.249	1
HIP1	0.148035	0.258627	0.252	0.213	1
DICER1	0.148638	0.308844	0.175	0.131	1
IFNGR1	0.149843	0.279658	0.243	0.198	1
TMEM14C	0.150551	0.264646	0.369	0.339	1
CXCL10	0.158591	0.260935	0.058	0.105	1
ZNHIT1	0.159821	0.257343	0.388	0.358	1
C6orf62	0.16307	0.302496	0.233	0.198	1
DNAJA1	0.1642	0.429087	0.825	0.818	1
KIAA1109	0.166834	0.343746	0.262	0.226	1
FDPS	0.167861	0.255256	0.291	0.254	1
TNFAIP1	0.168622	0.310845	0.136	0.1	1
NEDD9	0.182815	0.29368	0.33	0.297	1
DDX1	0.183025	0.260868	0.291	0.245	1
ANAPC11	0.183405	0.2573	0.408	0.365	1
SCOC	0.187746	0.250258	0.194	0.155	1
CEBPD	0.18885	0.749753	0.583	0.65	1
EMC7	0.192379	0.28483	0.243	0.204	1
ETF1	0.194363	0.258835	0.155	0.118	1
CASC3	0.197755	0.315002	0.204	0.163	1
SMIM4	0.205537	0.254009	0.155	0.121	1
HNRNPU	0.206675	0.268004	0.544	0.569	1
GINM1	0.207772	0.334693	0.417	0.425	1
TMEM109	0.208735	0.312976	0.282	0.245	1
SNW1	0.208977	0.321171	0.34	0.326	1
FGD6	0.213783	0.252818	0.117	0.083	1
MMADHC	0.228051	0.260148	0.252	0.221	1
TOX4	0.242823	0.25379	0.243	0.211	1
REEP3	0.248264	0.270035	0.252	0.225	1
ACKR1	0.253737	-0.381006	0.184	0.232	1
GLUL	0.256873	0.361277	0.369	0.352	1
GSN	0.258654	0.270035	0.534	0.569	1
NFKBIZ	0.261512	0.418218	0.398	0.61	1
CNTRL	0.265424	0.250742	0.107	0.08	1
ENPP2	0.266596	0.681323	0.165	0.139	1
IKBIP	0.272941	0.258176	0.262	0.223	1
YBX3	0.276128	0.27537	0.524	0.566	1
UBE2D3	0.291288	0.260394	0.505	0.534	1
ALDH6A1	0.304952	-0.250396	0.184	0.237	1
PPIG	0.316777	0.298486	0.35	0.357	1
CD93	0.323612	0.269877	0.291	0.276	1
CHORDC1	0.326057	0.300647	0.35	0.35	1
SYNE1	0.329818	0.399738	0.379	0.384	1
CCNY	0.3301	0.278261	0.369	0.367	1
RNF168	0.351353	0.263059	0.223	0.209	1
ZNF302	0.395586	0.364549	0.117	0.096	1
CCND1	0.420484	0.256269	0.369	0.366	1
GON4L	0.428618	0.258538	0.126	0.105	1
SMCHD1	0.459546	0.287952	0.233	0.217	1
DNAJB1	0.470326	0.317893	0.515	0.701	1
CFAP20	0.490264	0.268492	0.184	0.173	1
HSPD1	0.510253	0.288997	0.544	0.647	1
HSPH1	0.511748	0.439992	0.505	0.551	1
CAV1	0.56588	0.452545	0.311	0.335	1
PPA1	0.571274	0.258123	0.272	0.276	1
SVIP	0.602968	0.273494	0.272	0.275	1
ICAM1	0.604997	0.363196	0.476	0.531	1
HSPA8	0.61973	0.275417	0.67	0.768	1
TSPO	0.640392	0.255021	0.447	0.494	1
FCN3	0.672647	-0.358217	0.175	0.186	1
HAS2	0.685148	0.25936	0.117	0.11	1
BDP1	0.761345	0.258407	0.33	0.362	1
TMEM160	0.77078	0.287249	0.194	0.199	1
SRA1	0.903522	0.274605	0.097	0.107	1
FAM96B	0.916786	0.280019	0.252	0.284	1
ING2	0.94761	0.264484	0.117	0.127	1
SH3GLB1	0.9739	0.280183	0.398	0.427	1
PALMD	0.980309	0.355509	0.272	0.312	1

## Sheet: MES
gene_id	p_val	avg_logFC	pct.1	pct.2	p_val_adj
AL450405.1	3.23312e-08	0.790281	0.333	0.017	0.000764278
HMGB1P5	1.28007e-06	1.11984	0.714	0.325	0.0302596
C21orf33	1.41924e-06	0.587746	0.19	0	0.0335493
PDIA3	1.4909e-05	0.609509	1	0.9	0.352433
SLC45A1	3.20458e-05	0.423365	0.143	0	0.75753
AL356599.1	3.20458e-05	0.371312	0.143	0	0.75753
SLC2A9	3.20458e-05	0.339787	0.143	0	0.75753
PRORSD1P	3.20458e-05	0.328498	0.143	0	0.75753
CRIM1	4.97604e-05	0.824446	0.905	0.683	1
BX571818.1	5.57203e-05	0.834752	0.762	0.458	1
TMEM150C	5.81962e-05	0.780263	0.381	0.083	1
PAWR	7.53258e-05	0.725627	0.81	0.442	1
HIST1H4C	7.72905e-05	0.617404	1	0.933	1
PTPRO	8.80076e-05	0.749656	0.238	0.025	1
CD24	9.12271e-05	-0.893281	0.286	0.8	1
OST4	0.000105405	-0.844277	0.381	0.817	1
HMGB1	0.000113395	0.626885	1	0.933	1
HSP90AA1	0.000124564	-0.927897	0.81	0.958	1
IFITM3	0.000157726	0.519107	0.952	0.983	1
FLG	0.000158703	0.573765	0.238	0.025	1
RPL41	0.000223879	0.64852	0.81	0.725	1
SIK2	0.000229384	0.535675	0.19	0.017	1
GADD45A	0.000241708	-1.03183	0.19	0.642	1
MAML2	0.000256247	0.638751	0.238	0.033	1
RHEX	0.000268881	0.664713	0.286	0.05	1
MAMDC2	0.000308955	0.546817	0.286	0.05	1
PTN	0.000316258	-1.11745	0	0.425	1
ANAPC5	0.000332714	0.858281	0.571	0.242	1
FBXO11	0.00035166	0.559052	0.238	0.033	1
MT-ND3	0.000356858	-0.578376	1	1	1
AC145124.1	0.00041098	0.524415	0.238	0.033	1
SQSTM1	0.000418663	-0.873827	0.238	0.642	1
TMSB10	0.00052793	-0.649421	0.714	0.983	1
IFI27	0.000554709	-1.51418	0	0.4	1
DCN	0.00059698	2.79669	0.143	0.008	1
MREG	0.00059698	0.356773	0.143	0.008	1
AC116050.1	0.000642877	0.568368	0.143	0.008	1
PDGFD	0.000664509	0.531929	0.286	0.058	1
MT1XP1	0.00069204	0.376412	0.143	0.008	1
CLIC5	0.000716305	0.697318	0.714	0.4	1
MTDH	0.000729869	0.727558	0.714	0.467	1
LGALS3BP	0.000782735	-0.709502	0.048	0.475	1
DDC	0.00078876	0.608645	0.381	0.108	1
GAPDH	0.000887406	-0.578804	0.667	0.917	1
MBD4	0.000932923	0.743163	0.524	0.225	1
BST2	0.000949391	-0.840017	0.095	0.492	1
LINC01184	0.000959407	0.613866	0.333	0.083	1
UGT2A3	0.00104955	0.549273	0.286	0.058	1
MT-RNR1	0.00112445	-0.400267	1	1	1
LSM12	0.00130196	0.386996	0.19	0.025	1
HMGN2	0.00135207	0.423531	0.857	0.667	1
PKM	0.00137193	-0.799142	0.381	0.725	1
RPLP0	0.00149127	-0.456078	0.857	0.983	1
HLA-DRB1	0.00160721	-0.870612	0	0.35	1
CNDP2	0.00173537	0.635635	0.619	0.308	1
CD74	0.00176033	-0.99398	0.286	0.6	1
IER3	0.00181563	-1.07503	0.333	0.633	1
MSH6	0.00187761	0.616472	0.381	0.133	1
MTATP8P2	0.001905	-0.890604	0	0.342	1
C8orf88	0.001972	0.59067	0.238	0.05	1
ATP1A1	0.00208675	-0.730144	0.19	0.608	1
FBXO3	0.00214409	0.739914	0.238	0.05	1
CTSC	0.00214626	-0.657678	0.667	0.875	1
LRP10	0.00219875	0.658962	0.476	0.208	1
EGFR	0.00227766	0.619658	0.286	0.075	1
PACSIN2	0.00232985	0.55568	0.238	0.05	1
RPL5	0.00248021	-0.361957	0.952	1	1
MYSM1	0.00262859	0.575324	0.286	0.075	1
APOL2	0.00263623	0.511209	0.238	0.05	1
MTATP6P1	0.00282039	0.518739	1	0.883	1
SPP1	0.00285134	-0.65315	0.333	0.667	1
NDUFS2	0.00285913	-0.678489	0.095	0.433	1
NSMF	0.00286049	0.591361	0.238	0.05	1
USO1	0.00296513	-0.733919	0.048	0.375	1
FOXC1	0.00300968	0.610875	0.81	0.683	1
ZFP36	0.00309305	-0.619043	0.143	0.533	1
NDUFAF8	0.00313506	-0.63861	0	0.317	1
PET100	0.00320253	0.68104	0.429	0.167	1
ID4	0.00336206	0.280601	0.238	0.05	1
CCL28	0.00336366	0.622511	0.286	0.075	1
SIPA1L2	0.00336856	0.668008	0.476	0.233	1
NOXA1	0.00344612	0.539269	0.19	0.033	1
CDK17	0.00351254	0.381619	0.143	0.017	1
CEP350	0.00360156	0.715926	0.524	0.258	1
RBM8B	0.00360949	0.397995	0.19	0.033	1
DCPS	0.00364178	0.344109	0.238	0.05	1
NPR3	0.0036688	0.71886	0.714	0.508	1
OCLN	0.00372164	0.398791	0.143	0.017	1
ZNF563	0.00372164	0.256829	0.143	0.017	1
AL035458.1	0.0038634	0.484344	0.286	0.075	1
BDH2P1	0.003942	0.403131	0.143	0.017	1
TTC28-AS1	0.003942	0.29759	0.143	0.017	1
SPCS2P4	0.00395752	0.456543	0.19	0.033	1
CEP19	0.00417415	0.443325	0.143	0.017	1
YIPF5	0.00432887	-0.556786	0	0.3	1
TUBB2A	0.00432887	-0.589411	0	0.3	1
ARAF	0.00433577	0.460466	0.19	0.033	1
FOS	0.00440899	-0.560103	0.429	0.708	1
TOMM7	0.0044277	-0.470011	0.381	0.825	1
RPLP1	0.00450517	-0.325559	1	1	1
HDAC8	0.00453692	0.294596	0.19	0.033	1
C1orf109	0.00465626	0.490865	0.238	0.058	1
SMCHD1	0.00473258	0.55778	0.429	0.183	1
NINJ1	0.00473624	-0.610024	0.048	0.367	1
RAN	0.00474337	-0.697775	0.333	0.608	1
BRWD1	0.00491495	0.656595	0.381	0.15	1
RPS4X	0.00492663	-0.523501	0.571	0.883	1
SDCBP	0.00497126	-0.649538	0.095	0.425	1
CNPY2	0.00498749	0.705594	0.571	0.333	1
JPX	0.00507296	-0.551041	0	0.292	1
GYPC	0.00507296	-0.638609	0	0.292	1
MAGOH	0.00507296	-0.650528	0	0.292	1
NREP	0.00507296	-0.710425	0	0.292	1
RGS5	0.00538452	-0.945515	0.143	0.483	1
ICAM1	0.0055383	-1.14424	0.095	0.383	1
ATP6V1D	0.00554321	0.397901	0.762	0.617	1
ZBTB16	0.0056044	0.525116	0.238	0.058	1
MT2P1	0.00567182	0.840889	0.381	0.158	1
USP27X	0.00588059	0.538413	0.286	0.092	1
CINP	0.005912	0.552588	0.381	0.15	1
MTRNR2L1	0.00593443	-0.658336	0	0.283	1
RPS10	0.00633362	-0.488518	0.19	0.533	1
ADGRG1	0.00637443	-0.542657	0.238	0.6	1
ODC1	0.00643317	-0.682826	0.048	0.35	1
PMAIP1	0.00643326	-0.766802	0.048	0.35	1
CEP295	0.00647567	0.879222	0.381	0.142	1
TMEM242	0.00647567	0.548351	0.381	0.142	1
HIPK2	0.00662772	0.676993	0.81	0.633	1
PLCL1	0.00665948	0.577315	0.286	0.092	1
ITM2C	0.00682246	-0.645603	0.381	0.725	1
MRPS11	0.00738816	0.461153	0.333	0.117	1
CCT8	0.00740796	-0.5445	0.095	0.383	1
PTGDS	0.00754552	-1.0348	0.238	0.558	1
SNX2	0.00761475	0.88523	0.476	0.25	1
TAX1BP1	0.00786822	0.390764	0.905	0.8	1
PTMAP2	0.00793346	0.430226	0.714	0.467	1
MDH2	0.00799598	-0.524215	0.143	0.467	1
RPLP2	0.00806362	-0.321421	0.952	0.967	1
KLK5	0.00808021	-0.613593	0	0.267	1
XRCC6	0.00812463	-0.573885	0.048	0.325	1
CXCL2	0.00819044	-1.10584	0.143	0.442	1
MLEC	0.00827818	-0.563275	0.095	0.417	1
MTCO3P12	0.00836018	0.588907	0.476	0.242	1
SDC2	0.00853431	-0.590074	0.238	0.55	1
AC016739.1	0.00857334	0.666741	0.619	0.492	1
HSPA8	0.00868606	-0.643661	0.524	0.817	1
MANEA	0.00868853	0.385085	0.19	0.042	1
GLB1	0.00882392	-0.592941	0.048	0.317	1
ATP2B4	0.00896358	0.561549	0.238	0.067	1
POLR2B	0.00904263	0.541546	0.476	0.25	1
NEMF	0.00904263	-0.599057	0.048	0.325	1
CCDC34	0.00904349	0.378508	0.19	0.042	1
SMIM8	0.00904349	0.376704	0.19	0.042	1
SNHG10	0.00904349	0.311613	0.19	0.042	1
RF00004	0.00941135	0.359295	0.19	0.042	1
RPS2P5	0.00941135	0.341163	0.19	0.042	1
ACTG1	0.00954513	-0.466243	0.905	0.933	1
PTTG1IP	0.00956359	0.483829	0.952	0.858	1
PGRMC2	0.00963177	-0.607347	0.095	0.383	1
PSMA3	0.00973384	-0.604584	0.143	0.442	1
CALM2	0.010135	0.36815	0.952	0.975	1
CHD3	0.0101681	0.502257	0.286	0.092	1
ALDH6A1	0.0102085	-0.593732	0.048	0.308	1
SOD2	0.0106496	-0.481024	0.19	0.517	1
POLR1D	0.0106789	-0.47452	0.048	0.342	1
MRPL11	0.0107149	0.568459	0.333	0.133	1
PSME2	0.0108974	-0.611012	0.143	0.417	1
TBC1D15	0.0109303	-0.552879	0	0.25	1
ZFAND5	0.0110818	-0.52544	0.095	0.417	1
DANCR	0.0111159	-0.524749	0.048	0.308	1
NTHL1	0.0113197	0.371449	0.238	0.067	1
ATF3	0.011465	-0.725706	0.286	0.567	1
DDX21	0.0115368	-0.702022	0.143	0.417	1
ARHGEF37	0.0115647	0.391716	0.143	0.025	1
CTTNBP2	0.0115838	0.527358	0.429	0.2	1
RPL13P12	0.0116135	0.637736	0.571	0.375	1
PAIP2	0.0116982	0.649222	0.524	0.333	1
UBL5	0.0117533	-0.39646	0.571	0.875	1
FOSB	0.011943	-0.748712	0.095	0.35	1
TARS	0.0119846	0.70972	0.476	0.3	1
GOLGB1	0.012023	0.538622	0.762	0.683	1
ATF4	0.0120696	-0.600782	0.19	0.483	1
LAMTOR3	0.0120709	-0.419624	0.048	0.342	1
TRAM2	0.0121811	0.589236	0.333	0.133	1
KIF5B	0.0122252	-0.32101	0.429	0.692	1
RHOC	0.0122653	-0.44655	0.19	0.525	1
FILIP1L	0.0123022	-0.606287	0.048	0.3	1
ACTN1	0.0126527	-0.521137	0.143	0.442	1
ADIPOR1	0.012683	-0.439271	0	0.242	1
DYNLT3	0.0126831	0.74004	0.381	0.175	1
PPP1R10	0.0126831	-0.505527	0	0.242	1
SLC25A20	0.0127012	0.317447	0.143	0.025	1
RPL9P9	0.0127326	0.564059	0.619	0.442	1
SAT1	0.0130442	-0.667799	0.476	0.742	1
CFL1P1	0.0133057	0.401264	0.143	0.025	1
REC8	0.0133057	0.35671	0.143	0.025	1
TUBGCP4	0.0133057	0.317766	0.143	0.025	1
MGAT5	0.0133057	0.274385	0.143	0.025	1
NDUFS8	0.013326	-0.62347	0.238	0.5	1
PRKCI	0.0134124	0.563308	0.714	0.525	1
ATP5F1C	0.0138315	0.463686	0.81	0.617	1
IL15	0.0139392	0.526493	0.286	0.108	1
RPS26	0.0140283	-0.405602	0.762	0.925	1
ZFYVE21	0.0141731	0.530743	0.333	0.133	1
HBEGF	0.0141754	-0.786058	0.143	0.417	1
TIMM10	0.0142826	-0.534191	0.048	0.308	1
ITGA9-AS1	0.0143059	0.550519	0.238	0.075	1
MAP1LC3B	0.0143947	-0.652629	0.381	0.608	1
MALAT1	0.0144188	-0.403297	1	1	1
CXCL8	0.0144847	-1.97073	0.048	0.292	1
MERTK	0.0145915	0.262302	0.143	0.025	1
MT-ND2	0.0148887	-0.372033	1	1	1
NISCH	0.0152745	0.251751	0.143	0.025	1
MLLT3	0.0154357	0.638538	0.286	0.1	1
FRMD4B	0.0155413	0.479366	0.429	0.208	1
RPS7P10	0.0155613	0.715201	0.333	0.142	1
ATP5ME	0.0156985	-0.39955	0.476	0.817	1
ERO1B	0.015784	0.55663	0.19	0.05	1
SNORD3A	0.0158041	0.746702	0.524	0.333	1
UQCRQ	0.0158935	-0.426164	0.714	0.858	1
MT-ND4L	0.0159633	0.470788	0.952	0.908	1
DNAJA1	0.0159876	-0.470267	0.429	0.75	1
XPC	0.0159959	0.688489	0.619	0.392	1
NTN4	0.0160743	0.584842	0.429	0.225	1
SSRP1	0.0161337	0.364437	0.667	0.533	1
SPARC	0.0164578	-0.298066	0.762	0.925	1
COTL1	0.0166728	-0.573255	0.048	0.283	1
ISG15	0.0166728	-0.731006	0.048	0.283	1
HSPB8	0.0167178	-0.523388	0.143	0.408	1
HSPA1A	0.0168791	-0.837649	0.524	0.742	1
PSMB2	0.0169773	-0.394092	0.095	0.4	1
POLR2H	0.0170018	-0.386339	0	0.225	1
TRAPPC6A	0.0170018	-0.415793	0	0.225	1
COL6A1	0.0170018	-0.435454	0	0.225	1
CHI3L1	0.0170018	-0.541843	0	0.225	1
PTX3	0.0170018	-1.39282	0	0.225	1
SYPL1	0.0170105	-0.515188	0.143	0.4	1
UBC	0.0170432	-0.42464	0.571	0.825	1
DUSP1	0.0171129	-0.634564	0.381	0.658	1
TIMP1	0.0173147	-0.548939	0.571	0.825	1
PAXIP1-AS2	0.0175568	0.364692	0.19	0.05	1
DENR	0.0175943	0.46711	0.619	0.433	1
BUD23	0.0176161	-0.441497	0.095	0.367	1
PLCE1	0.0177221	0.442	0.238	0.075	1
AL009174.1	0.0177221	0.43452	0.238	0.075	1
FHL1	0.0178203	0.488925	0.524	0.308	1
TMEM179B	0.0179676	-0.545849	0.143	0.4	1
GSPT1	0.0180062	0.439119	0.429	0.208	1
RPL29	0.0180637	-0.429202	0.571	0.858	1
CLTC	0.0181127	-0.488551	0.048	0.283	1
TUBA1C	0.01816	-0.688592	0.19	0.433	1
COX4I1	0.0182367	-0.409045	0.571	0.817	1
NSRP1	0.0182431	-0.624637	0.19	0.442	1
KLF10	0.0190462	-0.79405	0.19	0.425	1
HP1BP3	0.0191338	0.58384	0.857	0.792	1
PPCS	0.0192045	0.4154	0.667	0.492	1
PNN	0.019356	-0.312321	0.19	0.5	1
ZNF791	0.0195019	0.383856	0.19	0.05	1
HEXA	0.0196429	-0.40402	0	0.217	1
AC026403.1	0.0196432	-0.362659	0	0.217	1
IFT52	0.0196432	-0.434144	0	0.217	1
MEST	0.0196432	-0.512216	0	0.217	1
GBP1	0.0196432	-0.598857	0	0.217	1
CLDN10	0.0196432	-0.611847	0	0.217	1
WFDC2	0.0197103	-0.516738	0.19	0.467	1
PTPRN2	0.0199793	0.328356	0.238	0.075	1
GPX1	0.0201815	-0.434674	0.476	0.725	1
TMX3	0.0201908	0.306261	0.19	0.05	1
MT-TP	0.0203593	-0.602976	0.571	0.842	1
MALSU1	0.0203851	-0.516269	0.048	0.275	1
ST6GAL1	0.0203851	-0.617299	0.048	0.275	1
C11orf54	0.0205493	0.634112	0.762	0.642	1
MT-TE	0.0208883	-0.598349	0.619	0.842	1
RAI14	0.0208928	-0.608555	0.19	0.433	1
RPL19	0.0209946	-0.337308	0.81	0.95	1
RBMX	0.0210601	-0.482545	0.333	0.625	1
CXCL1	0.0211854	-0.940683	0.286	0.558	1
ZBTB8A	0.0211987	0.302398	0.238	0.075	1
SRI	0.0213141	0.645477	0.714	0.683	1
EI24	0.0214149	-0.390866	0.143	0.425	1
HNRNPA2B1	0.021575	0.307051	0.857	0.742	1
DDIT4L	0.0216326	0.257082	0.19	0.05	1
PLK2	0.0217989	-0.515734	0.048	0.292	1
KLHDC2	0.0222323	0.403108	0.333	0.142	1
PFKP	0.0226647	-0.390355	0	0.208	1
PSMC5	0.0226826	-0.444702	0.048	0.292	1
ESD	0.0227965	-0.483629	0.333	0.625	1
PSMB7	0.0228776	-0.345546	0.143	0.433	1
PMF1	0.0229997	0.426783	0.286	0.108	1
RPS8	0.0230223	-0.349165	0.762	0.983	1
OGFRL1	0.0231361	-0.414401	0.048	0.292	1
PDE6B	0.0233951	0.456366	0.238	0.083	1
TPR	0.0234029	-0.372168	0.333	0.683	1
RPL21P16	0.0237159	0.472528	0.381	0.183	1
TRIAP1	0.0240644	0.542911	0.238	0.083	1
UBE2I	0.0240666	-0.423513	0.048	0.292	1
KDELR2	0.0241063	-0.455605	0.095	0.367	1
SPON2	0.0241568	-0.617107	0.19	0.467	1
EPB41L4A-AS1	0.0244665	-0.443699	0.048	0.275	1
H2AFY	0.0247693	-0.463408	0.143	0.392	1
GSTO1	0.0247693	-0.493862	0.143	0.392	1
USP14	0.024856	-0.505727	0.048	0.267	1
CLDN1	0.0250823	-0.638484	0.476	0.717	1
YWHAZ	0.0250872	0.511678	0.762	0.608	1
SMIM37	0.0255232	-0.419482	0.048	0.292	1
LACTB2	0.0255232	-0.446298	0.048	0.292	1
SH3KBP1	0.0256625	-0.476126	0.19	0.433	1
FUNDC2	0.0258788	-0.462988	0.048	0.267	1
PSMD1	0.0260238	-0.412049	0.048	0.283	1
MT-TY	0.0261174	-0.422143	0	0.2	1
EIF4E	0.0261174	-0.431241	0	0.2	1
C1orf198	0.0261174	-0.441291	0	0.2	1
FN1	0.0261174	-0.547556	0	0.2	1
COL4A2	0.0261535	-0.522173	0.095	0.342	1
KIAA1109	0.0262496	0.509461	0.333	0.15	1
MT-TS2	0.0264896	-0.333418	0.095	0.358	1
KAT7	0.0266557	0.50466	0.19	0.058	1
RFX1	0.0266557	0.455996	0.19	0.058	1
SASH1	0.0267178	0.478708	0.333	0.142	1
CAVIN3	0.0267953	-0.577172	0.048	0.258	1
CDS2	0.0269103	0.473725	0.238	0.083	1
MT1H	0.0270265	-0.75084	0.048	0.275	1
ARMC1	0.0271198	0.376233	0.286	0.117	1
GNL3L	0.027258	0.402727	0.143	0.033	1
STXBP3	0.0275654	0.409809	0.429	0.208	1
TM4SF1	0.0277924	-0.57215	0.238	0.467	1
FAM13B	0.0278995	0.531897	0.381	0.2	1
GRPEL1	0.0278995	-0.44899	0.048	0.258	1
MRPL54	0.0278995	-0.453734	0.048	0.258	1
CLDN4	0.0279521	-0.46862	0.095	0.358	1
SLC25A1	0.0280549	0.451178	0.429	0.233	1
METTL5	0.028062	-0.447982	0.095	0.308	1
ENAH	0.0281696	-0.465428	0.095	0.325	1
MTRR	0.0283493	0.378519	0.143	0.033	1
PPWD1	0.0284391	0.407927	0.238	0.083	1
INSR	0.0284391	0.365657	0.238	0.083	1
CYP2U1	0.0284391	0.293015	0.238	0.083	1
MRPS31	0.0286932	0.3577	0.429	0.217	1
MRPL27	0.0288588	-0.507307	0.19	0.433	1
HERPUD1	0.0291084	-0.532209	0.286	0.542	1
CDK2AP2	0.0294217	-0.456573	0.143	0.4	1
RPL6P27	0.0294481	0.479649	0.571	0.4	1
KANSL1	0.0294781	0.323491	0.143	0.033	1
UHMK1	0.0298853	0.597857	0.286	0.117	1
MYADM	0.029931	-0.549711	0.19	0.467	1
RAC1P2	0.0300421	0.442481	0.238	0.083	1
DUSP14	0.0300594	-0.335483	0	0.192	1
UGDH	0.0300594	-0.344174	0	0.192	1
BECN1	0.0300594	-0.364159	0	0.192	1
ARSD	0.0300594	-0.365036	0	0.192	1
PSMD3	0.0300594	-0.375972	0	0.192	1
PARP9	0.0300594	-0.387183	0	0.192	1
SCG5	0.0300594	-0.387955	0	0.192	1
TMEM107	0.0300594	-0.392088	0	0.192	1
DRG1	0.0300594	-0.40384	0	0.192	1
SWI5	0.0300594	-0.472599	0	0.192	1
BRD2	0.0301288	-0.405743	0.238	0.525	1
EPC1	0.0301355	-0.446873	0.095	0.35	1
BTG2	0.0302869	-0.448598	0.095	0.333	1
GNG7	0.0306454	0.293465	0.143	0.033	1
RFK	0.0307971	-0.539594	0.095	0.308	1
IER2	0.0308143	-0.600488	0.429	0.683	1
ROCK2	0.0309182	0.619188	0.476	0.3	1
ZBED2	0.0312196	0.28716	0.19	0.058	1
GABARAPL2	0.0312258	0.53557	0.667	0.583	1
TES	0.0312758	0.67691	0.429	0.242	1
RPL41P5	0.0313567	0.405182	0.286	0.117	1
ENOX2	0.031596	0.498245	0.381	0.192	1
DNAJB1	0.0316134	-0.73809	0.333	0.575	1
TCF4	0.0318521	0.273927	0.143	0.033	1
TOMM70	0.0321155	0.438232	0.286	0.117	1
GNPDA2	0.0322088	0.346062	0.19	0.058	1
CHID1	0.0323288	0.273815	0.381	0.183	1
KMT2E	0.0324992	0.376874	0.762	0.708	1
CAMLG	0.0327643	0.439878	0.476	0.292	1
HLA-DRA	0.0328119	-0.569817	0.048	0.267	1
MIEN1	0.0329965	-0.492167	0.19	0.45	1
ST7	0.0330993	0.278515	0.143	0.033	1
RGL1	0.0330993	0.260652	0.143	0.033	1
FXYD6	0.0330993	0.257088	0.143	0.033	1
AC006504.5	0.0330993	0.254254	0.143	0.033	1
PLA2R1	0.0332247	0.78447	0.19	0.058	1
KCNE3	0.0332247	0.353154	0.19	0.058	1
LMAN1	0.0335077	0.31725	0.905	0.65	1
EAPP	0.0336962	0.542201	0.619	0.508	1
GHITM	0.0337192	-0.33592	0.238	0.492	1
GPX4	0.0337774	-0.35943	0.524	0.783	1
REL	0.0337968	0.786613	0.286	0.125	1
ANAPC16	0.0339064	0.380056	0.762	0.642	1
C1QL1	0.0343881	0.396656	0.143	0.033	1
ANKRD18A	0.0343881	0.270654	0.143	0.033	1
MTCO1P12	0.0344066	0.48174	0.667	0.658	1
LRRIQ1	0.0344868	0.376886	0.286	0.117	1
CYTOR	0.0345559	-0.384588	0	0.183	1
ACLY	0.0345564	-0.330915	0	0.183	1
GALNT11	0.0345564	-0.337047	0	0.183	1
AFF1	0.0345564	-0.338946	0	0.183	1
RAB3B	0.0345564	-0.347476	0	0.183	1
XAF1	0.0345564	-0.433617	0	0.183	1
TRAF1	0.0345564	-0.594305	0	0.183	1
ATP2B1	0.0347783	0.455751	0.619	0.483	1
FLNA	0.0349389	-0.562462	0.095	0.3	1
TNFSF12	0.0349983	0.492601	0.238	0.092	1
DBI	0.0354017	-0.413837	0.333	0.6	1
STRAP	0.0355409	-0.421656	0.143	0.383	1
IBTK	0.0355837	0.421466	0.429	0.242	1
HOOK1	0.0356362	0.356438	0.476	0.258	1
ACSL4	0.035794	0.596301	0.381	0.208	1
DCAF7	0.0361382	-0.30106	0.048	0.275	1
PNRC1	0.0362283	-0.397253	0.476	0.733	1
RNF5	0.0362386	0.450249	0.429	0.242	1
HSBP1	0.0364308	0.492364	0.762	0.75	1
AGRN	0.0364385	0.533423	0.19	0.058	1
HELZ	0.0364385	0.314493	0.19	0.058	1
TRIP6	0.0367825	-0.408994	0.048	0.258	1
BOD1L1	0.0368627	0.604183	0.333	0.167	1
NOSIP	0.0370354	-0.637178	0.143	0.333	1
FCHO2	0.0370873	0.504445	0.333	0.158	1
SPTLC1	0.0372563	0.266783	0.333	0.142	1
HSPA5	0.0374692	-0.653454	0.476	0.708	1
ZNF451	0.0375671	0.51429	0.19	0.058	1
BNC2	0.0375671	0.313802	0.19	0.058	1
CCDC28A	0.0378799	0.343715	0.286	0.117	1
SPEF2	0.0379183	0.521887	0.286	0.125	1
ERICH1	0.0379323	-0.488928	0.048	0.242	1
PIGP	0.038119	-0.412812	0.048	0.25	1
ARL6IP1	0.0383628	-0.381898	0.429	0.7	1
KIFAP3	0.0386358	0.778784	0.381	0.208	1
KRT8	0.0386885	-0.604549	0.143	0.367	1
MFF	0.0387133	-0.455503	0.19	0.45	1
CSTB	0.0389444	-0.464845	0.429	0.667	1
TOX4	0.0391567	-0.324562	0.095	0.35	1
CCL2	0.0393972	-0.301942	0.333	0.592	1
SH3BGRL3	0.0393972	-0.400029	0.333	0.592	1
DHRS4-AS1	0.0396646	0.387756	0.333	0.15	1
RRAGD	0.0396827	-0.314234	0	0.175	1
AP3S1	0.0396827	-0.320163	0	0.175	1
SERINC2	0.0396827	-0.321381	0	0.175	1
GAR1	0.0396827	-0.322819	0	0.175	1
SNHG1	0.0396827	-0.32867	0	0.175	1
RAB3GAP2	0.0396827	-0.344978	0	0.175	1
UBN1	0.0396827	-0.365343	0	0.175	1
PLS3	0.0396827	-0.369141	0	0.175	1
NKAIN4	0.0396827	-0.398419	0	0.175	1
RANBP2	0.0396827	-0.400182	0	0.175	1
H1F0	0.0396827	-0.402934	0	0.175	1
SYCE1L	0.0397013	-0.431684	0.095	0.308	1
RPL13AP5	0.0403423	0.592529	0.476	0.308	1
DSP	0.0404135	-0.504976	0.095	0.308	1
FBXW11	0.0408269	0.452014	0.238	0.092	1
NCALD	0.0411327	0.378235	0.19	0.058	1
PHLDA1	0.0412397	-0.455797	0.19	0.442	1
EIF1AY	0.0415163	0.465294	0.286	0.125	1
LDHA	0.0416147	-0.502041	0.286	0.517	1
NR1H4	0.0416821	0.46016	0.333	0.167	1
WASHC3	0.0418312	-0.428068	0.095	0.317	1
TFDP2	0.0420599	-0.2769	0.048	0.267	1
SUPT5H	0.0422127	-0.443819	0.19	0.4	1
DDIT3	0.0422215	-0.714815	0.238	0.433	1
HNRNPM	0.0423957	0.593426	0.714	0.6	1
CNPY3	0.0425404	0.582386	0.19	0.067	1
C1R	0.0425461	-0.498525	0.19	0.433	1
AKR1A1	0.0426092	-0.566835	0.095	0.3	1
PMS2P1	0.0429441	0.373697	0.238	0.092	1
C1D	0.0432281	-0.375526	0.143	0.392	1
AIP	0.0432702	-0.453013	0.048	0.233	1
NFKB1	0.0440371	0.376493	0.238	0.092	1
AQP1	0.0441258	-0.545749	0.048	0.233	1
TWISTNB	0.0441391	-0.424836	0.095	0.308	1
MINDY2	0.0442026	0.330107	0.476	0.3	1
RAP1B	0.0448489	-0.309082	0.095	0.317	1
FDPS	0.0448976	0.474317	0.381	0.208	1
HAGH	0.0449595	0.293165	0.333	0.15	1
ING2	0.0449957	-0.427906	0.048	0.233	1
SPG7	0.0451535	0.42402	0.238	0.092	1
FUNDC1	0.0455232	-0.276407	0	0.167	1
NAA50	0.0455232	-0.291869	0	0.167	1
VWA1	0.0455232	-0.317225	0	0.167	1
SOCS1	0.0455232	-0.321967	0	0.167	1
F11R	0.0455232	-0.328713	0	0.167	1
PRCC	0.0455232	-0.329042	0	0.167	1
WDR13	0.0455232	-0.329235	0	0.167	1
MARCKSL1	0.0455232	-0.329392	0	0.167	1
ZHX1	0.0455232	-0.33963	0	0.167	1
MDK	0.0455232	-0.373567	0	0.167	1
IFI44L	0.0455232	-0.374446	0	0.167	1
GGCT	0.0455232	-0.40906	0	0.167	1
TNFAIP3	0.0455232	-0.439919	0	0.167	1
MGLL	0.0455232	-0.448143	0	0.167	1
AQP2	0.0455232	-0.456097	0	0.167	1
TNF	0.0455232	-0.616819	0	0.167	1
AC027013.1	0.0455232	-0.678677	0	0.167	1
GATC	0.0456861	0.564846	0.286	0.142	1
RDX	0.0457456	0.514882	0.667	0.592	1
FNBP4	0.0462885	-0.378582	0.095	0.325	1
HNRNPUL2	0.0463384	0.391033	0.19	0.067	1
CMBL	0.0464253	-0.46638	0.095	0.317	1
GUK1	0.0467944	-0.411828	0.333	0.55	1
SP100	0.0469161	0.468311	0.429	0.25	1
CD63	0.04696	-0.312124	0.714	0.875	1
IRAK4	0.0475576	0.501923	0.238	0.1	1
VEPH1	0.0481075	0.275833	0.429	0.225	1
UXS1	0.0481456	0.677832	0.476	0.325	1
EZR	0.0482258	0.468237	0.762	0.75	1
AP001324.1	0.0486228	0.499186	0.381	0.217	1
SIRPA	0.0486467	0.354614	0.238	0.092	1
PDIA3P1	0.0487937	0.594412	0.333	0.192	1
NDUFA5	0.0489343	0.469557	0.667	0.575	1
TXNDC17	0.0489855	-0.269421	0.238	0.525	1
ASXL2	0.0490259	0.380014	0.19	0.067	1
IFI27L2	0.0491461	-0.511025	0.19	0.383	1
SUMO1	0.049196	-0.301071	0.143	0.417	1
PHB	0.0493927	0.498537	0.571	0.433	1
TKT	0.049565	-0.405701	0.048	0.233	1
CCNY	0.0496028	-0.341298	0.19	0.45	1
AHNAK	0.0497071	0.349813	0.619	0.458	1
SNRNP48	0.0498604	0.316981	0.238	0.092	1
SMARCC1	0.0501552	-0.324703	0.095	0.333	1
CMTM3	0.0502542	-0.552605	0.19	0.4	1
ZFAND2A	0.0502695	-0.525386	0.048	0.225	1
DSG2	0.0503434	-0.436309	0.143	0.367	1
NDFIP1	0.0503979	-0.292108	0.238	0.517	1
ITM2A	0.0504211	0.407989	0.333	0.158	1
REXO2	0.0504582	-0.642718	0.238	0.425	1
ABI2	0.0507351	-0.331318	0.048	0.25	1
RPL6	0.0509526	0.303474	0.952	0.925	1
KAT5	0.0510994	0.259076	0.238	0.092	1
AKR7A2	0.0512535	-0.348007	0.048	0.225	1
KCNJ16	0.0516308	0.338902	0.571	0.433	1
LYPLAL1	0.051641	-0.317137	0.048	0.242	1
CAPZA1	0.051641	-0.354323	0.048	0.242	1
BAP1	0.0520543	0.367201	0.143	0.042	1
HACD4	0.0520543	0.312615	0.143	0.042	1
H2AFJ	0.0520573	-0.464408	0.143	0.358	1
IARS2	0.0521743	-0.291623	0	0.158	1
CORO1B	0.0521743	-0.293032	0	0.158	1
NF1	0.0521743	-0.297877	0	0.158	1
ELP6	0.0521743	-0.301142	0	0.158	1
PIBF1	0.0521743	-0.328466	0	0.158	1
UTP18	0.0521743	-0.334831	0	0.158	1
CCNL2	0.0521743	-0.344279	0	0.158	1
IFI27L1	0.0521743	-0.345955	0	0.158	1
LAMP5	0.0521743	-0.378069	0	0.158	1
C3	0.0521743	-0.418667	0	0.158	1
FABP5	0.0521743	-0.418727	0	0.158	1
NNMT	0.0521743	-0.591762	0	0.158	1
FNDC3A	0.0525467	0.677161	0.381	0.233	1
MRFAP1L1	0.0525467	-0.376553	0.095	0.283	1
TNS1	0.0527265	0.696021	0.429	0.275	1
CNP	0.0528275	-0.398812	0.143	0.367	1
CDKN1C	0.0531794	0.45662	0.524	0.325	1
SLIT3	0.0531997	0.475017	0.381	0.217	1
ATAD3C	0.0533017	0.583496	0.19	0.067	1
TMEM203	0.0533017	0.415021	0.19	0.067	1
AC098934.3	0.0533017	0.257488	0.19	0.067	1
ALG5	0.0535029	-0.469289	0.095	0.292	1
RPL22	0.0535601	0.372394	0.952	0.858	1
ZMPSTE24	0.0535728	0.362854	0.381	0.2	1
SCAND1	0.0538178	-0.368872	0.238	0.483	1
TXNP4	0.0538252	0.444863	0.143	0.042	1
MTMR2	0.0538252	0.381588	0.143	0.042	1
CASC1	0.0538252	0.346665	0.143	0.042	1
COX17P1	0.0538252	0.311915	0.143	0.042	1
PURA	0.054668	-0.487932	0.143	0.342	1
OLA1	0.0546733	-0.29385	0.143	0.35	1
GLRX	0.0546733	-0.407118	0.143	0.35	1
PPM1B	0.0547944	0.453032	0.19	0.067	1
RASSF10	0.054875	0.403036	0.238	0.1	1
SDC4	0.0549837	-0.405755	0.238	0.517	1
COX6B1	0.0550457	-0.328659	0.571	0.842	1
JUNB	0.0552936	-0.371939	0.429	0.683	1
SNRPD1	0.0552969	-0.379011	0.19	0.425	1
HLTF	0.0553241	-0.380189	0.095	0.3	1
SRSF7	0.0555707	-0.338156	0.333	0.592	1
P4HA2	0.0556462	0.296942	0.143	0.042	1
MRPL1	0.055652	-0.341729	0.048	0.242	1
IL1RAP	0.0563218	0.341738	0.19	0.067	1
RCHY1	0.0563564	0.409247	0.286	0.142	1
GINM1	0.0565875	-0.291213	0.238	0.517	1
REV1	0.0570894	0.418941	0.286	0.133	1
DNAJA2	0.0571156	0.856779	0.381	0.217	1
PCSK1N	0.0571156	-0.461162	0.095	0.267	1
CCNL1	0.0573329	-0.528469	0.333	0.533	1
RNU4-2	0.0575181	0.34572	0.143	0.042	1
RABL2B	0.0575181	0.340562	0.143	0.042	1
WSCD2	0.0575181	0.32276	0.143	0.042	1
ACTN4	0.0575278	-0.396247	0.333	0.575	1
MYLK	0.0575438	-0.356724	0.238	0.467	1
PRDX5	0.0576083	-0.400863	0.476	0.717	1
SPRY1	0.0578174	-0.423905	0.19	0.433	1
DYNLT1	0.057891	-0.276509	0.429	0.625	1
PHACTR2	0.0581836	0.449957	0.476	0.325	1
MRPS16	0.0582654	-0.467632	0.095	0.275	1
HSP90AA2P	0.0583165	-0.444365	0.048	0.217	1
NORAD	0.0587413	0.456707	0.524	0.358	1
MSMO1	0.0591617	0.666352	0.381	0.217	1
PFN2	0.0594366	-0.44107	0.19	0.392	1
PDE4DIP	0.0595261	0.548945	0.286	0.133	1
DDX46	0.0596183	0.375771	0.571	0.358	1
AHSA1	0.0597462	-0.255829	0	0.15	1
AP1M1	0.0597462	-0.256118	0	0.15	1
MAGI3	0.0597462	-0.259358	0	0.15	1
FAM129A	0.0597462	-0.261708	0	0.15	1
KMO	0.0597462	-0.26542	0	0.15	1
BRMS1	0.0597462	-0.265849	0	0.15	1
ELP5	0.0597462	-0.270933	0	0.15	1
IARS	0.0597462	-0.273329	0	0.15	1
ICMT	0.0597462	-0.274693	0	0.15	1
ACSS2	0.0597462	-0.281138	0	0.15	1
PDE9A	0.0597462	-0.283926	0	0.15	1
TRIB1	0.0597462	-0.287095	0	0.15	1
C19orf25	0.0597462	-0.291064	0	0.15	1
SLCO3A1	0.0597462	-0.300224	0	0.15	1
IMPAD1	0.0597462	-0.302777	0	0.15	1
KLHL22	0.0597462	-0.304478	0	0.15	1
RPL5P12	0.0597462	-0.305402	0	0.15	1
KIF3B	0.0597462	-0.314659	0	0.15	1
LIMS2	0.0597462	-0.317602	0	0.15	1
CAMK2G	0.0597462	-0.327615	0	0.15	1
PNRC2	0.0598737	0.49011	0.571	0.45	1
SFSWAP	0.0598758	0.62035	0.333	0.183	1
HTRA1	0.0600054	0.49165	0.19	0.075	1
CCDC25	0.0600938	-0.390808	0.143	0.358	1
WSB1	0.0602449	-0.456845	0.238	0.442	1
BTG1	0.0603036	-0.3296	0.524	0.817	1
MAGI2-AS3	0.060536	0.486027	0.429	0.25	1
TSPAN12	0.0605575	0.382617	0.667	0.542	1
PEPD	0.0607134	-0.339044	0.143	0.375	1
COG6	0.0614192	0.503361	0.143	0.042	1
PRLR	0.0614192	0.348717	0.143	0.042	1
WDTC1	0.0614192	0.322439	0.143	0.042	1
FRMD8	0.0614192	0.296787	0.143	0.042	1
RIPK1	0.0614192	0.255655	0.143	0.042	1
HSPH1	0.0614473	-0.292584	0.19	0.417	1
RIC8B	0.0614823	-0.274319	0.095	0.325	1
SPRYD3	0.0616681	0.360305	0.238	0.1	1
PFDN2	0.0622614	-0.307135	0.095	0.3	1
TSPAN3	0.0622939	-0.291239	0.333	0.583	1
DHRS4	0.062789	0.415774	0.286	0.125	1
UQCRC1	0.0629523	-0.3061	0.19	0.45	1
CYP1B1	0.0633626	-0.376771	0.571	0.692	1
RAB11FIP2	0.0634367	0.474104	0.381	0.217	1
PHF10	0.0634505	0.266757	0.143	0.042	1
RAB3D	0.0634505	0.2515	0.143	0.042	1
RBP4	0.0635263	0.873521	0.381	0.233	1
CCT7	0.0645276	-0.275244	0.095	0.292	1
ELK3	0.0648721	0.481325	0.19	0.075	1
PHB2	0.0652127	-0.382656	0.143	0.333	1
CHCHD3	0.0655798	-0.341098	0.048	0.225	1
CCDC122	0.0655798	-0.376749	0.048	0.225	1
BABAM2	0.0662824	-0.478948	0.048	0.208	1
CSNK2B	0.0664133	-0.285482	0.286	0.567	1
LYRM7	0.0665649	0.441829	0.19	0.075	1
EDF1	0.0667563	0.404219	0.619	0.558	1
FTL	0.066813	-0.382578	0.81	0.975	1
RBM26	0.0675575	-0.341336	0.048	0.208	1
POLD2	0.0675575	-0.396674	0.048	0.208	1
SULT1A1	0.0675575	-0.445739	0.048	0.208	1
COIL	0.067661	0.353498	0.286	0.142	1
C1orf210	0.0676796	0.261988	0.143	0.042	1
TMEM42	0.0681048	0.618521	0.333	0.183	1
CCT2	0.0682062	-0.275512	0.238	0.458	1
NUP50	0.0683652	-0.251168	0	0.142	1
PAFAH1B3	0.0683652	-0.255326	0	0.142	1
AMOTL2	0.0683652	-0.265581	0	0.142	1
TOMM34	0.0683652	-0.268489	0	0.142	1
CYS1	0.0683652	-0.270861	0	0.142	1
DVL1	0.0683652	-0.27432	0	0.142	1
HOMER3	0.0683652	-0.27737	0	0.142	1
UBE2D1	0.0683652	-0.286279	0	0.142	1
AC118549.1	0.0683652	-0.295525	0	0.142	1
GSDMD	0.0683652	-0.325795	0	0.142	1
GRAMD2B	0.0683652	-0.331901	0	0.142	1
C12orf43	0.0683652	-0.335404	0	0.142	1
ZNF655	0.0683652	-0.338256	0	0.142	1
GFRA1	0.0683652	-0.361686	0	0.142	1
RIPPLY1	0.0683652	-0.679081	0	0.142	1
PLAT	0.06911	-0.361888	0.095	0.283	1
AC097376.2	0.0691449	0.484275	0.238	0.1	1
CCDC107	0.0691655	-0.41677	0.095	0.275	1
GDF15	0.0691816	-0.564271	0.19	0.4	1
TSC22D3	0.0691998	0.347882	0.571	0.425	1
THUMPD3	0.0693173	-0.321342	0.048	0.225	1
GTPBP4	0.0693529	-0.26143	0.048	0.233	1
TMED2	0.0696992	-0.288676	0.143	0.375	1
CLMN	0.0698705	0.378619	0.238	0.108	1
FIS1	0.0698919	-0.276173	0.238	0.508	1
MT1X	0.0699295	0.325794	0.762	0.683	1
MT-TF	0.0702738	-0.402634	0.095	0.283	1
KXD1	0.0706013	-0.293087	0.048	0.225	1
SPINT2	0.0708415	0.254637	0.81	0.675	1
NUDT5	0.0710553	-0.348038	0.095	0.3	1
RPL21P28	0.071567	0.402288	0.619	0.483	1
SNRPN	0.0716668	-0.277567	0.238	0.483	1
FSTL1	0.0717749	-0.286062	0.048	0.217	1
MT-ATP8	0.0721651	0.364953	0.952	1	1
WIPF2	0.0723366	0.331188	0.238	0.1	1
PLEKHA1	0.0726496	0.618257	0.381	0.233	1
TACC1	0.072669	0.41452	0.429	0.258	1
PPP2CB	0.0727206	-0.400298	0.143	0.342	1
RUFY1	0.073252	0.325383	0.286	0.142	1
PKP2	0.0737039	0.515866	0.19	0.075	1
CEP97	0.0737039	0.442564	0.19	0.075	1
TCP1	0.073852	-0.42249	0.143	0.342	1
BAX	0.0739755	-0.341056	0.143	0.325	1
CSTF3	0.0742383	-0.382877	0.048	0.208	1
DESI2	0.0742389	-0.41477	0.048	0.208	1
LGALS1	0.0742635	-0.317079	0.381	0.6	1
SPCS2	0.074446	0.804208	0.524	0.417	1
TAGLN	0.074808	-0.782601	0.238	0.442	1
ST13	0.0752066	0.451683	0.714	0.658	1
NDUFAF6	0.0755833	0.47397	0.19	0.075	1
IGFBP3	0.0758202	-0.415521	0.095	0.3	1
TMEM98	0.0763051	-0.46753	0.143	0.317	1
NFKBIA	0.0764154	-0.563389	0.714	0.8	1
COL4A1	0.0764512	-0.468803	0.19	0.375	1
SPTY2D1	0.076474	0.411586	0.381	0.225	1
GADD45G	0.076474	-0.49876	0.095	0.275	1
EIF3F	0.0769508	-0.356527	0.238	0.442	1
ERLIN2	0.0773496	0.281325	0.238	0.1	1
WDR43	0.0778153	-0.447817	0.095	0.267	1
NFKBIZ	0.0780563	-0.812808	0.381	0.55	1
CHMP1B	0.0781586	-0.342727	0.048	0.2	1
MRPL24	0.0781586	-0.356945	0.048	0.2	1
CD83	0.0781586	-0.484704	0.048	0.2	1
SART3	0.078177	-0.250134	0	0.133	1
RNF214	0.078177	-0.251235	0	0.133	1
CTDSP1	0.078177	-0.251958	0	0.133	1
FADS3	0.078177	-0.25419	0	0.133	1
DNAJB11	0.078177	-0.255974	0	0.133	1
MRPL35	0.078177	-0.260034	0	0.133	1
PNPLA4	0.078177	-0.260554	0	0.133	1
PFKFB3	0.078177	-0.260684	0	0.133	1
TMEM54	0.078177	-0.262523	0	0.133	1
SAE1	0.078177	-0.283113	0	0.133	1
B4GALT1	0.078177	-0.285823	0	0.133	1
ITPR2	0.078177	-0.288228	0	0.133	1
DR1	0.078177	-0.291226	0	0.133	1
PON1	0.078177	-0.31741	0	0.133	1
BTBD7	0.078177	-0.329983	0	0.133	1
COL1A1	0.078177	-0.399582	0	0.133	1
C12orf65	0.0789878	-0.444334	0.095	0.25	1
PRRG4	0.0792169	0.489676	0.286	0.142	1
PPIL3	0.0794593	0.386141	0.19	0.075	1
LRRC41	0.0794593	0.324682	0.19	0.075	1
STAT3	0.0795346	-0.349083	0.19	0.358	1
RBMS3	0.0796323	0.360837	0.238	0.108	1
RNF213	0.0796409	-0.403469	0.048	0.2	1
ACBD5	0.0799068	0.425825	0.381	0.242	1
ADIRF	0.0800128	0.747195	0.476	0.333	1
KMT5B	0.0800285	0.414274	0.333	0.183	1
RCAN1	0.0803577	-0.317682	0.095	0.275	1
ZNF667-AS1	0.0809465	-0.325003	0.143	0.342	1
NFE2L1	0.0810762	0.309638	0.524	0.358	1
TPP1	0.0811461	-0.40802	0.048	0.2	1
USP34	0.0815905	0.415562	0.333	0.175	1
MRPL36	0.0816874	-0.349561	0.095	0.275	1
FBXO21	0.0821366	0.31199	0.619	0.542	1
PPP1R12A	0.0822648	-0.359139	0.238	0.483	1
USP8	0.082349	0.388999	0.571	0.45	1
ZFP36L2	0.082532	-0.360937	0.333	0.55	1
PPP2R5C	0.0826742	-0.340345	0.048	0.2	1
RNF167	0.0830348	-0.326685	0.095	0.275	1
GRB14	0.0831227	0.40373	0.238	0.108	1
CD46	0.0833911	0.355548	0.524	0.433	1
CHMP4C	0.0834955	0.389072	0.19	0.075	1
SMIM19	0.0835912	0.431797	0.476	0.35	1
ZNF131	0.0837816	0.455269	0.286	0.15	1
SPTLC2	0.0843613	0.378112	0.333	0.183	1
WISP3	0.0844905	-0.322199	0.048	0.208	1
TIMM50	0.0845256	-0.438482	0.095	0.25	1
OXTR	0.0845256	-0.499524	0.095	0.25	1
TMEM219	0.0845905	-0.397328	0.286	0.5	1
STARD3NL	0.084592	-0.269786	0.048	0.217	1
ARPC5	0.0847051	0.262049	0.762	0.625	1
HDAC1	0.0849137	0.607503	0.238	0.108	1
LRRFIP2	0.0850535	-0.361733	0.143	0.308	1
KLF6	0.0851592	-0.643071	0.333	0.533	1
LIMK2	0.0855749	0.379063	0.19	0.075	1
RPL26L1	0.0857114	-0.35678	0.143	0.35	1
CCDC82	0.0861238	0.265188	0.333	0.167	1
PLGRKT	0.0869174	-0.274753	0.095	0.283	1
MIA3	0.0869954	0.435441	0.286	0.15	1
STAT1	0.0872285	-0.376297	0.286	0.458	1
PJA2	0.0873618	0.330759	0.381	0.217	1
TIMM17A	0.0874095	-0.371717	0.095	0.25	1
SNRPD2	0.0874132	-0.407843	0.524	0.667	1
AC005912.1	0.087497	0.456991	0.381	0.25	1
CREBRF	0.0876212	-0.332353	0.048	0.208	1
COPS2	0.0876423	0.400926	0.476	0.292	1
YBX3	0.0878901	-0.46255	0.333	0.508	1
ID2	0.0880788	-0.523198	0.762	0.817	1
ITGB8	0.0881432	0.411761	0.524	0.383	1
ANAPC11	0.088193	0.391129	0.667	0.575	1
RSL1D1	0.0881997	0.327557	0.667	0.617	1
SNX5	0.0885294	-0.38292	0.19	0.383	1
OSBP	0.0885895	0.40201	0.238	0.108	1
PSMB3	0.088615	-0.397194	0.286	0.475	1
HSD17B4	0.0886354	0.449539	0.238	0.117	1
TPST1	0.0887911	0.506908	0.19	0.083	1
CHCHD5	0.0887997	-0.355023	0.095	0.267	1
SCFD1	0.0888129	-0.319227	0.143	0.333	1
OAZ1	0.088817	0.345045	0.762	0.642	1
ACADVL	0.0890851	-0.378167	0.143	0.308	1
ADAM9	0.0893498	-0.250963	0	0.125	1
DIAPH3	0.0893498	-0.251251	0	0.125	1
CNOT6L	0.0893498	-0.257738	0	0.125	1
C2orf76	0.0893498	-0.260153	0	0.125	1
ZNF618	0.0893498	-0.26295	0	0.125	1
NUDT16L1	0.0893498	-0.265282	0	0.125	1
ST3GAL4	0.0893498	-0.27237	0	0.125	1
EIF4EBP1	0.0893498	-0.299504	0	0.125	1
ASPHD1	0.0893498	-0.300832	0	0.125	1
GID8	0.0893498	-0.31206	0	0.125	1
ADPRHL2	0.0893498	-0.328013	0	0.125	1
LINC00467	0.0893498	-0.334808	0	0.125	1
RNASE1	0.0893498	-0.347668	0	0.125	1
BPNT1	0.0893498	-0.359153	0	0.125	1
LYPD1	0.0893498	-0.374419	0	0.125	1
TRA2A	0.0894761	-0.440098	0.19	0.358	1
XBP1	0.0897435	-0.388844	0.19	0.4	1
RAB2A	0.0897643	0.430478	0.714	0.683	1
ANKMY2	0.0898594	0.419541	0.19	0.075	1
PROM1	0.0902795	0.674709	0.381	0.25	1
OAS1	0.0903081	-0.394315	0.048	0.192	1
CAMTA1	0.0903918	0.280096	0.667	0.567	1
CLSTN2	0.0904777	0.556718	0.238	0.117	1
CALR	0.090879	-0.352628	0.429	0.6	1
PCMT1	0.091256	-0.272195	0.143	0.342	1
FIP1L1	0.0920021	0.405826	0.286	0.15	1
RPL12	0.0927424	-0.321193	0.762	0.892	1
PSMD4	0.093228	0.328043	0.381	0.217	1
GLRX2	0.0933401	-0.404362	0.095	0.242	1
PTOV1	0.0936066	0.355407	0.476	0.35	1
DPP7	0.0937215	-0.315832	0.048	0.192	1
BCL10	0.0937215	-0.373844	0.048	0.192	1
SDF4	0.0940352	-0.275979	0.048	0.2	1
FABP3	0.0940352	-0.367738	0.048	0.2	1
SSNA1	0.0940841	0.36958	0.286	0.142	1
KIAA0100	0.0940887	0.419762	0.143	0.05	1
CARNMT1	0.0940887	0.354488	0.143	0.05	1
CTSB	0.094131	-0.269588	0.429	0.758	1
ATF1	0.0941632	-0.307051	0.048	0.208	1
NDUFAF3	0.094193	-0.257254	0.286	0.583	1
CDS1	0.0943148	0.268391	0.19	0.075	1
RARRES3	0.0945695	-0.422042	0.286	0.458	1
CYR61	0.0947327	-0.352652	0.333	0.525	1
RPP38	0.0947429	-0.252926	0.095	0.267	1
BRIX1	0.0949104	-0.460736	0.095	0.242	1
RPL28	0.0953098	-0.326233	0.381	0.725	1
SSBP1	0.0957387	-0.377775	0.333	0.533	1
SEC14L1	0.0957559	-0.307234	0.048	0.2	1
IQGAP2	0.0958584	-0.278807	0.048	0.208	1
FTH1	0.0959341	-0.354213	0.952	0.983	1
ARL5A	0.0961901	0.428285	0.238	0.117	1
2021-03-06	0.0965425	-0.397187	0.095	0.25	1
SEC63	0.0966786	0.580523	0.476	0.383	1
YIPF1	0.0968047	0.287677	0.143	0.05	1
ATPAF1	0.0968481	0.406477	0.333	0.183	1
ACSL1	0.0972376	-0.290981	0.048	0.192	1
TSPAN1	0.0972376	-0.403209	0.048	0.192	1
COX14	0.0974084	-0.419228	0.333	0.517	1
MRPL37	0.097578	-0.260646	0.048	0.208	1
IRF1	0.0978153	-0.421763	0.286	0.5	1
SRRM1	0.0978682	-0.262206	0.476	0.7	1
TMEM139	0.0979643	0.380931	0.333	0.192	1
HECTD1	0.0980015	0.413843	0.524	0.375	1
ATP6V1G1	0.0984254	-0.327094	0.571	0.708	1
SYNCRIP	0.0989636	0.503216	0.476	0.35	1
HPRT1	0.0990348	-0.325145	0.048	0.192	1
BHLHE40	0.0991175	-0.490002	0.143	0.3	1
COG2	0.0995829	0.485809	0.143	0.05	1
AC010969.2	0.0995829	0.351662	0.143	0.05	1
PRKCZ	0.0995829	0.344916	0.143	0.05	1
TGIF2	0.0996338	-0.325967	0.095	0.258	1
BCAM	0.0996591	0.366692	0.714	0.775	1
DCTN4	0.0997612	0.405289	0.19	0.083	1
H2AFZ	0.100178	-0.284394	0.333	0.55	1
TFG	0.100504	-0.358079	0.19	0.367	1
DPYSL2	0.101249	-0.287636	0.095	0.258	1
CTDSPL	0.101249	-0.365236	0.095	0.258	1
CAP1	0.101726	-0.336504	0.238	0.467	1
RNF181	0.101831	-0.407517	0.19	0.358	1
EIF2AK4	0.101831	-0.478014	0.19	0.358	1
ARHGAP10	0.101867	0.549459	0.476	0.342	1
B3GALT6	0.10208	0.650306	0.19	0.083	1
NUDT8	0.10208	0.530312	0.19	0.083	1
FAM208B	0.10208	0.453228	0.19	0.083	1
MFSD12	0.10208	0.391402	0.19	0.083	1
HHLA3	0.10208	-0.251589	0	0.117	1
SMAD7	0.10208	-0.257954	0	0.117	1
OXLD1	0.10208	-0.264227	0	0.117	1
AP1S2	0.10208	-0.265508	0	0.117	1
MAP2K1	0.10208	-0.274962	0	0.117	1
GNA11	0.10208	-0.278311	0	0.117	1
DUSP10	0.10208	-0.278607	0	0.117	1
USP46	0.10208	-0.279031	0	0.117	1
CCNB1IP1	0.10208	-0.281391	0	0.117	1
TNFRSF14	0.10208	-0.28234	0	0.117	1
SLC4A7	0.10208	-0.284602	0	0.117	1
PXDN	0.10208	-0.285157	0	0.117	1
AMIGO2	0.10208	-0.285546	0	0.117	1
RNF139	0.10208	-0.288472	0	0.117	1
THAP7	0.10208	-0.299005	0	0.117	1
CPT1A	0.10208	-0.312837	0	0.117	1
S100A2	0.10208	-0.400763	0	0.117	1
PTMAP5	0.102142	0.300529	0.667	0.542	1
CPM	0.102355	0.360111	0.524	0.383	1
BCAS4	0.102424	0.284915	0.143	0.05	1
TNRC6A	0.102616	0.291083	0.381	0.217	1
ZNF140	0.102709	0.375749	0.286	0.15	1
AKAP11	0.102709	0.306835	0.286	0.15	1
CEBPB	0.102709	-0.364769	0.048	0.192	1
TIMM44	0.102892	-0.273553	0.048	0.2	1
PEBP1	0.102938	0.34001	0.857	0.917	1
NDUFB5	0.102961	-0.286338	0.238	0.458	1
FUBP1	0.10299	-0.397664	0.095	0.233	1
BIRC2	0.103044	-0.331887	0.095	0.25	1
H1FX	0.103929	0.423515	0.333	0.2	1
YBX1	0.104124	0.282231	0.762	0.775	1
TIPARP	0.104722	-0.372176	0.095	0.25	1
CDH6	0.105035	-0.387362	0.143	0.317	1
SETD2	0.105125	0.523851	0.524	0.383	1
PTGR1	0.105132	0.524389	0.429	0.3	1
RHOBTB3	0.105366	0.483672	0.524	0.392	1
LSM3	0.105867	0.506136	0.524	0.425	1
DUSP11	0.106153	-0.287587	0.048	0.183	1
SLC35F5	0.106153	-0.339413	0.048	0.183	1
BHMT2	0.106153	-0.404776	0.048	0.183	1
CRBN	0.106165	0.293432	0.476	0.342	1
COX20	0.106282	-0.363185	0.429	0.608	1
ATG14	0.106423	0.456463	0.333	0.208	1
ZDHHC4	0.10649	-0.331696	0.048	0.192	1
DIAPH1	0.106549	0.604629	0.286	0.167	1
TCTA	0.106615	-0.276046	0.048	0.2	1
PSMD8	0.106619	-0.253057	0.19	0.425	1
KDM5B	0.106846	0.512883	0.19	0.083	1
NEDD8	0.107323	-0.29818	0.381	0.592	1
CCDC50	0.107671	-0.329745	0.238	0.425	1
ZBTB7A	0.107743	0.502837	0.238	0.125	1
ACTB	0.10806	-0.253899	1	0.992	1
C19orf70	0.108099	-0.351643	0.333	0.508	1
NAA15	0.108114	-0.255282	0.048	0.183	1
RBMXL1	0.108114	-0.327023	0.048	0.183	1
STX10	0.108218	-0.337297	0.095	0.233	1
DCUN1D5	0.108301	0.38912	0.143	0.05	1
SLC37A3	0.108301	0.293586	0.143	0.05	1
RHOB	0.108371	-0.317181	0.238	0.45	1
MXRA8	0.108478	-0.450664	0.143	0.3	1
SPART	0.108501	-0.384426	0.143	0.292	1
HES1	0.108865	-0.605455	0.667	0.842	1
ABRAXAS2	0.108933	0.297513	0.238	0.108	1
RPS27L	0.109107	-0.311202	0.476	0.742	1
PPIF	0.109294	0.339117	0.19	0.083	1
GAL3ST3	0.109294	0.271249	0.19	0.083	1
SERPINA1	0.109619	0.494554	0.524	0.392	1
CTSD	0.109822	-0.308235	0.286	0.5	1
RARRES2	0.110021	0.33931	0.571	0.433	1
TPBG	0.110104	-0.355842	0.048	0.183	1
VCP	0.111377	-0.333136	0.143	0.317	1
EZH1	0.111786	0.303954	0.19	0.083	1
IFITM2	0.112723	0.3139	0.81	0.867	1
USP22	0.113148	-0.257525	0.095	0.258	1
IAH1	0.113654	-0.322674	0.095	0.233	1
SELENOS	0.113687	-0.340029	0.333	0.508	1
GPN3	0.11417	-0.350367	0.048	0.183	1
SYNC	0.114323	0.270668	0.19	0.083	1
NDUFA2	0.114351	-0.26952	0.381	0.625	1
NIT1	0.11453	0.363724	0.333	0.2	1
NDUFV1	0.114935	-0.293142	0.095	0.258	1
HIST1H1E	0.115072	0.285835	0.238	0.117	1
PTPRA	0.115364	0.334006	0.476	0.333	1
DAPL1	0.115932	-0.455074	0.381	0.55	1
TMPO	0.115971	0.443619	0.429	0.35	1
LAD1	0.116161	0.436926	0.286	0.167	1
IMPA1	0.11636	0.428784	0.238	0.125	1
TRIP12	0.11636	0.428322	0.238	0.125	1
NLN	0.116597	-0.251814	0	0.108	1
GOSR2	0.116597	-0.256095	0	0.108	1
CSDC2	0.116597	-0.258347	0	0.108	1
CCDC110	0.116597	-0.260435	0	0.108	1
AC136632.1	0.116597	-0.264914	0	0.108	1
FXN	0.116597	-0.268665	0	0.108	1
JOSD2	0.116597	-0.281795	0	0.108	1
BTBD10	0.116597	-0.288344	0	0.108	1
SST	0.116597	-1.19449	0	0.108	1
METTL26	0.117186	-0.320954	0.143	0.333	1
DKK3	0.117787	0.373813	0.381	0.242	1
FHL2	0.118081	-0.283789	0.238	0.425	1
C16orf45	0.118089	-0.270424	0.095	0.267	1
ALDOB	0.118944	-0.370365	0.095	0.25	1
ICK	0.119533	0.320068	0.19	0.083	1
LINC00667	0.120138	-0.309112	0.048	0.175	1
RXYLT1	0.120138	-0.336119	0.048	0.175	1
CCT5	0.12036	-0.279427	0.19	0.367	1
SETD3	0.120824	0.394691	0.333	0.208	1
TAOK1	0.121122	-1.35365	0.095	0.275	1
FDFT1	0.121235	0.312242	0.333	0.192	1
ZMYND11	0.121765	0.593332	0.333	0.225	1
CADM2	0.121779	0.423686	0.19	0.092	1
SINHCAF	0.121783	-0.350265	0.143	0.308	1
MAGED1	0.122031	-0.314487	0.143	0.3	1
UBE2F	0.122341	-0.253087	0.048	0.175	1
NAMPT	0.122341	-0.295311	0.048	0.175	1
CREB5	0.122341	-0.32208	0.048	0.175	1
HBP1	0.122341	-0.350067	0.048	0.175	1
TFPI2	0.122341	-0.377389	0.048	0.175	1
RFC1	0.123329	-0.26591	0.238	0.45	1
VPS37A	0.123644	0.506837	0.286	0.158	1
DECR2	0.123644	0.305315	0.286	0.158	1
CCDC160	0.124	0.387775	0.333	0.2	1
IFI6	0.12443	-0.404874	0.381	0.542	1
COPB1	0.124511	0.430889	0.476	0.35	1
PPFIA1	0.124574	-0.376851	0.048	0.175	1
MAN2A1	0.124652	-0.301932	0.095	0.25	1
GLMP	0.12489	-0.262428	0.048	0.192	1
DAXX	0.124927	0.311335	0.19	0.083	1
AMD1	0.125988	0.447739	0.476	0.383	1
FAM98A	0.126385	0.507594	0.524	0.392	1
HDLBP	0.126474	-0.289786	0.19	0.392	1
RSPRY1	0.126839	-0.302016	0.048	0.175	1
APOL1	0.127081	-0.282608	0.048	0.183	1
ZNF326	0.127442	-0.328102	0.143	0.3	1
USP7	0.127774	0.338786	0.381	0.233	1
NFIB	0.127944	0.373751	0.286	0.158	1
PSAP	0.128274	-0.280019	0.762	0.8	1
RRAD	0.128666	-0.509714	0.238	0.408	1
MESD	0.129187	0.582272	0.524	0.458	1
AKAP12	0.129476	0.297851	0.857	0.867	1
NDUFAF1	0.129522	0.424682	0.143	0.058	1
MYO5C	0.129522	0.4046	0.143	0.058	1
TOPORS	0.12959	-0.559162	0.143	0.267	1
CCDC198	0.129906	0.385724	0.571	0.542	1
CLDN2	0.129968	0.33157	0.333	0.2	1
ZFAS1	0.130131	-0.316287	0.381	0.65	1
FAM172A	0.130599	0.284531	0.381	0.242	1
IRF2	0.130808	-0.265165	0.143	0.308	1
PRDX3	0.131017	-0.287448	0.524	0.708	1
HES4	0.131466	-0.344473	0.048	0.175	1
KAT6B	0.133035	-0.327036	0.095	0.242	1
UBAP1	0.133309	0.397356	0.381	0.25	1
HSPA1B	0.133421	-0.34704	0.381	0.533	1
ATP5MC2	0.133938	-0.314742	0.667	0.842	1
MAF	0.134586	0.356106	0.524	0.433	1
MORF4L1P1	0.134666	0.421182	0.476	0.35	1
ATP5F1A	0.13496	-0.355254	0.429	0.608	1
APBB1IP	0.135373	0.350577	0.19	0.092	1
MT-TM	0.135446	-0.313453	0.095	0.233	1
CCSER2	0.13551	0.472872	0.286	0.175	1
COBL	0.136234	0.398811	0.143	0.058	1
UBA1	0.1363	-0.252997	0.048	0.183	1
ELOC	0.13756	-0.314324	0.333	0.525	1
COMMD4	0.138339	-0.286954	0.048	0.167	1
DRAM1	0.13834	-0.275691	0.048	0.167	1
MLST8	0.13834	-0.302713	0.048	0.167	1
TP53TG1	0.13834	-0.320686	0.048	0.167	1
PCNX4	0.13834	-0.321492	0.048	0.167	1
CSDE1	0.138737	0.255556	0.667	0.717	1
MRPS30	0.139689	0.502576	0.143	0.058	1
AP1M2	0.139689	0.365859	0.143	0.058	1
DHRS3	0.139699	0.41072	0.286	0.167	1
HMGCL	0.140845	-0.263273	0.048	0.167	1
PMPCB	0.140845	-0.318974	0.048	0.167	1
GPNMB	0.14111	-0.373163	0.048	0.175	1
GAS1	0.141128	0.339908	0.19	0.092	1
ARF6	0.141289	0.32651	0.476	0.358	1
PIGF	0.14225	0.298406	0.19	0.083	1
ILF2	0.142312	-0.259182	0.143	0.308	1
SF3B2	0.142697	0.34869	0.619	0.608	1
PSMB5	0.142699	-0.279539	0.381	0.575	1
MED4	0.143162	-0.290352	0.19	0.367	1
PTH1R	0.143211	0.455091	0.143	0.058	1
HPS4	0.143211	0.407358	0.143	0.058	1
RBM4B	0.143211	0.356227	0.143	0.058	1
GATAD2B	0.143385	-0.26033	0.048	0.167	1
NDRG1	0.143385	-0.274992	0.048	0.167	1
NAA35	0.143385	-0.284039	0.048	0.167	1
EBPL	0.143385	-0.29372	0.048	0.167	1
PMS1	0.143385	-0.305736	0.048	0.167	1
IFIT1	0.143385	-0.328423	0.048	0.167	1
C9orf78	0.145238	-0.25242	0.19	0.358	1
VPS26A	0.145499	-0.310832	0.143	0.283	1
PSMA5	0.145693	-0.366194	0.143	0.275	1
EXOSC9	0.14596	-0.311716	0.048	0.167	1
LAMTOR4	0.146301	-0.280554	0.429	0.608	1
POLR2F	0.146315	-0.297417	0.143	0.308	1
EGR1	0.146661	-0.429758	0.429	0.65	1
STX7	0.14671	-0.350953	0.095	0.225	1
ALKAL2	0.1468	0.465116	0.143	0.058	1
LIG3	0.1468	0.35475	0.143	0.058	1
TCHP	0.1468	0.32267	0.143	0.058	1
BBOF1	0.1468	0.297755	0.143	0.058	1
PPP1R3C	0.146896	-0.373182	0.095	0.217	1
CLIP3	0.147069	0.291638	0.19	0.092	1
ARID1B	0.147069	0.28456	0.19	0.092	1
PHF3	0.147285	0.366076	0.571	0.475	1
EBAG9	0.148362	0.434559	0.714	0.675	1
MYCBP2	0.14857	-0.261762	0.048	0.167	1
NIPSNAP1	0.148623	-0.281233	0.095	0.233	1
RSL24D1	0.149207	0.418982	0.476	0.375	1
TMEM14C	0.149677	0.315882	0.667	0.55	1
NCOR1	0.149857	0.469297	0.571	0.458	1
G0S2	0.15011	0.423582	0.19	0.092	1
CDK5RAP2	0.15011	0.379349	0.19	0.092	1
CEP68	0.15011	0.264727	0.19	0.092	1
IMPACT	0.150774	0.409082	0.381	0.275	1
ACTA2	0.150774	-0.919855	0.19	0.308	1
AFDN	0.151045	0.35337	0.476	0.308	1
CTNNA1	0.151084	-0.284145	0.238	0.392	1
DKC1	0.151216	-0.29843	0.048	0.167	1
TSEN34	0.151441	-0.307111	0.143	0.292	1
UBE2R2	0.151812	-0.278312	0.143	0.283	1
YTHDF2	0.15203	0.271305	0.429	0.317	1
NPTN	0.152222	-0.414461	0.143	0.267	1
UBE2L3	0.152398	0.464065	0.571	0.517	1
SLIRP	0.152776	-0.36865	0.381	0.567	1
SUZ12	0.153226	-0.330151	0.095	0.233	1
ZCCHC11	0.1533	-0.318362	0.19	0.342	1
PDCD6IP	0.153564	0.352641	0.238	0.125	1
PDZK1	0.153641	0.279111	0.619	0.492	1
RBCK1	0.153897	-0.274613	0.048	0.167	1
NAALADL2	0.154186	0.451722	0.143	0.058	1
YDJC	0.154186	0.277717	0.143	0.058	1
NAT14	0.154186	0.275585	0.143	0.058	1
FAM149A	0.154186	0.272893	0.143	0.058	1
TNRC6C	0.154186	0.253291	0.143	0.058	1
RIPK2	0.154249	-0.519623	0.143	0.275	1
UBTF	0.154327	0.374202	0.476	0.358	1
CHD4	0.156262	0.556929	0.476	0.358	1
CYHR1	0.156334	-0.308983	0.048	0.158	1
ITFG1	0.156715	-0.473815	0.143	0.258	1
RALBP1	0.157227	0.456721	0.571	0.5	1
PSMD2	0.157937	-0.250865	0.095	0.233	1
ZFYVE16	0.157983	0.283727	0.143	0.058	1
NLK	0.157983	0.279284	0.143	0.058	1
RPS7P1	0.159141	0.30252	0.238	0.125	1
MRPS2	0.159141	-0.265657	0.048	0.158	1
CDKN1B	0.159365	0.366781	0.381	0.283	1
ATF7IP	0.159368	0.308659	0.238	0.133	1
TTC37	0.159396	0.353211	0.429	0.333	1
ARFGAP3	0.159435	-0.290617	0.19	0.342	1
ZYX	0.159506	-0.319104	0.143	0.3	1
FAM162A	0.160842	-0.292885	0.238	0.392	1
FERMT2	0.160842	-0.407812	0.238	0.392	1
KDM5A	0.161302	-0.340937	0.095	0.217	1
ZDHHC12	0.161556	0.605158	0.286	0.167	1
GABPB1-IT1	0.16185	0.251791	0.143	0.058	1
NRGN	0.161987	0.396154	0.238	0.125	1
EPB41L2	0.161987	0.303602	0.238	0.125	1
DNAJB12	0.161987	-0.26493	0.048	0.158	1
MAP3K12	0.161987	-0.279077	0.048	0.158	1
NNT	0.162157	-0.267994	0.048	0.167	1
TSC22D1	0.162724	-0.291467	0.524	0.758	1
ARHGAP12	0.162757	0.282577	0.19	0.092	1
FAM32A	0.162792	-0.300506	0.143	0.283	1
CHMP3	0.163191	-0.414525	0.19	0.3	1
VIM	0.163682	-0.4658	0.905	0.958	1
EFEMP1	0.164068	0.4334	0.286	0.175	1
IVNS1ABP	0.164068	-0.33287	0.095	0.208	1
MPC1	0.164534	-0.304664	0.143	0.292	1
FAM3C	0.164689	0.416955	0.429	0.3	1
SNRNP200	0.164871	-0.29175	0.048	0.158	1
ABHD10	0.16604	0.282307	0.19	0.092	1
VPS29	0.166537	-0.273466	0.238	0.383	1
GTF2F2	0.167348	-0.337992	0.143	0.283	1
ARF4	0.167503	-0.27222	0.381	0.6	1
FBXW2	0.167794	-0.251237	0.048	0.158	1
SWAP70	0.168315	0.407961	0.333	0.208	1
PPIG	0.168848	-0.351612	0.333	0.508	1
SLC48A1	0.169023	-0.257368	0.333	0.533	1
MIDN	0.169239	-0.319008	0.095	0.208	1
DROSHA	0.169374	0.253231	0.19	0.092	1
UMOD	0.170056	0.390441	0.429	0.708	1
CHCHD2	0.17218	0.336224	0.81	0.775	1
RPL15P3	0.172757	0.25803	0.19	0.092	1
MT1G	0.172807	-0.584989	0.571	0.733	1
RAI2	0.17327	0.343174	0.19	0.1	1
SERPINB6	0.173495	-0.26645	0.095	0.225	1
ZNRD1	0.173755	-0.303612	0.048	0.158	1
DNAJC1	0.174204	-0.305638	0.19	0.35	1
TGS1	0.174531	-0.342851	0.095	0.208	1
SYK	0.174889	-0.271614	0.143	0.275	1
SSR2	0.174943	-0.325653	0.238	0.383	1
RAD17	0.1761	-0.268399	0.095	0.225	1
PCP4	0.17611	0.437981	0.619	0.492	1
RAPGEF3	0.176664	0.430818	0.238	0.133	1
MKNK2	0.176664	0.281688	0.238	0.133	1
ASNA1	0.17675	-0.271651	0.095	0.217	1
COL3A1	0.17675	-0.393062	0.095	0.217	1
IFIT3	0.17675	-0.588004	0.095	0.217	1
SMIM30	0.176905	-0.298546	0.19	0.333	1
MED29	0.177224	-0.351275	0.095	0.208	1
PABPC1	0.177231	-0.274036	0.857	0.975	1
PNISR	0.178052	-0.353548	0.286	0.433	1
PPP1R9A	0.178283	0.351167	0.333	0.208	1
FKBP3	0.178858	-0.356731	0.238	0.375	1
CEBPZOS	0.178957	-0.260022	0.19	0.342	1
PINK1	0.179175	0.499594	0.238	0.142	1
CITED2	0.179663	-0.315409	0.429	0.617	1
PLIN3	0.179719	-0.295674	0.048	0.15	1
CHP1	0.179719	-0.302496	0.048	0.15	1
PRSS23	0.179806	-0.392973	0.381	0.525	1
NT5C3A	0.179946	0.305828	0.286	0.175	1
FRG1BP	0.179946	-0.354156	0.095	0.208	1
MEF2C	0.180561	0.325755	0.333	0.225	1
CPSF6	0.180691	0.603997	0.143	0.067	1
NHLRC2	0.180691	0.454978	0.143	0.067	1
TINAGL1	0.18124	0.409031	0.381	0.258	1
CDC42EP1	0.181398	-0.26488	0.095	0.225	1
MT1E	0.181407	0.312006	0.905	0.858	1
ALDH1A2	0.182208	-0.294329	0.143	0.275	1
PEX5	0.182903	-0.267245	0.048	0.15	1
CD3EAP	0.182903	-0.268201	0.048	0.15	1
NXT1	0.182905	-0.298733	0.048	0.15	1
BCLAF3	0.182905	-0.315229	0.048	0.15	1
GNL2	0.182905	-0.338112	0.048	0.15	1
NAA38	0.1832	-0.25853	0.286	0.442	1
DNTTIP2	0.183394	0.341343	0.476	0.375	1
NIPBL	0.184012	0.535226	0.381	0.275	1
FAM107B	0.184682	0.282392	0.429	0.3	1
OSTF1	0.184781	0.369681	0.143	0.067	1
SMU1	0.186132	-0.260868	0.048	0.15	1
PIK3C3	0.186132	-0.350126	0.048	0.15	1
COX7A2	0.186144	0.344423	0.81	0.808	1
CMTM6	0.186313	0.413471	0.381	0.292	1
PDCL3	0.186313	-0.309772	0.19	0.325	1
CST3	0.186406	-0.282263	0.667	0.925	1
CFAP97	0.186571	0.463554	0.571	0.517	1
TMEM80	0.186933	0.462169	0.19	0.1	1
UBA5	0.186933	0.406713	0.19	0.1	1
ZNF599	0.186933	0.301546	0.19	0.1	1
STON2	0.187274	0.463507	0.238	0.15	1
CDKN1A	0.1878	-0.448846	0.238	0.342	1
BNIP2	0.188302	-0.312154	0.095	0.208	1
SGMS1	0.188302	-0.322724	0.095	0.208	1
2021-09-09	0.188302	-0.331287	0.095	0.208	1
SLC16A12	0.188522	0.495856	0.333	0.217	1
PFDN5	0.188681	0.265005	0.857	0.833	1
CHMP1A	0.189402	-0.274827	0.048	0.15	1
ANKIB1	0.190443	-0.256247	0.095	0.217	1
RNF103	0.190469	0.313655	0.19	0.1	1
SOCS3	0.19082	-0.391378	0.143	0.258	1
MCUR1	0.191574	0.404606	0.333	0.25	1
NDUFV2	0.191663	-0.316093	0.095	0.2	1
STK17A	0.191663	-0.361334	0.095	0.2	1
TGFBR3	0.192115	0.291043	0.238	0.133	1
YIF1A	0.192317	-0.267287	0.143	0.275	1
MAP7D3	0.192317	-0.33848	0.143	0.275	1
GADD45B	0.192428	-0.302564	0.524	0.8	1
MRPL47	0.192714	-0.250237	0.048	0.15	1
SRRT	0.192714	-0.267814	0.048	0.15	1
KRIT1	0.192714	-0.27192	0.048	0.15	1
SMC1A	0.192945	0.363345	0.333	0.233	1
ABHD6	0.193165	0.419529	0.143	0.067	1
RALGAPA1	0.193367	0.4047	0.238	0.15	1
DHX29	0.193515	-0.315413	0.19	0.325	1
CWC27	0.194592	0.288949	0.286	0.167	1
MRPL50	0.194592	-0.290446	0.095	0.2	1
BUB3	0.194592	-0.29525	0.095	0.2	1
TIMP3	0.194866	0.282038	0.667	0.567	1
RPL18A	0.195248	0.251505	0.905	0.883	1
THSD7A	0.1958	0.539723	0.381	0.25	1
LSM5	0.196218	-0.323386	0.19	0.308	1
ARIH2	0.19694	-0.271692	0.095	0.208	1
STT3B	0.197554	-0.288521	0.095	0.2	1
CDCA7L	0.19769	0.385223	0.19	0.1	1
RPL23AP74	0.19769	0.29163	0.19	0.1	1
VCL	0.197759	-0.272649	0.238	0.4	1
RPS11	0.198263	0.285839	0.857	0.892	1
SRP54	0.199027	-0.284538	0.095	0.217	1
TLN1	0.199041	0.445526	0.619	0.575	1
BEX1	0.199186	-0.306077	0.048	0.158	1
GNG11	0.201359	-0.30515	0.286	0.408	1
TRPM7	0.201375	0.3138	0.19	0.1	1
ZFC3H1	0.20195	-0.253379	0.095	0.217	1
WDR60	0.202469	0.382682	0.476	0.383	1
UGCG	0.203282	0.273117	0.667	0.567	1
MT-TT	0.203634	-0.316921	0.429	0.558	1
CYBA	0.204174	0.373668	0.619	0.583	1
ITSN1	0.20445	0.320525	0.429	0.35	1
GULP1	0.20448	-0.329531	0.286	0.433	1
ZNF302	0.204905	-0.263436	0.095	0.217	1
UROD	0.205611	-0.255462	0.19	0.333	1
TSHZ2	0.205865	0.385024	0.286	0.175	1
AC129507.1	0.205865	0.267244	0.286	0.175	1
IL6ST	0.206135	0.378006	0.524	0.45	1
ALG2	0.206387	-0.251376	0.048	0.15	1
CTSH	0.206402	0.296505	0.381	0.275	1
NUDT16	0.206434	-0.27268	0.048	0.142	1
TGFBR2	0.206434	-0.307592	0.048	0.142	1
GUCY1B1	0.206861	0.326579	0.429	0.35	1
FBXO17	0.207187	-0.312168	0.238	0.4	1
CLIC1	0.207588	-0.293001	0.429	0.608	1
PIH1D1	0.208893	0.272106	0.19	0.1	1
CTTN	0.209912	-0.26806	0.048	0.15	1
HLA-DRB5	0.209912	-0.326672	0.048	0.15	1
BORCS8	0.210044	-0.287993	0.048	0.142	1
GATAD2A	0.210765	0.559814	0.143	0.067	1
LIN7A	0.210765	0.404904	0.143	0.067	1
GTF3C1	0.210765	0.365335	0.143	0.067	1
SLC16A9	0.210765	0.344109	0.143	0.067	1
FAM114A2	0.210765	0.339793	0.143	0.067	1
NFX1	0.210765	0.313063	0.143	0.067	1
UBXN7	0.210765	0.305399	0.143	0.067	1
TBC1D8B	0.210765	0.254641	0.143	0.067	1
FDX1	0.211423	0.290369	0.381	0.283	1
PRKAR1A	0.211746	-0.275762	0.238	0.383	1
ARL4A	0.211861	0.458905	0.143	0.267	1
NIF3L1	0.212728	0.260712	0.19	0.1	1
CTTNBP2NL	0.212857	-0.308049	0.095	0.2	1
PPARA	0.2137	-0.264663	0.048	0.142	1
ZNF830	0.2137	-0.273822	0.048	0.142	1
SIL1	0.2137	-0.344318	0.048	0.142	1
RCN2	0.214288	0.429878	0.381	0.275	1
NOL7	0.214657	0.255165	0.571	0.55	1
ZNF622	0.21508	-0.292887	0.095	0.208	1
ANXA6	0.215341	0.534123	0.143	0.067	1
RIT1	0.215341	0.311791	0.143	0.067	1
FEM1B	0.215341	0.276605	0.143	0.067	1
TMEM218	0.215341	0.252284	0.143	0.067	1
WWP1	0.215363	0.400534	0.19	0.108	1
FXYD4	0.215786	-0.326217	0.19	0.367	1
CDV3	0.216964	0.342959	0.381	0.275	1
RERE	0.217119	0.282271	0.381	0.267	1
CFAP36	0.217184	0.354559	0.476	0.408	1
ZNF462	0.217476	0.268145	0.238	0.142	1
SLC4A11	0.218103	0.326633	0.476	0.375	1
IK	0.218853	0.259576	0.571	0.442	1
CNKSR3	0.219179	0.3636	0.19	0.108	1
RNF141	0.219179	0.361021	0.19	0.108	1
G3BP1	0.219192	0.309676	0.476	0.383	1
RAB1B	0.219214	-0.259665	0.095	0.2	1
HAX1	0.219214	-0.304374	0.095	0.2	1
EMC10	0.219228	0.52656	0.429	0.35	1
IGF1R	0.219988	0.290862	0.143	0.067	1
STAG3L4	0.219988	0.251659	0.143	0.067	1
SRSF11	0.220135	-0.251757	0.524	0.717	1
ITCH	0.221148	-0.258116	0.048	0.142	1
IKBIP	0.22123	0.388352	0.333	0.225	1
AQP3	0.221386	-0.255238	0.095	0.208	1
LAMP2	0.221659	-0.256229	0.286	0.417	1
ABCF1	0.221673	0.296793	0.381	0.292	1
OAT	0.221966	-0.310742	0.143	0.25	1
SYNGR1	0.22208	0.375136	0.381	0.283	1
TPRA1	0.222589	0.379526	0.238	0.15	1
BLZF1	0.223044	0.377577	0.19	0.108	1
TALDO1	0.223232	0.325061	0.381	0.308	1
RBFA	0.223285	0.38033	0.286	0.2	1
BEX2	0.223757	0.279592	0.571	0.517	1
ERAP1	0.223925	0.474177	0.238	0.158	1
DRAP1	0.224321	0.391379	0.429	0.35	1
FAM50A	0.224941	-0.283509	0.048	0.142	1
KRT18	0.225021	-0.562295	0.571	0.65	1
SMIM15	0.225107	0.3716	0.333	0.242	1
MPP5	0.226466	0.399361	0.286	0.183	1
HPF1	0.226961	0.332124	0.429	0.375	1
TMEM208	0.227114	-0.298224	0.143	0.258	1
SNHG6	0.227365	0.363604	0.476	0.442	1
KMT2A	0.22755	0.440203	0.381	0.283	1
KATNA1	0.22791	0.251548	0.238	0.142	1
SLC3A1	0.228166	0.310221	0.381	0.267	1
IFNGR1	0.229002	-0.279534	0.095	0.2	1
RWDD4	0.229112	0.316411	0.333	0.233	1
PRKRIP1	0.22998	-0.314294	0.095	0.192	1
TRIO	0.230919	0.34362	0.19	0.108	1
ZNF106	0.230939	0.433987	0.333	0.242	1
APRT	0.231113	0.336703	0.476	0.4	1
MICU2	0.231276	0.308991	0.286	0.192	1
TUBA4A	0.232082	-0.265133	0.143	0.267	1
CLUAP1	0.232999	0.350273	0.238	0.15	1
RBM25	0.233229	0.289223	0.571	0.517	1
CTSL	0.233836	-0.355732	0.19	0.3	1
PPP4R3B	0.234488	0.339486	0.286	0.192	1
ZMYND8	0.235826	0.280834	0.476	0.375	1
SRSF6	0.236804	-0.256699	0.095	0.192	1
SEM1	0.23704	-0.259306	0.476	0.658	1
ZC3H7A	0.237042	0.414197	0.333	0.258	1
C12orf75	0.237871	-0.268732	0.286	0.425	1
THY1	0.238044	-0.272283	0.81	0.875	1
PFDN6	0.238103	0.267555	0.333	0.233	1
LGALS2	0.238989	0.295705	0.19	0.108	1
CFL2	0.239213	-0.267665	0.143	0.258	1
CARD16	0.240128	0.670285	0.238	0.15	1
ACBD3	0.240415	-0.271543	0.333	0.442	1
LYPLA2	0.241037	-0.26609	0.048	0.133	1
KIAA1217	0.241037	-0.26812	0.048	0.133	1
TSPAN14	0.241037	-0.279943	0.048	0.133	1
ENDOD1	0.242307	-0.309511	0.143	0.258	1
MRPL4	0.24253	-0.300331	0.095	0.2	1
RAP1A	0.242973	0.575165	0.333	0.258	1
GK5	0.243347	0.372769	0.143	0.075	1
SF1	0.244794	0.668638	0.238	0.158	1
TOLLIP	0.244794	0.445666	0.238	0.158	1
PPP1R15A	0.246378	-0.311358	0.333	0.492	1
RNH1	0.246399	-0.282856	0.286	0.408	1
SNHG9	0.247878	-0.288602	0.238	0.358	1
SHOC2	0.248099	0.49577	0.381	0.308	1
EDIL3	0.248229	0.30665	0.429	0.342	1
SEPT7P2	0.2484	-0.287507	0.095	0.183	1
BCLAF1P2	0.248678	0.447196	0.19	0.117	1
FAM217B	0.249354	-0.256581	0.048	0.133	1
ERCC6L2	0.249385	0.259796	0.143	0.067	1
CEP63	0.250683	-0.333028	0.143	0.242	1
JADE1	0.251108	0.273263	0.238	0.15	1
CENPBD1P1	0.251465	0.352263	0.19	0.108	1
GPI	0.25176	-0.258555	0.143	0.258	1
ARHGAP5	0.251972	0.648618	0.476	0.4	1
ADSS	0.253038	-0.272133	0.095	0.2	1
LCORL	0.253151	0.317652	0.143	0.075	1
FKBP5	0.253179	0.343875	0.286	0.208	1
ARPC5L	0.253354	0.376865	0.381	0.283	1
NECAB1	0.253631	0.431624	0.238	0.142	1
NME6	0.253631	0.286822	0.238	0.142	1
GATAD1	0.254468	0.474571	0.333	0.275	1
SRP72	0.254544	-0.275982	0.286	0.408	1
FAIM	0.254845	0.460158	0.238	0.15	1
GPALPP1	0.255722	0.256447	0.19	0.108	1
SOX4	0.256034	-0.382492	0.619	0.767	1
ARHGAP24	0.256227	0.281035	0.524	0.408	1
HARS	0.256966	0.328146	0.19	0.117	1
COQ4	0.25813	-0.263148	0.095	0.192	1
MAPKAPK5-AS1	0.258155	0.374401	0.143	0.075	1
ACAA2	0.258192	0.363497	0.476	0.408	1
LMOD1	0.258202	-0.307246	0.143	0.258	1
NUFIP1	0.25862	0.328916	0.238	0.15	1
ADAM10	0.259487	0.306162	0.429	0.35	1
MAEA	0.26003	0.318352	0.19	0.108	1
PCYOX1	0.261599	0.351559	0.381	0.292	1
ZDHHC3	0.263198	-0.253164	0.095	0.183	1
ALDH1B1	0.263226	0.267087	0.143	0.075	1
URM1	0.263664	0.415185	0.238	0.167	1
ACSL3	0.263947	0.465769	0.286	0.217	1
SEC22B	0.265526	-0.255777	0.095	0.192	1
EPB41L1	0.266112	-0.280385	0.143	0.25	1
MAT2B	0.26632	-0.267494	0.286	0.392	1
CAPG	0.266415	0.289743	0.333	0.25	1
CMSS1	0.266991	-0.26575	0.095	0.183	1
NDUFA10	0.26767	0.325124	0.571	0.567	1
EMP3	0.267835	0.604192	0.524	0.4	1
MT-ND6	0.268186	0.256579	0.333	0.242	1
DHTKD1	0.268367	0.378903	0.143	0.075	1
LZTFL1	0.268367	0.268503	0.143	0.075	1
CAPN2	0.269233	0.284421	0.476	0.408	1
ZNF826P	0.269754	0.646154	0.19	0.117	1
ACTR6	0.269754	0.28863	0.19	0.117	1
CAST	0.269854	0.520865	0.619	0.658	1
CLK1	0.269959	-0.310954	0.19	0.3	1
ARID4B	0.270876	0.360782	0.429	0.358	1
HNRNPU	0.271443	0.343479	0.619	0.617	1
PIGG	0.27182	-0.263184	0.048	0.125	1
HOMER2	0.27182	-0.292779	0.048	0.125	1
CCNQ	0.273253	0.421992	0.19	0.108	1
LINC02532	0.273575	0.347678	0.143	0.075	1
RYK	0.273575	0.301599	0.143	0.075	1
NCEH1	0.273575	0.268298	0.143	0.075	1
EIF3J-AS1	0.274112	0.337522	0.048	0.142	1
LINC01578	0.274112	0.303786	0.19	0.117	1
DNAJC9	0.274112	0.262926	0.048	0.142	1
CAVIN1	0.275394	0.514591	0.714	0.733	1
RBM43	0.275498	0.325219	0.286	0.192	1
MBP	0.276434	-0.267668	0.048	0.125	1
TTC3P1	0.276434	-0.273882	0.048	0.125	1
SCP2	0.276472	0.311148	0.429	0.367	1
TMSB4X	0.277552	-0.265717	0.905	0.967	1
DPP4	0.278137	-0.297316	0.286	0.417	1
TPD52	0.278518	0.323517	0.19	0.117	1
C6orf106	0.278853	0.290335	0.143	0.075	1
MAN1A1	0.278853	0.250964	0.143	0.075	1
JAK1	0.27941	0.336291	0.571	0.5	1
NUCB1	0.28002	-0.287049	0.143	0.225	1
CD81	0.283325	-0.255266	0.333	0.45	1
EHMT2	0.284101	-0.371714	0.095	0.175	1
ISCA2	0.284283	0.387113	0.286	0.208	1
CEP70	0.284283	0.319235	0.286	0.208	1
VBP1	0.284735	-0.267045	0.143	0.242	1
MARCKS	0.285662	-0.289218	0.333	0.425	1
MRPL41	0.286209	-0.274288	0.333	0.45	1
FAT1	0.286768	-0.298425	0.143	0.25	1
ZNF281	0.287474	0.29706	0.19	0.117	1
ARL4C	0.290196	0.264135	0.286	0.192	1
ABHD11	0.290534	-0.269432	0.095	0.183	1
C8orf33	0.290792	0.253204	0.333	0.258	1
SNHG8	0.290938	0.501753	0.619	0.658	1
TROVE2	0.290989	0.525158	0.429	0.375	1
SPEN	0.292024	0.315009	0.19	0.117	1
ZNF317	0.292273	-0.274848	0.095	0.175	1
SBNO1	0.294554	0.299582	0.238	0.167	1
PYROXD1	0.295098	0.484586	0.143	0.075	1
NUBP2	0.296417	-0.332508	0.095	0.175	1
RNF130	0.296473	0.474802	0.19	0.125	1
EFNA1	0.296896	-0.297691	0.19	0.292	1
POP5	0.29705	-0.312773	0.143	0.233	1
NUB1	0.297964	0.462846	0.429	0.358	1
ATP5S	0.298219	0.36812	0.238	0.175	1
PPID	0.298426	0.294341	0.286	0.2	1
TXNRD1	0.298579	0.593692	0.238	0.167	1
BCL7B	0.298579	0.556483	0.238	0.167	1
ATXN2	0.298579	0.553136	0.238	0.167	1
HOXA5	0.298683	0.276225	0.238	0.158	1
IREB2	0.300651	0.327735	0.143	0.075	1
SEC31A	0.301249	0.313965	0.476	0.408	1
TBC1D12	0.301752	0.548565	0.143	0.083	1
ADNP2	0.301752	0.425267	0.143	0.083	1
ANKRD39	0.301752	0.39561	0.143	0.083	1
FOXC2	0.301752	0.27432	0.143	0.083	1
PRRC2B	0.302641	0.408001	0.238	0.167	1
RERG	0.303724	0.299439	0.524	0.442	1
ACIN1	0.304597	0.420021	0.429	0.35	1
PTEN	0.304823	-0.31159	0.095	0.175	1
IFT22	0.305258	0.295923	0.429	0.325	1
COL14A1	0.305963	0.464675	0.19	0.117	1
TMEM37	0.305963	0.384949	0.19	0.117	1
FAM168B	0.305963	0.369889	0.19	0.117	1
SERBP1	0.307881	0.394911	0.667	0.675	1
AIMP1	0.308513	0.250402	0.524	0.45	1
TATDN1	0.309085	-0.288069	0.095	0.175	1
TCEA3	0.3109	0.266315	0.381	0.283	1
C1QBP	0.311518	0.279879	0.524	0.45	1
HSPD1P1	0.312684	0.337286	0.143	0.083	1
EEF1A1P5	0.312684	0.279605	0.143	0.083	1
TMEM59	0.318078	0.334868	0.619	0.617	1
ZBTB44	0.319154	-0.382252	0.143	0.217	1
VAMP8	0.319602	0.334047	0.524	0.475	1
YWHAE	0.32136	0.308958	0.714	0.808	1
PSMG3	0.322106	-0.252232	0.095	0.175	1
KMT2C	0.322656	0.302805	0.571	0.492	1
HIVEP1	0.323873	0.319481	0.143	0.083	1
TAP2	0.323873	0.25094	0.143	0.083	1
PKIG	0.325165	0.295075	0.286	0.192	1
GSTM3	0.325266	-0.282315	0.238	0.35	1
EIF3I	0.326963	-0.263785	0.429	0.533	1
HOXC9	0.327185	-0.328235	0.143	0.217	1
FAM210B	0.327652	-0.267452	0.143	0.233	1
COMMD8	0.328758	0.354797	0.381	0.3	1
AC099560.2	0.328804	0.27865	0.524	0.492	1
RSRC1	0.329639	0.312655	0.333	0.258	1
ELK4	0.33016	0.274936	0.19	0.117	1
SEPHS2	0.330982	-0.301735	0.095	0.175	1
TMX1	0.332098	0.269184	0.238	0.167	1
KIN	0.332824	-0.335386	0.143	0.208	1
PSMC1	0.333329	0.397364	0.333	0.258	1
NTAN1	0.333365	-0.255447	0.095	0.167	1
EVI5	0.33406	0.402373	0.19	0.125	1
PTS	0.334642	0.386818	0.333	0.275	1
RAB34	0.337048	0.299547	0.333	0.258	1
GUCY1A1	0.337227	0.250299	0.238	0.158	1
TRMT6	0.337395	0.516956	0.19	0.133	1
ECI2	0.337458	0.399352	0.381	0.292	1
PDE4D	0.337967	-0.260307	0.095	0.167	1
AC115223.1	0.338966	0.318062	0.19	0.125	1
TNNT2	0.339198	0.514233	0.571	0.6	1
RER1	0.340015	-0.254262	0.095	0.175	1
COPS6	0.340098	0.293058	0.381	0.342	1
ERLEC1	0.340262	-0.259598	0.333	0.458	1
SEC11A	0.340828	0.367794	0.476	0.45	1
MGP	0.341158	1.04206	0.667	0.8	1
SNHG7	0.341662	0.3649	0.286	0.208	1
ATRX	0.343214	0.287361	0.714	0.7	1
PPP1R7	0.344108	0.303096	0.238	0.175	1
FLRT3	0.344664	0.409951	0.381	0.292	1
SLC35B1	0.345828	0.370496	0.286	0.2	1
HLA-DMA	0.346335	0.657226	0.333	0.292	1
TTC8	0.347024	0.262249	0.143	0.083	1
PTP4A2	0.347674	0.351278	0.429	0.35	1
MOCS2	0.348308	0.272236	0.476	0.4	1
CBWD1	0.348492	0.328973	0.238	0.175	1
USF3	0.348492	0.265511	0.238	0.175	1
SHPRH	0.348915	0.278347	0.19	0.125	1
MRPL28	0.34903	0.343405	0.286	0.225	1
FKBP1A	0.349314	0.434075	0.571	0.533	1
BNIP3	0.351142	0.269791	0.429	0.35	1
RASSF4	0.352184	0.260114	0.333	0.258	1
APPL1	0.352754	0.49657	0.429	0.4	1
SDHAF1	0.352973	0.278144	0.143	0.083	1
FUT11	0.352973	0.263819	0.143	0.083	1
PDIA4	0.353596	0.292881	0.286	0.217	1
FRG1CP	0.354171	0.314323	0.286	0.2	1
TAF1B	0.354171	-0.26793	0.143	0.225	1
CANX	0.354494	0.259892	0.667	0.65	1
SSR1	0.356342	0.550491	0.381	0.333	1
COL6A2	0.356783	-0.285984	0.095	0.167	1
BHLHE41	0.357321	-0.280541	0.238	0.333	1
MAPKAP1	0.358773	0.285696	0.238	0.167	1
HGSNAT	0.358985	0.478075	0.143	0.083	1
FCHSD2	0.358985	0.273169	0.143	0.083	1
LINC00839	0.358985	0.27279	0.143	0.083	1
SMARCD1	0.358985	0.262975	0.143	0.083	1
CSRP1	0.359905	-0.31053	0.286	0.375	1
RPS27AP16	0.363525	0.509506	0.286	0.242	1
SLC40A1	0.363759	0.266317	0.476	0.45	1
SPAG16	0.364643	0.264345	0.333	0.275	1
USP51	0.365062	0.380988	0.143	0.083	1
PAX8	0.367553	0.403473	0.524	0.558	1
SUGT1	0.36819	0.259473	0.333	0.267	1
HEXIM1	0.368508	0.31186	0.333	0.275	1
RASSF8-AS1	0.370275	0.330453	0.095	0.192	1
SLC37A4	0.370942	0.52209	0.238	0.175	1
NCBP3	0.372602	0.280917	0.238	0.167	1
FAM120A	0.374506	0.304316	0.333	0.242	1
PLRG1	0.374589	0.317673	0.19	0.125	1
MORC3	0.374986	0.328288	0.143	0.092	1
CDKN2C	0.374986	-0.273737	0.048	0.108	1
SLC25A39	0.377285	0.274271	0.238	0.167	1
BBS4	0.378714	0.355134	0.286	0.217	1
C22orf39	0.379447	0.371366	0.19	0.142	1
DDX42	0.379956	-0.26312	0.143	0.225	1
ACP1	0.380035	0.448892	0.333	0.267	1
RPL26P19	0.380035	0.343166	0.333	0.267	1
TGOLN2	0.380311	0.569604	0.524	0.492	1
DCXR	0.380432	0.37375	0.476	0.433	1
CBWD2	0.381023	0.447066	0.143	0.092	1
CARHSP1	0.382404	0.335286	0.381	0.367	1
POLK	0.383005	0.328195	0.286	0.217	1
ITSN2	0.383906	0.340819	0.476	0.433	1
MRPL12	0.384834	0.367896	0.238	0.175	1
CD151	0.385492	0.407641	0.762	0.733	1
BROX	0.387033	-0.279991	0.143	0.217	1
CEP135	0.387119	0.527646	0.143	0.092	1
GLT8D1	0.387659	0.298464	0.19	0.133	1
FAM13A	0.388486	0.273808	0.238	0.158	1
PPHLN1	0.389498	-0.317837	0.19	0.25	1
TSPYL2	0.38967	-0.268646	0.095	0.158	1
RECQL	0.391871	0.472173	0.333	0.258	1
GTF2A2	0.392462	0.339761	0.429	0.392	1
GLCE	0.393274	0.516478	0.143	0.092	1
HOXA-AS2	0.393274	0.29206	0.143	0.092	1
GCHFR	0.393274	0.278884	0.143	0.092	1
SFRP2	0.393274	-0.285911	0.048	0.108	1
DALRD3	0.394844	-0.252254	0.095	0.158	1
HLA-E	0.395361	0.338169	0.524	0.5	1
ZNHIT6	0.396054	0.372835	0.286	0.217	1
RTCB	0.396373	0.455905	0.238	0.167	1
ZBTB38	0.400337	0.2779	0.333	0.275	1
FAHD2A	0.400871	0.27057	0.381	0.333	1
SPPL2A	0.402381	0.338499	0.286	0.233	1
SCARB2	0.403586	0.345644	0.19	0.133	1
PCMTD1	0.405232	0.638629	0.476	0.442	1
HADH	0.406146	0.359799	0.238	0.183	1
TIMM17B	0.406732	0.325054	0.286	0.233	1
CCDC186	0.408405	0.35455	0.333	0.283	1
LMO4	0.408451	0.389936	0.429	0.358	1
TOR1AIP1	0.408981	0.312443	0.19	0.133	1
IFIT2	0.408981	-0.495483	0.095	0.15	1
ESRRG	0.412093	0.420333	0.143	0.092	1
PIK3AP1	0.412093	0.275588	0.143	0.092	1
RPL7P9	0.414419	0.287083	0.19	0.133	1
HAT1	0.414419	0.286878	0.19	0.133	1
SCOC	0.415518	0.427138	0.286	0.233	1
ALPK2	0.415952	0.55769	0.19	0.142	1
PPM1G	0.41664	0.305854	0.333	0.283	1
INHBA	0.417089	-0.264116	0.095	0.167	1
THUMPD1	0.418349	0.433943	0.429	0.392	1
RIN2	0.418482	0.296455	0.143	0.092	1
MGAT1	0.418482	0.268658	0.143	0.092	1
AC113935.1	0.418482	0.256819	0.143	0.092	1
DNAJB14	0.419952	-0.26301	0.19	0.25	1
EFHD1	0.421362	0.280962	0.381	0.342	1
EIF5B	0.423923	0.337201	0.619	0.733	1
AC008038.1	0.42493	0.276881	0.143	0.092	1
SGCB	0.425436	0.309415	0.333	0.267	1
ANKRD36BP1	0.425473	0.344746	0.238	0.183	1
UTRN	0.427687	0.376104	0.429	0.358	1
HNRNPA1	0.430421	0.362438	0.714	0.8	1
LARP4	0.431435	0.254981	0.143	0.092	1
MRPL2	0.431578	0.278873	0.286	0.242	1
MEGF9	0.432333	0.261467	0.381	0.333	1
CEP57	0.435159	0.424415	0.286	0.225	1
WWOX	0.435335	0.316287	0.238	0.183	1
PAK1	0.436062	0.36373	0.286	0.242	1
ESCO1	0.436592	-0.264263	0.095	0.15	1
NRDC	0.437153	0.333481	0.333	0.292	1
CAND1	0.437998	0.275921	0.048	0.108	1
MACO1	0.437998	0.259167	0.048	0.108	1
KRT17	0.438446	-0.366206	0.143	0.217	1
PICALM	0.438455	0.59278	0.19	0.15	1
RRAS2	0.439123	0.555257	0.143	0.1	1
HMBOX1	0.439123	0.464686	0.143	0.1	1
EHD4	0.439123	0.281	0.143	0.1	1
HMGN1	0.439397	0.365026	0.524	0.625	1
DLG1	0.439765	0.294896	0.286	0.225	1
TTC1	0.441306	0.46349	0.381	0.342	1
NPNT	0.444226	1.28602	0.333	0.308	1
HIF1A	0.444476	0.551747	0.381	0.383	1
C5orf51	0.444617	0.2637	0.143	0.092	1
ACAP2	0.444982	0.284229	0.333	0.3	1
PHTF1	0.445551	0.353574	0.143	0.1	1
SSBP3	0.445551	0.267025	0.143	0.1	1
SREK1	0.445585	0.561972	0.333	0.333	1
PAPOLA	0.446111	0.33198	0.524	0.483	1
ASRGL1	0.446883	0.289954	0.238	0.192	1
TAF1D	0.450548	-0.274945	0.238	0.3	1
SEC23IP	0.452031	0.504641	0.143	0.1	1
KIF22	0.45427	0.307077	0.286	0.242	1
MGAT4C	0.454452	0.281074	0.19	0.142	1
NR2F2	0.454801	-0.298477	0.619	0.667	1
FNBP1L	0.456234	0.294195	0.476	0.475	1
PHPT1	0.457682	0.277802	0.476	0.517	1
TMEM52B	0.460112	0.463647	0.19	0.142	1
CCDC146	0.463972	0.333372	0.238	0.208	1
UBE2J2	0.465151	0.332412	0.143	0.1	1
SPTAN1	0.465699	0.320409	0.238	0.183	1
CHTOP	0.466027	0.395905	0.19	0.15	1
TNC	0.466999	0.521779	0.238	0.192	1
TMEM223	0.466999	0.455271	0.238	0.192	1
NDUFA11	0.468515	0.37077	0.571	0.642	1
USP16	0.470115	0.341375	0.381	0.342	1
MFSD1	0.471548	0.297585	0.19	0.142	1
SECISBP2L	0.47251	0.549261	0.333	0.283	1
CNN3	0.473188	0.285538	0.571	0.575	1
IGFBP2	0.473229	0.365863	0.429	0.425	1
BRD7	0.475083	0.25798	0.286	0.25	1
RCN1	0.475294	0.274367	0.286	0.233	1
TTC19	0.476076	-0.277711	0.143	0.2	1
PDAP1	0.477071	0.252523	0.381	0.325	1
GCA	0.477324	0.253914	0.19	0.142	1
UACA	0.479258	0.511808	0.476	0.475	1
CREG1	0.480515	0.30845	0.381	0.317	1
GSN	0.481312	0.341486	0.238	0.183	1
SETD5	0.482931	0.293868	0.19	0.133	1
ACYP1	0.483022	0.310657	0.19	0.15	1
ECI1	0.48385	0.344704	0.381	0.358	1
IDI1	0.483956	0.44891	0.238	0.208	1
DDX50	0.487337	0.333626	0.286	0.225	1
MAT2A	0.488761	0.326303	0.095	0.167	1
ELAVL1	0.488761	0.302535	0.19	0.15	1
CIRBP	0.489448	0.332915	0.571	0.65	1
MAP3K5	0.493578	0.363048	0.238	0.2	1
RNF7	0.497515	0.427074	0.476	0.408	1
TMX2	0.498767	0.275187	0.238	0.2	1
INTS11	0.499615	0.34485	0.19	0.158	1
TBL1XR1	0.499624	0.334667	0.333	0.283	1
ERP27	0.503182	0.258489	0.571	0.633	1
VIRMA	0.503381	0.250345	0.238	0.192	1
KLK7	0.506196	0.410483	0.19	0.15	1
PSME1	0.506343	0.334516	0.476	0.725	1
AIFM1	0.507954	-0.277727	0.143	0.2	1
FER	0.512079	0.25648	0.19	0.15	1
RAD23A	0.514389	0.276399	0.429	0.392	1
BRK1	0.519473	0.25057	0.524	0.608	1
MITF	0.519813	0.419301	0.238	0.2	1
CTNNAL1	0.521063	0.517688	0.476	0.442	1
GLRX3	0.525261	0.533297	0.238	0.217	1
IVD	0.525286	0.327604	0.238	0.208	1
SLC5A3	0.529941	0.33552	0.19	0.15	1
PTBP1	0.529941	0.300854	0.19	0.15	1
SPTBN1	0.531527	0.3464	0.381	0.375	1
CALCOCO2	0.532596	0.392169	0.333	0.308	1
TNS3	0.535965	0.283555	0.19	0.15	1
KLHL5	0.538447	0.599207	0.143	0.108	1
MRPS7	0.540807	0.336678	0.286	0.267	1
HIST1H2BD	0.543346	0.493488	0.19	0.142	1
PCNP	0.54467	0.292155	0.429	0.375	1
SCAMP1	0.550492	0.421438	0.19	0.167	1
HNRNPH1	0.550664	0.319514	0.286	0.267	1
IFRD1	0.552337	-0.257121	0.095	0.133	1
KLC1	0.559479	0.317195	0.143	0.108	1
TMEM256	0.562668	0.323862	0.333	0.275	1
JUP	0.562876	0.296899	0.238	0.208	1
GNAQ	0.56344	0.297183	0.238	0.192	1
MAP3K13	0.563742	0.300568	0.429	0.442	1
NXF1	0.566591	0.284942	0.19	0.15	1
VDAC3	0.567344	0.313032	0.333	0.3	1
SLC39A10	0.568251	0.365674	0.286	0.25	1
ARHGDIB	0.57066	0.28398	0.19	0.158	1
ITGA3	0.57066	0.27958	0.19	0.158	1
ZMYM2	0.573718	0.26351	0.143	0.108	1
ZNF593	0.57996	0.267755	0.238	0.2	1
PSMD10	0.580901	0.289676	0.143	0.108	1
TSPO	0.581265	0.670507	0.524	0.583	1
TMEM109	0.582952	0.320287	0.19	0.158	1
ZCRB1	0.584431	0.312477	0.571	0.708	1
C21orf62	0.585667	0.388343	0.381	0.342	1
PTAR1	0.588126	0.318591	0.143	0.108	1
CSNK2A1	0.589785	0.470924	0.381	0.375	1
ARFIP2	0.590879	0.410832	0.143	0.117	1
SNX10	0.591237	0.294636	0.238	0.2	1
ASAH1	0.594283	0.30168	0.429	0.442	1
RASSF8	0.59442	-0.254271	0.095	0.125	1
SMARCB1	0.595157	0.286496	0.238	0.217	1
ABCB1	0.600513	0.359292	0.524	0.567	1
MLF1	0.601718	0.277514	0.143	0.225	1
ARHGAP6	0.6027	0.307018	0.143	0.108	1
AQR	0.6027	0.285692	0.143	0.108	1
TERF2IP	0.607031	0.258804	0.571	0.583	1
SSB	0.607222	0.318473	0.571	0.717	1
MYDGF	0.609193	0.592002	0.333	0.308	1
CD58	0.610047	0.354245	0.143	0.108	1
SNAPC1	0.612264	0.259116	0.143	0.117	1
ABCA5	0.614211	0.254158	0.19	0.158	1
H2AFV	0.614233	0.424208	0.333	0.342	1
STX2	0.616273	0.389644	0.095	0.15	1
ANKRD1	0.618752	-0.267837	0.095	0.142	1
ANO10	0.619468	0.281387	0.143	0.117	1
CCDC43	0.62002	0.394188	0.19	0.175	1
MEIS2	0.62591	0.256371	0.286	0.25	1
SERPING1	0.628671	0.25701	0.476	0.483	1
CMC2	0.628816	0.508968	0.286	0.3	1
SLC9A3R1	0.629771	0.287614	0.095	0.15	1
PDE1A	0.630863	0.290992	0.476	0.5	1
MSI2	0.632541	0.580201	0.286	0.267	1
TMEM167B	0.633984	0.257527	0.143	0.117	1
HSP90AB3P	0.636359	0.447088	0.381	0.433	1
PPFIBP1	0.637293	0.411214	0.476	0.517	1
TSPAN4	0.637826	0.273702	0.286	0.267	1
BICC1	0.640444	0.260855	0.476	0.525	1
DEXI	0.646188	0.287355	0.19	0.158	1
NAP1L4	0.6466	0.390613	0.381	0.367	1
RBBP4	0.648452	-0.252725	0.238	0.275	1
CWC25	0.649071	0.290783	0.238	0.2	1
KRAS	0.653408	0.295102	0.286	0.258	1
UGGT2	0.656024	0.304502	0.143	0.117	1
PJA1	0.656024	0.255464	0.143	0.117	1
ANKRD49	0.659168	0.422219	0.19	0.158	1
AC034236.1	0.65955	0.26164	0.286	0.283	1
ZCCHC8	0.661519	0.267292	0.19	0.167	1
RBM39	0.665562	0.260598	0.619	0.7	1
CLSTN1	0.667002	0.514058	0.238	0.225	1
PPP1R3B	0.667944	0.404772	0.19	0.167	1
PPP1CA	0.669048	0.335517	0.333	0.325	1
ITIH5	0.67248	0.355953	0.381	0.442	1
PCDH9	0.674393	0.418406	0.19	0.167	1
WDR34	0.674393	0.267458	0.19	0.167	1
SOX9	0.674873	0.297146	0.286	0.25	1
RPN2	0.677397	0.267643	0.524	0.508	1
RNF220	0.67796	0.580576	0.19	0.183	1
GPHN	0.678519	0.323538	0.143	0.125	1
UTP11	0.678525	0.27502	0.238	0.225	1
TEX9	0.680866	0.374831	0.19	0.167	1
BLOC1S2	0.68202	0.319143	0.238	0.233	1
C17orf80	0.685847	0.274778	0.143	0.125	1
PSMB8	0.68612	0.278839	0.286	0.283	1
TMEM14B	0.688295	0.257311	0.429	0.5	1
RBPMS	0.689222	0.30865	0.476	0.5	1
CACYBP	0.693795	0.393919	0.476	0.5	1
INIP	0.693882	0.424659	0.19	0.167	1
FAM177A1	0.69456	0.338758	0.429	0.408	1
UBL3	0.700591	0.286029	0.143	0.125	1
STK16	0.701112	-0.26001	0.095	0.117	1
NPR1	0.708038	0.297969	0.333	0.317	1
ATF2	0.708374	0.34821	0.19	0.175	1
SFT2D1	0.713297	0.327663	0.333	0.392	1
DDX1	0.716274	0.334488	0.429	0.425	1
ATXN7L3B	0.717614	0.384062	0.286	0.3	1
RBM42	0.718886	0.3297	0.286	0.275	1
NOL10	0.720063	0.331617	0.095	0.125	1
SIGIRR	0.722919	0.293582	0.143	0.125	1
MOSPD1	0.727738	0.439431	0.095	0.125	1
SAFB	0.729514	0.413474	0.19	0.192	1
PSMC6	0.730394	0.253913	0.238	0.317	1
SQOR	0.73128	0.265928	0.238	0.225	1
QPRT	0.735219	0.332497	0.19	0.183	1
EMC6	0.735219	0.250289	0.143	0.192	1
SP3	0.735441	0.2602	0.095	0.125	1
ASPH	0.735581	0.254248	0.429	0.425	1
ITGB1	0.736453	0.259122	0.571	0.75	1
MED19	0.737196	0.25097	0.19	0.242	1
SLPI	0.738711	0.767436	0.429	0.45	1
CRYZ	0.73928	0.46089	0.381	0.375	1
UBXN6	0.74168	0.264537	0.19	0.183	1
DHRS7	0.742988	0.290364	0.524	0.525	1
RABGGTB	0.743767	0.291828	0.143	0.133	1
PDK2	0.745486	0.401943	0.095	0.133	1
TXNL4A	0.746546	0.272817	0.333	0.325	1
ETHE1	0.748611	0.293184	0.19	0.192	1
KIAA0355	0.75116	0.360213	0.143	0.133	1
NRP1	0.754166	0.337301	0.19	0.175	1
SIVA1	0.757096	0.367619	0.286	0.333	1
MGMT	0.766365	0.287595	0.238	0.242	1
PIAS1	0.767418	0.326515	0.19	0.175	1
UROS	0.767702	0.272589	0.19	0.183	1
ASNSD1	0.767863	0.422413	0.19	0.192	1
ZNF44	0.768273	0.259669	0.143	0.125	1
MIER1	0.769178	0.266633	0.381	0.408	1
THRAP3	0.774426	0.274593	0.429	0.525	1
SF3B1	0.775084	0.292875	0.429	0.608	1
RPL10P9	0.779736	-0.255473	0.19	0.15	1
KDM1A	0.780503	0.267235	0.095	0.117	1
TUBA1A	0.782989	0.302004	0.381	0.442	1
PLEKHH2	0.786484	0.318378	0.333	0.342	1
DAP	0.790411	0.338866	0.286	0.283	1
PLPBP	0.795987	0.322115	0.238	0.242	1
TMEM176B	0.800265	0.399043	0.19	0.192	1
DCAF6	0.800265	0.293903	0.19	0.192	1
CCDC66	0.800598	0.38482	0.19	0.183	1
CYP20A1	0.800598	0.265779	0.19	0.183	1
SNX3	0.803612	0.344296	0.476	0.617	1
BMPR2	0.805881	0.250625	0.095	0.125	1
EIF3J	0.806835	0.257718	0.476	0.542	1
PDXDC1	0.807658	0.286398	0.333	0.342	1
NSL1	0.809717	0.312409	0.238	0.225	1
SNW1	0.810964	0.298673	0.381	0.4	1
GOSR1	0.811821	0.266512	0.238	0.258	1
CREB1	0.815089	0.275919	0.143	0.142	1
BCAS2	0.817924	0.250986	0.238	0.233	1
POLR2I	0.819833	0.284956	0.429	0.492	1
BCL7A	0.820957	0.442237	0.19	0.242	1
SHISA4	0.821774	0.28631	0.095	0.125	1
GMDS	0.825789	0.418202	0.429	0.508	1
SMS	0.826697	0.271414	0.286	0.333	1
BEX4	0.828974	0.25841	0.333	0.342	1
MUM1	0.833852	0.357318	0.19	0.183	1
DDAH2	0.839789	0.279349	0.286	0.292	1
IFT74	0.840451	0.373357	0.238	0.225	1
IL32	0.840923	0.346629	0.476	0.558	1
PRDX4	0.842976	0.340357	0.286	0.333	1
FAM104B	0.845118	0.270192	0.19	0.2	1
MPV17	0.847171	0.365268	0.238	0.258	1
HACD2	0.8491	0.30278	0.143	0.133	1
GNPTG	0.851094	0.260934	0.286	0.292	1
FADS1	0.852337	0.55549	0.143	0.142	1
MMP24OS	0.852815	0.25394	0.19	0.233	1
MMP7	0.856991	0.256066	0.381	0.4	1
CTDSPL2	0.859829	0.272198	0.143	0.142	1
RBMX2	0.860673	0.44755	0.19	0.183	1
XPA	0.864967	0.480605	0.238	0.258	1
ERP44	0.864967	0.316282	0.238	0.258	1
R3HDM2	0.864967	0.310577	0.238	0.258	1
DAAM1	0.869861	0.261168	0.238	0.292	1
BCAP31	0.876365	0.288921	0.381	0.383	1
LSM7	0.881339	0.331115	0.286	0.283	1
ARHGEF12	0.882479	0.379582	0.238	0.217	1
CDC37	0.882831	0.53641	0.238	0.258	1
THEM4	0.895423	0.286837	0.095	0.117	1
AC027644.3	0.896156	0.369985	0.143	0.167	1
CCDC115	0.899335	0.264432	0.19	0.192	1
PIGS	0.902926	0.263733	0.143	0.133	1
UBE2G2	0.904594	0.312626	0.19	0.225	1
ANP32A	0.911029	0.279117	0.333	0.358	1
THAP5	0.911838	0.470892	0.238	0.25	1
S100A4	0.926147	0.858472	0.143	0.133	1
FNBP1	0.938724	0.280864	0.19	0.217	1
CKLF	0.939623	0.264503	0.095	0.108	1
ARHGAP18	0.940071	0.352023	0.143	0.175	1
C1orf122	0.940979	0.42967	0.286	0.317	1
RNF145	0.944282	0.251407	0.333	0.383	1
KLHDC9	0.948235	0.339478	0.095	0.108	1
MAGT1	0.949278	0.288407	0.238	0.267	1
NRP2	0.950461	0.305189	0.286	0.342	1
HSPA12A	0.950526	0.279496	0.143	0.142	1
POP7	0.952474	0.278433	0.143	0.158	1
LSM10	0.954796	0.260154	0.238	0.258	1
RING1	0.956853	0.280947	0.095	0.108	1
RPAP2	0.956909	0.294084	0.19	0.2	1
C19orf12	0.959779	0.31246	0.143	0.158	1
MRPL14	0.961956	0.273112	0.286	0.358	1
SMIM24	0.965738	0.414188	0.143	0.142	1
RBM47	0.966142	0.462125	0.238	0.242	1
POLDIP2	0.97016	0.265956	0.19	0.2	1
SMIM10L1	0.973134	0.255608	0.238	0.267	1
MED21	0.973893	0.260407	0.143	0.15	1
ZNF264	0.974104	0.418718	0.095	0.108	1
DDX6	0.981712	0.288458	0.143	0.158	1
NPM1P27	0.986322	0.305934	0.333	0.342	1
VCAN	0.986409	0.371095	0.333	0.35	1
ATP2C1	0.986917	0.299255	0.19	0.208	1
COPS7A	0.989227	0.369649	0.143	0.167	1
ZC3H14	0.990955	0.33081	0.238	0.258	1
CGGBP1	0.996409	0.538249	0.143	0.167	1
NAA10	0.996409	0.271287	0.143	0.167	1
BAG2	1	0.253781	0.143	0.15	1

## Sheet: POD
gene_id	p_val	avg_logFC	pct.1	pct.2	p_val_adj
ALDOB	3.10854e-05	-1.41395	0.05	0.696	0.734829
VEGFA	0.000152995	1.14444	0.95	0.696	1
TMED4	0.000163599	-0.885094	0.35	0.913	1
ITIH5	0.000223119	1.34532	0.85	0.565	1
RPS26	0.00068712	-1.06444	0.45	0.87	1
IGF1	0.000883043	-1.72122	0.05	0.522	1
SSFA2	0.00103156	1.07989	0.4	0	1
CUL5	0.00106459	-1.02316	0.15	0.652	1
ARL6IP5	0.00126079	-0.465435	0.2	0.783	1
DDX5	0.00127314	0.728535	0.75	0.391	1
RAC1	0.00131608	-0.697864	0.5	0.913	1
CBX5	0.0013436	1.15935	0.45	0.043	1
NBEAL1	0.0016853	1.16633	0.45	0.043	1
SULT1A1	0.00184525	-1.27131	0.1	0.522	1
HPGD	0.00184579	1.14122	0.9	0.565	1
CSTB	0.00190492	-1.14896	0.1	0.565	1
SIL1	0.00218274	-1.22482	0	0.391	1
SGCB	0.00236418	0.681179	0.7	0.217	1
DDN	0.00244611	1.06475	0.35	0	1
NDUFA13	0.00248685	-0.810783	0.35	0.87	1
ATP5IF1	0.00305213	-0.863624	0.4	0.826	1
MME	0.00380637	0.579345	1	1	1
TMX4	0.0043319	0.698004	0.75	0.478	1
AC011239.2	0.00435302	-0.937929	0	0.348	1
COL3A1	0.00435302	-0.945122	0	0.348	1
KLK7	0.00499403	-0.858539	0.35	0.783	1
PLEKHA4	0.00563604	1.07971	0.3	0	1
FKBP14	0.00563604	0.854578	0.3	0	1
EIF1AY	0.00563604	0.779019	0.3	0	1
LRP10	0.00656036	-0.848054	0.15	0.522	1
ACTG1	0.00658781	-0.70112	0.8	0.957	1
B2M	0.00674278	-0.54625	1	1	1
IL32	0.00695507	-0.920286	0.05	0.435	1
PDAP1	0.00735551	-0.99177	0.05	0.391	1
REEP5	0.00739319	0.842588	0.65	0.261	1
RPL23	0.0074487	-0.635827	0.45	0.87	1
DCN	0.00788397	0.545848	1	0.957	1
JAKMIP2	0.00838453	1.12895	0.35	0.043	1
ATP10D	0.00848211	-0.791348	0	0.304	1
SFT2D2	0.00848211	-0.801974	0	0.304	1
POLR3GL	0.00848211	-0.873875	0	0.304	1
FKBP9	0.00848211	-0.905063	0	0.304	1
DERL2	0.00848211	-0.913767	0	0.304	1
ERAP2	0.00848211	-1.05047	0	0.304	1
PPIB	0.00866644	-0.745928	0.45	0.826	1
RPLP2	0.00892264	-0.637168	0.6	0.87	1
ANTXR1	0.00893501	1.17798	0.4	0.087	1
MORF4L2	0.00893501	0.980989	0.4	0.087	1
ALDH7A1	0.00928044	-1.0928	0.1	0.435	1
C1QL1	0.00955906	1.04907	0.5	0.13	1
NDUFB7	0.0108108	-0.790279	0.05	0.391	1
RPS25	0.0121141	-0.848981	0.35	0.739	1
SMIM7	0.0123665	-0.6637	0.1	0.478	1
EIF3E	0.0126687	1.02418	0.25	0	1
EDIL3	0.0126687	1.02098	0.25	0	1
PTPRQ	0.0126687	0.913153	0.25	0	1
EFNB2	0.0126687	0.884741	0.25	0	1
DYNC1H1	0.0126687	0.826486	0.25	0	1
TBC1D5	0.0126687	0.817477	0.25	0	1
MECP2	0.0126687	0.782573	0.25	0	1
LARS	0.0126687	0.775368	0.25	0	1
ATG101	0.0126687	0.773519	0.25	0	1
AC008011.2	0.0126687	0.750621	0.25	0	1
SUMO3	0.0126687	0.711207	0.25	0	1
TMOD2	0.0126687	0.709089	0.25	0	1
BCAT2	0.0126687	0.649057	0.25	0	1
COL18A1	0.0126687	0.617417	0.25	0	1
CDK2AP2	0.0130288	-0.786401	0.05	0.391	1
EIF6	0.0131974	-0.851939	0.1	0.435	1
RARRES2	0.0132349	-0.616758	0.3	0.739	1
TBCB	0.0132906	-0.623392	0.4	0.783	1
TMEM52B	0.0137001	-0.802427	0.05	0.348	1
TSEN15	0.0137001	-0.941864	0.05	0.348	1
CRB2	0.0146226	-0.404505	0.1	0.478	1
SSBP1	0.0146244	-0.782304	0.15	0.478	1
RNF13	0.0146244	-0.806497	0.15	0.478	1
MRPS16	0.0150657	-0.744885	0.05	0.348	1
COX7C	0.0152775	-0.619477	0.65	0.87	1
SPARC	0.0153997	-0.382334	0.9	1	1
SYNGR2	0.0156567	-0.812543	0.1	0.435	1
ESD	0.0157912	-0.663415	0.2	0.565	1
APOPT1	0.0161934	-0.504121	0	0.261	1
LRP6	0.0161934	-0.612304	0	0.261	1
SLC35D2	0.0161934	-0.642943	0	0.261	1
ZNF576	0.0161934	-0.665233	0	0.261	1
GDI1	0.0161934	-0.683707	0	0.261	1
PDPN	0.0161934	-0.685262	0	0.261	1
REX1BD	0.0161934	-0.70748	0	0.261	1
TGFBR2	0.0161934	-0.781693	0	0.261	1
MBIP	0.0161934	-0.795869	0	0.261	1
MANBAL	0.0161934	-0.806543	0	0.261	1
ZBTB7A	0.0161934	-0.823364	0	0.261	1
PIGF	0.0161934	-0.876562	0	0.261	1
CYB5B	0.0165499	-0.731543	0.05	0.348	1
PGRMC2	0.0170312	0.971468	0.45	0.13	1
SLC31A2	0.0170312	-0.692613	0.1	0.435	1
COX7A1	0.0170312	-0.725113	0.1	0.435	1
S100A6	0.0176718	-0.392754	1	1	1
SELENOW	0.0178139	-0.495499	0.65	0.826	1
TUSC3	0.0183472	-0.709877	0.2	0.565	1
CHD3	0.0185104	0.90085	0.45	0.13	1
TMEM106B	0.0185812	-0.772228	0.15	0.478	1
RPS4X	0.0185812	-0.857714	0.15	0.478	1
GPNMB	0.0189565	-0.724682	0.15	0.522	1
RBM25	0.0194527	0.84052	0.45	0.174	1
UGP2	0.0198454	0.835692	0.3	0.043	1
RPL8	0.0200745	-0.591909	0.45	0.783	1
STRAP	0.0204197	0.803833	0.4	0.087	1
BTG1	0.0204617	-0.582376	0.15	0.522	1
C6orf48	0.0205856	-0.717169	0.2	0.522	1
CCNI	0.0213641	-0.643375	0.45	0.826	1
TMEM205	0.0217131	-0.77928	0.15	0.478	1
IBTK	0.0217992	0.958196	0.35	0.087	1
CETN3	0.0217992	-0.934428	0.05	0.348	1
COPRS	0.0218094	0.690582	0.45	0.13	1
ITGB8	0.0219045	1.10008	0.8	0.565	1
MIA3	0.0219412	0.791774	0.3	0.043	1
TNS3	0.0227968	0.897346	0.45	0.174	1
CTGF	0.0232017	-0.870028	0.95	1	1
CERS2	0.0238453	-0.646394	0.05	0.348	1
PPP1R9A	0.024227	0.809704	0.3	0.043	1
TPT1	0.0243396	-0.458545	0.5	0.783	1
CD47	0.0244477	-0.637789	0.25	0.609	1
ANXA2	0.0247937	-0.328266	0.95	1	1
TUBA1B	0.0250588	-0.61187	0.35	0.652	1
HLA-B	0.0250844	-0.499297	0.55	0.87	1
P4HTM	0.0251838	-0.737248	0.1	0.391	1
C1QBP	0.0251838	-0.756619	0.1	0.391	1
CFDP1	0.0256086	0.56007	0.45	0.13	1
ITFG1	0.0256197	-0.499536	0.15	0.522	1
TOM1L2	0.026056	0.731978	0.35	0.087	1
PAX8-AS1	0.026056	-0.522715	0.05	0.348	1
RANBP2	0.0264266	0.728078	0.4	0.087	1
AC023154.1	0.026856	-0.727897	0.25	0.565	1
KTN1	0.0272248	0.441274	0.85	0.826	1
ECM1	0.0273267	-0.892713	0.1	0.391	1
TIMM17A	0.0273267	-0.928008	0.1	0.391	1
SMARCA1	0.0273992	-0.855824	0.05	0.304	1
CDC42EP2	0.0279308	0.861204	0.2	0	1
SMIM10	0.0279308	0.837548	0.2	0	1
ANKIB1	0.0279308	0.80578	0.2	0	1
KANK2	0.0279308	0.789243	0.2	0	1
CDS2	0.0279308	0.781262	0.2	0	1
AASDH	0.0279308	0.768063	0.2	0	1
YES1	0.0279308	0.734231	0.2	0	1
DRAP1	0.0279308	0.722728	0.2	0	1
KPNA4	0.0279308	0.72086	0.2	0	1
DDX3Y	0.0279308	0.708306	0.2	0	1
C6orf106	0.0279308	0.689801	0.2	0	1
GTF3C1	0.0279308	0.685069	0.2	0	1
SSBP2	0.0279308	0.684365	0.2	0	1
HIF1A	0.0279308	0.679207	0.2	0	1
CNTN4	0.0279308	0.633402	0.2	0	1
ANO6	0.0279308	0.61756	0.2	0	1
MLLT10	0.0279308	0.60963	0.2	0	1
GJA3	0.0279308	0.607169	0.2	0	1
HSF1	0.0279308	0.601471	0.2	0	1
RMND5A	0.0279308	0.599908	0.2	0	1
LENG1	0.0279308	0.593415	0.2	0	1
OSBPL2	0.0279308	0.586583	0.2	0	1
SBNO1	0.0279308	0.575663	0.2	0	1
PTPN4	0.0279308	0.564239	0.2	0	1
GYPC	0.0279308	0.548292	0.2	0	1
ASNSD1	0.0279308	0.5301	0.2	0	1
MCUB	0.0279308	0.450545	0.2	0	1
SOD1	0.0279787	-0.469232	0.6	0.87	1
MT-TL1	0.02806	-0.617846	0.25	0.609	1
MRGPRF	0.0287463	-0.770129	0.15	0.435	1
CLIP1	0.0293771	0.676712	0.5	0.174	1
PLA2R1	0.0300105	0.766677	0.95	0.783	1
THBS1	0.0303932	-0.51796	0	0.217	1
ELOF1	0.0303932	-0.542476	0	0.217	1
SRPK2	0.0303932	-0.544295	0	0.217	1
PHB2	0.0303932	-0.550383	0	0.217	1
AC004148.2	0.0303932	-0.550417	0	0.217	1
MTIF2	0.0303932	-0.557541	0	0.217	1
FLYWCH2	0.0303932	-0.56047	0	0.217	1
PTPA	0.0303932	-0.564851	0	0.217	1
NRIP2	0.0303932	-0.569324	0	0.217	1
IARS	0.0303932	-0.585348	0	0.217	1
DNAJC7	0.0303932	-0.587276	0	0.217	1
VKORC1L1	0.0303932	-0.618267	0	0.217	1
EIF2S3	0.0303932	-0.624219	0	0.217	1
MUM1	0.0303932	-0.625752	0	0.217	1
WIPI2	0.0303932	-0.634972	0	0.217	1
SMARCD3	0.0303932	-0.640539	0	0.217	1
AK2	0.0303932	-0.645638	0	0.217	1
AMZ2	0.0303932	-0.667144	0	0.217	1
AC005912.1	0.0303932	-0.668433	0	0.217	1
TMEM107	0.0303932	-0.679203	0	0.217	1
PHYHIP	0.0303932	-0.687412	0	0.217	1
IFT74	0.0303932	-0.713091	0	0.217	1
RAET1E	0.0303932	-0.724317	0	0.217	1
NUDC	0.0303932	-0.822848	0	0.217	1
QDPR	0.0303932	-0.826352	0	0.217	1
XIST	0.0303932	-0.851322	0	0.217	1
PRPF4B	0.0312315	0.633723	0.4	0.087	1
HSBP1	0.0319359	0.562584	0.65	0.348	1
GULP1	0.0320879	0.820681	0.4	0.13	1
SUPT5H	0.0328387	-0.720111	0.05	0.304	1
PSAP	0.033099	-0.408355	0.85	1	1
VCL	0.0336651	0.81842	0.55	0.261	1
PPDPF	0.0336716	-0.456459	0.4	0.783	1
ARGLU1	0.033903	0.316339	0.4	0.087	1
HTRA1	0.0343604	0.646672	0.9	0.696	1
KLK6	0.0347735	-0.573708	0.3	0.696	1
MSRB2	0.0358889	-0.661416	0.05	0.304	1
HLA-E	0.0364027	-0.608256	0.55	0.87	1
NDN	0.0365578	-0.689982	0.15	0.478	1
LMO7	0.0367591	0.910266	0.35	0.087	1
HLA-C	0.0369441	-0.726019	0.6	0.783	1
ANXA1	0.0370616	-0.51463	0.35	0.652	1
RACK1	0.037543	-0.411986	0.3	0.652	1
HSPD1	0.0375431	0.997334	0.4	0.13	1
WASHC3	0.0377277	-0.497602	0.25	0.565	1
SAT1	0.0379022	-0.66961	0.3	0.565	1
MYDGF	0.0380284	0.82194	0.5	0.217	1
PSMA2	0.0380284	-0.522457	0.2	0.478	1
BBS4	0.0398357	-0.68218	0.1	0.348	1
TMEM165	0.0398357	-0.926333	0.1	0.348	1
TMEM18	0.0407628	-0.782097	0.2	0.478	1
NFASC	0.0416342	0.789059	0.45	0.174	1
PDIA3P1	0.0416342	0.617116	0.45	0.174	1
RSRC2	0.0426101	-0.495879	0.2	0.565	1
CNIH1	0.0427186	-0.663987	0.05	0.304	1
DPYSL2	0.0427186	-0.710827	0.05	0.304	1
DDX3X	0.0427186	-0.7387	0.05	0.304	1
CGNL1	0.0430237	0.76593	0.55	0.304	1
FAM177A1	0.0430237	0.493272	0.55	0.304	1
HSBP1L1	0.0433879	0.615302	0.35	0.087	1
SULF2	0.0436621	0.885063	0.5	0.217	1
KRT10	0.0436621	-0.934704	0.2	0.478	1
SLC30A9	0.043739	0.820228	0.4	0.174	1
TRAPPC4	0.0437683	0.688512	0.4	0.13	1
NEBL	0.0439668	0.451727	0.65	0.348	1
MAT2B	0.0451829	-0.476581	0.15	0.478	1
SDHA	0.0454566	0.893771	0.25	0.043	1
PARD6G	0.0454566	0.814499	0.25	0.043	1
RPL18	0.0456838	-0.601697	0.45	0.739	1
PLD3	0.0457915	-0.579986	0.3	0.609	1
MTREX	0.0465266	-0.508106	0.05	0.304	1
CEBPD	0.0465266	-0.689006	0.05	0.304	1
CCDC107	0.0466268	0.711679	0.35	0.13	1
LGALS1	0.0470374	-0.446113	0.75	1	1
MIR4458HG	0.047056	-0.932765	0.15	0.391	1
TXNDC15	0.0471946	-0.566486	0.1	0.391	1
OSBPL8	0.0480144	-0.5451	0.15	0.435	1
TMEM219	0.0480144	-0.68991	0.15	0.435	1
SLC12A1	0.048415	-0.72957	0.15	0.478	1
BLOC1S1	0.048415	-0.855279	0.2	0.435	1
ZC3H15	0.0489799	-0.62888	0.3	0.565	1
CDC42EP3	0.0499738	-0.313029	0.65	0.87	1
UBE2Q1	0.0499966	0.713784	0.25	0.043	1
NLN	0.0499966	0.644778	0.25	0.043	1
ARPC1A	0.0499966	0.614419	0.25	0.043	1
CHMP3	0.0503725	0.869195	0.35	0.13	1
HADHB	0.0503725	-0.658787	0.1	0.348	1
FBXL5	0.0508437	0.534702	0.4	0.13	1
USP46	0.0517606	0.558286	0.8	0.565	1
AL049838.1	0.0518043	1.06293	0.5	0.304	1
POLR2L	0.0518238	-0.454606	0.7	0.87	1
CNBP	0.0530096	-0.358741	0.4	0.739	1
HSPB1	0.0532694	-0.571714	0.55	0.783	1
APH1A	0.0534113	-0.567453	0.05	0.261	1
HMGCL	0.0534113	-0.751013	0.05	0.261	1
MRPS15	0.0534113	-0.897047	0.05	0.261	1
RAD23A	0.0534113	-0.989661	0.05	0.261	1
TMEM141	0.0534113	-0.993065	0.05	0.261	1
NENF	0.0534242	-0.58955	0.2	0.478	1
ECHS1	0.0534242	-0.60904	0.2	0.478	1
LGALS8	0.0543269	-0.936198	0.15	0.391	1
SUMF1	0.0543671	0.826831	0.35	0.13	1
RBPMS	0.0545344	-0.670377	0.25	0.478	1
EMC3	0.0547261	0.547683	0.4	0.13	1
USP7	0.0547261	0.523672	0.4	0.13	1
GNB5	0.0549109	0.606222	0.25	0.043	1
LMO4	0.0549109	0.503188	0.25	0.043	1
ARHGEF26	0.0552066	0.62853	0.35	0.087	1
SMC3	0.0552066	0.517373	0.35	0.087	1
CD63	0.0554327	-0.40091	0.75	0.913	1
ATRAID	0.0555134	-0.496985	0.25	0.565	1
DHRSX	0.0563426	-0.318422	0	0.174	1
RIC3	0.0563426	-0.35443	0	0.174	1
TGFB1I1	0.0563426	-0.36231	0	0.174	1
CKAP2	0.0563426	-0.383758	0	0.174	1
RANGAP1	0.0563426	-0.38769	0	0.174	1
METTL26	0.0563426	-0.393304	0	0.174	1
EXT1	0.0563426	-0.406517	0	0.174	1
AOC1	0.0563426	-0.409026	0	0.174	1
NUBP1	0.0563426	-0.411043	0	0.174	1
ARL8B	0.0563426	-0.41897	0	0.174	1
PRPF8	0.0563426	-0.431755	0	0.174	1
MUS81	0.0563426	-0.44452	0	0.174	1
P4HA2	0.0563426	-0.447049	0	0.174	1
SLC5A12	0.0563426	-0.451137	0	0.174	1
TIMM44	0.0563426	-0.465099	0	0.174	1
KARS	0.0563426	-0.471594	0	0.174	1
NFYB	0.0563426	-0.474295	0	0.174	1
KLHL36	0.0563426	-0.478233	0	0.174	1
PTBP1	0.0563426	-0.478568	0	0.174	1
PIK3CA	0.0563426	-0.483572	0	0.174	1
GNPAT	0.0563426	-0.48585	0	0.174	1
ADAMTS19	0.0563426	-0.486433	0	0.174	1
RUVBL1	0.0563426	-0.488199	0	0.174	1
LARP1B	0.0563426	-0.488414	0	0.174	1
CLK1	0.0563426	-0.495054	0	0.174	1
DNAJC24	0.0563426	-0.496932	0	0.174	1
ZNF124	0.0563426	-0.498517	0	0.174	1
PPIC	0.0563426	-0.498679	0	0.174	1
COA4	0.0563426	-0.499737	0	0.174	1
KLHDC3	0.0563426	-0.504966	0	0.174	1
RIOX2	0.0563426	-0.506843	0	0.174	1
ASCC1	0.0563426	-0.510034	0	0.174	1
TOX4	0.0563426	-0.517119	0	0.174	1
SMCO3	0.0563426	-0.517986	0	0.174	1
TPMT	0.0563426	-0.518191	0	0.174	1
TAP1	0.0563426	-0.525498	0	0.174	1
USP4	0.0563426	-0.533138	0	0.174	1
IFI35	0.0563426	-0.541123	0	0.174	1
PNMA2	0.0563426	-0.545091	0	0.174	1
TRIM26	0.0563426	-0.55429	0	0.174	1
PPP2R3C	0.0563426	-0.558425	0	0.174	1
CBWD2	0.0563426	-0.569989	0	0.174	1
GPR107	0.0563426	-0.576349	0	0.174	1
CGRRF1	0.0563426	-0.576465	0	0.174	1
ELP5	0.0563426	-0.579997	0	0.174	1
CD320	0.0563426	-0.591126	0	0.174	1
ANKRD10	0.0563426	-0.599339	0	0.174	1
RLIM	0.0563426	-0.611441	0	0.174	1
CEP63	0.0563426	-0.615985	0	0.174	1
DDB1	0.0563426	-0.624196	0	0.174	1
HLA-DPA1	0.0563426	-0.633424	0	0.174	1
HYI	0.0563426	-0.646541	0	0.174	1
ACADVL	0.0563426	-0.663081	0	0.174	1
MED31	0.0563426	-0.665646	0	0.174	1
NOP14	0.0563426	-0.676135	0	0.174	1
LINC00205	0.0563426	-0.690023	0	0.174	1
APOE	0.0563426	-0.707006	0	0.174	1
TSSC4	0.0563426	-0.738898	0	0.174	1
GTF2F2	0.0563426	-0.743478	0	0.174	1
NHLRC2	0.0563426	-0.807793	0	0.174	1
AREG	0.0563426	-1.71244	0	0.174	1
RFLNB	0.0583003	-0.726843	0.15	0.391	1
EXPH5	0.0585587	0.762349	0.6	0.348	1
TMEM98	0.0585587	-0.472025	0.3	0.609	1
MT-ND3	0.0586217	-0.353053	1	1	1
BOD1L1	0.0586226	0.652746	0.35	0.13	1
DNASE2	0.0586226	0.588564	0.35	0.13	1
ENSA	0.0586226	-0.620485	0.1	0.348	1
SREK1IP1	0.0586226	-0.774082	0.1	0.348	1
DNAJA1	0.0589114	-0.38733	0.6	0.783	1
EEA1	0.0590695	0.715435	0.55	0.304	1
MAGT1	0.059111	0.617519	0.45	0.174	1
SNRNP27	0.059111	0.600206	0.45	0.174	1
CAB39	0.0602215	0.654984	0.25	0.043	1
CRNKL1	0.0602215	0.554198	0.25	0.043	1
GOLGB1	0.0603288	0.572433	0.75	0.739	1
HES1	0.0607905	0.79376	0.55	0.348	1
MRPL9	0.0608959	0.828556	0.15	0	1
BOD1	0.0608959	0.787193	0.15	0	1
FBXL15	0.0608959	0.75912	0.15	0	1
ELAVL1	0.0608959	0.734293	0.15	0	1
RN7SL2	0.0608959	0.72911	0.15	0	1
PQBP1	0.0608959	0.724067	0.15	0	1
ORC3	0.0608959	0.719772	0.15	0	1
ITGB1P1	0.0608959	0.64714	0.15	0	1
ANKH	0.0608959	0.643305	0.15	0	1
DUSP16	0.0608959	0.635291	0.15	0	1
NAB1	0.0608959	0.631613	0.15	0	1
SGMS1	0.0608959	0.626642	0.15	0	1
NOSIP	0.0608959	0.622366	0.15	0	1
EID2	0.0608959	0.61847	0.15	0	1
CARHSP1	0.0608959	0.605124	0.15	0	1
ESCO1	0.0608959	0.60292	0.15	0	1
MIS18A	0.0608959	0.595629	0.15	0	1
MZT1	0.0608959	0.595023	0.15	0	1
EVL	0.0608959	0.582841	0.15	0	1
METTL2A	0.0608959	0.577291	0.15	0	1
ULK2	0.0608959	0.55152	0.15	0	1
RAPGEF2	0.0608959	0.551334	0.15	0	1
RHOT1	0.0608959	0.546146	0.15	0	1
WASHC1	0.0608959	0.545141	0.15	0	1
C1DP1	0.0608959	0.540822	0.15	0	1
PTER	0.0608959	0.534987	0.15	0	1
FAM217B	0.0608959	0.534277	0.15	0	1
PDCD7	0.0608959	0.533641	0.15	0	1
MT2P1	0.0608959	0.532923	0.15	0	1
PPP1R3B	0.0608959	0.530822	0.15	0	1
TRIM2	0.0608959	0.527569	0.15	0	1
PPIL1	0.0608959	0.525638	0.15	0	1
TUG1	0.0608959	0.525378	0.15	0	1
H6PD	0.0608959	0.523405	0.15	0	1
LINC00467	0.0608959	0.521668	0.15	0	1
ADAM15	0.0608959	0.521314	0.15	0	1
B3GALT2	0.0608959	0.519368	0.15	0	1
RNF38	0.0608959	0.517655	0.15	0	1
TXNRD1	0.0608959	0.516619	0.15	0	1
RELL1	0.0608959	0.516127	0.15	0	1
IDH3A	0.0608959	0.505776	0.15	0	1
RPGRIP1L	0.0608959	0.504724	0.15	0	1
NDUFA7	0.0608959	0.497231	0.15	0	1
SELENBP1	0.0608959	0.495317	0.15	0	1
G2E3	0.0608959	0.495119	0.15	0	1
ADGRG1	0.0608959	0.490459	0.15	0	1
LRRC57	0.0608959	0.489514	0.15	0	1
DHX32	0.0608959	0.481098	0.15	0	1
UBAP2L	0.0608959	0.474827	0.15	0	1
FAM107B	0.0608959	0.473604	0.15	0	1
OXA1L	0.0608959	0.471349	0.15	0	1
SLC25A26	0.0608959	0.459617	0.15	0	1
MRS2	0.0608959	0.4579	0.15	0	1
MED6	0.0608959	0.456245	0.15	0	1
UBE2S	0.0608959	0.449466	0.15	0	1
NEO1	0.0608959	0.447337	0.15	0	1
PHB	0.0608959	0.442087	0.15	0	1
EXT2	0.0608959	0.436097	0.15	0	1
RPS10	0.0608959	0.429805	0.15	0	1
SHC1	0.0608959	0.429594	0.15	0	1
GMNN	0.0608959	0.42022	0.15	0	1
RNF8	0.0608959	0.41885	0.15	0	1
INTU	0.0608959	0.410552	0.15	0	1
AC246787.1	0.0608959	0.407765	0.15	0	1
LSM2	0.0608959	0.391942	0.15	0	1
BCAR3	0.0608959	0.390651	0.15	0	1
MAP3K3	0.0608959	0.387659	0.15	0	1
TBC1D9B	0.0608959	0.387257	0.15	0	1
CDK13	0.0608959	0.381256	0.15	0	1
ATP5MD	0.0611203	-0.423813	0.4	0.783	1
COMT	0.0619807	-0.643539	0.2	0.522	1
PCMTD1	0.0622988	0.438999	0.8	0.609	1
IFITM3	0.0624922	-0.381486	0.9	1	1
RPA3	0.0625121	-0.779205	0.15	0.391	1
NOP10	0.0631512	-0.563006	0.1	0.348	1
C1orf122	0.0632346	-0.309075	0.1	0.391	1
WWP1	0.0634775	-0.954183	0.05	0.261	1
SLIRP	0.0649455	-0.378079	0.2	0.478	1
ATP5PB	0.0649455	-0.526051	0.2	0.478	1
CALD1	0.0654362	-0.437527	0.75	0.913	1
SEMA3C	0.0659511	0.697918	0.25	0.043	1
AKAP11	0.0659511	0.555741	0.25	0.043	1
PGD	0.0659511	0.475905	0.25	0.043	1
ATP2C1	0.0659511	0.456743	0.25	0.043	1
RPS20	0.0664205	-0.591285	0.4	0.652	1
AKAP9	0.066711	0.361044	0.75	0.609	1
CREBRF	0.0669725	0.676198	0.4	0.174	1
LCA5	0.0669725	-0.697815	0.15	0.391	1
RALA	0.0676321	-0.456775	0.15	0.435	1
PLPP1	0.067965	-0.338731	0.1	0.348	1
RPS23	0.0685724	0.387162	0.8	0.565	1
FNBP1L	0.0686026	0.370417	0.75	0.435	1
AXL	0.0690706	-0.665974	0.05	0.261	1
TMEM150C	0.0699663	-0.483695	0.3	0.609	1
STARD7	0.0708882	0.474191	0.55	0.304	1
NSRP1	0.0722575	-0.537075	0.15	0.435	1
PSENEN	0.0722692	-0.761792	0.1	0.304	1
DEFB1	0.0725365	-0.697095	0.45	0.696	1
UACA	0.0728987	0.387481	0.9	0.783	1
SAP18	0.0729668	-0.553942	0.25	0.522	1
EMP3	0.0730767	-0.57152	0.1	0.348	1
RETREG1	0.0731268	-0.290743	0.7	1	1
TMEM245	0.074152	0.52867	0.6	0.348	1
ILK	0.0750623	-0.47642	0.05	0.261	1
NT5E	0.0750623	-0.523304	0.05	0.261	1
ITGB1BP1	0.0750623	-0.535367	0.05	0.261	1
PSEN1	0.0750623	-0.57502	0.05	0.261	1
GSTM3	0.0750623	-0.704446	0.05	0.261	1
MYO1B	0.0752345	0.432912	0.55	0.304	1
DAZAP2	0.0760194	-0.294	0.35	0.652	1
CD151	0.0761671	-0.384608	0.7	0.87	1
WDR1	0.07668	-0.538073	0.15	0.391	1
PLXNB2	0.0778698	-0.654718	0.1	0.304	1
ZNF644	0.0784987	0.781407	0.35	0.13	1
CHMP4B	0.0784987	0.512789	0.35	0.13	1
TMSB10	0.0786231	-0.613957	0.65	0.957	1
TMEM14C	0.0797959	-0.279102	0.25	0.565	1
NDUFA1	0.0803063	-0.288151	0.65	0.913	1
2021-09-11	0.0814583	0.503623	0.9	0.87	1
C1GALT1	0.0814718	-0.401314	0.05	0.261	1
TMEM45A	0.0814718	-0.418993	0.05	0.261	1
TFAM	0.0814718	-0.450918	0.05	0.261	1
ACADM	0.0814718	-0.463476	0.05	0.261	1
WSB1	0.0814718	-0.465407	0.05	0.261	1
APMAP	0.0814718	-0.471526	0.05	0.261	1
DEGS1	0.0814718	-0.511203	0.05	0.261	1
VAPB	0.0814718	-0.511448	0.05	0.261	1
OXR1	0.0814718	-0.642548	0.05	0.261	1
ITM2B	0.0816522	-0.315845	1	1	1
BCAP31	0.0819433	0.891472	0.3	0.087	1
FAM3C	0.0819433	0.648556	0.3	0.087	1
CBX6	0.0819433	0.529982	0.3	0.087	1
PARD3	0.0819476	-0.477619	0.15	0.391	1
AIF1	0.0828641	0.69577	0.85	0.783	1
ATP5F1E	0.0834366	-0.380517	0.75	0.957	1
TPGS2	0.0838188	-0.553486	0.1	0.304	1
CSDC2	0.0838188	-0.594228	0.1	0.304	1
C8orf33	0.0842437	0.587797	0.35	0.13	1
PPM1G	0.0842437	0.497843	0.35	0.13	1
CDC42BPA	0.0860033	0.603551	0.45	0.261	1
FTH1	0.0861085	-0.392244	0.95	1	1
GLG1	0.087505	0.639837	0.4	0.174	1
CHCHD2	0.0877823	-0.475898	0.4	0.739	1
CTBS	0.0883184	-0.338454	0.05	0.261	1
PDXK	0.0883184	-0.380088	0.05	0.261	1
MT-TS2	0.0883184	-0.385616	0.05	0.261	1
USP9X	0.0884458	0.714497	0.3	0.087	1
FRY	0.0884458	0.529629	0.3	0.087	1
OCIAD1	0.0889604	-0.556127	0.3	0.565	1
TMEM147	0.0895014	-0.581462	0.25	0.478	1
HIGD2A	0.0895928	-0.64738	0.3	0.522	1
LY6E	0.0901306	-0.701343	0.1	0.304	1
THSD7A	0.0901679	0.513305	0.9	0.826	1
SREK1	0.0903242	0.678582	0.35	0.13	1
NPHS1	0.0919016	0.676894	0.85	0.783	1
RPL27	0.092584	-0.475504	0.4	0.739	1
NBN	0.0933626	0.624461	0.4	0.174	1
TNRC6B	0.0933626	0.615327	0.4	0.174	1
ATP6AP1	0.0933626	-0.420512	0.15	0.391	1
CERS6	0.0951363	0.586106	0.5	0.304	1
TIMM8B	0.0963765	-0.602138	0.2	0.391	1
CHD9	0.0967531	0.621341	0.35	0.13	1
TSPYL1	0.0968194	-0.522584	0.1	0.304	1
CDKN1B	0.0969871	0.557977	0.45	0.261	1
GPX3	0.0980092	-0.328504	0.55	0.739	1
RPL3	0.0980092	-0.489122	0.5	0.783	1
TSR2	0.098521	-0.444499	0.2	0.435	1
MINDY2	0.0995307	0.478624	0.4	0.174	1
SMIM37	0.0995307	-0.263026	0.15	0.391	1
NOP56	0.0995307	-0.51227	0.15	0.391	1
YBX3	0.0999014	-0.350007	0.2	0.478	1
SH3BGRL3	0.0999014	-0.514521	0.2	0.478	1
NDUFA3	0.10018	-0.314319	0.45	0.696	1
2021-09-07	0.100213	0.372199	1	0.87	1
SPOCK2	0.100661	-0.36879	0.65	0.87	1
PDLIM7	0.100985	0.908294	0.2	0.043	1
ZNF292	0.100985	0.7883	0.2	0.043	1
PWWP2A	0.100985	0.779827	0.2	0.043	1
OIP5-AS1	0.100985	0.761742	0.2	0.043	1
MACROD2	0.100985	0.718649	0.2	0.043	1
MTAP	0.100985	0.661166	0.2	0.043	1
SMPD1	0.100985	0.634604	0.2	0.043	1
MANSC1	0.100985	0.631459	0.2	0.043	1
EPHA7	0.100985	0.60401	0.2	0.043	1
ZNF207	0.100985	0.593627	0.2	0.043	1
DCUN1D1	0.100985	0.589182	0.2	0.043	1
CTCF	0.100985	0.561003	0.2	0.043	1
MAPRE1	0.100985	0.554678	0.2	0.043	1
GNAI3	0.100985	0.527127	0.2	0.043	1
USP48	0.100985	0.514231	0.2	0.043	1
BET1	0.100985	0.405391	0.2	0.043	1
PSMC4	0.101694	-0.467705	0.05	0.217	1
EIF2B1	0.101694	-0.507806	0.05	0.217	1
TMEM123	0.101694	-0.549386	0.05	0.217	1
PDCD4	0.101694	-0.551813	0.05	0.217	1
RPL3P4	0.101694	-0.554277	0.05	0.217	1
UBE2A	0.101694	-0.571749	0.05	0.217	1
SPPL2A	0.101694	-0.628674	0.05	0.217	1
SMNDC1	0.101694	-0.719416	0.05	0.217	1
CYHR1	0.101694	-0.750181	0.05	0.217	1
ACBD5	0.103543	0.493392	0.35	0.13	1
HDLBP	0.103543	0.455666	0.35	0.13	1
HOXA10	0.103899	-0.458282	0.1	0.304	1
EVA1B	0.103899	-0.477477	0.1	0.304	1
MRPS18A	0.103899	-0.502121	0.1	0.304	1
YIF1A	0.103899	-0.575372	0.1	0.304	1
TPD52	0.103899	-0.576301	0.1	0.304	1
BNIP2	0.103899	-0.659886	0.1	0.304	1
ABLIM1	0.10391	-0.255125	0	0.13	1
GPATCH2L	0.10391	-0.25576	0	0.13	1
PGM2L1	0.10391	-0.268253	0	0.13	1
GON7	0.10391	-0.269042	0	0.13	1
UBIAD1	0.10391	-0.270866	0	0.13	1
FLAD1	0.10391	-0.271912	0	0.13	1
KPNA3	0.10391	-0.280481	0	0.13	1
TSEN34	0.10391	-0.281391	0	0.13	1
DYNC1I2P1	0.10391	-0.281391	0	0.13	1
PRPF19	0.10391	-0.282426	0	0.13	1
COA5	0.10391	-0.287218	0	0.13	1
SFT2D3	0.10391	-0.294512	0	0.13	1
DDX49	0.10391	-0.296242	0	0.13	1
BCL2	0.10391	-0.301111	0	0.13	1
EIF3J-AS1	0.10391	-0.305646	0	0.13	1
TRIP10	0.10391	-0.311569	0	0.13	1
CEP295	0.10391	-0.325805	0	0.13	1
SLC16A4	0.10391	-0.327509	0	0.13	1
NSFL1C	0.10391	-0.329838	0	0.13	1
LTA4H	0.10391	-0.331384	0	0.13	1
WDR34	0.10391	-0.334225	0	0.13	1
ZNF43	0.10391	-0.334767	0	0.13	1
MTUS1	0.10391	-0.335444	0	0.13	1
CLIP3	0.10391	-0.335584	0	0.13	1
WT1-AS	0.10391	-0.335584	0	0.13	1
LCMT1	0.10391	-0.344234	0	0.13	1
SPATA20	0.10391	-0.345453	0	0.13	1
FAM49B	0.10391	-0.345677	0	0.13	1
SOCS5	0.10391	-0.346291	0	0.13	1
THAP4	0.10391	-0.347124	0	0.13	1
CORO2B	0.10391	-0.347211	0	0.13	1
GTF2H1	0.10391	-0.350886	0	0.13	1
RTL8B	0.10391	-0.351616	0	0.13	1
FAM208A	0.10391	-0.352668	0	0.13	1
TRNT1	0.10391	-0.352978	0	0.13	1
ACTR1A	0.10391	-0.35339	0	0.13	1
WDR48	0.10391	-0.353472	0	0.13	1
TAF12	0.10391	-0.356436	0	0.13	1
NTMT1	0.10391	-0.356751	0	0.13	1
AAMP	0.10391	-0.357162	0	0.13	1
RBMS2	0.10391	-0.357594	0	0.13	1
IGSF8	0.10391	-0.357688	0	0.13	1
SH3YL1	0.10391	-0.360399	0	0.13	1
SUSD1	0.10391	-0.360575	0	0.13	1
AFG3L1P	0.10391	-0.361465	0	0.13	1
MRPS22	0.10391	-0.361969	0	0.13	1
LINC01184	0.10391	-0.362877	0	0.13	1
CCP110	0.10391	-0.364631	0	0.13	1
IFNGR2	0.10391	-0.36581	0	0.13	1
ERO1A	0.10391	-0.366954	0	0.13	1
NABP2	0.10391	-0.369273	0	0.13	1
CCDC66	0.10391	-0.369598	0	0.13	1
PSMD3	0.10391	-0.369737	0	0.13	1
OFD1	0.10391	-0.370064	0	0.13	1
DDX58	0.10391	-0.370257	0	0.13	1
ARCN1	0.10391	-0.37063	0	0.13	1
NBR2	0.10391	-0.370821	0	0.13	1
SHARPIN	0.10391	-0.371672	0	0.13	1
POP1	0.10391	-0.371731	0	0.13	1
PHF13	0.10391	-0.373041	0	0.13	1
CLDND1	0.10391	-0.373681	0	0.13	1
STXBP1	0.10391	-0.373722	0	0.13	1
MPDU1	0.10391	-0.37437	0	0.13	1
SLC4A4	0.10391	-0.375411	0	0.13	1
FOXC2	0.10391	-0.376077	0	0.13	1
TRAFD1	0.10391	-0.377678	0	0.13	1
SHISA4	0.10391	-0.378799	0	0.13	1
VPS51	0.10391	-0.37939	0	0.13	1
KIAA1211	0.10391	-0.38376	0	0.13	1
PTPN18	0.10391	-0.384207	0	0.13	1
ZNF480	0.10391	-0.385453	0	0.13	1
DNAJB11	0.10391	-0.385453	0	0.13	1
UBN1	0.10391	-0.388243	0	0.13	1
HOXD1	0.10391	-0.389531	0	0.13	1
TBC1D7	0.10391	-0.391512	0	0.13	1
FNTB	0.10391	-0.392301	0	0.13	1
ATP6V0D1	0.10391	-0.392545	0	0.13	1
PTN	0.10391	-0.396005	0	0.13	1
AP2A2	0.10391	-0.399892	0	0.13	1
FANCF	0.10391	-0.400658	0	0.13	1
MOSPD2	0.10391	-0.401471	0	0.13	1
BLZF1	0.10391	-0.401839	0	0.13	1
RBM8B	0.10391	-0.402274	0	0.13	1
AC006333.2	0.10391	-0.408223	0	0.13	1
KLC1	0.10391	-0.410215	0	0.13	1
HOOK1	0.10391	-0.410215	0	0.13	1
TMEM125	0.10391	-0.410888	0	0.13	1
ZC3H18	0.10391	-0.41249	0	0.13	1
SMARCD1	0.10391	-0.416969	0	0.13	1
KLF10	0.10391	-0.418051	0	0.13	1
TMEM80	0.10391	-0.424405	0	0.13	1
MRPS27	0.10391	-0.426186	0	0.13	1
TMEM17	0.10391	-0.42667	0	0.13	1
FZD7	0.10391	-0.433725	0	0.13	1
TUBA4A	0.10391	-0.433744	0	0.13	1
SPSB1	0.10391	-0.437225	0	0.13	1
IWS1	0.10391	-0.437501	0	0.13	1
ZNF37BP	0.10391	-0.437655	0	0.13	1
ZBED3	0.10391	-0.439859	0	0.13	1
WISP3	0.10391	-0.443896	0	0.13	1
WRN	0.10391	-0.446264	0	0.13	1
PXMP2	0.10391	-0.449724	0	0.13	1
EIF4E3	0.10391	-0.452573	0	0.13	1
BCL7C	0.10391	-0.45265	0	0.13	1
C2orf71	0.10391	-0.453889	0	0.13	1
TMEM214	0.10391	-0.454477	0	0.13	1
INF2	0.10391	-0.456769	0	0.13	1
SLC41A3	0.10391	-0.461562	0	0.13	1
C16orf91	0.10391	-0.461931	0	0.13	1
RPS7P1	0.10391	-0.463051	0	0.13	1
MAFG	0.10391	-0.463332	0	0.13	1
VSIG10	0.10391	-0.464057	0	0.13	1
OSBPL11	0.10391	-0.466431	0	0.13	1
ACOT13	0.10391	-0.468863	0	0.13	1
MAN2B2	0.10391	-0.47454	0	0.13	1
EIF4H	0.10391	-0.476476	0	0.13	1
PPHLN1	0.10391	-0.476761	0	0.13	1
SNRNP200	0.10391	-0.479146	0	0.13	1
ZNF12	0.10391	-0.483133	0	0.13	1
C16orf87	0.10391	-0.485532	0	0.13	1
RAD1	0.10391	-0.485936	0	0.13	1
CNOT6L	0.10391	-0.488957	0	0.13	1
THRA	0.10391	-0.489332	0	0.13	1
GMCL1	0.10391	-0.495145	0	0.13	1
GOLPH3L	0.10391	-0.500064	0	0.13	1
ZNHIT3	0.10391	-0.504848	0	0.13	1
TLN2	0.10391	-0.523164	0	0.13	1
RPL23AP42	0.10391	-0.52834	0	0.13	1
HDHD2	0.10391	-0.530877	0	0.13	1
TIAL1	0.10391	-0.533126	0	0.13	1
PEBP4	0.10391	-0.5514	0	0.13	1
KIAA1551	0.10391	-0.552277	0	0.13	1
DPYD	0.10391	-0.561942	0	0.13	1
CASTOR1	0.10391	-0.564812	0	0.13	1
NSMCE4A	0.10391	-0.569681	0	0.13	1
RNF10	0.10391	-0.573181	0	0.13	1
DCTN5	0.10391	-0.57668	0	0.13	1
CABCOCO1	0.10391	-0.614975	0	0.13	1
PABPN1	0.10391	-0.616624	0	0.13	1
AC245100.8	0.10391	-0.690107	0	0.13	1
RP9	0.10391	-0.713818	0	0.13	1
ABRACL	0.104627	0.626524	0.45	0.217	1
CWC15	0.104806	-0.528075	0.35	0.609	1
GADD45GIP1	0.105114	-0.427106	0.3	0.565	1
CMYA5	0.105363	0.753299	0.35	0.174	1
CEP290	0.105718	0.686735	0.45	0.174	1
NPNT	0.105882	0.488065	1	1	1
TNFRSF12A	0.10602	-0.473217	0.15	0.391	1
TUBB	0.10602	-0.546047	0.15	0.391	1
ITSN2	0.10602	-0.618139	0.15	0.391	1
TPM2	0.10608	-0.306334	0.3	0.522	1
CRBN	0.106585	0.565533	0.5	0.304	1
ATP5ME	0.108533	-0.302698	0.55	0.739	1
MT-TE	0.108533	-0.453924	0.55	0.739	1
FRMD3	0.108987	0.832151	0.4	0.217	1
DPP6	0.108987	0.710501	0.4	0.217	1
ARF6	0.108987	0.478898	0.4	0.217	1
RASSF8	0.109065	0.621337	0.45	0.261	1
RABAC1	0.109489	-0.511063	0.35	0.565	1
HSD17B12	0.109612	-0.47517	0.25	0.522	1
MFSD1	0.110408	0.906071	0.2	0.043	1
ILDR2	0.110408	0.885272	0.2	0.043	1
CTNNBL1	0.110408	0.581286	0.2	0.043	1
UBE2Z	0.110408	0.502393	0.2	0.043	1
TFG	0.110408	0.494784	0.2	0.043	1
ARHGAP12	0.110408	0.458672	0.2	0.043	1
TRPT1	0.110408	0.456102	0.2	0.043	1
HSD17B8	0.110408	0.452001	0.2	0.043	1
KLF13	0.110408	0.446421	0.2	0.043	1
PGM5P4	0.110426	-0.477323	0.05	0.217	1
SCPEP1	0.110426	-0.480997	0.05	0.217	1
LIMCH1	0.110426	-0.488763	0.05	0.217	1
PCNP	0.110426	-0.540465	0.05	0.217	1
FH	0.110426	-0.577613	0.05	0.217	1
PFDN6	0.110426	-0.594377	0.05	0.217	1
TPRKB	0.110426	-0.633937	0.05	0.217	1
ACTR6	0.110426	-0.654224	0.05	0.217	1
ZFAND2A	0.110426	-0.808673	0.05	0.217	1
PNN	0.110477	0.394711	0.3	0.087	1
TRIM24	0.110706	0.461543	0.35	0.13	1
IL13RA1	0.110706	0.348279	0.35	0.13	1
TBCA	0.111171	-0.364549	0.35	0.652	1
RPL36AL	0.111171	-0.374339	0.35	0.652	1
MMP24OS	0.111385	-0.434331	0.1	0.304	1
NDUFB10	0.111385	-0.44239	0.1	0.304	1
UBQLN1	0.111385	-0.477144	0.1	0.304	1
SULF1	0.111412	-0.397408	0.4	0.696	1
APLN	0.111674	0.649752	0.25	0.087	1
EVI5	0.111674	0.541251	0.25	0.087	1
MPC2	0.112263	-0.382507	0.2	0.478	1
AC092069.1	0.112368	-0.692007	0.15	0.348	1
TXNL4A	0.11284	-0.399989	0.15	0.391	1
SF3B5	0.115868	-0.469305	0.25	0.522	1
MPP5	0.116184	0.276922	0.75	0.478	1
CYB5R3	0.11712	-0.397339	0.3	0.565	1
ITM2C	0.118662	-0.393246	0.75	0.957	1
PTPRG	0.119289	0.591381	0.3	0.13	1
SEMA3B-AS1	0.119289	-0.391749	0.1	0.304	1
FRG1HP	0.119289	-0.470612	0.1	0.304	1
H2AFZ	0.119735	-0.426681	0.15	0.348	1
TIMM23	0.119739	-0.390101	0.05	0.217	1
MPHOSPH10	0.119739	-0.440392	0.05	0.217	1
CA11	0.119739	-0.499996	0.05	0.217	1
AC116533.1	0.119739	-0.549162	0.05	0.217	1
SDAD1	0.119739	-0.572054	0.05	0.217	1
TMEM183A	0.119739	-1.03914	0.05	0.217	1
YTHDC1	0.120001	0.463084	0.4	0.174	1
GSPT1	0.120001	0.371997	0.4	0.174	1
SLU7	0.120462	0.791407	0.25	0.087	1
FYTTD1	0.120462	0.680183	0.25	0.087	1
ITGB3BP	0.120513	0.624567	0.2	0.043	1
EXTL2	0.120513	0.622463	0.2	0.043	1
CTDSPL2	0.120513	0.570564	0.2	0.043	1
POGZ	0.120513	0.54125	0.2	0.043	1
RNF150	0.120513	0.539716	0.2	0.043	1
TRAPPC12	0.120513	0.462027	0.2	0.043	1
SZRD1	0.120513	0.414061	0.2	0.043	1
TMCO1	0.121149	-0.384653	0.45	0.783	1
KIAA0232	0.121722	-0.530491	0.35	0.565	1
FTL	0.12178	-0.30713	0.85	0.913	1
SRGAP1	0.122302	0.549843	0.45	0.261	1
DUSP23	0.122302	-0.498153	0.25	0.435	1
RPL29	0.124758	-0.426447	0.2	0.435	1
TGFBR3	0.124876	0.572	0.75	0.739	1
SRRM1	0.125775	0.576235	0.5	0.304	1
MIB1	0.126107	0.46556	0.5	0.261	1
RNF115	0.127475	0.65276	0.35	0.174	1
CCDC115	0.127627	-0.274849	0.1	0.304	1
B4GAT1	0.127627	-0.419452	0.1	0.304	1
BORCS7	0.128227	-0.423807	0.35	0.565	1
STMP1	0.129656	-0.362266	0.05	0.217	1
SUPT4H1	0.129656	-0.402792	0.05	0.217	1
SDCBP	0.129656	-0.412563	0.05	0.217	1
PKP4	0.129656	-0.422843	0.05	0.217	1
ERI3	0.129656	-0.452818	0.05	0.217	1
STK3	0.129656	-0.464374	0.05	0.217	1
KDELR3	0.129656	-0.51998	0.05	0.217	1
NHP2	0.129656	-0.581872	0.05	0.217	1
PLS3	0.12971	0.499195	0.65	0.391	1
CDC73	0.129781	0.727979	0.25	0.087	1
UBE2V2	0.129781	0.7178	0.25	0.087	1
FBXW7	0.129781	0.659493	0.25	0.087	1
MED13	0.129781	0.633385	0.25	0.087	1
RERE	0.129781	0.595512	0.25	0.087	1
RMDN1	0.129781	0.557925	0.25	0.087	1
C1orf198	0.129781	0.494302	0.25	0.087	1
LYRM7	0.129781	0.469168	0.25	0.087	1
HMGN1	0.130048	-0.302264	0.6	0.826	1
C5orf24	0.131327	0.547335	0.2	0.043	1
SCRN1	0.131327	0.528902	0.2	0.043	1
ZNF91	0.131327	0.441422	0.2	0.043	1
GANAB	0.131327	0.432323	0.2	0.043	1
USP1	0.131327	0.41358	0.2	0.043	1
PIH1D1	0.131327	0.392347	0.2	0.043	1
LYRM1	0.131327	0.384494	0.2	0.043	1
FGFR1OP2	0.131327	0.36305	0.2	0.043	1
MBNL2	0.131327	0.346415	0.2	0.043	1
SRGAP2C	0.131702	0.871708	0.5	0.348	1
YME1L1	0.135386	-0.329903	0.15	0.391	1
C6orf62	0.135386	-0.388553	0.15	0.391	1
HSPA4	0.135599	0.407887	0.35	0.174	1
TUBB4B	0.135599	-0.462484	0.15	0.348	1
WDR43	0.136411	0.551946	0.3	0.13	1
PLEKHA3	0.136411	-0.353839	0.1	0.304	1
LAMTOR2	0.136631	-0.535418	0.1	0.261	1
TMEM9B	0.136763	0.478972	0.45	0.261	1
RPN2	0.136891	0.408235	0.7	0.565	1
RPS7	0.136891	-0.389784	0.5	0.739	1
DNAJC15	0.138093	-0.837338	0.2	0.391	1
ZFR	0.13938	0.52004	0.6	0.391	1
ANKRD17	0.139651	0.685646	0.25	0.087	1
TOR1AIP2	0.139651	0.570152	0.25	0.087	1
PRDX4	0.139651	0.51512	0.25	0.087	1
NUCB1	0.139776	-0.387836	0.2	0.435	1
SRP14	0.139876	0.3531	0.85	0.826	1
BRK1	0.1399	-0.389534	0.4	0.652	1
PDHB	0.1402	-0.3203	0.05	0.217	1
CHMP2A	0.1402	-0.325072	0.05	0.217	1
BEX5	0.1402	-0.348978	0.05	0.217	1
CHD1	0.1402	-0.363372	0.05	0.217	1
AC006273.1	0.1402	-0.364778	0.05	0.217	1
TM2D2	0.1402	-0.367382	0.05	0.217	1
GTPBP4	0.1402	-0.379696	0.05	0.217	1
RNF41	0.1402	-0.385494	0.05	0.217	1
AC034236.1	0.1402	-0.390916	0.05	0.217	1
C4orf48	0.1402	-0.410407	0.05	0.217	1
CD58	0.1402	-0.430232	0.05	0.217	1
NCOA4	0.1402	-0.451107	0.05	0.217	1
BX284668.5	0.1402	-0.461936	0.05	0.217	1
KMT5B	0.1402	-0.474947	0.05	0.217	1
COX4I1	0.140221	-0.439366	0.45	0.783	1
RPL36	0.140394	-0.396189	0.6	0.739	1
CRIM1	0.140416	0.494104	0.85	0.913	1
SEC31A	0.140616	0.645668	0.45	0.304	1
MINOS1	0.142044	-0.427686	0.35	0.565	1
NME6	0.142879	0.483622	0.2	0.043	1
ZDHHC4	0.142879	0.39452	0.2	0.043	1
ROBO2	0.142879	0.376852	0.2	0.043	1
ZMYM4	0.142879	0.365168	0.2	0.043	1
KCND3	0.142879	0.355647	0.2	0.043	1
GATAD2A	0.142879	0.328514	0.2	0.043	1
PDHA1	0.142879	0.291974	0.2	0.043	1
PRDX5	0.143629	-0.35948	0.15	0.391	1
HLTF	0.144117	0.467985	0.35	0.174	1
COA3	0.144117	-0.532486	0.15	0.348	1
MFSD6	0.144472	0.576789	0.45	0.261	1
SUZ12	0.145655	0.930814	0.3	0.13	1
TBL1X	0.145655	0.600068	0.3	0.13	1
SYNJ2BP	0.145655	0.576543	0.3	0.13	1
GNA11	0.145655	0.452962	0.3	0.13	1
SLC45A1	0.145655	-0.290477	0.1	0.304	1
PSMC5	0.145655	-0.396427	0.1	0.304	1
COMMD8	0.146195	0.33004	0.55	0.304	1
NARS	0.146195	-0.317076	0.3	0.522	1
TRAPPC3	0.146338	-0.48646	0.1	0.261	1
HADH	0.146338	-0.501554	0.1	0.261	1
HSPB11	0.146338	-0.53378	0.1	0.261	1
ZMAT2	0.146338	-0.576022	0.1	0.261	1
LATS2	0.146338	-0.611018	0.1	0.261	1
MARVELD2	0.146338	-0.631419	0.1	0.261	1
MZT2A	0.146338	-0.638254	0.1	0.261	1
JKAMP	0.146338	-0.677296	0.1	0.261	1
SEC63	0.147555	0.36469	0.5	0.304	1
RPL35A	0.148279	-0.329622	0.65	0.87	1
TMCO3	0.150089	0.642851	0.25	0.087	1
MUT	0.150089	0.459009	0.25	0.087	1
HMGXB3	0.150089	0.448183	0.25	0.087	1
PPA2	0.150089	0.429404	0.25	0.087	1
DYNLL1	0.150676	-0.36803	0.85	0.957	1
RPS16	0.150886	-0.353509	0.6	0.87	1
ALG8	0.151391	-0.271568	0.05	0.217	1
GRINA	0.151391	-0.279983	0.05	0.217	1
MAPT	0.151391	-0.280883	0.05	0.217	1
FGD5-AS1	0.151391	-0.297239	0.05	0.217	1
FUNDC2	0.151391	-0.301261	0.05	0.217	1
KPNA5	0.151391	-0.325813	0.05	0.217	1
PPIE	0.151391	-0.345386	0.05	0.217	1
PHF11	0.151391	-0.433329	0.05	0.217	1
PXMP4	0.151391	-0.458123	0.05	0.217	1
RPN1	0.15251	0.474688	0.45	0.261	1
NDUFC2	0.15251	-0.611487	0.25	0.435	1
TJP1	0.153013	0.45292	0.9	0.739	1
TMEM126B	0.15304	-0.290641	0.15	0.348	1
GLUD1	0.15304	-0.390714	0.15	0.348	1
CNOT7	0.15304	-0.457286	0.15	0.348	1
COX7A2	0.153777	-0.369891	0.8	0.913	1
PAPOLA	0.153885	-0.406661	0.3	0.522	1
ERH	0.15421	0.3699	0.6	0.478	1
GTF2A2	0.15421	-0.283887	0.4	0.652	1
RPL23A	0.154224	-0.448061	0.5	0.826	1
ALCAM	0.154732	-0.516668	0.2	0.391	1
IFI6	0.154732	-0.523042	0.2	0.391	1
DCXR	0.154732	-0.719508	0.2	0.391	1
CWF19L2	0.15537	0.701117	0.3	0.13	1
DNAJB6	0.15537	0.626781	0.3	0.13	1
PIGT	0.15537	0.492386	0.3	0.13	1
EWSR1	0.15537	0.459513	0.3	0.13	1
CHMP2B	0.15537	0.441271	0.3	0.13	1
PLXDC2	0.15537	0.429391	0.3	0.13	1
RCN1	0.15537	-0.420647	0.1	0.304	1
RAB14	0.155422	0.429629	0.5	0.304	1
HNRNPD	0.155422	-0.563326	0.3	0.478	1
GAPDH	0.155687	-0.35227	0.55	0.826	1
WT1	0.155708	0.558843	0.55	0.348	1
NEDD8	0.156148	-0.257024	0.2	0.435	1
NUDT9	0.156564	-0.41586	0.1	0.261	1
SH3KBP1	0.156564	-0.458087	0.1	0.261	1
AKR1A1	0.156564	-0.490036	0.1	0.261	1
FNTA	0.156564	-0.564098	0.1	0.261	1
PDIA4	0.156564	-0.570269	0.1	0.261	1
MYLK	0.157482	0.489727	0.65	0.478	1
RTN4	0.157992	-0.329392	0.6	0.87	1
PAFAH1B1	0.158056	0.329219	0.65	0.391	1
RPL31	0.160602	0.352645	0.8	0.87	1
WBP11	0.160883	0.448573	0.45	0.261	1
MBOAT2	0.161112	0.531641	0.25	0.087	1
ANKRD33B	0.161112	0.519915	0.25	0.087	1
SETX	0.161112	0.513535	0.25	0.087	1
CCNL1	0.161112	0.447097	0.25	0.087	1
MRPS33	0.161112	0.426915	0.25	0.087	1
XIAP	0.161879	0.505526	0.5	0.348	1
HNRNPM	0.161879	-0.464198	0.3	0.522	1
SASH1	0.162377	0.542269	0.35	0.174	1
SF3B1	0.162377	0.483768	0.35	0.174	1
ZBTB38	0.162377	0.370446	0.35	0.174	1
NIPSNAP2	0.162377	-0.379161	0.15	0.348	1
DCBLD2	0.162377	-0.383166	0.15	0.348	1
TMED3	0.162377	-0.404289	0.15	0.348	1
ERBIN	0.162377	-0.490499	0.15	0.348	1
USP53	0.163003	0.553807	0.65	0.565	1
ARHGAP18	0.163603	0.369751	0.4	0.217	1
BUD31	0.164741	-0.454355	0.3	0.435	1
NDUFB5	0.164862	-0.3174	0.2	0.435	1
TMBIM4	0.164876	-0.424909	0.35	0.565	1
2021-03-06	0.16557	0.428596	0.3	0.13	1
CDC5L	0.16557	0.280098	0.3	0.13	1
ITPRIPL2	0.16557	-0.305361	0.1	0.304	1
ETFA	0.167323	-0.383533	0.1	0.261	1
RYBP	0.167323	-0.444335	0.1	0.261	1
PDCD2	0.167323	-0.527188	0.1	0.261	1
GALNT1	0.167323	-0.587794	0.1	0.261	1
AMD1	0.167323	-0.58954	0.1	0.261	1
NDRG2	0.170182	0.311336	0.55	0.304	1
PRMT2	0.170182	-0.271656	0.3	0.522	1
RPL28	0.170182	-0.49313	0.3	0.522	1
DAD1	0.170579	-0.333142	0.55	0.826	1
TSPAN5	0.170673	0.580015	0.35	0.217	1
UBE3A	0.172137	-0.324091	0.15	0.348	1
BLOC1S2	0.17231	-0.500668	0.15	0.304	1
PKM	0.17231	-0.547835	0.15	0.304	1
ARHGEF37	0.172735	0.51872	0.25	0.087	1
AMOT	0.172735	0.504912	0.25	0.087	1
COPE	0.172735	0.503906	0.25	0.087	1
UHMK1	0.172735	0.398987	0.25	0.087	1
CGGBP1	0.172735	0.395615	0.25	0.087	1
CCT4	0.172735	0.383803	0.25	0.087	1
DDA1	0.172735	0.311654	0.25	0.087	1
NAPEPLD	0.172852	-0.385964	0.2	0.391	1
PPIA	0.172938	0.521714	0.75	0.609	1
TXN	0.172962	-0.409107	0.65	0.826	1
ATP5F1C	0.173071	0.463033	0.55	0.391	1
MAP6	0.176265	0.661002	0.3	0.13	1
SNRPGP10	0.176265	0.390986	0.3	0.13	1
TMED10	0.177884	0.372524	0.6	0.391	1
TSPAN31	0.178629	-0.396159	0.1	0.261	1
TXNDC17	0.178664	-0.546206	0.25	0.435	1
TMEM14B	0.1788	-0.467567	0.3	0.522	1
DACH1	0.180474	0.513781	0.55	0.348	1
PRKAR2B	0.180487	-0.280749	0.15	0.391	1
EZR	0.181888	0.387549	0.65	0.435	1
VTI1A	0.182329	0.553563	0.35	0.174	1
MPDZ	0.182329	0.405247	0.35	0.174	1
BRI3	0.182486	0.449954	0.4	0.217	1
GNG12	0.182883	-0.452218	0.15	0.304	1
MRPS35	0.182883	-0.454485	0.15	0.304	1
ARF4	0.183378	-0.295308	0.2	0.435	1
RBMX	0.183378	-0.440067	0.2	0.435	1
BLCAP	0.184974	0.297161	0.25	0.087	1
SEMA3B	0.186456	-0.495222	0.4	0.565	1
WAC	0.188085	0.299093	0.45	0.261	1
PHF6	0.189494	-0.286802	0.05	0.174	1
RNF44	0.189494	-0.350553	0.05	0.174	1
MTND4P12	0.189494	-0.375868	0.05	0.174	1
DCTN6	0.189494	-0.392699	0.05	0.174	1
PPP3CC	0.189494	-0.431286	0.05	0.174	1
UFD1	0.189494	-0.434195	0.05	0.174	1
DNAJB12	0.189494	-0.446768	0.05	0.174	1
RRAGA	0.189494	-0.456122	0.05	0.174	1
FUNDC1	0.189494	-0.459891	0.05	0.174	1
BABAM2	0.189494	-0.461629	0.05	0.174	1
PSMB8	0.189494	-0.475719	0.05	0.174	1
YEATS4	0.189494	-0.476189	0.05	0.174	1
POLR2D	0.189494	-0.490224	0.05	0.174	1
SMIM20	0.189494	-0.496831	0.05	0.174	1
DDOST	0.189494	-0.508186	0.05	0.174	1
ADAMTS9-AS1	0.189494	-0.522976	0.05	0.174	1
ISCA2	0.189494	-0.525218	0.05	0.174	1
TMED1	0.189494	-0.600826	0.05	0.174	1
SPRY1	0.189494	-0.602353	0.05	0.174	1
HLA-DRA	0.189494	-0.614696	0.05	0.174	1
NPHP1	0.189494	-0.621914	0.05	0.174	1
WNT3	0.189494	-0.6275	0.05	0.174	1
BUB3	0.189494	-0.776706	0.05	0.174	1
ISCU	0.190367	0.409649	0.55	0.391	1
TERF1	0.190493	-0.331707	0.1	0.261	1
DGUOK	0.190493	-0.350103	0.1	0.261	1
TMEM208	0.190493	-0.396239	0.1	0.261	1
PRPF38B	0.190493	-0.456076	0.1	0.261	1
ARHGAP35	0.190493	-0.459178	0.1	0.261	1
TLE4	0.190493	-0.512722	0.1	0.261	1
SMCHD1	0.190493	-0.601998	0.1	0.261	1
HBEGF	0.190493	-0.683113	0.1	0.261	1
TAPBP	0.190714	0.702885	0.35	0.217	1
RBM8A	0.190854	-0.260129	0.35	0.609	1
UBL5	0.191741	-0.293537	0.75	0.913	1
CPEB4	0.191859	0.699764	0.45	0.304	1
MED13L	0.192963	0.449756	0.35	0.174	1
PSMB7	0.192963	0.388232	0.35	0.174	1
CCDC174	0.192963	-0.26623	0.15	0.348	1
MT1F	0.193195	1.0916	0.4	0.261	1
CLCN3	0.193195	0.541543	0.4	0.261	1
FERMT2	0.193195	0.336519	0.45	0.217	1
SRSF11	0.193903	-0.267907	0.3	0.565	1
PPP2R5E	0.193929	-0.443401	0.15	0.304	1
FAM96A	0.193929	-0.542641	0.15	0.304	1
SF3B2	0.193929	-0.581313	0.15	0.304	1
TIMM17B	0.197843	0.629855	0.25	0.087	1
KIF1B	0.197843	0.497856	0.25	0.087	1
THAP5	0.197843	0.427902	0.25	0.087	1
RALGAPA1	0.197843	0.410011	0.25	0.087	1
FAHD1	0.197843	0.314353	0.25	0.087	1
DNM1L	0.197843	0.258481	0.25	0.087	1
MRPS21	0.197867	-0.485133	0.25	0.435	1
OSBPL1A	0.199187	0.372767	0.3	0.13	1
ELF2	0.199187	0.343504	0.3	0.13	1
C4orf3	0.199593	-0.422993	0.3	0.478	1
TNNI1	0.200064	-0.334116	0.6	0.696	1
PTGDS	0.200791	-0.338671	0.85	0.913	1
TSG101	0.201361	0.667396	0.35	0.217	1
HNRNPU	0.202319	0.314344	0.75	0.522	1
LRRC4	0.202927	-0.285234	0.1	0.261	1
PEF1	0.202927	-0.314086	0.1	0.261	1
SLC39A10	0.202927	-0.37242	0.1	0.261	1
PNPLA8	0.202927	-0.459403	0.1	0.261	1
ANKRD11	0.202927	-0.687416	0.1	0.261	1
TMED2	0.202939	-0.30036	0.2	0.391	1
CD55	0.202939	-0.494053	0.2	0.391	1
TMIE	0.204045	0.644213	0.35	0.174	1
EIF4A3	0.204045	0.409205	0.35	0.174	1
ARHGAP24	0.204045	0.365763	0.35	0.174	1
SEMA5A	0.204312	0.650158	0.65	0.565	1
ZNF667-AS1	0.204676	-0.283672	0.05	0.174	1
PTCD3	0.204676	-0.301709	0.05	0.174	1
ANKRD40	0.204676	-0.345106	0.05	0.174	1
RAB34	0.204676	-0.345177	0.05	0.174	1
CRADD	0.204676	-0.352621	0.05	0.174	1
TTC14	0.204676	-0.361964	0.05	0.174	1
SLC20A2	0.204676	-0.362216	0.05	0.174	1
NTAN1	0.204676	-0.379641	0.05	0.174	1
NLRP1	0.204676	-0.382231	0.05	0.174	1
NME4	0.204676	-0.390811	0.05	0.174	1
NUP37	0.204676	-0.417314	0.05	0.174	1
PIK3IP1	0.204676	-0.422626	0.05	0.174	1
TUBB6	0.204676	-0.426205	0.05	0.174	1
PDCD6	0.204676	-0.435593	0.05	0.174	1
SMC2	0.204676	-0.442574	0.05	0.174	1
NOVA1	0.204676	-0.456962	0.05	0.174	1
THAP11	0.204676	-0.471009	0.05	0.174	1
EHD2	0.204676	-0.471179	0.05	0.174	1
SINHCAF	0.204676	-0.486968	0.05	0.174	1
MRPL21	0.204676	-0.655573	0.05	0.174	1
TTF1	0.204676	-0.732915	0.05	0.174	1
USP10	0.205457	0.529668	0.3	0.174	1
PPP1CC	0.205457	0.450629	0.3	0.174	1
DTD1	0.205457	-0.306308	0.15	0.304	1
POGLUT1	0.205457	-0.328927	0.15	0.304	1
NECAB1	0.206597	0.555775	0.5	0.348	1
VAMP2	0.206778	0.45405	0.7	0.565	1
COX6B1	0.208939	-0.306247	0.55	0.739	1
COX5B	0.209319	0.355804	0.75	0.696	1
MT1G	0.210818	0.286021	0.6	0.739	1
UNC50	0.211356	0.363566	0.25	0.087	1
KDELR1	0.212436	-0.512769	0.2	0.348	1
FBXO21	0.212438	0.381131	0.7	0.696	1
ERLEC1	0.213416	0.390562	0.7	0.522	1
XRN2	0.21377	-0.269268	0.2	0.391	1
PAIP2	0.21377	-0.435877	0.2	0.391	1
WNK1	0.213977	-0.475468	0.25	0.391	1
NKD1	0.215583	0.316639	0.35	0.174	1
BDP1	0.215583	0.266829	0.35	0.174	1
TANK	0.215942	-0.293349	0.1	0.261	1
YWHAG	0.215942	-0.323178	0.1	0.261	1
BTC	0.215942	-0.361433	0.1	0.261	1
SDF2L1	0.215942	-0.390996	0.1	0.261	1
SPAG9	0.215942	-0.562758	0.1	0.261	1
SLTM	0.216527	0.562636	0.5	0.348	1
CAST	0.216739	0.381221	0.8	0.783	1
GLO1	0.217475	0.545161	0.3	0.174	1
PKIG	0.217475	0.499853	0.3	0.174	1
CSRP1	0.217475	-0.316577	0.15	0.304	1
ACSL4	0.217475	-0.416078	0.15	0.304	1
CXXC5	0.217847	-0.398272	0.45	0.609	1
RPS6KA2	0.217953	0.848055	0.15	0.043	1
TSPAN1	0.217953	0.682514	0.15	0.043	1
KLHL9	0.217953	0.661776	0.15	0.043	1
GGCX	0.217953	0.649637	0.15	0.043	1
SLC44A1	0.217953	0.645081	0.15	0.043	1
PGP	0.217953	0.606454	0.15	0.043	1
VMA21	0.217953	0.596007	0.15	0.043	1
CLOCK	0.217953	0.594658	0.15	0.043	1
ACOT9	0.217953	0.592708	0.15	0.043	1
SDCCAG8	0.217953	0.583566	0.15	0.043	1
EPHX2	0.217953	0.583184	0.15	0.043	1
NSD1	0.217953	0.541868	0.15	0.043	1
LUC7L2	0.217953	0.540276	0.15	0.043	1
TIA1	0.217953	0.536004	0.15	0.043	1
BCL2L2	0.217953	0.522676	0.15	0.043	1
SESN3	0.217953	0.506547	0.15	0.043	1
SNAP47	0.217953	0.483123	0.15	0.043	1
BSDC1	0.217953	0.465268	0.15	0.043	1
PLGRKT	0.217953	0.461053	0.15	0.043	1
FXYD4	0.217953	0.459209	0.15	0.043	1
CNPY2	0.217953	0.441725	0.15	0.043	1
RHOBTB3	0.217953	0.439831	0.15	0.043	1
PAPPA	0.217953	0.439299	0.15	0.043	1
USP39	0.217953	0.438414	0.15	0.043	1
SAFB	0.217953	0.438235	0.15	0.043	1
RPL26P19	0.217953	0.434309	0.15	0.043	1
ZNF330	0.217953	0.428613	0.15	0.043	1
NDUFV2	0.217953	0.42841	0.15	0.043	1
SPAG7	0.217953	0.427137	0.15	0.043	1
CHST12	0.217953	0.423615	0.15	0.043	1
TRAM2-AS1	0.217953	0.423542	0.15	0.043	1
RNY4	0.217953	0.418572	0.15	0.043	1
MANF	0.217953	0.417987	0.15	0.043	1
FAM168B	0.217953	0.41556	0.15	0.043	1
BBS2	0.217953	0.415454	0.15	0.043	1
PRKAR2A	0.217953	0.414887	0.15	0.043	1
SRSF8	0.217953	0.412474	0.15	0.043	1
CACUL1	0.217953	0.410857	0.15	0.043	1
TRIM8	0.217953	0.400298	0.15	0.043	1
OSER1	0.217953	0.397066	0.15	0.043	1
EPB41L4A-AS1	0.217953	0.395517	0.15	0.043	1
SLC15A4	0.217953	0.395207	0.15	0.043	1
DNAJC2	0.217953	0.389332	0.15	0.043	1
STK33	0.217953	0.389011	0.15	0.043	1
TMEM70	0.217953	0.388373	0.15	0.043	1
TRAK2	0.217953	0.387124	0.15	0.043	1
CAMK2G	0.217953	0.385448	0.15	0.043	1
ZNF277	0.217953	0.382403	0.15	0.043	1
WAC-AS1	0.217953	0.379991	0.15	0.043	1
ZFYVE9	0.217953	0.378594	0.15	0.043	1
PITPNB	0.217953	0.37717	0.15	0.043	1
KREMEN1	0.217953	0.376058	0.15	0.043	1
NFRKB	0.217953	0.360284	0.15	0.043	1
CTTNBP2NL	0.217953	0.35565	0.15	0.043	1
DLST	0.217953	0.355604	0.15	0.043	1
ZNF426	0.217953	0.319385	0.15	0.043	1
IFT22	0.217953	0.316109	0.15	0.043	1
COPS6	0.217953	0.289176	0.15	0.043	1
ADM	0.218539	-0.503501	0.25	0.435	1
BTF3	0.218574	0.35743	0.65	0.391	1
NDUFS6	0.218574	-0.444142	0.4	0.609	1
BTG3	0.218857	-0.314734	0.35	0.609	1
SSBP3	0.220724	-0.272085	0.05	0.174	1
TOLLIP	0.220724	-0.272417	0.05	0.174	1
TXNDC9	0.220724	-0.283827	0.05	0.174	1
TCF7L1	0.220724	-0.285301	0.05	0.174	1
VMP1	0.220724	-0.293998	0.05	0.174	1
PKD2	0.220724	-0.296996	0.05	0.174	1
PLSCR1	0.220724	-0.312727	0.05	0.174	1
HNRNPF	0.220724	-0.313242	0.05	0.174	1
SCRN3	0.220724	-0.314238	0.05	0.174	1
G6PC3	0.220724	-0.324851	0.05	0.174	1
TMEM126A	0.220724	-0.32951	0.05	0.174	1
CNN2	0.220724	-0.333541	0.05	0.174	1
FIGN	0.220724	-0.335307	0.05	0.174	1
MT-TG	0.220724	-0.34885	0.05	0.174	1
CWC27	0.220724	-0.349313	0.05	0.174	1
RNF130	0.220724	-0.356178	0.05	0.174	1
JMJD8	0.220724	-0.372494	0.05	0.174	1
MED25	0.220724	-0.374505	0.05	0.174	1
CCDC32	0.220724	-0.395422	0.05	0.174	1
SDR39U1	0.220724	-0.411023	0.05	0.174	1
TMEM109	0.220724	-0.445566	0.05	0.174	1
EIF2B3	0.220724	-0.457184	0.05	0.174	1
IFI27	0.220724	-0.510449	0.05	0.174	1
ITGA1	0.220724	-0.559516	0.05	0.174	1
C14orf119	0.220724	-0.566241	0.05	0.174	1
DDX17	0.222124	0.41301	0.45	0.304	1
CLDN5	0.222124	-0.458181	0.3	0.435	1
ERC1	0.223944	0.484805	0.35	0.217	1
WRB	0.223944	-0.542094	0.2	0.348	1
NOL8	0.224215	0.307977	0.3	0.13	1
RNF11	0.225012	0.431083	0.4	0.217	1
MZT2B	0.225012	0.322536	0.4	0.217	1
LAPTM4A	0.225331	0.346441	0.7	0.565	1
PSMA3	0.227584	0.467864	0.35	0.174	1
ACTB	0.228075	-0.278313	1	0.913	1
DYNC1LI2	0.228817	0.356052	0.55	0.435	1
PFDN1	0.229438	-0.295572	0.25	0.435	1
PRDX2	0.229438	-0.386698	0.25	0.435	1
SMARCC2	0.229548	0.736555	0.25	0.13	1
SELENOH	0.229548	-0.376882	0.1	0.261	1
MRPL43	0.229991	-0.403082	0.15	0.304	1
MSANTD4	0.229991	-0.403157	0.15	0.304	1
MYH9	0.232496	0.454534	0.7	0.522	1
ATP6V0E1	0.232496	0.36126	0.65	0.565	1
COX17	0.23257	-0.515213	0.5	0.565	1
RNF181	0.232856	-0.500159	0.1	0.217	1
RBM17	0.232856	-0.545949	0.1	0.217	1
CTBP2	0.232856	-0.627424	0.1	0.217	1
SPTY2D1	0.233198	0.830214	0.2	0.087	1
TARSL2	0.233198	0.673698	0.2	0.087	1
GLOD4	0.233198	0.654102	0.2	0.087	1
PLEKHA1	0.233198	0.590309	0.2	0.087	1
MGAT4B	0.233198	0.495192	0.2	0.087	1
NAE1	0.233198	0.487503	0.2	0.087	1
GAS5	0.233198	0.457515	0.2	0.087	1
KANK1	0.233198	0.440099	0.2	0.087	1
ATE1	0.233198	0.368596	0.2	0.087	1
MAFB	0.23469	0.517673	0.8	0.739	1
HSPA5	0.236136	0.378124	0.9	0.739	1
FAM162A	0.236324	-0.518957	0.25	0.391	1
CAAP1	0.236541	0.560518	0.15	0.043	1
SOST	0.236541	0.523651	0.15	0.043	1
FAM228B	0.236541	0.521171	0.15	0.043	1
MPP6	0.236541	0.512715	0.15	0.043	1
PCNA	0.236541	0.493529	0.15	0.043	1
PDP2	0.236541	0.459396	0.15	0.043	1
UTP3	0.236541	0.459244	0.15	0.043	1
PSD3	0.236541	0.439103	0.15	0.043	1
KIF22	0.236541	0.414753	0.15	0.043	1
SNHG5	0.236541	0.411178	0.15	0.043	1
MRVI1	0.236541	0.411061	0.15	0.043	1
PPP1CB	0.236541	0.399881	0.15	0.043	1
NUDCD1	0.236541	0.398641	0.15	0.043	1
HNRNPUL1	0.236541	0.389674	0.15	0.043	1
CDK14	0.236541	0.369242	0.15	0.043	1
NACC2	0.236541	0.363884	0.15	0.043	1
EIF5A2	0.236541	0.35587	0.15	0.043	1
CDC37	0.236541	0.355815	0.15	0.043	1
CHCHD3	0.236541	0.353562	0.15	0.043	1
DNTTIP1	0.236541	0.350149	0.15	0.043	1
KRIT1	0.236541	0.348756	0.15	0.043	1
POFUT1	0.236541	0.348423	0.15	0.043	1
MSH6	0.236541	0.339935	0.15	0.043	1
MEAF6	0.236541	0.339702	0.15	0.043	1
NUFIP1	0.236541	0.336339	0.15	0.043	1
ARHGEF9	0.236541	0.326323	0.15	0.043	1
BST1	0.236541	0.320339	0.15	0.043	1
NEK1	0.236541	0.316212	0.15	0.043	1
CD27-AS1	0.236541	0.2987	0.15	0.043	1
HCG18	0.236541	0.29575	0.15	0.043	1
FAM47E	0.236541	0.295016	0.15	0.043	1
WASHC4	0.236541	0.270494	0.15	0.043	1
TM2D1	0.236671	-0.39512	0.2	0.391	1
FBXL17	0.237539	0.375223	0.3	0.13	1
PSMC2	0.237539	0.360595	0.3	0.13	1
PDCD6IP	0.237654	-0.252825	0.05	0.174	1
RPL10P9	0.237654	-0.2605	0.05	0.174	1
DYNC1LI1	0.237654	-0.266672	0.05	0.174	1
ADD1	0.237654	-0.279303	0.05	0.174	1
ARPC1B	0.237654	-0.280341	0.05	0.174	1
SAFB2	0.237654	-0.286356	0.05	0.174	1
IDS	0.237654	-0.29621	0.05	0.174	1
TPP2	0.237654	-0.311777	0.05	0.174	1
ZNF22	0.237654	-0.315384	0.05	0.174	1
NOMO1	0.237654	-0.32214	0.05	0.174	1
LRRC6	0.237654	-0.322402	0.05	0.174	1
YAF2	0.237654	-0.324403	0.05	0.174	1
SLC35A2	0.237654	-0.336994	0.05	0.174	1
ATF1	0.237654	-0.362877	0.05	0.174	1
LTBR	0.237654	-0.380491	0.05	0.174	1
UBE2I	0.237654	-0.381763	0.05	0.174	1
DPM1	0.237654	-0.413871	0.05	0.174	1
DNAJC25	0.237654	-0.41498	0.05	0.174	1
OTUD4	0.237654	-0.455246	0.05	0.174	1
CCND1	0.237654	-0.457342	0.05	0.174	1
AC099560.2	0.237654	-0.466386	0.05	0.174	1
SLC35B1	0.237654	-0.491787	0.05	0.174	1
MYADM	0.238565	-0.293688	0.35	0.522	1
RPS21	0.238587	-0.398313	0.4	0.609	1
BGN	0.239107	0.375302	0.55	0.391	1
HP1BP3	0.239202	-0.276988	0.6	0.739	1
RPL10A	0.240004	-0.290236	0.45	0.783	1
CRELD1	0.240718	-0.316113	0.25	0.435	1
NDUFS1	0.243011	0.54977	0.3	0.174	1
ANXA4	0.243011	0.488578	0.3	0.174	1
UFC1	0.243011	0.450253	0.3	0.174	1
CCAR1	0.243011	-0.336821	0.15	0.304	1
SPCS3	0.243011	-0.364125	0.15	0.304	1
SMIM19	0.243011	-0.39083	0.15	0.304	1
PRRC2B	0.243753	0.801137	0.25	0.13	1
SFRP1	0.243753	-0.489812	0.1	0.261	1
SMARCC1	0.244407	-0.505029	0.15	0.261	1
SERBP1	0.246501	0.257101	0.65	0.478	1
ARPC2	0.247083	-0.251325	0.9	0.87	1
CDC42	0.247287	-0.380924	0.55	0.739	1
SRRM2	0.248025	-0.515316	0.1	0.217	1
NIPBL	0.248097	0.606922	0.4	0.261	1
MRPL34	0.248363	0.399341	0.5	0.348	1
CPNE8	0.248363	-0.289793	0.3	0.522	1
NECTIN2	0.249405	-0.275106	0.35	0.522	1
SNX7	0.249425	0.53117	0.2	0.087	1
AES	0.249425	0.520145	0.2	0.087	1
TCERG1	0.249425	0.509754	0.2	0.087	1
STAT3	0.249425	0.466165	0.2	0.087	1
TMEM213	0.249425	0.454392	0.2	0.087	1
NIPAL3	0.249425	0.436591	0.2	0.087	1
ENDOD1	0.249425	0.424717	0.2	0.087	1
LIN7C	0.249425	0.402683	0.2	0.087	1
SHISA2	0.249425	0.394067	0.2	0.087	1
BAG3	0.249425	0.350448	0.2	0.087	1
ATP5PD	0.249695	0.432883	0.55	0.435	1
AC092813.2	0.250916	0.462361	0.75	0.652	1
LRMDA	0.255482	-0.286536	0.05	0.174	1
EBLN3P	0.255482	-0.289668	0.05	0.174	1
SPRYD7	0.255482	-0.311956	0.05	0.174	1
DERA	0.255482	-0.319188	0.05	0.174	1
ENOPH1	0.255482	-0.338114	0.05	0.174	1
DYNC2LI1	0.255482	-0.340015	0.05	0.174	1
PIGV	0.256223	0.502036	0.15	0.043	1
GATAD1	0.256223	0.494319	0.15	0.043	1
OXSR1	0.256223	0.473737	0.15	0.043	1
DSTYK	0.256223	0.42778	0.15	0.043	1
PMM1	0.256223	0.421462	0.15	0.043	1
NME5	0.256223	0.407201	0.15	0.043	1
UROD	0.256223	0.398525	0.15	0.043	1
APBB2	0.256223	0.395367	0.15	0.043	1
H1F0	0.256223	0.391357	0.15	0.043	1
DLGAP4	0.256223	0.388523	0.15	0.043	1
CD24	0.256223	0.383759	0.15	0.043	1
CLDN16	0.256223	0.352787	0.15	0.043	1
OLFML2A	0.256223	0.352119	0.15	0.043	1
DOCK1	0.256223	0.341274	0.15	0.043	1
RRAGD	0.256223	0.338578	0.15	0.043	1
SMG6	0.256223	0.303456	0.15	0.043	1
CTSF	0.256223	0.300331	0.15	0.043	1
SAT2	0.256223	0.281394	0.15	0.043	1
KIF1C	0.256223	0.278722	0.15	0.043	1
AL450405.1	0.256223	0.276832	0.15	0.043	1
KEAP1	0.256223	0.262591	0.15	0.043	1
BEND6	0.256223	0.257995	0.15	0.043	1
PPP1R21	0.256223	0.254497	0.15	0.043	1
RAD17	0.256223	0.253826	0.15	0.043	1
MRPL55	0.25654	0.538935	0.3	0.174	1
EBNA1BP2	0.25654	0.460096	0.3	0.174	1
SCAND1	0.25654	0.403293	0.3	0.174	1
AC016739.1	0.25654	-0.260731	0.15	0.304	1
SCD5	0.25654	-0.294191	0.15	0.304	1
RAC1P2	0.25654	-0.301859	0.15	0.304	1
TMEM47	0.258564	0.644077	0.25	0.13	1
ZNRF3	0.258564	0.486517	0.25	0.13	1
IER2	0.258564	0.46639	0.25	0.13	1
EIF3F	0.258564	0.428171	0.25	0.13	1
HOOK3	0.258564	0.410333	0.25	0.13	1
BBX	0.25986	0.280632	0.65	0.391	1
SMAD5	0.261121	0.497294	0.35	0.217	1
NDUFS3	0.261254	0.369239	0.4	0.217	1
RASL11B	0.261254	-0.344363	0.2	0.391	1
DNAJC19	0.261254	-0.350193	0.2	0.391	1
MDFIC	0.263872	-0.320926	0.1	0.217	1
EFEMP2	0.263872	-0.448811	0.1	0.217	1
RHOC	0.263872	-0.453323	0.1	0.217	1
CCDC25	0.263872	-0.463299	0.1	0.217	1
ATP6V0B	0.265773	-0.316056	0.45	0.696	1
AKIP1	0.266424	0.721754	0.2	0.087	1
RBM28	0.266424	0.499813	0.2	0.087	1
PDCD5	0.266424	0.419116	0.2	0.087	1
AAMDC	0.266424	0.410537	0.2	0.087	1
RRP15	0.266424	0.405017	0.2	0.087	1
GOLPH3	0.266424	0.396948	0.2	0.087	1
BTF3L4	0.266424	0.388947	0.2	0.087	1
HIST1H2AC	0.266424	0.38765	0.2	0.087	1
NAXE	0.266424	0.385335	0.2	0.087	1
TSNAX	0.266424	0.376943	0.2	0.087	1
JADE1	0.266424	0.359706	0.2	0.087	1
MCC	0.266424	0.352949	0.2	0.087	1
CFL2	0.266424	0.276699	0.2	0.087	1
METTL5	0.267588	-0.435767	0.3	0.435	1
MT1X	0.267884	0.618905	0.4	0.696	1
RPS9	0.268207	-0.260196	0.55	0.739	1
AP2M1	0.270583	-0.274848	0.15	0.304	1
CCNY	0.270583	-0.296373	0.15	0.304	1
NUB1	0.270583	-0.303324	0.15	0.304	1
GTF3A	0.270583	-0.31212	0.15	0.304	1
ZBTB20	0.270611	0.446658	0.4	0.304	1
ADD3	0.271243	0.443782	0.6	0.565	1
RPLP0	0.271243	-0.403615	0.5	0.652	1
NDUFB11	0.272266	-0.352301	0.35	0.565	1
HMGB1P8	0.273267	-0.433931	0.15	0.261	1
NEXN	0.273988	0.702368	0.25	0.13	1
ZFYVE21	0.273988	0.496029	0.25	0.13	1
NKTR	0.273988	0.431254	0.25	0.13	1
HPRT1	0.273988	0.42532	0.25	0.13	1
SYNJ2	0.273988	0.410201	0.25	0.13	1
TOMM22	0.273988	0.403439	0.25	0.13	1
METTL9	0.273988	0.337602	0.25	0.13	1
SRPRA	0.274186	0.316847	0.4	0.217	1
MRPL52	0.274186	-0.329575	0.2	0.391	1
DCAF6	0.274412	0.437617	0.35	0.217	1
OGFRL1	0.274412	0.397411	0.35	0.217	1
ECI2	0.274412	-0.271909	0.2	0.348	1
BNIP3L	0.274412	-0.412261	0.2	0.348	1
ARFGAP3	0.274412	-0.41447	0.2	0.348	1
RPL21P28	0.274412	-0.418389	0.2	0.348	1
COX6C	0.276382	0.379389	0.9	0.696	1
HNRNPK	0.27679	0.252764	0.65	0.522	1
VAPA	0.276882	-0.251624	0.25	0.435	1
CCDC91	0.276882	-0.406228	0.25	0.435	1
CBX1	0.277015	0.362821	0.15	0.043	1
SEH1L	0.277015	0.338293	0.15	0.043	1
FOXO3	0.277015	0.31398	0.15	0.043	1
ODR4	0.277015	0.313658	0.15	0.043	1
C9orf16	0.277015	0.304861	0.15	0.043	1
HPS1	0.277015	0.268109	0.15	0.043	1
GMDS	0.277618	-0.496338	0.4	0.565	1
ANAPC5	0.280404	-0.302643	0.1	0.217	1
SEC61A1	0.280404	-0.348138	0.1	0.217	1
ERP29	0.280404	-0.351813	0.1	0.217	1
UBAC2	0.280404	-0.375117	0.1	0.217	1
GRHPR	0.280404	-0.478305	0.1	0.217	1
PSMD8	0.280404	-0.518368	0.1	0.217	1
SNRPF	0.280404	-0.551181	0.1	0.217	1
CAMTA1	0.283252	0.52908	0.4	0.304	1
RPSA	0.283252	-0.562294	0.3	0.391	1
SLC7A8	0.283338	0.301076	0.5	0.348	1
LAMTOR5	0.283973	-0.291071	0.35	0.522	1
BSG	0.283987	0.336396	0.55	0.391	1
RTL8A	0.284204	0.651003	0.2	0.087	1
MAGI3	0.284204	0.500613	0.2	0.087	1
TSN	0.284204	0.464455	0.2	0.087	1
ADSS	0.284204	0.414093	0.2	0.087	1
PSMD13	0.284204	0.39503	0.2	0.087	1
TOPORS	0.284204	0.39081	0.2	0.087	1
CLNS1A	0.284204	0.389823	0.2	0.087	1
PPP2R2D	0.284204	0.350293	0.2	0.087	1
PTGR1	0.284204	0.339551	0.2	0.087	1
ID2	0.285145	0.365885	0.3	0.174	1
RRP36	0.285145	0.338	0.3	0.174	1
FNBP1	0.285145	0.331139	0.3	0.174	1
NEDD9	0.285145	-0.307545	0.15	0.304	1
CADM1	0.285145	-0.341828	0.15	0.304	1
HMGN3	0.285396	-0.25737	0.5	0.696	1
RPL7	0.285475	0.282429	0.8	0.696	1
RCAN1	0.285853	0.481478	0.4	0.261	1
NORAD	0.285853	0.352238	0.4	0.261	1
C9orf3	0.287548	-0.27104	0.2	0.391	1
G3BP1	0.288159	-0.285686	0.2	0.348	1
TUBB2A	0.288159	-0.338491	0.2	0.348	1
PRKAR1A	0.28972	-0.319778	0.25	0.435	1
RPS28	0.289824	0.348259	0.75	0.696	1
POLR2B	0.290029	0.486003	0.25	0.13	1
SYNCRIP	0.290029	0.463198	0.25	0.13	1
ILKAP	0.290029	0.460979	0.25	0.13	1
LAMP2	0.290029	0.453232	0.25	0.13	1
GXYLT1	0.290029	0.430926	0.25	0.13	1
SURF4	0.290029	0.38769	0.25	0.13	1
PATJ	0.290029	0.381842	0.25	0.13	1
TMSB4XP8	0.290029	0.370051	0.25	0.13	1
RSRP1	0.290029	0.257257	0.25	0.13	1
RPS18	0.290311	-0.279346	0.55	0.739	1
UQCR11	0.293728	-0.380002	0.55	0.696	1
TM9SF3	0.295356	-0.258789	0.35	0.609	1
FAM114A1	0.295704	0.346638	0.45	0.391	1
TES	0.297626	-0.250647	0.1	0.217	1
PPID	0.297626	-0.275673	0.1	0.217	1
GSTO1	0.297626	-0.295246	0.1	0.217	1
POLK	0.297626	-0.313105	0.1	0.217	1
SAR1B	0.297626	-0.327099	0.1	0.217	1
PRKRIP1	0.297626	-0.330279	0.1	0.217	1
ARL2	0.297626	-0.35724	0.1	0.217	1
NOLC1	0.297626	-0.420669	0.1	0.217	1
MAP1LC3A	0.297626	-0.43392	0.1	0.217	1
SYF2	0.299259	0.427692	0.4	0.261	1
THOC2	0.299259	-0.272398	0.25	0.391	1
EAPP	0.299259	-0.526388	0.25	0.391	1
MTPN	0.300227	0.436718	0.3	0.174	1
FKBP3	0.300227	-0.292194	0.15	0.304	1
SEC11A	0.300227	-0.430993	0.15	0.304	1
CFAP45	0.301433	-0.28002	0.4	0.565	1
ATP5MPL	0.301433	-0.439696	0.4	0.565	1
TXNIP	0.30181	0.264029	0.7	0.609	1
SNHG6	0.302088	-0.550544	0.2	0.304	1
TMEM258	0.302288	0.337079	0.6	0.522	1
RTRAF	0.302362	-0.291756	0.2	0.348	1
CMTM6	0.302362	-0.344888	0.2	0.348	1
CTSZ	0.30277	0.505669	0.2	0.087	1
C6orf203	0.30277	0.403434	0.2	0.087	1
RPAP3	0.30277	0.351998	0.2	0.087	1
PRKAA2	0.30277	0.350895	0.2	0.087	1
ITPR2	0.30277	0.344035	0.2	0.087	1
TANC1	0.30277	0.33594	0.2	0.087	1
MCEE	0.30277	0.324469	0.2	0.087	1
TRIOBP	0.30277	0.314811	0.2	0.087	1
CCDC85C	0.30277	0.282442	0.2	0.087	1
AKAP13	0.30277	0.281386	0.2	0.087	1
UBE2N	0.30277	0.273223	0.2	0.087	1
USP11	0.30277	0.265108	0.2	0.087	1
DIS3	0.30277	0.260589	0.2	0.087	1
MT-CO2	0.30411	-0.291385	1	1	1
CPQ	0.30447	-0.413734	0.45	0.609	1
CD59	0.305518	-0.374009	0.7	0.696	1
GNG5	0.306253	-0.396231	0.45	0.565	1
MAPKAP1	0.30669	0.598254	0.25	0.13	1
SKAP2	0.30669	0.481479	0.25	0.13	1
HECTD1	0.30669	0.300215	0.25	0.13	1
TSPAN2	0.308207	-0.258016	0.7	0.783	1
UTRN	0.308403	0.441687	0.35	0.261	1
NFIC	0.308426	0.253262	0.5	0.348	1
ARMCX3	0.308742	0.309885	0.55	0.348	1
RPL6	0.309666	-0.351525	0.55	0.783	1
UQCR10	0.310057	-0.251921	0.7	0.87	1
EIF5	0.310555	0.292552	0.6	0.478	1
RPS27	0.312186	-0.318654	0.9	0.957	1
SETD2	0.313078	0.376598	0.4	0.261	1
DDX1	0.315151	0.359205	0.5	0.391	1
FAM200B	0.315151	0.351113	0.5	0.391	1
LDHA	0.31554	-0.277614	0.1	0.217	1
CMAS	0.31554	-0.304497	0.1	0.217	1
CDV3	0.31554	-0.322804	0.1	0.217	1
C9orf78	0.315832	0.683879	0.3	0.174	1
HERC2	0.315832	0.420956	0.3	0.174	1
CLINT1	0.315832	0.420756	0.3	0.174	1
MIF	0.315832	0.27868	0.3	0.174	1
INIP	0.315832	-0.270125	0.15	0.304	1
NQO1	0.316719	-0.272686	0.45	0.609	1
NDUFA2	0.317023	-0.257666	0.2	0.348	1
COX8A	0.317319	-0.341467	0.6	0.783	1
PMPCB	0.320778	-0.534419	0.15	0.261	1
LAMP1	0.321505	-0.36201	0.35	0.478	1
FAM96B	0.321505	-0.411668	0.35	0.478	1
PCMTD2	0.322126	0.363232	0.2	0.087	1
UBL3	0.322126	0.32848	0.2	0.087	1
PHF20	0.322126	0.301455	0.2	0.087	1
ANAPC10	0.322126	0.298001	0.2	0.087	1
ME1	0.322126	0.290338	0.2	0.087	1
SELENOS	0.323408	-0.350067	0.6	0.652	1
TROVE2	0.323545	0.45605	0.4	0.304	1
SCAPER	0.323973	0.569236	0.25	0.13	1
APRT	0.323973	0.487052	0.25	0.13	1
XBP1	0.327311	-0.354864	0.25	0.391	1
USP14	0.331961	0.391915	0.3	0.174	1
PLEKHA5	0.331961	0.357791	0.3	0.174	1
RAB18	0.331961	-0.254828	0.15	0.304	1
LOX	0.332143	0.295537	0.35	0.217	1
SDC4	0.332143	-0.279155	0.2	0.348	1
BNIP3	0.332815	0.569003	0.3	0.217	1
CALR	0.333178	-0.258628	0.55	0.652	1
KIRREL1	0.334149	-0.254894	0.1	0.217	1
HLA-DRB1	0.334149	-0.258714	0.1	0.217	1
ALG5	0.334149	-0.260778	0.1	0.217	1
SPPL3	0.334149	-0.271652	0.1	0.217	1
DDAH2	0.334149	-0.28029	0.1	0.217	1
SAR1A	0.334149	-0.281257	0.1	0.217	1
MT-TT	0.334149	-0.282951	0.1	0.217	1
SCAMP3	0.334149	-0.290738	0.1	0.217	1
LAMB2	0.334149	-0.30237	0.1	0.217	1
UBE2K	0.334149	-0.376069	0.1	0.217	1
FKBP2	0.334899	-0.340491	0.35	0.522	1
SMIM26	0.337729	-0.50552	0.25	0.348	1
GALC	0.337749	-0.362634	0.15	0.261	1
CD74	0.337749	-0.7584	0.15	0.261	1
MIER1	0.337768	0.489896	0.4	0.304	1
SARAF	0.339513	0.396347	0.65	0.478	1
SCAF11	0.341655	0.553533	0.5	0.391	1
SEM1	0.341655	0.273036	0.5	0.391	1
VCP	0.341879	0.39921	0.25	0.13	1
RNMT	0.341879	0.306321	0.25	0.13	1
SLC9A3R2	0.341879	0.286859	0.25	0.13	1
SLK	0.342123	0.412716	0.85	0.957	1
MBNL1	0.342271	0.454257	0.2	0.087	1
PLP2	0.342271	0.355253	0.2	0.087	1
WDR70	0.342271	0.287115	0.2	0.087	1
TMED9	0.342899	-0.26813	0.5	0.652	1
ALDH9A1	0.345331	0.276606	0.4	0.217	1
IDH1	0.346136	-0.256133	0.05	0.13	1
SMAD4	0.346136	-0.256192	0.05	0.13	1
CHORDC1	0.346136	-0.259386	0.05	0.13	1
AC131235.1	0.346136	-0.260298	0.05	0.13	1
SLC35E3	0.346136	-0.284376	0.05	0.13	1
PPP3CB	0.346136	-0.28872	0.05	0.13	1
AGA	0.346136	-0.291431	0.05	0.13	1
ESRP1	0.346136	-0.292778	0.05	0.13	1
MAP7D3	0.346136	-0.292982	0.05	0.13	1
PPT2	0.346136	-0.296202	0.05	0.13	1
CDK4	0.346136	-0.299593	0.05	0.13	1
ARL16	0.346136	-0.304648	0.05	0.13	1
WDR41	0.346136	-0.310305	0.05	0.13	1
PVALB	0.346136	-0.312235	0.05	0.13	1
RNF167	0.346136	-0.313564	0.05	0.13	1
SNRNP35	0.346136	-0.324572	0.05	0.13	1
TRADD	0.346136	-0.324965	0.05	0.13	1
FARSA	0.346136	-0.328267	0.05	0.13	1
PEX7	0.346136	-0.332537	0.05	0.13	1
IDH3G	0.346136	-0.336127	0.05	0.13	1
MICAL2	0.346136	-0.338657	0.05	0.13	1
RBP5	0.346136	-0.345593	0.05	0.13	1
ERLIN2	0.346136	-0.348122	0.05	0.13	1
MTRF1L	0.346136	-0.351121	0.05	0.13	1
FAM126A	0.346136	-0.351188	0.05	0.13	1
ERG28	0.346136	-0.359896	0.05	0.13	1
HIF1AN	0.346136	-0.365919	0.05	0.13	1
C5orf56	0.346136	-0.370199	0.05	0.13	1
GRK5	0.346136	-0.372734	0.05	0.13	1
TCAIM	0.346136	-0.37293	0.05	0.13	1
NBAS	0.346136	-0.376651	0.05	0.13	1
LTBP3	0.346136	-0.385623	0.05	0.13	1
MGST2	0.346136	-0.386111	0.05	0.13	1
IFRD2	0.346136	-0.387658	0.05	0.13	1
RUFY1	0.346136	-0.422415	0.05	0.13	1
OPA3	0.346136	-0.426395	0.05	0.13	1
LEPROTL1	0.346136	-0.428879	0.05	0.13	1
ABHD2	0.346136	-0.434248	0.05	0.13	1
TMEM42	0.346136	-0.452303	0.05	0.13	1
DDX23	0.346136	-0.482856	0.05	0.13	1
GGCT	0.346136	-0.513083	0.05	0.13	1
PTPMT1	0.346136	-0.51791	0.05	0.13	1
CUBN	0.346136	-0.521507	0.05	0.13	1
EXOSC9	0.346136	-0.542578	0.05	0.13	1
DLD	0.346136	-0.567188	0.05	0.13	1
TCEA1	0.347098	0.45507	0.4	0.348	1
ZC3H13	0.347663	0.354139	0.5	0.435	1
NDUFS2	0.347721	0.269442	0.35	0.217	1
CYC1	0.347721	-0.292572	0.2	0.348	1
JMJD1C	0.348612	0.365841	0.3	0.174	1
PA2G4	0.348612	0.308323	0.3	0.174	1
UXS1	0.348909	-0.280978	0.2	0.304	1
CLDN11	0.352387	0.464567	0.4	0.304	1
C8orf59	0.352387	-0.318708	0.3	0.391	1
GOLGA4	0.352787	0.375521	0.7	0.652	1
TCEA2	0.353451	-0.254317	0.1	0.217	1
ESF1	0.353451	-0.383756	0.1	0.217	1
IER3IP1	0.355285	-0.254345	0.15	0.261	1
NCBP2	0.355285	-0.257224	0.15	0.261	1
SERPINB1	0.355285	-0.313027	0.15	0.261	1
POLR2F	0.355285	-0.373093	0.15	0.261	1
CSNK2B	0.355285	-0.415419	0.15	0.261	1
SLC25A1	0.360405	0.291258	0.25	0.13	1
YTHDF2	0.360405	0.281775	0.25	0.13	1
RHEB	0.362101	-0.253706	0.5	0.565	1
RPL30	0.363797	-0.262098	0.65	0.652	1
ERGIC3	0.365489	-0.520705	0.2	0.304	1
WIPF3	0.365785	0.35474	0.3	0.174	1
ERP44	0.365785	-0.34577	0.15	0.304	1
RNF220	0.367399	0.345548	0.4	0.304	1
TPM1	0.368788	0.465585	0.35	0.261	1
AFG3L2	0.368788	0.413953	0.35	0.261	1
MESD	0.369543	-0.348862	0.4	0.478	1
VPS13D	0.371431	-0.253795	0.05	0.13	1
SLAIN2	0.371431	-0.253956	0.05	0.13	1
ABHD14B	0.371431	-0.254098	0.05	0.13	1
TRIM38	0.371431	-0.257226	0.05	0.13	1
ICE2	0.371431	-0.26762	0.05	0.13	1
PUF60	0.371431	-0.269609	0.05	0.13	1
LYPLA1	0.371431	-0.269821	0.05	0.13	1
TNPO1	0.371431	-0.271911	0.05	0.13	1
FBXO7	0.371431	-0.272467	0.05	0.13	1
UBAP1	0.371431	-0.277014	0.05	0.13	1
DDR1	0.371431	-0.282669	0.05	0.13	1
CUEDC2	0.371431	-0.2841	0.05	0.13	1
AGTRAP	0.371431	-0.285011	0.05	0.13	1
RBBP4	0.371431	-0.288664	0.05	0.13	1
RER1	0.371431	-0.290248	0.05	0.13	1
CHD8	0.371431	-0.290608	0.05	0.13	1
ZFP91	0.371431	-0.290786	0.05	0.13	1
NFKBIZ	0.371431	-0.294044	0.05	0.13	1
MARF1	0.371431	-0.303688	0.05	0.13	1
IPO5	0.371431	-0.303959	0.05	0.13	1
MRPL18	0.371431	-0.307234	0.05	0.13	1
OSCP1	0.371431	-0.315084	0.05	0.13	1
XRRA1	0.371431	-0.317418	0.05	0.13	1
ING4	0.371431	-0.323981	0.05	0.13	1
MAP4K5	0.371431	-0.324415	0.05	0.13	1
SPIN1	0.371431	-0.334981	0.05	0.13	1
RPS3AP6	0.371431	-0.345256	0.05	0.13	1
FAH	0.371431	-0.350423	0.05	0.13	1
TOP2B	0.371431	-0.35913	0.05	0.13	1
ABLIM2	0.371431	-0.360854	0.05	0.13	1
NOM1	0.371431	-0.361168	0.05	0.13	1
AUP1	0.371431	-0.369015	0.05	0.13	1
ADPGK	0.371431	-0.373677	0.05	0.13	1
C12orf76	0.371431	-0.376581	0.05	0.13	1
AGPAT1	0.371431	-0.377334	0.05	0.13	1
RAB1B	0.371431	-0.445706	0.05	0.13	1
CRIPT	0.371431	-0.448709	0.05	0.13	1
ENTPD5	0.371431	-0.454312	0.05	0.13	1
DCAF8	0.371431	-0.500581	0.05	0.13	1
MT-TP	0.372219	-0.273636	0.55	0.652	1
LMNA	0.372488	0.350643	0.4	0.261	1
TMEM14A	0.372488	-0.30911	0.25	0.391	1
SERF2	0.373127	-0.275829	0.8	0.87	1
CCNDBP1	0.373385	-0.270805	0.15	0.261	1
SSSCA1	0.373385	-0.272794	0.15	0.261	1
ZADH2	0.373385	-0.340937	0.15	0.261	1
SELENOF	0.376642	-0.257137	0.3	0.435	1
PDGFA	0.376642	-0.26489	0.3	0.435	1
BAMBI	0.376642	-0.440807	0.3	0.435	1
SERINC1	0.377089	0.280041	0.7	0.609	1
WASF2	0.377384	-0.384113	0.35	0.435	1
DAG1	0.379054	-0.298575	0.6	0.739	1
C11orf1	0.37955	0.312837	0.25	0.13	1
C15orf40	0.37955	0.256537	0.25	0.13	1
FSTL1	0.380245	0.263095	0.35	0.217	1
GTF2H5	0.382553	-0.295894	0.2	0.304	1
POLR2K	0.382553	-0.316401	0.2	0.304	1
NME3	0.382553	-0.325594	0.2	0.304	1
MYO6	0.382553	-0.361854	0.2	0.304	1
MGAT5	0.382804	0.558357	0.4	0.304	1
SEMA3G	0.383476	0.480975	0.3	0.174	1
ATXN7L3B	0.383476	0.330682	0.3	0.174	1
RGS10	0.383476	0.305408	0.3	0.174	1
EHD4	0.392046	0.474308	0.25	0.174	1
CYR61	0.392046	-0.307389	0.15	0.261	1
UFSP2	0.392046	-0.400373	0.15	0.261	1
C12orf57	0.392046	-0.523452	0.15	0.261	1
MRPL50	0.397186	-0.271635	0.2	0.348	1
AGPAT2	0.397841	-0.255448	0.05	0.13	1
TMEM248	0.397841	-0.269694	0.05	0.13	1
HES4	0.397841	-0.275469	0.05	0.13	1
SOAT1	0.397841	-0.279889	0.05	0.13	1
HAT1	0.397841	-0.280952	0.05	0.13	1
CASP8AP2	0.397841	-0.303548	0.05	0.13	1
PIN4	0.397841	-0.319303	0.05	0.13	1
CCDC152	0.397841	-0.338198	0.05	0.13	1
CPNE1	0.397841	-0.362427	0.05	0.13	1
TMUB2	0.397841	-0.383154	0.05	0.13	1
CLPTM1L	0.397841	-0.387728	0.05	0.13	1
MTIF3	0.400096	-0.370086	0.2	0.304	1
UBE2B	0.401565	-0.272685	0.25	0.348	1
AIMP1	0.401565	-0.296494	0.25	0.348	1
MAT2A	0.407415	-0.366796	0.1	0.174	1
IQCK	0.407415	-0.414466	0.1	0.174	1
UBE2Q2	0.407415	-0.459777	0.1	0.174	1
RWDD4	0.407415	-0.572226	0.1	0.174	1
PSMB1	0.407442	-0.37249	0.35	0.478	1
EPB41L5	0.407922	0.353238	0.45	0.348	1
IGFBP2	0.414319	0.281454	0.9	0.87	1
ATRX	0.414556	0.355727	0.55	0.478	1
RBM26	0.415477	0.515028	0.2	0.13	1
HSDL2	0.415477	0.384598	0.2	0.13	1
PDE4D	0.415477	0.374798	0.2	0.13	1
LARP1	0.415477	0.332272	0.2	0.13	1
HNRNPA3	0.418115	0.623947	0.3	0.217	1
MRPL51	0.418115	0.532299	0.3	0.217	1
EIF2AK2	0.418115	0.409895	0.3	0.217	1
CEBPZ	0.418115	0.382269	0.3	0.217	1
AURKAIP1	0.418115	-0.331162	0.2	0.304	1
ATP6V1E1	0.418589	-0.318302	0.25	0.348	1
RPL27A	0.418728	0.322993	0.65	0.652	1
PPP1CA	0.41967	0.3338	0.25	0.13	1
RERG	0.421641	0.411161	0.45	0.435	1
SSR4	0.422375	-0.295561	0.5	0.609	1
CFAP97	0.422991	0.39449	0.45	0.391	1
DAP	0.425352	-0.299636	0.05	0.13	1
SMARCA5	0.426123	0.305083	0.55	0.522	1
MTATP6P1	0.428129	0.368311	0.9	0.826	1
APLP2	0.428391	0.278035	0.9	0.87	1
MYL12B	0.428391	-0.358074	0.85	0.913	1
ARHGEF12	0.428489	0.377659	0.6	0.609	1
SSR3	0.42942	-0.386771	0.4	0.478	1
DDX46	0.430674	-0.270486	0.1	0.174	1
RPA2	0.430674	-0.300644	0.1	0.174	1
ENPP4	0.430674	-0.36995	0.1	0.174	1
MEA1	0.431024	0.532725	0.25	0.174	1
WDR45B	0.431024	0.461188	0.25	0.174	1
LAMTOR3	0.431024	0.406585	0.25	0.174	1
YY1	0.431024	-0.255289	0.15	0.261	1
ATP10A	0.431024	-0.270384	0.15	0.261	1
ABI1	0.431342	0.48095	0.4	0.304	1
TAF1B	0.436031	0.294869	0.35	0.261	1
GNB1	0.436031	0.254918	0.35	0.261	1
SRGAP2B	0.436602	0.370463	0.3	0.217	1
KIAA1143	0.436602	-0.271707	0.2	0.304	1
SF3A1	0.437501	0.494353	0.2	0.13	1
PHACTR2	0.439612	0.277605	0.3	0.174	1
CCSER2	0.440213	-0.258205	0.3	0.435	1
PTH1R	0.442406	-0.288855	0.65	0.696	1
ATP6V1G1	0.445397	-0.359703	0.65	0.783	1
RAB3GAP2	0.451327	0.326014	0.25	0.174	1
COPB2	0.451327	0.30879	0.25	0.174	1
CTSL	0.453884	0.254759	0.35	0.261	1
DCDC2	0.454686	-0.258546	0.1	0.174	1
BRD4	0.454686	-0.293851	0.1	0.174	1
NDUFA8	0.454686	-0.296509	0.1	0.174	1
PLPBP	0.454686	-0.309257	0.1	0.174	1
MYL3	0.454686	-0.321296	0.1	0.174	1
NME1	0.454686	-0.333165	0.1	0.174	1
RIC8B	0.454686	-0.365813	0.1	0.174	1
COQ4	0.454686	-0.426956	0.1	0.174	1
TWISTNB	0.454686	-0.440774	0.1	0.174	1
JPT1	0.454686	-0.515973	0.1	0.174	1
CCNQ	0.454686	-0.536273	0.1	0.174	1
KIF21A	0.455552	0.261375	0.3	0.217	1
APP	0.455552	-0.389548	0.2	0.304	1
C19orf70	0.456392	-0.257945	0.35	0.435	1
PAXBP1	0.457172	0.57091	0.15	0.087	1
CCDC125	0.457172	0.528437	0.15	0.087	1
UBE2L6	0.457172	0.508427	0.15	0.087	1
ADH5	0.457172	0.508067	0.15	0.087	1
SLIT3	0.457172	0.489428	0.15	0.087	1
CA2	0.457172	0.467661	0.15	0.087	1
ZHX1	0.457172	0.463258	0.15	0.087	1
ABRAXAS2	0.457172	0.455543	0.15	0.087	1
TMEM167A	0.457172	0.442853	0.15	0.087	1
RBMS3	0.457172	0.440829	0.15	0.087	1
MTF2	0.457172	0.42934	0.15	0.087	1
BLVRA	0.457172	0.424649	0.15	0.087	1
C2orf49	0.457172	0.413299	0.15	0.087	1
VPS53	0.457172	0.404664	0.15	0.087	1
MAVS	0.457172	0.401378	0.15	0.087	1
UBE2D4	0.457172	0.389053	0.15	0.087	1
TSPAN6	0.457172	0.385495	0.15	0.087	1
PDGFRB	0.457172	0.381704	0.15	0.087	1
MITD1	0.457172	0.375546	0.15	0.087	1
DRG1	0.457172	0.3732	0.15	0.087	1
ZNF720	0.457172	0.363619	0.15	0.087	1
RAD54L2	0.457172	0.351489	0.15	0.087	1
TNRC6A	0.457172	0.346693	0.15	0.087	1
PITHD1	0.457172	0.337916	0.15	0.087	1
DNAJC21	0.457172	0.327003	0.15	0.087	1
CBWD1	0.457172	0.32477	0.15	0.087	1
MRPL42	0.457172	0.322379	0.15	0.087	1
SLC37A4	0.457172	0.320042	0.15	0.087	1
TPP1	0.457172	0.301957	0.15	0.087	1
TCF12	0.457172	0.296206	0.15	0.087	1
RPRD1A	0.457172	0.294744	0.15	0.087	1
FBXO17	0.457172	0.294722	0.15	0.087	1
TBL1XR1	0.457172	0.274236	0.15	0.087	1
DHX15	0.457172	0.253851	0.15	0.087	1
ITGB1	0.457353	0.276872	0.9	0.87	1
SSB	0.457625	0.380439	0.95	0.913	1
ATXN2	0.460183	0.601943	0.2	0.13	1
SMIM1	0.460183	0.523758	0.2	0.13	1
SH3RF1	0.460183	0.516312	0.2	0.13	1
SH3GLB1	0.460183	0.505994	0.2	0.13	1
CCDC59	0.460183	0.448708	0.2	0.13	1
HPS5	0.460183	0.394958	0.2	0.13	1
PTRHD1	0.460183	0.366841	0.2	0.13	1
ZFAS1	0.460183	0.363427	0.2	0.13	1
DCAF5	0.460183	0.327106	0.2	0.13	1
PRICKLE1	0.460183	0.259094	0.2	0.13	1
SELENOP	0.460828	0.482586	0.7	0.565	1
PIN1	0.462181	-0.281105	0.15	0.217	1
MRPS9	0.462181	-0.315485	0.15	0.217	1
SRSF7	0.462181	-0.334282	0.15	0.217	1
PRNP	0.465593	-0.280246	0.3	0.391	1
CLIC1	0.467902	-0.36752	0.55	0.565	1
MFAP1	0.469368	0.448294	0.3	0.261	1
CTNNAL1	0.469368	-0.461098	0.25	0.304	1
LRPAP1	0.471672	-0.440736	0.4	0.435	1
PJA2	0.472143	0.317426	0.35	0.261	1
PDXDC1	0.472143	0.250874	0.35	0.261	1
PHAX	0.472143	-0.268591	0.25	0.348	1
HTATSF1	0.472143	-0.284575	0.25	0.348	1
PCNX4	0.472161	0.42856	0.25	0.174	1
CREM	0.472161	0.396233	0.25	0.174	1
PLBD1	0.472161	0.389375	0.25	0.174	1
CRK	0.472161	0.357825	0.25	0.174	1
MRPL27	0.472161	0.349891	0.25	0.174	1
IGF1R	0.472161	0.348787	0.25	0.174	1
ANP32A	0.472161	0.328663	0.25	0.174	1
SNW1	0.472161	0.326482	0.25	0.174	1
RAB5C	0.472161	0.270116	0.25	0.174	1
STAT1	0.472161	0.269807	0.25	0.174	1
MT-ATP8	0.472404	0.270516	0.9	0.913	1
PSMC1	0.474956	0.345861	0.3	0.217	1
TMEM30A	0.474956	-0.267766	0.2	0.304	1
ATP5MF	0.476164	-0.30378	0.6	0.652	1
TAGLN2	0.477811	0.258986	0.5	0.391	1
L3HYPDH	0.479434	-0.26779	0.1	0.174	1
AP000769.1	0.479434	-0.275382	0.1	0.174	1
FBXO33	0.479434	-0.320707	0.1	0.174	1
C12orf10	0.479434	-0.328609	0.1	0.174	1
NIT1	0.479434	-0.335918	0.1	0.174	1
DDX50	0.479434	-0.513771	0.1	0.174	1
RANBP1	0.483508	0.4779	0.2	0.13	1
ERBB4	0.483508	0.398101	0.2	0.13	1
GYG1	0.483508	0.394726	0.2	0.13	1
STRN3	0.483508	0.373252	0.2	0.13	1
PRRC1	0.483508	0.302191	0.2	0.13	1
SMIM4	0.483508	0.258099	0.2	0.13	1
IREB2	0.484068	0.509209	0.15	0.087	1
LGALS3	0.484068	0.479755	0.15	0.087	1
UBXN2A	0.484068	0.464266	0.15	0.087	1
CACNB2	0.484068	0.386049	0.15	0.087	1
PSME2	0.484068	0.33303	0.15	0.087	1
PXDC1	0.484068	0.332806	0.15	0.087	1
SOCS4	0.484068	0.319446	0.15	0.087	1
S100A2	0.484068	0.309709	0.15	0.087	1
APH1B	0.484068	0.301631	0.15	0.087	1
L3MBTL3	0.484068	0.301303	0.15	0.087	1
PWP1	0.484068	0.297216	0.15	0.087	1
WASHC2C	0.484068	0.275937	0.15	0.087	1
PTPRF	0.484068	0.272371	0.15	0.087	1
PTK2	0.484068	0.265481	0.15	0.087	1
ARMC1	0.484068	0.250957	0.15	0.087	1
ANAPC7	0.484068	0.250465	0.15	0.087	1
GABARAPL1	0.484305	-0.391042	0.15	0.217	1
AOX1	0.484305	-0.57287	0.15	0.217	1
SELENOM	0.488486	0.669022	0.3	0.261	1
AHNAK	0.488486	0.444155	0.3	0.261	1
DHX29	0.490799	-0.278486	0.25	0.348	1
ATP5PO	0.490799	-0.282943	0.25	0.348	1
CTSO	0.491993	0.370394	0.35	0.304	1
AC024293.1	0.493514	0.334346	0.25	0.174	1
ST3GAL1	0.493514	0.309143	0.25	0.174	1
ATP6V1H	0.493514	0.272566	0.25	0.174	1
CA10	0.494806	0.325461	0.3	0.217	1
ECI1	0.500192	-0.266679	0.2	0.261	1
NDUFB1	0.502705	0.3946	0.6	0.565	1
VAMP5	0.502705	-0.303275	0.6	0.565	1
YWHAZ	0.504703	0.365389	0.5	0.478	1
RPL22L1	0.504899	-0.267818	0.1	0.174	1
CCDC92	0.504899	-0.301674	0.1	0.174	1
REV1	0.504899	-0.322475	0.1	0.174	1
CYB5D2	0.504899	-0.340079	0.1	0.174	1
ATIC	0.504899	-0.356039	0.1	0.174	1
SPAG16	0.506992	-0.253761	0.15	0.217	1
ANP32B	0.506992	-0.278804	0.15	0.217	1
TRIB2	0.506992	-0.287478	0.15	0.217	1
FRA10AC1	0.507461	0.4765	0.2	0.13	1
STAG2	0.507461	0.398434	0.2	0.13	1
STAU2	0.507461	0.388501	0.2	0.13	1
MAP2	0.507461	0.372185	0.2	0.13	1
SYS1	0.507461	0.324981	0.2	0.13	1
NBR1	0.507461	0.257377	0.2	0.13	1
BAIAP2	0.507461	0.256933	0.2	0.13	1
PHIP	0.509844	-0.307433	0.25	0.348	1
TTC1	0.510601	-0.35983	0.3	0.348	1
BMPR2	0.511799	0.446709	0.15	0.087	1
AC114491.1	0.511799	0.424887	0.15	0.087	1
TCEAL1	0.511799	0.377372	0.15	0.087	1
DDX42	0.511799	0.357544	0.15	0.087	1
DNALI1	0.511799	0.352001	0.15	0.087	1
ATP11B	0.511799	0.332772	0.15	0.087	1
GSTA4	0.511799	0.315942	0.15	0.087	1
MED29	0.511799	0.304003	0.15	0.087	1
MSH3	0.511799	0.282265	0.15	0.087	1
ID3	0.511799	0.277486	0.15	0.087	1
CASP4	0.511799	0.272577	0.15	0.087	1
MBD4	0.511799	0.267962	0.15	0.087	1
PPTC7	0.511799	0.261717	0.15	0.087	1
SLC39A13	0.511799	0.260323	0.15	0.087	1
ACAA2	0.511799	0.257376	0.15	0.087	1
PPP2R5A	0.515373	0.319453	0.25	0.174	1
SLC25A11	0.515373	0.276391	0.25	0.174	1
LNPEP	0.515373	0.26032	0.25	0.174	1
CCT5	0.515373	0.259883	0.25	0.174	1
SEC61B	0.516023	-0.250182	0.5	0.609	1
MAP3K2	0.521328	0.318118	0.25	0.217	1
ZCCHC11	0.521328	-0.282684	0.2	0.261	1
KMT2E	0.525695	0.389434	0.5	0.522	1
ROMO1	0.527482	-0.29839	0.6	0.739	1
ASH1L	0.527714	0.382379	0.4	0.348	1
CD164	0.527714	0.297749	0.4	0.348	1
GUSB	0.527714	0.286791	0.4	0.348	1
EEF1B2	0.529269	-0.332171	0.25	0.348	1
NUDT16	0.530225	-0.310454	0.15	0.217	1
KIFAP3	0.530225	-0.341101	0.15	0.217	1
F5	0.53106	-0.279845	0.1	0.174	1
AP3S1	0.53106	-0.320698	0.1	0.174	1
TBC1D1	0.532022	0.370837	0.2	0.13	1
CAMLG	0.532022	0.287235	0.2	0.13	1
DSG2	0.532022	0.279264	0.2	0.13	1
SMARCA2	0.537724	0.334864	0.25	0.174	1
H2AFV	0.537724	0.313973	0.25	0.174	1
ARHGAP21	0.540337	0.349334	0.15	0.087	1
R3HDM2	0.540337	0.316052	0.15	0.087	1
SYT1	0.540337	0.300272	0.15	0.087	1
OAT	0.540337	0.287662	0.15	0.087	1
PELO	0.540337	0.279205	0.15	0.087	1
[truncated: 207 more rows]
