# Supplementary material for: Intrarenal Single-Cell Sequencing of Hepatitis B Virus Associated Membranous Nephropathy
Source: Front Med (Lausanne). 2022 Jul 22;9:869284. doi: 10.3389/fmed.2022.869284 (PMC9355751; doi:10.3389/fmed.2022.869284)
Supplement: Supplementary file 1 [file Data_Sheet_1.zip › 869284_SupMaterial (2)/Table 5.XLS]

## Sheet: PTC
gene_id	p_val	avg_logFC	pct.1	pct.2	p_val_adj
C21orf33	1.46451e-307	0.6685	0.313	0.005	3.27128e-303
SPP1	8.06512e-265	-1.88888	0.909	0.999	1.80151e-260
RBP4	4.15087e-214	1.76847	0.431	0.048	9.2718e-210
MAL	2.75364e-166	1.19847	0.563	0.125	6.1508e-162
KRT19	1.29405e-159	0.673885	0.252	0.017	2.89053e-155
FOXC1	2.6155e-159	0.81488	0.36	0.044	5.84225e-155
CXCL2	3.02618e-145	1.3057	0.413	0.071	6.75959e-141
GPX3	1.23953e-140	-0.997972	0.815	0.998	2.76874e-136
IRX3	1.05535e-132	0.758527	0.239	0.02	2.35734e-128
AHNAK	1.68775e-130	0.739134	0.399	0.071	3.76994e-126
SOSTDC1	1.70747e-130	0.644391	0.212	0.015	3.81398e-126
ADIRF	1.31247e-129	1.14785	0.596	0.174	2.93167e-125
MARCKS	5.40212e-129	0.529299	0.261	0.027	1.20667e-124
UMOD	1.85669e-128	0.955794	0.665	0.201	4.1473e-124
SOD2	5.43285e-128	-1.47097	0.41	0.811	1.21354e-123
AL450405.1	2.41819e-119	0.748193	0.463	0.108	5.40151e-115
CCL2	8.89156e-119	1.5218	0.479	0.12	1.98611e-114
CAVIN1	1.79376e-114	0.517743	0.218	0.02	4.00672e-110
CTGF	9.27349e-114	0.770188	0.269	0.035	2.07142e-109
CXCL3	3.36241e-113	0.931747	0.278	0.037	7.51061e-109
SCIN	1.79418e-107	0.533193	0.229	0.025	4.00766e-103
APELA	2.18926e-107	0.278252	0.106	0.001	4.89016e-103
SOX4	3.01689e-105	1.03539	0.607	0.217	6.73882e-101
DBI	2.83142e-104	-0.970222	0.633	0.869	6.32454e-100
ANXA3	5.17674e-103	0.468082	0.203	0.02	1.15633e-98
TACSTD2	5.80475e-99	0.856258	0.241	0.032	1.29661e-94
MT-RNR1	6.71726e-99	0.615463	1	0.997	1.50044e-94
RARRES3	4.29758e-97	-1.18647	0.207	0.656	9.5995e-93
CDH6	6.52612e-95	-1.38472	0.146	0.603	1.45774e-90
PTPN1	1.69681e-92	-1.18883	0.223	0.646	3.79016e-88
CRNDE	3.40741e-91	0.300937	0.132	0.007	7.61112e-87
CXCL1	8.82272e-90	0.856576	0.243	0.036	1.97073e-85
KRT7	1.8303e-89	0.610572	0.25	0.039	4.08835e-85
CLU	1.00347e-88	-0.754459	0.722	0.951	2.24145e-84
PTMA	7.33269e-83	0.717095	0.958	0.886	1.6379e-78
PABPC1	4.20915e-82	0.650433	0.952	0.762	9.40199e-78
ATF3	1.29248e-80	1.08904	0.596	0.248	2.88701e-76
JUNB	2.14213e-79	0.88114	0.649	0.287	4.78488e-75
KLF10	1.31228e-77	0.85643	0.554	0.222	2.93124e-73
HSPA1A	1.35281e-76	0.787821	0.751	0.393	3.02178e-72
FTH1	1.36804e-76	-0.638758	0.974	0.995	3.05579e-72
HES1	3.27168e-75	1.45779	0.618	0.283	7.30796e-71
COL8A1	3.49926e-75	0.311869	0.124	0.009	7.81631e-71
TFPI2	4.86447e-75	0.344152	0.121	0.008	1.08658e-70
IRF1	4.92549e-75	1.12882	0.461	0.163	1.10021e-70
CDKN1A	5.10275e-75	0.581938	0.296	0.065	1.1398e-70
CPE	4.35684e-74	0.67766	0.294	0.066	9.73186e-70
ZFP36	7.86142e-74	0.931752	0.601	0.266	1.75601e-69
GATM	8.85709e-74	1.11435	0.85	0.618	1.97841e-69
NAT8	4.50474e-73	-0.817288	0.786	0.947	1.00622e-68
MYH8	1.16027e-70	0.308103	0.122	0.01	2.5917e-66
CCND1	2.54363e-70	0.726869	0.484	0.175	5.6817e-66
GADD45B	4.68034e-70	1.08433	0.748	0.457	1.04545e-65
HIF1A	5.5322e-69	-1.01708	0.271	0.614	1.23573e-64
RGS5	5.80031e-69	0.588146	0.119	0.009	1.29561e-64
MYC	1.34926e-67	0.50801	0.238	0.046	3.01383e-63
POU3F3	9.01085e-67	0.543678	0.34	0.092	2.01275e-62
HSPA1B	1.80891e-66	0.777848	0.612	0.285	4.04055e-62
GADD45G	5.92127e-66	0.527596	0.347	0.096	1.32263e-61
MT-CO3	5.77251e-65	0.386935	1	1	1.28941e-60
KNG1	1.33239e-64	0.516754	0.254	0.054	2.97616e-60
PERP	3.71486e-64	0.387784	0.216	0.04	8.29788e-60
THY1	1.2541e-63	1.21453	0.47	0.205	2.80128e-59
JUN	1.69152e-63	0.754169	0.793	0.488	3.77834e-59
CD74	3.17048e-63	-0.683467	0.521	0.784	7.08191e-59
ID3	1.26225e-62	0.560572	0.185	0.03	2.81948e-58
C19orf33	1.64962e-62	0.273825	0.146	0.018	3.68476e-58
FOS	2.11088e-58	0.778515	0.748	0.431	4.71507e-54
ANXA2	2.8212e-58	0.790627	0.505	0.213	6.30172e-54
SOCS3	4.10963e-58	0.63736	0.316	0.094	9.17968e-54
IFITM3	1.32782e-57	-0.894769	0.541	0.746	2.96595e-53
CLDN4	1.7029e-56	0.731909	0.486	0.202	3.80377e-52
BAMBI	3.55092e-56	0.332831	0.203	0.04	7.93169e-52
MT-RNR2	9.6642e-56	0.294975	1	1	2.15869e-51
TMEM98	1.94982e-55	0.390616	0.239	0.056	4.35532e-51
FXYD2	2.50732e-55	-0.872577	0.428	0.673	5.6006e-51
NFKBIA	5.03193e-55	0.987614	0.75	0.487	1.12398e-50
IER2	6.7367e-55	0.745219	0.651	0.346	1.50478e-50
CCDC146	1.02108e-54	0.594594	0.356	0.118	2.28078e-50
ID1	1.89699e-54	0.502725	0.139	0.019	4.2373e-50
ELF3	5.19258e-54	0.683609	0.583	0.282	1.15987e-49
RND3	5.50439e-54	0.39646	0.194	0.038	1.22951e-49
EGOT	6.15756e-54	0.547861	0.428	0.16	1.37541e-49
EGR1	7.50864e-54	0.716815	0.592	0.285	1.6772e-49
RPS3A	1.21533e-52	0.508083	0.91	0.81	2.71469e-48
PLK2	3.19783e-52	0.387555	0.229	0.053	7.14299e-48
DMKN	3.63673e-52	0.292388	0.174	0.032	8.12335e-48
SLC12A1	1.08175e-51	0.562979	0.256	0.067	2.4163e-47
CLDN2	4.0346e-51	0.596137	0.534	0.249	9.01209e-47
OXCT1	1.1983e-49	0.250457	0.141	0.022	2.67665e-45
TNFSF10	9.53584e-49	-0.851512	0.649	0.823	2.13002e-44
RCN1	2.22183e-48	0.300242	0.205	0.046	4.96291e-44
CPVL	3.59818e-48	0.516393	0.327	0.11	8.03726e-44
MGLL	1.46e-47	-0.832928	0.154	0.466	3.26119e-43
NPR3	1.57573e-47	0.565249	0.587	0.308	3.5197e-43
SLC23A3	5.3073e-47	0.291904	0.139	0.023	1.18549e-42
ATP5F1E	2.63901e-46	-0.452129	0.883	0.937	5.89477e-42
RARRES1	3.54213e-46	-0.875491	0.009	0.296	7.91207e-42
SLC13A3	3.67102e-46	-0.667667	0.214	0.555	8.19996e-42
JAG1	5.0851e-46	0.257664	0.119	0.017	1.13586e-41
HAO2	6.51961e-46	0.550407	0.214	0.054	1.45629e-41
NFKBIZ	1.63549e-45	0.709167	0.539	0.263	3.6532e-41
SLC5A8	3.37597e-45	0.356373	0.154	0.029	7.5409e-41
PRDX1	3.90427e-45	-0.569325	0.737	0.858	8.72098e-41
FGB	7.06875e-45	-1.0171	0.02	0.305	1.57895e-40
SNHG8	8.21159e-45	0.502932	0.581	0.293	1.83422e-40
RARRES2	4.0382e-44	-0.793005	0.152	0.447	9.02013e-40
ANXA1	5.63856e-44	0.358039	0.152	0.029	1.25948e-39
SPATS2L	7.04411e-44	-0.677384	0.523	0.735	1.57344e-39
GSTM3	1.2663e-43	0.513607	0.316	0.111	2.82854e-39
NKAIN4	1.33231e-43	-0.778691	0.084	0.382	2.97599e-39
FTCD	1.74935e-43	0.550719	0.391	0.158	3.90753e-39
DNAJB1	3.1426e-43	0.706177	0.664	0.408	7.01962e-39
TUBB	3.6454e-43	0.475948	0.378	0.152	8.14273e-39
GLRX	5.19433e-43	-0.725383	0.419	0.655	1.16026e-38
MIOX	6.33788e-43	0.738494	0.545	0.272	1.41569e-38
C3	4.58338e-42	-0.865108	0.022	0.293	1.02379e-37
CXADR	3.74011e-40	0.32017	0.188	0.047	8.35429e-36
KLF5	1.18221e-39	0.327896	0.143	0.028	2.6407e-35
SLC16A12	1.22367e-39	0.541628	0.665	0.405	2.73331e-35
DUSP23	1.47564e-39	-0.715005	0.285	0.543	3.29614e-35
TKT	1.87208e-39	-0.704809	0.181	0.452	4.18166e-35
ABCB1	4.25997e-39	0.628882	0.594	0.356	9.51549e-35
SUCLG1	4.42123e-39	-0.352412	0.894	0.959	9.87571e-35
H3F3B	5.74003e-39	0.521551	0.878	0.733	1.28215e-34
NUAK2	6.16291e-39	0.420433	0.293	0.102	1.37661e-34
PTMAP5	8.41751e-39	0.435556	0.351	0.139	1.88022e-34
RPL3	8.48626e-39	0.418747	0.899	0.78	1.89558e-34
TMSB4X	1.1565e-38	0.694032	0.594	0.338	2.58327e-34
SNHG5	2.27765e-38	0.52389	0.472	0.233	5.08758e-34
PPP1R15A	2.63673e-38	0.422431	0.494	0.235	5.88966e-34
TES	4.77812e-38	0.324459	0.23	0.069	1.06729e-33
APOE	7.1921e-38	-0.376989	0.662	0.874	1.6065e-33
ITIH5	1.50336e-37	0.268317	0.155	0.035	3.35805e-33
S100A6	1.90202e-37	0.742382	0.583	0.344	4.24854e-33
MT1F	2.81931e-37	-0.764251	0.907	0.941	6.29748e-33
BTG1	6.97475e-37	0.495126	0.537	0.29	1.55795e-32
BHLHE40	2.29003e-36	0.479615	0.397	0.178	5.11525e-32
BEX3	3.65418e-36	0.528244	0.653	0.415	8.16235e-32
TNFAIP3	4.0987e-36	0.301982	0.135	0.028	9.15527e-32
PTMAP2	4.48045e-36	0.397547	0.453	0.215	1.0008e-31
NAPSA	5.37351e-36	-0.726588	0.358	0.576	1.20028e-31
CD9	1.04201e-35	0.488881	0.3	0.115	2.32753e-31
ALDH3A2	1.26514e-35	0.565509	0.512	0.278	2.82594e-31
TBC1D4	7.72679e-35	0.287494	0.15	0.035	1.72593e-30
GAPDH	8.61032e-35	-0.405515	0.918	0.946	1.92329e-30
APBB1IP	9.7487e-35	0.362293	0.219	0.067	2.17757e-30
B2M	1.32334e-34	-0.402838	0.912	0.97	2.95594e-30
ARG2	3.8277e-34	-0.689305	0.091	0.34	8.54994e-30
PLEKHH2	3.98153e-34	0.31201	0.152	0.036	8.89353e-30
SLC4A4	1.88652e-33	-0.486489	0.422	0.708	4.21392e-29
GLUL	2.71612e-33	0.358358	0.258	0.092	6.06699e-29
CHCHD10	2.73742e-33	-0.518109	0.587	0.757	6.11457e-29
SLC6A13	3.91298e-33	0.482614	0.411	0.197	8.74043e-29
GGACT	6.23403e-33	0.307334	0.124	0.026	1.3925e-28
MT1H	1.26703e-32	-0.694993	0.848	0.896	2.83017e-28
RASL11A	1.28943e-32	0.260689	0.106	0.019	2.8802e-28
CLDN3	1.33195e-32	0.47008	0.4	0.188	2.97518e-28
ASRGL1	1.79743e-32	0.552305	0.574	0.344	4.01492e-28
TIMP1	2.10116e-32	0.333483	0.219	0.071	4.69337e-28
DEPP1	2.51041e-32	0.532121	0.309	0.125	5.6075e-28
GPT	3.04639e-32	0.267949	0.108	0.02	6.80473e-28
SAT1	3.73565e-32	0.523923	0.782	0.581	8.34432e-28
PROC	6.63346e-32	0.255275	0.172	0.047	1.48172e-27
ATP5MC3	1.81401e-31	-0.469729	0.742	0.837	4.05195e-27
RPS26	2.28667e-31	-0.449798	0.74	0.832	5.10773e-27
FLNB	2.76362e-31	0.269356	0.218	0.071	6.17309e-27
LRRC75A-AS1	8.22653e-31	0.442427	0.603	0.366	1.83756e-26
SNX10	1.16628e-30	-0.648732	0.186	0.423	2.60512e-26
SLC5A2	1.22861e-30	-0.589412	0.082	0.315	2.74436e-26
STAT1	2.02195e-30	-0.674405	0.148	0.383	4.51642e-26
TCEA3	3.77144e-30	0.369267	0.36	0.161	8.42427e-26
DSG2	6.05339e-30	0.270471	0.245	0.087	1.35215e-25
MDH1	7.16608e-30	-0.545358	0.527	0.684	1.60069e-25
COL18A1	9.59384e-30	0.390052	0.322	0.141	2.14298e-25
SDC2	1.03375e-29	0.381471	0.298	0.122	2.30909e-25
ICAM1	1.05846e-29	0.525632	0.243	0.091	2.36428e-25
MT-TE	1.23527e-29	0.545751	0.653	0.431	2.75922e-25
CRIM1	1.59681e-29	0.452797	0.397	0.192	3.5668e-25
CYP4A11	2.83302e-29	0.698448	0.333	0.159	6.32812e-25
PROM1	4.05234e-29	0.281477	0.221	0.076	9.05172e-25
MMP7	4.61688e-29	0.78368	0.21	0.072	1.03127e-24
BTG2	5.03409e-29	0.425191	0.344	0.152	1.12446e-24
RRAD	5.82328e-29	0.507071	0.236	0.086	1.30075e-24
IFI27	6.06656e-29	0.337021	0.163	0.046	1.35509e-24
SLC6A18	6.25103e-29	0.319675	0.139	0.035	1.39629e-24
LINC01320	7.30079e-29	0.45989	0.554	0.333	1.63078e-24
MAFF	1.09907e-28	0.406394	0.219	0.078	2.45499e-24
NQO1	1.20891e-28	-0.748455	0.066	0.281	2.70035e-24
DEFB1	2.02878e-28	0.469484	0.541	0.326	4.53168e-24
MT1G	2.29233e-28	-0.617042	0.941	0.982	5.12038e-24
KIAA1191	2.5313e-28	-0.445849	0.42	0.632	5.65417e-24
ARL5B	3.11426e-28	0.348111	0.201	0.067	6.95632e-24
MYLK	3.50377e-28	0.325054	0.278	0.114	7.82637e-24
PPP2R3A	6.90962e-28	-0.635226	0.236	0.445	1.5434e-23
TSPAN1	8.19533e-28	-0.417947	0.687	0.838	1.83059e-23
CDHR5	1.18096e-27	0.339082	0.203	0.069	2.63791e-23
MT2A	1.38742e-27	-0.625334	0.952	0.953	3.09907e-23
ADGRG1	1.56733e-27	-0.588315	0.269	0.476	3.50094e-23
ALDH2	1.75245e-27	0.427259	0.558	0.329	3.91445e-23
RPS3AP6	2.0205e-27	0.307109	0.34	0.153	4.51318e-23
RNF213	2.13669e-27	-0.64091	0.261	0.473	4.77273e-23
TXNIP	2.25866e-27	0.448301	0.642	0.412	5.04517e-23
FRMD3	2.83172e-27	0.252609	0.201	0.067	6.32521e-23
GAS5	3.19549e-27	0.345008	0.371	0.179	7.13776e-23
ACE2	3.32993e-27	0.36908	0.302	0.13	7.43807e-23
NARS	4.13223e-27	-0.513088	0.499	0.658	9.23017e-23
COX7B	5.06439e-27	-0.478357	0.638	0.76	1.13123e-22
DPYS	6.75504e-27	-0.485703	0.335	0.56	1.50887e-22
TRIM38	1.8836e-26	-0.568949	0.13	0.348	4.2074e-22
PSAT1	2.38747e-26	-0.489633	0.106	0.336	5.33289e-22
ZFAS1	6.77638e-26	0.33255	0.397	0.201	1.51364e-21
LYG1	7.14482e-26	0.259059	0.219	0.08	1.59594e-21
KRT18	1.01377e-25	0.447985	0.698	0.504	2.26446e-21
AFMID	1.78356e-25	0.315358	0.278	0.117	3.98394e-21
TMEM38B	2.12678e-25	0.321011	0.221	0.083	4.75059e-21
IER3	2.175e-25	0.33649	0.406	0.204	4.8583e-21
BBOX1	3.29404e-25	-0.389907	0.444	0.655	7.3579e-21
MTCO1P12	3.39563e-25	0.38515	0.733	0.55	7.58482e-21
HEXIM1	6.17262e-25	0.313552	0.201	0.072	1.37878e-20
CUBN	1.18911e-24	0.594368	0.627	0.45	2.65612e-20
SMIM24	1.77794e-24	0.441513	0.799	0.689	3.97138e-20
BIRC3	2.17013e-24	0.41198	0.272	0.116	4.84741e-20
MT1E	2.49589e-24	-0.502403	0.894	0.933	5.57506e-20
RPL3P4	2.79717e-24	0.334321	0.453	0.25	6.24804e-20
ID4	3.32688e-24	0.347206	0.218	0.084	7.43126e-20
ACSL1	3.51348e-24	-0.602984	0.207	0.411	7.84806e-20
FCGRT	4.93293e-24	0.299719	0.399	0.205	1.10187e-19
HSPA8	5.05159e-24	0.372724	0.766	0.598	1.12837e-19
NDUFB2	5.60452e-24	-0.420219	0.759	0.833	1.25188e-19
HIST1H2AE	5.64698e-24	0.311982	0.152	0.047	1.26137e-19
GBA3	6.29112e-24	0.416813	0.45	0.25	1.40525e-19
SEMA5A	6.65603e-24	0.266173	0.218	0.083	1.48676e-19
TGM2	7.05938e-24	-0.471255	0.011	0.178	1.57685e-19
AIFM1	1.32224e-23	-0.487411	0.356	0.54	2.95349e-19
SLC2A2	1.38791e-23	-0.542353	0.15	0.353	3.10017e-19
ALDH1A1	1.52773e-23	0.357793	0.687	0.476	3.41249e-19
MACC1	2.21794e-23	0.268203	0.274	0.118	4.95421e-19
MT-ND3	2.46547e-23	-0.33635	0.993	0.996	5.50713e-19
IL32	2.48161e-23	-0.409511	0.631	0.792	5.54318e-19
EFNA1	3.53305e-23	0.369608	0.282	0.128	7.89177e-19
FTL	4.7271e-23	-0.468144	0.991	0.999	1.05589e-18
NR1H4	4.74664e-23	-0.489808	0.159	0.363	1.06026e-18
MT-TS2	5.14184e-23	0.377374	0.28	0.126	1.14853e-18
ADAMTS1	5.21004e-23	0.474354	0.271	0.123	1.16377e-18
MTCO3P12	9.22461e-23	0.343165	0.426	0.237	2.0605e-18
SLC22A2	1.15504e-22	0.393343	0.726	0.551	2.58001e-18
ANK2	1.33293e-22	-0.540366	0.331	0.53	2.97737e-18
LRP2	1.35217e-22	-0.41069	0.649	0.764	3.02035e-18
RSRP1	1.46057e-22	0.288066	0.272	0.12	3.26248e-18
ACLY	1.76283e-22	-0.572552	0.115	0.299	3.93763e-18
OCIAD2	2.30179e-22	0.358312	0.687	0.499	5.14152e-18
SUCNR1	2.31327e-22	-0.558267	0.053	0.227	5.16715e-18
LIPC	2.48419e-22	0.26083	0.155	0.051	5.54894e-18
RETREG1	2.53797e-22	-0.480163	0.521	0.667	5.66906e-18
MAF	2.64861e-22	-0.434183	0.404	0.588	5.9162e-18
AL365357.1	2.79756e-22	-0.419433	0	0.15	6.24892e-18
CYP4A22	3.1775e-22	0.260345	0.143	0.045	7.09759e-18
METTL7A	3.97225e-22	0.485702	0.605	0.424	8.8728e-18
GADD45A	4.18625e-22	-0.483314	0.576	0.697	9.35083e-18
EGFR	4.22294e-22	0.289646	0.263	0.115	9.43278e-18
ACY3	5.55417e-22	0.29822	0.234	0.097	1.24064e-17
BPHL	5.57451e-22	0.398692	0.472	0.274	1.24518e-17
RHOBTB3	8.21094e-22	0.276784	0.132	0.039	1.83408e-17
PCK1	8.23893e-22	-0.488016	0.305	0.533	1.84033e-17
SPINT2	1.06558e-21	0.385075	0.59	0.407	2.38019e-17
NUPR1	1.19089e-21	0.528435	0.327	0.17	2.6601e-17
TPM1	1.66196e-21	0.569076	0.662	0.522	3.71232e-17
RPS18	1.84648e-21	0.362592	0.863	0.766	4.12448e-17
CARHSP1	1.9208e-21	-0.59929	0.269	0.438	4.29049e-17
PAPPA	5.14085e-21	-0.487201	0.069	0.243	1.14831e-16
FAM107B	5.67411e-21	-0.580262	0.384	0.543	1.26743e-16
APOM	6.37771e-21	0.346021	0.311	0.152	1.42459e-16
C1R	8.68733e-21	-0.412199	0.013	0.162	1.94049e-16
APP	9.79512e-21	-0.549243	0.488	0.607	2.18794e-16
PUM3	1.08993e-20	-0.549577	0.287	0.459	2.43458e-16
REG1A	1.90154e-20	-0.911905	0	0.138	4.24747e-16
EIF4A3	2.76533e-20	0.364505	0.457	0.278	6.17692e-16
JUP	2.98802e-20	0.278059	0.225	0.096	6.67433e-16
CTSA	3.24232e-20	-0.395061	0.42	0.583	7.24237e-16
EPHX1	4.05495e-20	-0.490956	0.144	0.319	9.05755e-16
AC073861.1	4.23894e-20	0.278983	0.3	0.146	9.46852e-16
TUBB4B	4.34986e-20	0.314805	0.457	0.265	9.71628e-16
PLTP	4.9905e-20	-0.611269	0.027	0.177	1.11473e-15
RPS25	5.73869e-20	0.30441	0.775	0.64	1.28185e-15
ATP5MD	7.38608e-20	-0.378534	0.715	0.794	1.64983e-15
ECHS1	9.75904e-20	-0.303796	0.74	0.845	2.17988e-15
AKR1C3	1.18155e-19	-0.447612	0.369	0.527	2.63922e-15
PSAP	1.21005e-19	0.312046	0.746	0.574	2.70289e-15
S100A1	1.22252e-19	-0.489212	0.152	0.329	2.73074e-15
GABARAPL1	1.24027e-19	-0.469393	0.316	0.494	2.7704e-15
PECR	1.56901e-19	0.291241	0.303	0.153	3.5047e-15
RPL13	1.85238e-19	0.272982	0.94	0.894	4.13765e-15
SLC2A4RG	3.42728e-19	0.301703	0.303	0.153	7.65551e-15
DDC	3.64233e-19	0.401219	0.506	0.326	8.13587e-15
COX17	4.66122e-19	-0.436811	0.441	0.573	1.04118e-14
LTF	5.44572e-19	-0.89503	0.015	0.152	1.21641e-14
BX571818.1	6.07561e-19	0.357035	0.49	0.299	1.35711e-14
TOB1	1.43962e-18	0.282783	0.384	0.215	3.21568e-14
NDRG1	1.57491e-18	0.363318	0.356	0.198	3.51788e-14
RBBP6	2.16519e-18	0.308914	0.514	0.327	4.83638e-14
GPX1	2.52359e-18	-0.415646	0.598	0.697	5.63694e-14
STMN1	2.7402e-18	0.262255	0.283	0.14	6.12079e-14
LEPROT	3.83359e-18	0.361744	0.74	0.602	8.56309e-14
DDIT3	4.4725e-18	0.328696	0.298	0.154	9.99023e-14
EPS8L2	4.64591e-18	0.25697	0.395	0.221	1.03776e-13
AASDHPPT	5.48752e-18	-0.500256	0.256	0.418	1.22575e-13
RASSF6	5.82102e-18	-0.477994	0.166	0.333	1.30024e-13
RPS19	7.15961e-18	0.36895	0.872	0.797	1.59924e-13
LDHA	7.39476e-18	-0.460719	0.413	0.543	1.65177e-13
TRIM8	7.41324e-18	0.260335	0.271	0.132	1.65589e-13
LACTB2	1.54623e-17	-0.428084	0.499	0.62	3.45381e-13
UACA	1.87898e-17	0.250055	0.331	0.178	4.19707e-13
EID1	2.16413e-17	0.297836	0.68	0.51	4.83401e-13
AHCYL1	2.26864e-17	-0.445033	0.384	0.533	5.06745e-13
AKR1B10	2.32238e-17	-0.545563	0.009	0.135	5.18749e-13
MSRB1	2.38326e-17	0.406809	0.371	0.215	5.32348e-13
FAM13A	2.48465e-17	0.253762	0.32	0.168	5.54995e-13
AMN	2.53698e-17	0.328297	0.378	0.222	5.66686e-13
SRSF7	3.20391e-17	0.324686	0.375	0.219	7.15656e-13
VDAC1	3.24392e-17	-0.361163	0.583	0.697	7.24595e-13
VCAM1	4.04161e-17	-0.458974	0.367	0.543	9.02775e-13
LPGAT1	4.65426e-17	-0.452981	0.106	0.263	1.03962e-12
FAM20A	4.948e-17	-0.348169	0.015	0.14	1.10523e-12
GAMT	6.95038e-17	0.262782	0.351	0.195	1.55251e-12
CIRBP	7.0633e-17	0.286489	0.514	0.336	1.57773e-12
EFHD1	7.87997e-17	0.274485	0.263	0.132	1.76015e-12
NR2F2	8.61977e-17	0.29695	0.473	0.297	1.9254e-12
PLCL1	8.87099e-17	0.274925	0.303	0.16	1.98151e-12
HLA-DRA	9.71597e-17	-0.390136	0.223	0.402	2.17026e-12
SYNE2	9.72524e-17	-0.452176	0.693	0.767	2.17233e-12
RPL31	2.03324e-16	0.273783	0.962	0.922	4.54166e-12
CGNL1	2.15516e-16	-0.401897	0.124	0.285	4.81398e-12
IL17RB	2.17927e-16	-0.468595	0.305	0.458	4.86783e-12
RPLP0	2.61406e-16	0.257152	0.901	0.807	5.83903e-12
NDUFB4	3.39066e-16	-0.42285	0.62	0.709	7.57372e-12
FHL1	6.4815e-16	0.305854	0.121	0.042	1.44777e-11
RPS9	7.68125e-16	0.258559	0.832	0.702	1.71576e-11
LINC02303	1.00396e-15	-0.505018	0.02	0.141	2.24255e-11
RPS14	1.55958e-15	0.255108	0.899	0.824	3.48364e-11
TXN	1.73021e-15	-0.317585	0.841	0.891	3.86478e-11
RPL10A	1.74061e-15	0.283005	0.667	0.5	3.888e-11
PCK2	1.77512e-15	0.3632	0.254	0.132	3.96508e-11
CNN3	2.22556e-15	-0.424073	0.455	0.573	4.97124e-11
SERF2	2.24768e-15	-0.265631	0.901	0.911	5.02064e-11
HSPA6	2.61681e-15	0.30887	0.124	0.045	5.84518e-11
TRA2B	2.83923e-15	0.254635	0.439	0.269	6.34199e-11
ENO1	2.91777e-15	-0.326555	0.806	0.841	6.51743e-11
HS3ST1	3.58883e-15	-0.433611	0.059	0.19	8.01636e-11
PIGR	3.74373e-15	-0.410258	0.388	0.535	8.36238e-11
GDF15	4.21284e-15	0.365325	0.466	0.304	9.41021e-11
SASH1	4.27441e-15	-0.416825	0.09	0.23	9.54776e-11
ATP5F1A	4.44553e-15	-0.294621	0.651	0.734	9.92999e-11
SSTR2	4.64431e-15	-0.356634	0.024	0.143	1.0374e-10
GBP3	4.89581e-15	-0.323902	0.033	0.156	1.09358e-10
FBP1	5.73151e-15	0.428995	0.563	0.415	1.28025e-10
LAMP1	5.87364e-15	0.296629	0.441	0.283	1.312e-10
SFT2D2	6.43699e-15	-0.454222	0.236	0.377	1.43783e-10
HNRNPF	6.65361e-15	0.25649	0.34	0.196	1.48622e-10
TSPAN6	1.14009e-14	0.25395	0.252	0.13	2.54662e-10
RPL39	1.39614e-14	0.290789	0.775	0.668	3.11856e-10
FLOT1	1.498e-14	-0.420065	0.28	0.412	3.34609e-10
BHMT2	1.54861e-14	-0.338653	0.556	0.675	3.45912e-10
ATP6AP2	1.96824e-14	0.250271	0.472	0.305	4.39646e-10
HOOK1	2.2236e-14	-0.450871	0.272	0.412	4.96686e-10
C12orf75	2.27728e-14	-0.402602	0.49	0.609	5.08675e-10
HSPA5	2.34255e-14	0.310269	0.645	0.477	5.23256e-10
PPDPF	2.61099e-14	0.295948	0.6	0.444	5.83217e-10
NPC2	2.6602e-14	0.279748	0.702	0.552	5.94209e-10
ATP6V1E1	2.96895e-14	-0.407012	0.316	0.456	6.63175e-10
COX6B1	3.2427e-14	-0.330361	0.664	0.744	7.24321e-10
GCLM	3.80775e-14	-0.395107	0.128	0.27	8.50538e-10
AQP1	4.4803e-14	0.346265	0.717	0.619	1.00076e-09
PPFIBP1	5.29831e-14	0.281582	0.505	0.346	1.18348e-09
ARPC1B	5.64573e-14	-0.405282	0.108	0.243	1.26109e-09
RPL7A	7.14905e-14	0.256924	0.804	0.703	1.59688e-09
RPS4X	7.9056e-14	0.282862	0.704	0.567	1.76587e-09
TTC39B	8.25826e-14	-0.367868	0.075	0.205	1.84465e-09
TMEM176A	9.23418e-14	-0.314812	0.718	0.799	2.06264e-09
BSG	9.50222e-14	0.306362	0.561	0.416	2.12251e-09
CYFIP2	1.02811e-13	0.252982	0.278	0.152	2.29649e-09
RGS3	1.41266e-13	-0.364119	0.062	0.188	3.15545e-09
CTSC	1.59934e-13	0.3332	0.556	0.415	3.57244e-09
LARP4	1.76339e-13	-0.398183	0.17	0.308	3.93889e-09
NDUFB1	1.76824e-13	-0.345658	0.675	0.733	3.94972e-09
MT1A	2.01694e-13	0.261846	0.133	0.054	4.50524e-09
AZGP1	2.66756e-13	0.408164	0.426	0.303	5.95854e-09
ISCU	2.6871e-13	-0.379779	0.554	0.639	6.00219e-09
SGK1	2.78903e-13	0.267044	0.413	0.267	6.22986e-09
NRP1	2.90285e-13	-0.405437	0.181	0.316	6.48409e-09
RPL15	3.23599e-13	0.260187	0.89	0.856	7.22824e-09
JUND	3.33268e-13	0.306181	0.483	0.324	7.44421e-09
ATP5PD	4.13092e-13	-0.314989	0.702	0.762	9.22723e-09
GUSB	4.2024e-13	0.251552	0.298	0.17	9.38689e-09
PCSK1N	4.51575e-13	-0.362408	0.408	0.542	1.00868e-08
LRMP	7.83271e-13	-0.35827	0.055	0.171	1.74959e-08
DAB2	8.62179e-13	-0.252056	0.819	0.876	1.92585e-08
WDR72	1.45849e-12	-0.382548	0.229	0.364	3.25783e-08
HLA-DRB1	1.53842e-12	-0.350815	0.282	0.425	3.43637e-08
UGP2	1.85311e-12	-0.405323	0.375	0.486	4.13929e-08
CCNL1	2.15427e-12	0.267224	0.506	0.343	4.81199e-08
PTER	2.28212e-12	0.383505	0.298	0.176	5.09757e-08
SOX9	2.52166e-12	0.282107	0.386	0.246	5.63264e-08
ASS1	2.93269e-12	0.644724	0.6	0.502	6.55075e-08
SNRPB2	3.10218e-12	-0.415647	0.508	0.591	6.92933e-08
NDUFS5	3.10529e-12	-0.307443	0.656	0.726	6.9363e-08
GBP1	3.11283e-12	-0.616019	0.086	0.204	6.95312e-08
G0S2	4.55213e-12	0.296725	0.325	0.201	1.01681e-07
AOX1	5.08187e-12	-0.376439	0.216	0.35	1.13514e-07
NOX4	5.55583e-12	-0.26147	0.17	0.315	1.24101e-07
SLC7A8	6.57987e-12	-0.275595	0.126	0.262	1.46974e-07
SLC17A1	6.62465e-12	-0.364061	0.181	0.31	1.47975e-07
ATP1A1	6.85062e-12	-0.289742	0.72	0.771	1.53022e-07
TXNRD1	7.17837e-12	-0.36747	0.135	0.26	1.60343e-07
NDUFA5	7.76237e-12	-0.32537	0.527	0.609	1.73388e-07
IL1R1	9.23733e-12	-0.305888	0.048	0.152	2.06334e-07
TAX1BP1	9.2745e-12	-0.282222	0.775	0.804	2.07165e-07
COX7A2	1.0055e-11	-0.300535	0.669	0.729	2.24599e-07
TM7SF3	1.0985e-11	0.250904	0.366	0.234	2.45372e-07
FAM96B	1.21063e-11	-0.397258	0.358	0.469	2.70418e-07
ITGAV	1.21305e-11	-0.419921	0.186	0.306	2.7096e-07
PLEKHB2	1.36939e-11	-0.371154	0.311	0.429	3.05881e-07
SSR3	1.85012e-11	-0.333337	0.291	0.414	4.13261e-07
HMOX2	2.10197e-11	-0.323459	0.086	0.2	4.69518e-07
COTL1	2.15158e-11	0.329672	0.309	0.19	4.80599e-07
TINAG	3.35914e-11	-0.381387	0.267	0.389	7.50331e-07
TMEM176B	4.32667e-11	-0.273097	0.7	0.774	9.66448e-07
SAMD5	4.37273e-11	-0.291206	0.08	0.192	9.76738e-07
CLTRN	6.05771e-11	-0.308657	0.695	0.792	1.35311e-06
ARID5B	7.05607e-11	-0.389437	0.389	0.489	1.57611e-06
ATP6V1C1	7.40018e-11	-0.319053	0.214	0.331	1.65298e-06
CYCS	7.66033e-11	-0.347503	0.444	0.538	1.71109e-06
CD164	8.20985e-11	0.264092	0.572	0.451	1.83384e-06
GLYAT	1.07783e-10	0.309548	0.605	0.479	2.40754e-06
TUBA1A	1.20585e-10	0.28012	0.165	0.083	2.6935e-06
TXNDC17	1.71427e-10	-0.333616	0.419	0.518	3.82916e-06
ACO1	1.87955e-10	-0.308643	0.229	0.354	4.19836e-06
UQCR10	1.97179e-10	-0.30731	0.664	0.717	4.40439e-06
CYP17A1	2.36549e-10	0.365662	0.208	0.118	5.2838e-06
RALB	2.80777e-10	-0.35675	0.227	0.342	6.27173e-06
UNC5CL	3.13097e-10	-0.256186	0.044	0.136	6.99364e-06
MYL6	3.14826e-10	-0.256031	0.799	0.845	7.03227e-06
SLC17A3	3.60439e-10	-0.313895	0.144	0.261	8.05113e-06
COX14	3.81548e-10	-0.338157	0.441	0.533	8.52264e-06
EIF4A2	3.97055e-10	0.27968	0.55	0.429	8.86902e-06
NRXN2	4.25305e-10	-0.305558	0.112	0.222	9.50003e-06
COX8A	4.45922e-10	-0.294002	0.675	0.697	9.96056e-06
ARHGEF12	4.46348e-10	-0.360011	0.254	0.362	9.97007e-06
FBXW11	4.7395e-10	-0.344721	0.099	0.203	1.05866e-05
OSBPL8	5.07337e-10	-0.336111	0.464	0.551	1.13324e-05
HNRNPC	6.43484e-10	-0.310907	0.554	0.624	1.43735e-05
MSN	6.85482e-10	-0.331442	0.377	0.476	1.53116e-05
PPP2CB	9.57718e-10	-0.338164	0.258	0.371	2.13926e-05
EMX2OS	9.58257e-10	-0.350449	0.166	0.278	2.14046e-05
AC007906.2	1.0825e-09	0.354685	0.243	0.147	2.41797e-05
DEPTOR	1.17422e-09	-0.282329	0.059	0.152	2.62285e-05
MYL12B	1.31141e-09	-0.266182	0.759	0.815	2.9293e-05
UGT3A1	1.43851e-09	-0.26968	0.261	0.384	3.21321e-05
IGFBP7	1.52279e-09	0.324128	0.856	0.83	3.40146e-05
AK2	1.55155e-09	-0.28633	0.338	0.446	3.4657e-05
NDUFS2	1.63525e-09	-0.304898	0.384	0.483	3.65266e-05
LPP	1.94747e-09	-0.359167	0.322	0.423	4.35005e-05
EMX2	2.23507e-09	-0.344253	0.468	0.543	4.99247e-05
SLC25A3	3.01322e-09	-0.270154	0.629	0.666	6.73063e-05
PSME1	3.16982e-09	-0.346732	0.525	0.594	7.08043e-05
ALKAL2	3.21202e-09	-0.434569	0.212	0.311	7.1747e-05
MALT1	3.27786e-09	-0.274961	0.099	0.201	7.32175e-05
PAH	5.15594e-09	0.501179	0.313	0.227	0.000115168
NDUFV2	5.52695e-09	-0.265439	0.113	0.214	0.000123455
CBR1	5.64371e-09	-0.300473	0.494	0.572	0.000126063
MT1HL1	6.08659e-09	-0.395657	0.143	0.234	0.000135956
HIBCH	6.21798e-09	0.2911	0.303	0.199	0.000138891
RFK	7.47153e-09	-0.32813	0.265	0.367	0.000166892
SLC6A19	7.67035e-09	0.27141	0.241	0.15	0.000171333
ZC3H15	8.14671e-09	-0.3169	0.466	0.544	0.000181973
TRAM1	8.30618e-09	-0.348706	0.446	0.517	0.000185535
SERPINA1	8.55286e-09	0.315257	0.682	0.595	0.000191045
ATP5PF	9.67354e-09	-0.255405	0.75	0.766	0.000216078
XIAP	1.14853e-08	-0.299175	0.325	0.428	0.000256547
PDLIM5	1.26864e-08	-0.315913	0.318	0.413	0.000283377
TMED5	1.40449e-08	-0.300397	0.221	0.325	0.000313722
SOD1	1.51926e-08	-0.280309	0.762	0.778	0.000339357
LAP3	1.92953e-08	-0.286617	0.293	0.395	0.000431
S100A11	2.00408e-08	-0.358625	0.569	0.621	0.000447651
MMP24OS	2.19084e-08	-0.309881	0.239	0.332	0.000489367
ATP5MF	2.68323e-08	-0.257504	0.673	0.724	0.000599353
SNX27	3.57639e-08	-0.296814	0.19	0.289	0.000798858
CLTC	3.91602e-08	-0.294061	0.305	0.402	0.000874721
RHOC	5.25788e-08	-0.280134	0.415	0.496	0.00117445
ITM2C	5.38999e-08	0.310501	0.333	0.233	0.00120396
TGOLN2	5.39456e-08	-0.277155	0.49	0.557	0.00120498
GPR160	5.39601e-08	-0.326081	0.157	0.248	0.00120531
HSPA9	5.60905e-08	-0.259792	0.592	0.641	0.00125289
SELENOP	6.28895e-08	0.261127	0.706	0.611	0.00140476
APOL6	6.31516e-08	-0.295297	0.161	0.258	0.00141062
KCNJ15	8.30622e-08	-0.290981	0.508	0.573	0.00185536
GOT1	9.83687e-08	-0.306815	0.269	0.358	0.00219726
NDUFA6	1.10648e-07	-0.307573	0.433	0.503	0.00247153
CDC42	1.12402e-07	-0.260207	0.609	0.672	0.00251073
PRR13	1.25023e-07	-0.257327	0.497	0.554	0.00279264
TOP1	1.41739e-07	-0.299399	0.41	0.49	0.00316602
HMOX1	1.50223e-07	-0.337839	0.241	0.332	0.00335554
PCCB	1.70781e-07	-0.304288	0.25	0.339	0.00381474
SETD3	1.70899e-07	-0.295566	0.324	0.409	0.00381737
CSRP2	1.73433e-07	-0.317478	0.15	0.239	0.00387398
AKR1B1	1.74057e-07	-0.46467	0.208	0.293	0.00388791
ATP6V1A	1.89378e-07	-0.325483	0.289	0.371	0.00423014
IMMT	1.90271e-07	-0.27895	0.241	0.334	0.00425008
TFCP2L1	1.95183e-07	-0.253723	0.174	0.27	0.00435979
SELENOK	3.09539e-07	-0.265973	0.457	0.532	0.00691417
DYNC1I2	3.19082e-07	-0.265402	0.649	0.67	0.00712734
TMEM165	3.38885e-07	-0.293326	0.176	0.262	0.00756968
ITGA6	3.4399e-07	-0.250028	0.192	0.285	0.00768369
SMIM32	3.6658e-07	-0.357169	0.223	0.309	0.00818829
SNTB2	3.72064e-07	-0.267295	0.119	0.201	0.00831078
MRPS15	3.90161e-07	-0.303913	0.192	0.277	0.00871503
MIF	4.38798e-07	-0.31745	0.236	0.317	0.00980143
ACTR3	4.57976e-07	-0.281802	0.282	0.366	0.0102298
ZNF826P	4.71796e-07	-0.270675	0.126	0.211	0.0105385
MYO6	4.99542e-07	-0.277682	0.53	0.582	0.0111583
ABCC2	5.53609e-07	-0.271992	0.101	0.183	0.012366
ATOX1	5.81302e-07	-0.285494	0.452	0.523	0.0129846
PDCD10	6.81318e-07	-0.324009	0.232	0.31	0.0152186
EPSTI1	7.78486e-07	-0.254416	0.082	0.16	0.017389
SPART	8.63401e-07	-0.319905	0.331	0.404	0.0192858
MSMO1	9.25292e-07	-0.31277	0.157	0.237	0.0206682
FNIP2	9.57102e-07	-0.280001	0.188	0.275	0.0213788
COMMD8	1.0337e-06	-0.261732	0.236	0.327	0.0230898
UFSP2	1.05235e-06	-0.319392	0.208	0.288	0.0235063
UQCRH	1.16884e-06	-0.250019	0.68	0.71	0.0261084
C12orf49	1.31037e-06	-0.265271	0.115	0.193	0.0292696
FAM177A1	1.37346e-06	-0.267974	0.505	0.555	0.030679
GSPT1	1.40006e-06	-0.275965	0.327	0.405	0.0312732
CRYM	1.47038e-06	-0.267312	0.101	0.178	0.032844
USP14	1.59413e-06	-0.266355	0.188	0.271	0.035608
AAK1	1.60096e-06	-0.318653	0.338	0.409	0.0357607
PAFAH1B1	1.73311e-06	-0.27884	0.289	0.368	0.0387126
CLPTM1L	1.79593e-06	-0.252006	0.329	0.407	0.0401156
UBE2H	1.97193e-06	-0.282942	0.183	0.263	0.044047
MT-TW	2.27132e-06	-0.317238	0.38	0.449	0.0507345
SRP54	2.34369e-06	-0.282638	0.177	0.258	0.0523509
SH3GLB1	2.44373e-06	-0.293286	0.316	0.394	0.0545857
HNRNPDL	2.52656e-06	-0.260812	0.439	0.497	0.0564358
MTMR6	3.06002e-06	-0.250149	0.104	0.178	0.0683518
CSNK2A1	3.51564e-06	-0.290276	0.307	0.377	0.0785289
FAM151A	3.9633e-06	0.355942	0.271	0.194	0.0885283
UQCRFS1	4.31201e-06	-0.255318	0.483	0.538	0.0963174
UGT2B7	4.48177e-06	0.448327	0.737	0.648	0.100109
RBM47	4.48446e-06	-0.252227	0.563	0.611	0.100169
ERRFI1	4.60584e-06	-0.331598	0.122	0.195	0.102881
DDX10	4.66709e-06	-0.289064	0.212	0.288	0.104249
BOLA3	6.50114e-06	-0.277336	0.208	0.287	0.145216
RAB2A	8.916e-06	-0.252771	0.561	0.592	0.199157
SYAP1	9.83791e-06	-0.261079	0.448	0.503	0.219749
MPP6	1.04874e-05	-0.288008	0.139	0.206	0.234256
TMSB10	1.2282e-05	0.327242	0.777	0.775	0.274344
AP2B1	1.26548e-05	-0.264291	0.386	0.449	0.28267
PSME2	1.47943e-05	-0.253113	0.278	0.35	0.330461
DYNLRB1	1.57882e-05	-0.271129	0.479	0.523	0.352661
BNIP3L	1.64664e-05	-0.257824	0.384	0.454	0.36781
CD2AP	1.90203e-05	-0.260972	0.377	0.444	0.424857
SNRPG	1.95725e-05	-0.250001	0.435	0.478	0.437191
ACSM2A	2.07663e-05	-0.258063	0.686	0.718	0.463857
HIGD1A	2.14602e-05	-0.270153	0.377	0.424	0.479357
KLF6	2.25326e-05	-0.259736	0.583	0.661	0.50331
AKAP11	3.10623e-05	-0.261338	0.144	0.208	0.693839
VTI1B	3.26838e-05	-0.269367	0.258	0.321	0.730058
ZFR	4.30165e-05	-0.285916	0.446	0.486	0.960859
FAM162A	4.52314e-05	-0.25269	0.296	0.357	1
ALCAM	5.07684e-05	-0.26527	0.271	0.333	1
TAOK1	5.35464e-05	0.465112	0.254	0.316	1
PDHA1	5.54012e-05	-0.274144	0.364	0.418	1
HPD	6.9183e-05	0.268174	0.238	0.17	1
MRPL22	8.86893e-05	-0.256203	0.17	0.231	1
ALDH6A1	9.97477e-05	0.453216	0.656	0.659	1
C5orf24	0.000145342	-0.250676	0.269	0.327	1
SLC13A1	0.00016248	-0.276363	0.499	0.542	1
DNM1L	0.000199732	-0.260958	0.188	0.246	1
DPEP1	0.000210258	0.261065	0.391	0.325	1
ZHX3	0.000453924	-0.254846	0.154	0.204	1
PTH1R	0.000627929	0.405405	0.442	0.398	1
HIGD2A	0.000758628	-0.252093	0.384	0.415	1
DCXR	0.00179024	0.300523	0.488	0.425	1
NIPSNAP2	0.00377888	-0.257916	0.371	0.391	1
MT1M	0.0038526	-0.370252	0.408	0.438	1
PLIN2	0.00489213	-0.281721	0.559	0.587	1
BHMT	0.00981914	0.341876	0.459	0.419	1
PDK4	0.0325723	-0.264291	0.23	0.264	1
VIM	0.0429537	0.250407	0.53	0.525	1
WFDC2	0.0478761	-0.320481	0.302	0.318	1
GSTA2	0.265905	0.419422	0.144	0.134	1
ALDOB	0.292716	0.381243	0.488	0.602	1
SLC5A12	0.449264	0.346388	0.455	0.532	1
ADM	0.817224	-0.269409	0.258	0.242	1
NEAT1	0.840787	-0.380505	0.439	0.382	1
DNAJB4	0.909594	-0.341611	0.32	0.291	1

## Sheet: DTC
gene_id	p_val	avg_logFC	pct.1	pct.2	p_val_adj
GPX3	8.46926e-45	-1.53217	0.405	0.868	1.89178e-40
MT-CO3	1.86075e-37	0.337541	1	1	4.15637e-33
C21orf33	1.85365e-36	0.572134	0.277	0.007	4.1405e-32
MTCO1P12	2.80729e-34	0.656498	0.944	0.8	6.27064e-30
MT-TP	5.68566e-32	0.975633	0.923	0.676	1.27001e-27
KNG1	6.02975e-30	0.84697	0.974	0.725	1.34687e-25
UMOD	1.67317e-28	0.395807	0.728	0.307	3.73736e-24
MT-TE	1.95501e-28	1.03877	0.897	0.686	4.36691e-24
UBC	5.67482e-27	-0.84536	0.513	0.821	1.26758e-22
DBI	5.75064e-24	-0.659167	0.641	0.895	1.28452e-19
MT-ND4	2.25264e-23	0.252301	1	1	5.03171e-19
CD74	4.51401e-23	-0.909152	0.303	0.679	1.0083e-18
MTCO3P12	5.02287e-23	0.705842	0.728	0.484	1.12196e-18
WFDC2	1.86726e-22	-1.50365	0.359	0.671	4.1709e-18
CA12	1.8691e-22	0.538477	0.969	0.891	4.17501e-18
MT-RNR2	3.00248e-22	-0.3311	1	1	6.70664e-18
IGFBP7	8.54606e-22	0.442637	1	0.992	1.90893e-17
MT-CO1	1.85323e-21	0.281567	1	1	4.13956e-17
CA2	2.01489e-20	0.640915	0.908	0.76	4.50066e-16
CLDN8	2.38354e-20	0.658956	0.631	0.329	5.32412e-16
MAL	4.22948e-20	0.515468	0.979	0.95	9.44739e-16
MT-ND3	9.6591e-20	-0.385076	1	1	2.15755e-15
MTATP6P1	1.30225e-19	0.304702	1	0.992	2.90883e-15
ALDOB	2.5136e-19	-1.23107	0.092	0.452	5.61463e-15
GAPDH	5.94199e-19	-0.404869	0.933	0.97	1.32726e-14
HIST1H4C	4.76381e-18	0.558002	0.928	0.813	1.06409e-13
MT-TT	7.70693e-18	0.659994	0.764	0.559	1.7215e-13
CRYAB	1.51221e-17	-0.953532	0.395	0.681	3.37783e-13
MT-TS2	3.87467e-17	0.876994	0.554	0.275	8.65485e-13
AC019080.1	8.2784e-16	0.704501	0.564	0.304	1.84915e-11
RPL23A	1.8144e-15	0.48002	0.846	0.776	4.05282e-11
TXNIP	5.01687e-15	0.49437	0.897	0.786	1.12062e-10
G0S2	1.41781e-14	0.601811	0.528	0.26	3.16695e-10
SRP9	1.07621e-13	0.545407	0.631	0.439	2.40393e-09
EEF1A1	1.48335e-13	0.299129	1	0.97	3.31335e-09
GDF15	7.14945e-13	-0.926455	0.277	0.536	1.59697e-08
NAT8	7.38698e-13	-0.814476	0.062	0.317	1.65003e-08
KLF6	1.18616e-12	-0.924842	0.256	0.508	2.64952e-08
SDHD	2.17078e-12	0.567729	0.472	0.25	4.84887e-08
INSIG1	3.58869e-12	-0.575772	0.067	0.314	8.01606e-08
TSPAN7	3.92132e-12	0.475832	0.503	0.274	8.75906e-08
PRSS23	8.75053e-12	0.58206	0.605	0.384	1.95461e-07
TPT1	1.56443e-11	-0.419084	0.841	0.925	3.49447e-07
HNRNPDL	2.9243e-11	-0.434427	0.369	0.618	6.53201e-07
HSD11B2	3.34684e-11	0.503356	0.887	0.76	7.47585e-07
SLC4A4	3.79296e-11	-0.514971	0.026	0.24	8.47233e-07
MT-TH	5.47781e-11	0.543845	0.349	0.152	1.22358e-06
CALB1	9.26607e-11	0.653782	0.846	0.641	2.06976e-06
SLC4A1	1.12389e-10	0.625465	0.405	0.207	2.51043e-06
SCIN	1.36021e-10	0.511287	0.533	0.322	3.03831e-06
ACSM2B	1.38679e-10	-0.529694	0.015	0.215	3.09768e-06
QPRT	1.80945e-10	-0.58531	0.21	0.451	4.04176e-06
RTN4	1.81771e-10	0.376496	0.903	0.886	4.06021e-06
PDZK1IP1	2.10046e-10	-0.646205	0.154	0.387	4.6918e-06
SERPINA5	2.22856e-10	0.473659	0.841	0.748	4.97794e-06
TMEM52B	2.88349e-10	0.412462	0.979	0.958	6.44084e-06
MT-TY	3.10069e-10	0.49728	0.344	0.152	6.92601e-06
FGF7	5.82893e-10	0.423996	0.246	0.085	1.30201e-05
TMEM213	6.01386e-10	0.426737	0.851	0.838	1.34332e-05
NEAT1	6.98825e-10	-0.557613	0.231	0.481	1.56097e-05
ATP6V1G3	1.09436e-09	0.699961	0.436	0.244	2.44447e-05
MT-TC	1.23951e-09	0.358675	0.169	0.042	2.76869e-05
IFITM3	1.44943e-09	-0.555279	0.579	0.751	3.2376e-05
FTL	1.7474e-09	-0.507824	0.974	0.992	3.90316e-05
OLR1	1.7746e-09	0.351644	0.256	0.09	3.96393e-05
ATP6V0D2	2.34471e-09	0.501377	0.6	0.431	5.23737e-05
TMSB10	2.38973e-09	-0.450899	0.564	0.743	5.33795e-05
ACSM2A	2.42903e-09	-0.492426	0.021	0.2	5.42573e-05
LINC02121	2.46526e-09	0.473515	0.251	0.088	5.50666e-05
UGT2B7	3.08628e-09	-0.530054	0.062	0.264	6.89383e-05
BBOX1	3.39373e-09	-0.381299	0.021	0.199	7.58058e-05
CYB5A	3.39509e-09	0.42215	0.815	0.741	7.5836e-05
MT-TF	3.88105e-09	0.496626	0.436	0.252	8.66909e-05
GSTA1	5.87479e-09	-0.552349	0.056	0.247	0.000131225
TSPAN1	7.58475e-09	-0.749402	0.277	0.494	0.000169421
ATP6AP2	1.00881e-08	0.566087	0.662	0.563	0.000225337
TKT	1.18018e-08	-0.311216	0.123	0.341	0.000263616
SKP1	1.22859e-08	0.31322	0.867	0.815	0.00027443
RPS26	2.18235e-08	-0.314912	0.821	0.9	0.000487472
EGR1	2.2481e-08	-0.458593	0.236	0.457	0.000502159
AC034236.1	2.31962e-08	0.293956	0.267	0.109	0.000518133
ASS1	2.63144e-08	-0.361704	0.036	0.207	0.000587784
FTH1	3.10706e-08	-0.258059	0.99	0.997	0.000694025
DUSP1	3.37083e-08	-0.521107	0.344	0.541	0.000752942
NDUFB3	3.40725e-08	0.355994	0.754	0.618	0.000761078
SLC16A9	3.56192e-08	-0.458419	0.041	0.21	0.000795625
PABPC1	4.61764e-08	0.313215	0.872	0.823	0.00103144
MTND1P23	4.94129e-08	0.412728	0.441	0.27	0.00110374
HMGCS1	6.06615e-08	-0.335424	0.062	0.237	0.001355
LINC00671	8.48593e-08	0.252678	0.251	0.102	0.0018955
CYSTM1	9.73706e-08	0.318398	0.862	0.843	0.00217497
IFITM2	9.86261e-08	-0.563105	0.379	0.564	0.00220301
TAOK1	9.93441e-08	-0.69352	0.113	0.304	0.00221905
DYNLL1	1.00915e-07	0.331477	0.779	0.723	0.00225413
CD9	1.03646e-07	0.393135	0.697	0.619	0.00231514
MMP7	1.29903e-07	-0.441476	0.056	0.222	0.00290163
PIGR	1.32241e-07	-0.328649	0.113	0.295	0.00295387
FABP1	1.43606e-07	-0.367872	0.021	0.169	0.00320773
KCNIP4	1.48976e-07	-0.290375	0.021	0.167	0.00332767
RPS8	1.6183e-07	-0.350691	0.738	0.861	0.0036148
NUDT4	1.84807e-07	0.404223	0.764	0.696	0.00412804
RPS12	1.8515e-07	-0.281786	0.815	0.907	0.00413571
AK4	1.87823e-07	-0.359072	0.026	0.174	0.00419539
ATP5MC3	2.14424e-07	-0.257199	0.933	0.972	0.0047896
MT-TL2	2.15594e-07	0.355466	0.215	0.085	0.00481572
SLC13A3	2.21385e-07	-0.287998	0	0.125	0.00494508
ADGRF5	2.23179e-07	0.670303	0.4	0.242	0.00498514
RPL10	2.40102e-07	-0.287836	0.795	0.893	0.00536315
PLAU	2.45309e-07	0.340372	0.138	0.038	0.00547947
RACGAP1	2.64633e-07	0.486828	0.374	0.215	0.0059111
SLC25A5	2.81055e-07	0.318638	0.872	0.863	0.00627793
FOS	3.12477e-07	-0.526292	0.523	0.679	0.00697979
TRA2B	3.87355e-07	-0.374065	0.159	0.346	0.00865235
CTSD	3.96723e-07	-0.362874	0.667	0.803	0.00886159
CYCS	4.03615e-07	-0.318577	0.703	0.855	0.00901554
MSMO1	4.15339e-07	-0.353488	0.128	0.311	0.00927742
LGALS2	4.18964e-07	-0.303362	0.01	0.14	0.00935841
LRP2	5.489e-07	-0.334745	0.041	0.19	0.0122608
CCNL1	5.6002e-07	-0.464132	0.221	0.412	0.0125092
KL	5.67804e-07	0.5683	0.569	0.396	0.012683
SH2D4A	5.85705e-07	0.261786	0.297	0.145	0.0130829
HIF1A	5.93036e-07	-0.351241	0.272	0.496	0.0132466
SGK1	6.51012e-07	-0.285452	0.133	0.321	0.0145417
HRG	6.58159e-07	0.300885	0.287	0.137	0.0147013
RHOB	6.95352e-07	-0.351063	0.169	0.366	0.0155321
IL32	7.29027e-07	-0.37037	0.026	0.164	0.0162843
PFN2	7.39222e-07	0.374474	0.605	0.466	0.016512
PRDX3	7.79311e-07	0.322389	0.713	0.636	0.0174075
MAF	8.6663e-07	-0.294823	0.021	0.152	0.0193579
CLCNKB	9.50355e-07	0.286175	0.774	0.703	0.0212281
MT1E	1.03746e-06	-0.544245	0.692	0.816	0.0231739
FOSB	1.28499e-06	-0.403069	0.103	0.265	0.0287028
DUSP3	1.3142e-06	-0.312634	0.108	0.274	0.0293553
RBM25	1.43261e-06	-0.334661	0.349	0.539	0.0320003
SQLE	1.67016e-06	-0.364156	0.149	0.322	0.0373064
RNF19A	1.8004e-06	-0.275756	0.056	0.207	0.0402155
SLC25A3	1.8082e-06	-0.281935	0.718	0.845	0.0403898
BHMT2	1.84599e-06	-0.297835	0.174	0.364	0.0412338
HEPACAM2	2.23264e-06	0.271948	0.195	0.078	0.0498706
CCDC28B	2.31282e-06	-0.263114	0.046	0.185	0.0516615
RPS3AP6	2.35282e-06	0.383623	0.364	0.227	0.052555
RCAN2	2.46319e-06	0.310657	0.287	0.145	0.0550204
DMRT2	2.47443e-06	0.271867	0.21	0.09	0.0552714
BHLHE40	2.54447e-06	-0.382917	0.133	0.295	0.0568359
SLC12A3	2.56275e-06	0.473724	0.651	0.526	0.0572441
TPM4	2.71887e-06	-0.54719	0.205	0.379	0.0607314
TEX41	2.86997e-06	0.367427	0.328	0.182	0.0641066
IER2	2.87775e-06	-0.366947	0.354	0.534	0.0642804
TPST2	3.22019e-06	0.326164	0.272	0.137	0.0719294
CXXC5	3.23565e-06	0.335928	0.708	0.603	0.0722748
HSPA8	3.69894e-06	0.276323	0.774	0.669	0.0826233
GLS	3.71543e-06	-0.270497	0.185	0.369	0.0829917
CTSB	3.79115e-06	-0.408823	0.333	0.518	0.0846828
ZFP36L1	4.03634e-06	-0.394328	0.364	0.543	0.0901597
RHCG	4.11803e-06	0.295243	0.759	0.629	0.0919845
SLC13A1	4.12945e-06	-0.415232	0.036	0.164	0.0922395
JUN	4.85972e-06	-0.634691	0.59	0.669	0.108551
COA3	5.11718e-06	0.279745	0.81	0.731	0.114302
AC007969.1	5.51833e-06	0.317373	0.369	0.22	0.123263
FAM3B	5.68842e-06	0.299282	0.318	0.175	0.127062
ISCU	5.93829e-06	0.316277	0.738	0.646	0.132644
FMC1	6.44737e-06	0.26804	0.41	0.259	0.144015
PPIB	6.70766e-06	-0.331192	0.385	0.564	0.149829
GPX1	7.61815e-06	-0.353982	0.451	0.611	0.170167
DAB2	7.9968e-06	-0.386707	0.215	0.384	0.178625
PPM1K	8.44147e-06	-0.255912	0.138	0.304	0.188557
ANGPTL3	8.74245e-06	0.401473	0.241	0.119	0.19528
MUC1	8.76039e-06	-0.325757	0.426	0.593	0.195681
EXOSC7	8.76363e-06	0.305129	0.364	0.224	0.195753
SOD2	8.97338e-06	-0.448621	0.236	0.412	0.200438
RNPC3	9.30478e-06	0.516072	0.482	0.359	0.207841
HSP90AA1	9.95118e-06	-0.478225	0.933	0.962	0.22228
TSC22D1	1.06512e-05	-0.305123	0.292	0.454	0.237917
AKAP9	1.07832e-05	0.287026	0.764	0.686	0.240865
ATP6V0A4	1.37739e-05	0.355356	0.467	0.326	0.307668
CYFIP2	1.42254e-05	0.322782	0.395	0.257	0.317752
RPL7P1	1.74269e-05	0.25835	0.251	0.13	0.389264
FAHD1	1.90682e-05	-0.261394	0.2	0.369	0.425927
YBX3	2.10099e-05	-0.321565	0.231	0.399	0.469298
NSA2	2.14121e-05	-0.275637	0.297	0.466	0.478282
MAT2B	2.18517e-05	0.300067	0.318	0.189	0.488101
SLC22A2	2.31292e-05	-0.270292	0.113	0.262	0.516638
S100A4	2.35513e-05	0.348815	0.41	0.259	0.526065
IDI1	2.56562e-05	-0.303218	0.149	0.297	0.573082
CLTRN	2.65897e-05	-0.281446	0.041	0.155	0.593934
EPS8	3.00653e-05	0.403454	0.364	0.239	0.671569
LITAF	3.12013e-05	0.274094	0.692	0.593	0.696943
HLA-DRA	3.12601e-05	-0.387618	0.185	0.331	0.698257
RBM3	3.1839e-05	-0.259165	0.221	0.386	0.711187
RPS2	3.2571e-05	-0.253295	0.882	0.938	0.727538
HSPA1A	3.44586e-05	-0.552887	0.39	0.518	0.769702
MAP3K13	3.48024e-05	-0.312548	0.318	0.496	0.777381
STC1	3.79573e-05	-0.333709	0.041	0.154	0.847852
ATP6V0B	4.30721e-05	0.253403	0.79	0.781	0.9621
TMEM14C	4.41435e-05	0.339107	0.523	0.394	0.986034
HSPB1	4.45092e-05	-0.357817	0.872	0.917	0.994203
ANXA4	4.64442e-05	0.340103	0.492	0.382	1
AC016739.1	4.66265e-05	0.313296	0.528	0.419	1
PLCL1	4.7234e-05	0.290069	0.354	0.225	1
STAT1	5.29973e-05	-0.307301	0.097	0.23	1
TBL1X	5.3263e-05	0.338502	0.405	0.282	1
GSTM3	5.49185e-05	0.306053	0.903	0.87	1
SLC26A7	6.01634e-05	0.412785	0.385	0.249	1
BBS2	6.2854e-05	0.283513	0.369	0.247	1
EFHD1	6.99242e-05	0.349533	0.467	0.351	1
FOLR1	7.48436e-05	0.329955	0.354	0.227	1
HPRT1	7.77428e-05	0.271882	0.513	0.399	1
SPATS2L	7.85761e-05	-0.291849	0.19	0.344	1
PLEKHA5	8.10785e-05	-0.252865	0.19	0.339	1
LAPTM4A	9.54521e-05	0.266751	0.6	0.494	1
AC024293.1	9.61115e-05	0.370972	0.492	0.407	1
MALAT1	9.92313e-05	-0.435749	1	1	1
HIPK2	0.000101087	0.273171	0.559	0.447	1
TMEM14B	0.000107142	0.294241	0.6	0.509	1
TMEM61	0.000107445	0.290671	0.251	0.139	1
ANXA2	0.00011312	-0.399098	0.179	0.321	1
TERF2IP	0.000125829	0.327084	0.528	0.431	1
ANAPC5	0.000135038	0.253854	0.323	0.204	1
MT-TG	0.000141932	0.319215	0.251	0.149	1
AQP2	0.000152007	-0.333922	0.051	0.157	1
GABARAPL2	0.000155189	0.271266	0.626	0.548	1
NUCB2	0.000164649	0.267757	0.754	0.664	1
CLDN4	0.000166515	-0.441966	0.364	0.487	1
CEBPD	0.000174907	-0.385816	0.359	0.494	1
MIOX	0.000178787	-0.31723	0.067	0.177	1
BTG2	0.000192356	-0.306065	0.19	0.329	1
SPTSSA	0.000195441	-0.255226	0.169	0.307	1
CRIM1	0.000208574	0.267831	0.282	0.174	1
LDHA	0.000229459	-0.288621	0.426	0.558	1
CD2AP	0.000233527	-0.27208	0.338	0.484	1
CXCL2	0.000236346	-0.437665	0.072	0.175	1
PTMAP5	0.000253896	0.265631	0.426	0.317	1
MT-TM	0.00025511	0.33561	0.4	0.289	1
ELF3	0.000267847	-0.263133	0.221	0.357	1
PNN	0.000279537	-0.255967	0.297	0.429	1
SPINK1	0.000282885	0.433933	0.251	0.142	1
ATF3	0.00031849	-0.628892	0.308	0.416	1
NDUFS6	0.000321908	-0.266415	0.441	0.586	1
MRPL34	0.000350578	0.300776	0.667	0.609	1
AIF1L	0.00039448	0.292643	0.631	0.569	1
ATP6V1H	0.000398733	0.315828	0.431	0.327	1
CD151	0.000427383	-0.260607	0.226	0.352	1
SPINT2	0.000486331	0.282177	0.646	0.584	1
GLTP	0.000546321	0.331325	0.421	0.332	1
DNAJB1	0.000568845	-0.421731	0.354	0.476	1
LINC01896	0.000583448	0.290873	0.267	0.167	1
SELENOM	0.000595711	0.270039	0.6	0.516	1
KLK1	0.000624677	0.538603	0.436	0.329	1
DEFB1	0.000707454	-0.257254	1	0.992	1
RPL3P4	0.000753367	0.254267	0.472	0.377	1
FLNB	0.000793506	0.268331	0.303	0.2	1
PXK	0.000873356	0.261242	0.313	0.214	1
ARHGAP18	0.000969207	0.322616	0.462	0.371	1
LINC01055	0.000984301	0.268171	0.338	0.234	1
WNK4	0.00101213	0.32576	0.333	0.229	1
ID1	0.00104645	0.283088	0.292	0.194	1
CEBPZOS	0.00130225	0.271443	0.415	0.307	1
GAS6	0.00144309	0.257128	0.226	0.135	1
MSI2	0.00145606	0.32414	0.508	0.432	1
JUND	0.00149017	-0.310463	0.215	0.322	1
HIBADH	0.00151174	0.271519	0.308	0.22	1
TMEM178A	0.00171564	0.257309	0.2	0.117	1
MAN1A1	0.00181742	0.279899	0.359	0.264	1
S100A11	0.00201707	-0.381956	0.569	0.699	1
IER3	0.00205718	-0.258535	0.303	0.422	1
KCNJ16	0.00233925	0.31123	0.636	0.593	1
ADIRF	0.00234151	0.327311	0.349	0.247	1
ANP32A	0.00240909	0.342187	0.441	0.366	1
SORL1	0.00250864	0.277319	0.405	0.319	1
HEXA	0.00279057	0.279365	0.349	0.262	1
CAT	0.00288107	0.256214	0.497	0.409	1
DSG2	0.00290574	0.280661	0.431	0.339	1
IVNS1ABP	0.00302518	0.342341	0.508	0.446	1
TNFRSF12A	0.00313811	-0.285836	0.077	0.159	1
EGF	0.0033336	0.318028	0.323	0.234	1
SYNE2	0.00365582	-0.26768	0.426	0.528	1
PTGER3	0.00369423	0.297148	0.549	0.489	1
GATM	0.00393393	-0.250031	0.149	0.245	1
ZFR	0.00425806	0.272905	0.477	0.377	1
SMIM10L1	0.00446175	0.333018	0.349	0.269	1
SLC5A3	0.00515725	0.341192	0.333	0.247	1
AES	0.00548498	0.266605	0.385	0.302	1
SUMO1	0.00694623	0.2691	0.379	0.306	1
PTGR1	0.00738833	0.276	0.579	0.533	1
SHISA3	0.00855585	0.295511	0.21	0.139	1
KRT19	0.00901602	-0.283027	0.272	0.359	1
TRPM7	0.00986487	0.296315	0.374	0.295	1
TNFSF10	0.0105917	-0.307844	0.179	0.269	1
OXCT1	0.0152634	0.282113	0.256	0.189	1
CADM1	0.0182507	0.346222	0.395	0.327	1
IGFBP3	0.0185283	0.266177	0.313	0.244	1
UCHL1	0.0205088	0.257385	0.267	0.197	1
CACYBP	0.0234316	0.251924	0.472	0.422	1
MT1L	0.0282423	0.39651	0.364	0.317	1
MT1H	0.0292319	0.264331	0.538	0.479	1
CLU	0.0448352	-0.343034	0.769	0.806	1
SPP1	0.0449304	-0.252881	0.938	0.955	1
GADD45B	0.0486928	-0.265136	0.554	0.596	1
HES1	0.0850198	-0.32651	0.646	0.636	1
FDX1	0.0892658	0.273638	0.421	0.389	1
TMSB4X	0.11506	0.310876	0.641	0.706	1
SLC8A1	0.422484	-0.257165	0.492	0.494	1
MT2A	0.547712	-0.354493	0.877	0.84	1

## Sheet: LOH
gene_id	p_val	avg_logFC	pct.1	pct.2	p_val_adj
MT-ND3	1.51054e-119	-0.499885	0.999	1	3.37409e-115
GPX3	1.6116e-113	-1.38865	0.365	0.814	3.59984e-109
KNG1	2.2856e-106	0.807742	0.938	0.886	5.10535e-102
MT-RNR1	7.85127e-105	0.486036	1	1	1.75374e-100
MT1E	1.21832e-101	-1.08851	0.579	0.902	2.72137e-97
MT2A	4.14941e-94	-1.12117	0.745	0.938	9.26855e-90
MT1G	1.67065e-90	-1.14467	0.579	0.885	3.73173e-86
IFITM3	6.39149e-87	-0.94955	0.518	0.837	1.42767e-82
WFDC2	9.99601e-86	-0.846612	0.444	0.853	2.23281e-81
DBI	3.40598e-74	-0.770398	0.538	0.846	7.60793e-70
MT1H	3.50863e-69	-0.918867	0.226	0.622	7.83724e-65
NAT8	8.50779e-69	-1.14251	0.085	0.443	1.90038e-64
CD74	2.86461e-62	-0.657396	0.28	0.656	6.39869e-58
MT-ATP8	3.57919e-57	-0.39785	0.999	0.998	7.99484e-53
SPP1	4.7707e-57	-1.04852	0.968	0.983	1.06563e-52
IFITM2	1.96483e-55	-0.840698	0.381	0.694	4.38884e-51
PABPC1	1.97289e-54	0.561764	0.864	0.727	4.40683e-50
MT1F	8.68563e-54	-0.81908	0.41	0.722	1.94011e-49
LINC02121	2.75775e-52	0.886076	0.379	0.103	6.15999e-48
GAPDH	8.43184e-50	-0.42192	0.855	0.947	1.88342e-45
PEBP1	3.03724e-48	0.360745	0.988	0.966	6.78427e-44
ATP5MC3	5.08124e-47	-0.511339	0.814	0.934	1.135e-42
RPS26	8.32162e-46	-0.511965	0.708	0.868	1.8588e-41
AL365357.1	4.2818e-45	-0.439552	0	0.202	9.56425e-41
CXCL14	4.74486e-43	0.88719	0.852	0.765	1.05986e-38
PLAU	3.30821e-42	0.75442	0.435	0.181	7.38955e-38
S100A11	2.98399e-41	-0.585704	0.469	0.755	6.66533e-37
C21orf33	3.29682e-41	0.440853	0.18	0.008	7.3641e-37
EEF1A1	5.29238e-40	0.328644	0.983	0.967	1.18216e-35
PDZK1IP1	4.10935e-39	-0.684355	0.143	0.41	9.17906e-35
FTH1	1.35962e-37	-0.338623	0.965	0.983	3.03697e-33
MT1X	1.47856e-37	-0.656104	0.595	0.803	3.30266e-33
PPP1R1A	2.16016e-36	-0.563296	0.511	0.753	4.82514e-32
MT-TW	5.11293e-36	-0.598517	0.234	0.497	1.14207e-31
SEC14L1	2.02709e-35	-0.547791	0.16	0.419	4.52792e-31
HIST1H1E	4.02622e-35	-0.506999	0.106	0.346	8.99337e-31
EGF	5.45266e-34	0.740742	0.421	0.203	1.21796e-29
TSPAN1	7.59674e-34	-0.531806	0.142	0.402	1.69688e-29
DCDC2	3.56118e-33	-0.561124	0.21	0.47	7.95462e-29
MT-TE	4.49036e-33	0.682031	0.733	0.61	1.00301e-28
CYCS	1.04049e-31	-0.51624	0.615	0.792	2.32415e-27
UMOD	2.84503e-31	0.359085	0.97	0.967	6.35495e-27
NDUFS6	1.23494e-30	-0.456648	0.431	0.687	2.75849e-26
GNAS	1.70582e-30	0.436513	0.854	0.766	3.81029e-26
SUCLG1	4.32309e-30	-0.338109	0.891	0.946	9.65649e-26
PSAP	1.20681e-29	0.44764	0.793	0.666	2.69565e-25
LPL	1.52796e-29	0.5448	0.353	0.146	3.41301e-25
SLC12A1	1.76283e-29	0.266703	0.991	0.959	3.93763e-25
TCIM	1.99765e-29	-0.650133	0.309	0.534	4.46214e-25
APOE	3.16652e-29	-0.496073	0.111	0.333	7.07306e-25
DAB2	4.46903e-29	-0.499339	0.156	0.392	9.98247e-25
LRP2	5.10725e-29	-0.418566	0.015	0.166	1.14081e-24
MT-ND4L	7.53649e-29	-0.372093	0.99	0.998	1.68343e-24
CDH6	2.44753e-28	-0.370504	0.002	0.135	5.46705e-24
HGD	2.62481e-28	-0.338027	0.03	0.194	5.86305e-24
RARRES3	5.13191e-28	-0.424697	0.075	0.269	1.14632e-23
TMEM176B	2.48609e-27	-0.440774	0.28	0.542	5.55318e-23
CLTRN	3.1756e-27	-0.476072	0.049	0.22	7.09334e-23
MTCO1P12	4.03765e-27	0.367487	0.822	0.768	9.0189e-23
AL450405.1	4.25004e-27	0.493766	0.302	0.115	9.49331e-23
COX7C	6.08333e-27	-0.279226	0.942	0.971	1.35883e-22
GPX1	1.29607e-26	-0.428385	0.279	0.526	2.89504e-22
CHCHD10	1.64346e-26	-0.352197	0.799	0.908	3.67099e-22
CRYAB	5.35057e-26	-0.280526	0.345	0.604	1.19516e-21
NUDT4	3.69705e-25	0.38762	0.831	0.753	8.2581e-21
ARL4D	4.25812e-25	-0.373608	0.095	0.288	9.51137e-21
MCCD1	2.00012e-24	-0.443176	0.234	0.458	4.46767e-20
COX6B1	3.1989e-24	-0.335797	0.798	0.9	7.14539e-20
GADD45A	5.28621e-24	-0.404393	0.338	0.575	1.18078e-19
RPS2	6.19364e-24	-0.327103	0.78	0.893	1.38347e-19
MT-TP	6.39302e-24	0.558555	0.837	0.764	1.42801e-19
NDUFA1	1.35292e-23	-0.319848	0.841	0.922	3.02201e-19
HLA-DRB1	3.8086e-23	-0.323823	0.085	0.265	8.50728e-19
MYL6	4.45799e-23	-0.298805	0.695	0.859	9.9578e-19
CLCNKB	5.77358e-23	0.457059	0.661	0.537	1.28965e-18
ATP5MC1	8.7117e-23	-0.350355	0.494	0.71	1.94593e-18
MST1L	9.28842e-23	-0.27411	0.039	0.185	2.07475e-18
RBP5	1.08545e-22	-0.402539	0.112	0.294	2.42456e-18
GDF15	1.1216e-22	-0.435316	0.191	0.396	2.50532e-18
SLC16A9	1.717e-22	-0.372196	0.037	0.18	3.83526e-18
HIST1H1C	1.81608e-22	-0.417487	0.121	0.314	4.05657e-18
HNRNPDL	1.9079e-22	-0.352848	0.32	0.555	4.26167e-18
ATP5F1E	2.40482e-22	-0.285354	0.884	0.93	5.37164e-18
RPL23	2.73584e-22	-0.275511	0.812	0.915	6.11106e-18
ACSM2A	1.37717e-21	-0.370505	0.019	0.142	3.07618e-17
BOLA3	1.75404e-21	-0.365909	0.235	0.445	3.918e-17
RPS29	3.27727e-21	-0.269176	0.891	0.945	7.32045e-17
CYFIP2	1.11813e-20	0.452691	0.574	0.428	2.49756e-16
ATP5PD	1.58778e-20	-0.339437	0.764	0.862	3.54662e-16
NAPSA	1.79879e-20	-0.252409	0.018	0.135	4.01796e-16
WNK1	1.84171e-20	0.522198	0.568	0.416	4.11383e-16
MST1P2	2.76782e-20	-0.262496	0.051	0.195	6.18247e-16
MT-TT	3.44769e-20	0.501221	0.656	0.577	7.70111e-16
HLA-DRA	4.43659e-20	-0.309777	0.109	0.279	9.91002e-16
MTCO3P12	5.11609e-20	0.40912	0.647	0.547	1.14278e-15
HERPUD1	1.05645e-19	0.471686	0.548	0.408	2.3598e-15
TXNIP	1.5139e-19	0.390148	0.773	0.7	3.38159e-15
NDUFS8	2.01057e-19	-0.343967	0.35	0.561	4.49101e-15
TMEM207	2.1217e-19	0.58509	0.293	0.138	4.73924e-15
ACSM2B	3.74818e-19	-0.309058	0.02	0.133	8.3723e-15
CASK	5.322e-19	-0.342079	0.11	0.272	1.18878e-14
VCAM1	5.85821e-19	-0.260891	0.011	0.113	1.30855e-14
CD9	1.14527e-18	0.438405	0.631	0.52	2.55819e-14
UQCRQ	1.40475e-18	-0.269722	0.746	0.872	3.13779e-14
HSP90AB1	1.40887e-18	0.301604	0.925	0.898	3.147e-14
RPL27	2.1782e-18	-0.291714	0.672	0.819	4.86545e-14
IL32	3.94352e-18	-0.309467	0.049	0.18	8.80863e-14
NELL1	4.39242e-18	0.549261	0.376	0.234	9.81135e-14
HSPA8	6.12995e-18	0.484991	0.597	0.501	1.36925e-13
NDUFB1	1.02239e-17	-0.304772	0.766	0.861	2.28372e-13
DEFB1	1.15452e-17	-0.43409	0.964	0.962	2.57884e-13
DNAJC19	1.20677e-17	0.385017	0.656	0.565	2.69555e-13
KCNIP4	1.35481e-17	-0.266057	0.05	0.177	3.02624e-13
COX8A	1.62239e-17	-0.281251	0.809	0.898	3.62394e-13
ATP5F1D	2.85821e-17	-0.297855	0.572	0.754	6.38439e-13
HSPA2	3.82419e-17	0.376832	0.375	0.217	8.54209e-13
FKBP3	5.85301e-17	-0.299965	0.271	0.467	1.30739e-12
NPR3	6.50271e-17	-0.25028	0.073	0.209	1.45251e-12
CRIM1	9.39252e-17	0.504262	0.355	0.212	2.09801e-12
UQCR10	1.66403e-16	-0.293149	0.704	0.836	3.71694e-12
HSPA1A	2.24553e-16	0.814956	0.403	0.269	5.01585e-12
SNHG9	2.3905e-16	-0.325064	0.148	0.31	5.33965e-12
CFL1	2.77014e-16	-0.283878	0.42	0.635	6.18766e-12
TKT	2.9603e-16	-0.268994	0.102	0.249	6.61243e-12
TMSB10	3.61305e-16	-0.268746	0.572	0.751	8.07046e-12
RASSF4	4.02254e-16	-0.281109	0.06	0.185	8.98515e-12
CIB1	4.19145e-16	-0.28252	0.257	0.444	9.36245e-12
COX7A2	4.40252e-16	-0.265656	0.789	0.88	9.8339e-12
LDHA	4.42949e-16	-0.275113	0.322	0.531	9.89416e-12
MT-ND6	4.78779e-16	-0.309677	0.299	0.479	1.06945e-11
IDH2	4.82397e-16	-0.264237	0.537	0.737	1.07753e-11
CST3	5.18567e-16	0.298432	0.865	0.848	1.15832e-11
BHMT2	5.42284e-16	-0.2844	0.112	0.264	1.2113e-11
SOD2	7.44561e-16	-0.365046	0.218	0.393	1.66313e-11
TXNDC17	1.39847e-15	-0.259042	0.339	0.541	3.12376e-11
CISD1	2.46389e-15	-0.284361	0.473	0.665	5.50359e-11
AP000757.1	6.04913e-15	-0.262663	0.128	0.275	1.35119e-10
AQP4	1.22617e-14	0.325647	0.158	0.054	2.7389e-10
GLRX	1.35429e-14	-0.279519	0.437	0.626	3.02508e-10
GLUL	1.3653e-14	0.352568	0.267	0.135	3.04968e-10
SLC4A4	1.7891e-14	-0.321869	0.091	0.22	3.99631e-10
FXYD2	2.7907e-14	-0.345224	0.482	0.65	6.23359e-10
DUSP9	4.09179e-14	0.419868	0.477	0.361	9.13983e-10
NDUFV3	5.3928e-14	-0.258939	0.294	0.47	1.20459e-09
MT-TS2	7.14023e-14	0.465019	0.376	0.247	1.59491e-09
RPS5	8.1675e-14	-0.260774	0.518	0.703	1.82437e-09
MFSD4A	8.223e-14	0.411267	0.325	0.195	1.83677e-09
UQCRH	8.97718e-14	-0.265172	0.723	0.834	2.00523e-09
HIF1A	9.81025e-14	-0.294348	0.208	0.365	2.19132e-09
RBBP8	1.68193e-13	-0.262969	0.263	0.439	3.75694e-09
PDZK1	1.88262e-13	-0.315654	0.06	0.168	4.2052e-09
SLIRP	2.6398e-13	-0.26159	0.405	0.576	5.89653e-09
HRG	3.14601e-13	0.430577	0.378	0.25	7.02723e-09
NDUFB11	3.35412e-13	-0.253651	0.449	0.633	7.49209e-09
ARFGAP3	3.70279e-13	-0.266304	0.268	0.438	8.27092e-09
SERPINA1	4.08531e-13	-0.261338	0.069	0.185	9.12535e-09
LINC01503	7.14608e-13	-0.331829	0.112	0.237	1.59622e-08
MINOS1	7.17256e-13	-0.274993	0.537	0.69	1.60213e-08
POLR2L	7.41027e-13	-0.25068	0.6	0.75	1.65523e-08
MIF	7.80258e-13	-0.264016	0.27	0.439	1.74286e-08
NDUFB4	7.86677e-13	-0.26273	0.692	0.807	1.7572e-08
AKAP9	1.78111e-12	0.260848	0.791	0.762	3.97846e-08
VIM	2.02671e-12	-0.255931	0.05	0.148	4.52706e-08
PAPSS2	3.93785e-12	-0.290199	0.126	0.252	8.79598e-08
COX17	4.65171e-12	-0.276791	0.488	0.65	1.03905e-07
NEAT1	5.35277e-12	-0.34896	0.238	0.391	1.19565e-07
TNFSF10	5.98066e-12	-0.325712	0.219	0.365	1.3359e-07
ANGPTL1	6.64618e-12	0.258944	0.156	0.061	1.48456e-07
SLC16A12	9.59051e-12	0.307708	0.67	0.598	2.14223e-07
KRT10	1.07815e-11	-0.251881	0.331	0.488	2.40827e-07
FKBP5	1.37586e-11	0.325912	0.607	0.499	3.07325e-07
PROX1	1.99653e-11	0.286104	0.135	0.049	4.45965e-07
MT1M	2.01483e-11	-0.277728	0.109	0.226	4.50052e-07
LMO7	3.42188e-11	0.339975	0.398	0.289	7.64345e-07
G0S2	4.42022e-11	0.363809	0.351	0.228	9.87345e-07
MYLK	6.59008e-11	0.319164	0.244	0.137	1.47203e-06
CAPN2	7.30911e-11	0.323174	0.437	0.326	1.63264e-06
AKAP12	8.45083e-11	-0.386876	0.054	0.145	1.88766e-06
SFRP1	9.68399e-11	-0.366315	0.721	0.798	2.16311e-06
TAOK1	1.0738e-10	-2.20965	0.173	0.301	2.39855e-06
CASR	1.15826e-10	0.393329	0.407	0.305	2.58721e-06
PPP1CB	1.35887e-10	0.304815	0.354	0.239	3.03531e-06
FAM3B	1.78692e-10	0.323088	0.212	0.114	3.99145e-06
CTGF	1.90599e-10	0.271018	0.101	0.031	4.2574e-06
CLDN16	2.08025e-10	0.370975	0.7	0.663	4.64666e-06
ADIRF	2.40864e-10	0.434253	0.649	0.573	5.38017e-06
ANKRD2	3.63255e-10	0.253602	0.123	0.046	8.11402e-06
TMEM52B	5.13453e-10	0.264008	0.537	0.394	1.1469e-05
CXCL1	6.1527e-10	0.4578	0.112	0.04	1.37433e-05
LRG1	6.40246e-10	-0.290844	0.037	0.114	1.43012e-05
SLC3A1	1.10354e-09	0.301916	0.546	0.466	2.46498e-05
EFHD1	2.23476e-09	0.325361	0.551	0.498	4.99179e-05
CXCL12	2.35552e-09	0.371148	0.565	0.492	5.26153e-05
ALDOB	2.64819e-09	-0.507381	0.104	0.204	5.91526e-05
FGF9	3.4031e-09	0.314953	0.264	0.168	7.60151e-05
TSPAN8	4.42165e-09	0.310868	0.409	0.307	9.87664e-05
AHNAK	1.51536e-08	0.320001	0.237	0.146	0.000338486
CTSF	1.6922e-08	0.26507	0.195	0.11	0.000377987
PTGER3	2.65212e-08	0.312124	0.426	0.339	0.000592403
FTL	2.99184e-08	-0.368519	0.932	0.956	0.000668287
LITAF	3.8783e-08	0.31054	0.533	0.481	0.000866297
ZNF503	8.36262e-08	0.275022	0.271	0.178	0.00186796
PRDX3	1.38775e-07	0.266733	0.642	0.622	0.00309981
MT-TH	2.91853e-07	0.264079	0.194	0.118	0.00651913
NFIC	4.67828e-07	0.298872	0.44	0.365	0.0104499
JUP	5.12777e-07	0.273208	0.213	0.136	0.0114539
ADH5	8.31398e-07	0.304267	0.327	0.25	0.0185709
SOSTDC1	1.11731e-06	0.256245	0.194	0.12	0.0249574
EEF2	1.11912e-06	0.291574	0.463	0.403	0.0249978
CLCNKA	1.18891e-06	0.319551	0.309	0.235	0.0265567
KLF10	2.63917e-06	0.392353	0.191	0.122	0.0589511
MAN1A1	3.73764e-06	0.26898	0.341	0.269	0.0834876
CYS1	5.78997e-06	0.258232	0.434	0.374	0.12933
PCBP2	6.79186e-06	0.271759	0.555	0.533	0.15171
MT-TG	6.83977e-06	0.25203	0.199	0.13	0.15278
MT-TM	2.17793e-05	0.257675	0.264	0.196	0.486485
TMEM72	2.71604e-05	0.254443	0.341	0.279	0.606681
DNAJB1	2.91781e-05	0.644152	0.302	0.245	0.651752
NR2F2	3.86444e-05	0.275101	0.443	0.395	0.8632
CAT	4.33928e-05	0.265206	0.361	0.302	0.969265
LINC01158	5.00814e-05	0.260603	0.295	0.234	1
HIBADH	6.04268e-05	0.253563	0.311	0.254	1
EIF4A2	7.30592e-05	0.265915	0.422	0.386	1
SOX4	8.34568e-05	0.256497	0.322	0.258	1
PTH1R	9.27731e-05	0.275619	0.448	0.403	1
S100A2	0.000114567	-0.408251	0.371	0.461	1
TMSB4X	0.000136344	-0.373147	0.246	0.334	1
HSPA1B	0.000196719	0.373123	0.235	0.182	1
LGR4	0.000217863	0.250254	0.229	0.172	1
CCND1	0.0002407	0.284607	0.425	0.381	1
SRP9	0.00029068	0.272005	0.449	0.423	1
MT-TF	0.000604242	0.252982	0.288	0.241	1
HSPH1	0.000639323	0.263963	0.287	0.242	1
CXCL3	0.0019076	0.276727	0.118	0.079	1
SOCS3	0.00293301	0.311321	0.115	0.078	1
CXCL2	0.0121412	0.306825	0.11	0.079	1
ATF3	0.0232518	0.447136	0.255	0.226	1
NTPCR	0.0260965	-1.14624	0.126	0.165	1
SORL1	0.0365949	-0.860488	0.246	0.218	1
MMP7	0.0677195	0.577162	0.109	0.087	1
IRF1	0.073006	0.338823	0.159	0.137	1
ZFP36	0.0999115	0.407725	0.218	0.206	1
ITM2C	0.103785	0.305841	0.563	0.646	1
CYHR1	0.225439	-1.539	0.127	0.113	1
TACSTD2	0.572472	0.314917	0.294	0.337	1
SOD3	0.932449	0.413932	0.191	0.205	1

## Sheet: PC
gene_id	p_val	avg_logFC	pct.1	pct.2	p_val_adj
GPX3	1.57844e-57	-1.77315	0.251	0.848	3.52577e-53
UMOD	1.55654e-37	0.924619	0.584	0.154	3.47685e-33
MT-CO1	7.98215e-37	0.345175	1	1	1.78297e-32
MT-ND4	7.16181e-36	0.377254	1	1	1.59973e-31
MT-CO3	6.22288e-35	0.38025	1	1	1.39001e-30
MT-TE	1.19839e-31	1.05605	0.858	0.643	2.67685e-27
CA2	1.0809e-30	0.780197	0.904	0.829	2.41441e-26
FXYD4	4.15594e-29	0.587162	0.963	0.814	9.28312e-25
MMP7	3.42593e-28	-1.00873	0.164	0.625	7.6525e-24
WFDC2	3.88069e-28	-0.754566	0.799	0.942	8.66831e-24
EPCAM	9.67625e-27	0.566512	0.95	0.914	2.16138e-22
WSB1	1.01865e-26	-0.767433	0.598	0.864	2.27537e-22
MT-TP	1.1279e-26	0.957399	0.872	0.699	2.51939e-22
MTCO1P12	3.36488e-23	0.639214	0.858	0.779	7.51613e-19
C21orf33	8.74671e-23	0.295997	0.178	0.002	1.95375e-18
COL22A1	1.59503e-22	0.317113	0.169	0	3.56282e-18
ALDOB	2.43724e-22	-1.2512	0.091	0.461	5.44407e-18
SPP1	9.67495e-22	-1.43664	0.397	0.725	2.16109e-17
TXNIP	3.21362e-21	0.533601	0.909	0.792	7.17826e-17
INSIG1	3.34915e-21	-1.08637	0.137	0.496	7.481e-17
RHCG	8.31368e-21	-0.900613	0.128	0.481	1.85703e-16
IDI1	1.04114e-20	-0.735139	0.137	0.493	2.3256e-16
GAPDH	1.73964e-20	-0.444858	0.845	0.954	3.88584e-16
DBI	2.22646e-20	-0.579877	0.685	0.892	4.97325e-16
MSMO1	4.20677e-20	-0.668787	0.201	0.561	9.39667e-16
NEAT1	6.75552e-20	-0.67241	0.489	0.794	1.50898e-15
EEF1A1	7.39963e-19	0.354012	0.995	0.978	1.65286e-14
MT-CYB	7.52391e-19	0.256956	1	1	1.68062e-14
TMEM52B	2.24638e-18	-0.758287	0.324	0.658	5.01773e-14
MT-ND5	3.38159e-18	0.275873	1	1	7.55345e-14
MTCO3P12	3.5758e-18	0.651861	0.621	0.383	7.98726e-14
SOCS3	4.78857e-18	1.00797	0.493	0.234	1.06962e-13
MTATP6P1	5.94776e-18	0.281713	1	0.985	1.32855e-13
FTH1	6.63061e-18	-0.407195	0.963	0.987	1.48108e-13
PABPC1	7.16118e-18	0.434825	0.927	0.894	1.59959e-13
SQLE	9.70518e-18	-0.669858	0.128	0.463	2.16785e-13
PAPPA	1.45373e-17	-1.00416	0.096	0.407	3.24719e-13
MT-TS2	2.08114e-17	0.678782	0.466	0.191	4.64865e-13
LDHB	5.26807e-17	-0.401378	0.881	0.972	1.17673e-12
CA12	9.16904e-17	-0.466444	0.548	0.833	2.04809e-12
NDRG1	5.41943e-16	0.601475	0.781	0.671	1.21054e-11
MT-ND3	5.42109e-16	-0.352041	1	1	1.21091e-11
ZNF385D	2.79762e-15	-0.440906	0.005	0.249	6.24905e-11
FADS1	3.30013e-15	-0.402234	0.023	0.286	7.3715e-11
GBP3	7.40961e-15	-0.403191	0.032	0.288	1.65508e-10
TMSB4X	9.36207e-15	0.296804	0.991	0.968	2.09121e-10
ITM2C	1.03159e-14	0.502791	0.84	0.742	2.30427e-10
CTSD	1.13946e-14	-0.507629	0.429	0.712	2.54522e-10
DEPP1	1.78428e-14	0.773642	0.461	0.212	3.98554e-10
RPL23A	4.21827e-14	0.473386	0.84	0.777	9.42235e-10
UCHL1	1.05917e-13	0.531425	0.516	0.262	2.36588e-09
RND1	1.80753e-13	0.368589	0.119	0.006	4.03749e-09
MCCD1	3.83662e-13	-0.457471	0.014	0.23	8.56986e-09
HSPA5	3.97458e-13	-0.786339	0.58	0.777	8.87802e-09
EPS8L2	4.99328e-13	0.463911	0.402	0.175	1.11535e-08
KCNJ13	5.27894e-13	0.319214	0.205	0.043	1.17916e-08
JUNB	7.97248e-13	0.610292	0.808	0.738	1.78081e-08
SMIM5	8.28776e-13	-0.444737	0.324	0.608	1.85124e-08
SLC12A1	1.61421e-12	0.340918	0.242	0.063	3.60567e-08
LDLR	2.40576e-12	-0.432572	0.073	0.327	5.37375e-08
GADD45B	5.11268e-12	0.66976	0.836	0.749	1.14202e-07
RRAGD	6.91936e-12	-0.403469	0.114	0.374	1.54558e-07
KLF6	1.18776e-11	-0.800092	0.662	0.799	2.65311e-07
UGT2B7	1.24328e-11	-0.514781	0.046	0.26	2.77712e-07
HMGCS1	1.305e-11	-0.584352	0.178	0.422	2.91498e-07
SLC38A1	1.41061e-11	-0.463067	0.347	0.625	3.15089e-07
ACAT2	1.43709e-11	-0.44606	0.091	0.318	3.21002e-07
HNRNPDL	1.45039e-11	-0.403911	0.498	0.734	3.23973e-07
NFKBIA	2.28975e-11	0.647045	0.795	0.74	5.11462e-07
FTL	8.92838e-11	-0.486223	0.927	0.974	1.99433e-06
NTN4	1.014e-10	0.407064	0.242	0.076	2.26497e-06
GABRA2	1.55061e-10	0.569428	0.443	0.249	3.4636e-06
GSTA1	1.77633e-10	-0.567042	0.037	0.229	3.96779e-06
TIMP3	2.16024e-10	-0.507721	0.137	0.364	4.82533e-06
RHOBTB3	2.25424e-10	-0.427246	0.425	0.664	5.0353e-06
IGFBP7	2.93021e-10	0.298667	0.995	0.981	6.54522e-06
SUCNR1	3.0753e-10	-0.459845	0.018	0.197	6.86929e-06
RBM3	3.84729e-10	-0.355481	0.164	0.396	8.59369e-06
SLC4A4	5.46408e-10	-0.46041	0.233	0.476	1.22051e-05
ACSM2A	6.01557e-10	-0.466367	0.014	0.182	1.3437e-05
IDH2	7.39111e-10	-0.379503	0.411	0.649	1.65095e-05
ANXA3	8.62262e-10	0.315056	0.301	0.123	1.92604e-05
TUBA1B	1.21632e-09	-0.379385	0.438	0.649	2.7169e-05
GPRC5A	1.25701e-09	0.502864	0.21	0.065	2.80777e-05
CNGA1	1.32727e-09	0.381001	0.242	0.086	2.96473e-05
ILF3-AS1	1.605e-09	-0.439629	0.137	0.348	3.58509e-05
RRAD	1.86809e-09	0.82105	0.457	0.277	4.17275e-05
ID4	2.32351e-09	0.404885	0.288	0.117	5.19003e-05
TCEAL9	2.49921e-09	0.411895	0.813	0.768	5.5825e-05
DDIT3	2.97786e-09	-0.536803	0.324	0.546	6.65165e-05
NAT8	3.33641e-09	-0.431044	0.073	0.264	7.45254e-05
FABP1	3.9359e-09	-0.358564	0.009	0.16	8.79161e-05
COL4A6	4.46107e-09	0.26887	0.169	0.043	9.96468e-05
PVALB	4.61856e-09	-0.415467	0.155	0.362	0.000103165
ATP6V1F	4.65578e-09	-0.35013	0.534	0.736	0.000103996
WNK1	5.57524e-09	-0.405871	0.689	0.82	0.000124534
ERG28	5.60713e-09	-0.294635	0.151	0.377	0.000125246
HSPA6	5.8918e-09	0.73197	0.306	0.132	0.000131605
ACTG1	6.35622e-09	-0.349549	0.877	0.928	0.000141979
RAB11FIP2	7.39835e-09	-0.338332	0.224	0.463	0.000165257
ASAH1	8.39459e-09	0.420002	0.726	0.688	0.00018751
PTBP3	8.51286e-09	-0.387934	0.283	0.515	0.000190152
PIGR	8.71946e-09	-0.415418	0.402	0.626	0.000194767
DDIT4	9.32195e-09	0.584906	0.402	0.23	0.000208224
EDN1	9.61705e-09	0.607936	0.224	0.078	0.000214816
PDZK1IP1	9.94455e-09	-0.476337	0.132	0.335	0.000222131
AC093583.1	1.179e-08	-0.536087	0.064	0.236	0.000263354
RPS26	1.22568e-08	-0.382248	0.703	0.855	0.000273779
PNP	1.33331e-08	-0.349987	0.361	0.591	0.000297821
MECOM	1.36452e-08	-0.364605	0.516	0.749	0.000304793
FDFT1	1.50275e-08	-0.368336	0.169	0.374	0.00033567
SLC7A8	1.73011e-08	-0.302041	0.041	0.206	0.000386456
LAMB4	1.97233e-08	-0.287371	0.018	0.164	0.000440559
AC016739.1	2.02899e-08	0.422143	0.521	0.355	0.000453215
PLS3	2.21944e-08	0.397463	0.667	0.522	0.000495757
PPP1R15A	2.22245e-08	0.545059	0.667	0.58	0.000496428
CREM	2.27646e-08	-0.495867	0.151	0.342	0.000508492
SLC3A2	2.41097e-08	-0.370738	0.201	0.418	0.000538539
GPX4	2.457e-08	-0.283999	0.511	0.723	0.000548821
RPL10	2.67521e-08	-0.27649	0.767	0.903	0.000597563
XBP1	3.23443e-08	-0.293285	0.237	0.465	0.000722476
ADGRF1	3.33929e-08	-0.299149	0.205	0.424	0.000745897
DUSP2	4.81878e-08	0.533636	0.187	0.061	0.00107637
DCXR	4.90495e-08	-0.324908	0.233	0.437	0.00109562
MMP24OS	5.02116e-08	-0.294628	0.311	0.548	0.00112158
ARG2	5.50363e-08	-0.353805	0.352	0.565	0.00122935
AC019080.1	5.84877e-08	-0.37908	0.169	0.381	0.00130644
CALB1	5.88339e-08	-0.274998	0.694	0.857	0.00131417
LRP2	6.00932e-08	-0.305008	0.009	0.143	0.0013423
TAGLN2	6.81317e-08	-0.339865	0.365	0.578	0.00152186
HOXA10	7.25312e-08	-0.322903	0.082	0.258	0.00162013
LINC00473	7.9236e-08	-0.339487	0	0.121	0.00176989
AC019197.1	8.01352e-08	-0.382289	0.338	0.543	0.00178998
SLC16A9	8.78755e-08	-0.285438	0.014	0.149	0.00196287
COX6C	1.03653e-07	-0.275659	0.813	0.879	0.00231529
ABCB1	1.06162e-07	0.403239	0.749	0.742	0.00237134
SH3BP5	1.37243e-07	-0.385175	0.023	0.158	0.00306559
KNG1	1.629e-07	0.435487	0.256	0.11	0.00363869
AC007906.2	1.71002e-07	0.494471	0.502	0.327	0.00381967
THBS1	2.06688e-07	0.471301	0.333	0.182	0.00461678
RASL11A	2.09749e-07	0.44662	0.516	0.355	0.00468515
F11R	2.2916e-07	0.410771	0.521	0.387	0.00511875
ATP5F1A	2.39502e-07	-0.341669	0.543	0.734	0.00534975
KIAA1191	2.45413e-07	-0.283734	0.224	0.424	0.00548179
CXCL3	2.58418e-07	0.524771	0.493	0.309	0.00577228
HLA-B	2.66432e-07	-0.315005	0.402	0.617	0.0059513
ACSM2B	2.74556e-07	-0.319404	0.023	0.156	0.00613277
TOX3	2.77843e-07	-0.327529	0.151	0.336	0.00620618
EYA4	2.78238e-07	0.317391	0.283	0.132	0.006215
SGK1	2.82467e-07	-0.363509	0.114	0.286	0.00630947
RBBP8	2.88941e-07	-0.277012	0.251	0.463	0.00645408
NQO1	3.29158e-07	-0.314538	0.105	0.273	0.0073524
PROM1	3.49399e-07	0.29774	0.201	0.074	0.00780453
AC129507.4	3.50123e-07	-0.275939	0	0.11	0.00782071
NR2F2	3.76267e-07	-0.388307	0.26	0.468	0.00840467
THY1	4.12733e-07	-0.274341	0.059	0.212	0.00921923
ADI1	4.22248e-07	-0.333711	0.342	0.567	0.00943176
HERPUD1	4.87361e-07	-0.426801	0.338	0.517	0.0108862
SFPQ	5.28403e-07	-0.31873	0.566	0.755	0.0118029
SLC5A12	5.77043e-07	-0.25437	0.005	0.115	0.0128894
CTGF	6.84643e-07	0.456279	0.329	0.178	0.0152929
RHOB	6.88421e-07	-0.3287	0.338	0.533	0.0153773
HMGCS2	6.94193e-07	0.430714	0.667	0.563	0.0155062
RPS2	7.54252e-07	-0.259159	0.831	0.914	0.0168477
ALDH2	8.81025e-07	-0.308963	0.301	0.498	0.0196795
ATP8B1	8.90551e-07	0.417818	0.37	0.219	0.0198922
AKT3	9.14405e-07	0.250142	0.242	0.106	0.0204251
PLPP3	1.012e-06	-0.287977	0.237	0.429	0.022605
LINC00982	1.05252e-06	-0.265805	0.178	0.362	0.0235101
TOB2	1.16522e-06	-0.308277	0.265	0.441	0.0260274
NR0B2	1.41907e-06	-0.417995	0.1	0.262	0.0316978
CLCNKB	1.54873e-06	-0.283274	0.333	0.528	0.0345939
GLA	1.56264e-06	-0.348728	0.16	0.34	0.0349047
SLC20A1	1.96081e-06	-0.293556	0.068	0.206	0.0437986
PNISR	2.0324e-06	-0.334185	0.457	0.643	0.0453977
ACSL3	2.31482e-06	-0.315289	0.233	0.413	0.0517061
CYCS	2.35491e-06	-0.297333	0.584	0.742	0.0526017
AC073172.1	2.55453e-06	0.260024	0.174	0.065	0.0570605
ARL4C	2.70859e-06	-0.268564	0.032	0.154	0.0605017
EDNRB	2.72184e-06	-0.250175	0.164	0.336	0.0607977
RGS16	2.78382e-06	0.414917	0.155	0.054	0.0621823
PKM	2.79778e-06	-0.259908	0.571	0.757	0.062494
TMCO3	3.2132e-06	0.252331	0.128	0.039	0.0717733
BBOX1	3.52815e-06	-0.296028	0.037	0.16	0.0788083
VTCN1	3.55778e-06	0.415435	0.283	0.149	0.0794702
AC087379.2	3.87112e-06	0.361551	0.169	0.065	0.0864693
CTSA	4.04432e-06	-0.265856	0.274	0.452	0.0903379
AIF1L	4.18243e-06	0.303022	0.795	0.786	0.0934229
SLC38A2	4.2166e-06	-0.2706	0.174	0.342	0.0941862
ABHD11	4.24486e-06	-0.298042	0.215	0.398	0.0948175
S100A2	4.45884e-06	-0.440409	0.379	0.569	0.0995972
APOE	4.52982e-06	-0.387488	0.119	0.27	0.101182
SERPINA5	4.57957e-06	-0.300324	0.11	0.258	0.102294
IFITM3	4.58375e-06	-0.326748	0.662	0.82	0.102387
GLDC	4.731e-06	0.300436	0.247	0.119	0.105676
CROT	5.10503e-06	0.345377	0.457	0.316	0.114031
MT-TT	5.11052e-06	0.360583	0.502	0.366	0.114154
CEBPD	5.18606e-06	0.50877	0.712	0.66	0.115841
HSPA1B	5.49369e-06	0.523418	0.699	0.665	0.122713
PRPF4B	5.73472e-06	-0.335961	0.379	0.561	0.128096
BEX3	6.21742e-06	0.276976	0.868	0.879	0.138879
AL049873.1	7.49347e-06	0.307978	0.311	0.177	0.167382
GSTO1	8.11592e-06	-0.260283	0.256	0.437	0.181285
UBC	8.15153e-06	-0.387938	0.836	0.92	0.182081
PDE4D	8.68131e-06	-0.279114	0.183	0.342	0.193914
BAZ2B	8.83951e-06	-0.281864	0.279	0.454	0.197448
LINC01983	9.43827e-06	0.27746	0.26	0.13	0.210823
MTF2	1.01454e-05	-0.264975	0.215	0.388	0.226618
HSP90AA1	1.14063e-05	-0.479207	0.968	0.983	0.254782
AC034236.1	1.14718e-05	0.334461	0.233	0.117	0.256246
SLC13A1	1.14914e-05	-0.262728	0.023	0.126	0.256683
PTMAP2	1.27106e-05	0.305461	0.562	0.45	0.283916
F2RL1	1.28791e-05	0.252595	0.196	0.089	0.28768
SQSTM1	1.36504e-05	-0.381335	0.479	0.641	0.304909
ICAM1	1.36729e-05	0.425598	0.151	0.058	0.305411
CD74	1.38369e-05	-0.578509	0.447	0.589	0.309076
WBP11	1.46667e-05	-0.263031	0.279	0.45	0.327611
PFKFB3	1.4709e-05	0.425654	0.388	0.26	0.328554
FAM84B	1.54531e-05	-0.323301	0.146	0.292	0.345175
AFAP1L2	1.61206e-05	0.346407	0.251	0.134	0.360086
IQGAP2	1.70586e-05	-0.269986	0.342	0.53	0.381037
CXCL14	1.78293e-05	-0.390486	0.256	0.422	0.398253
MYADM	1.94449e-05	-0.335694	0.228	0.381	0.434342
RPL9P9	2.00309e-05	0.321665	0.548	0.435	0.447431
SULT1C2	2.02182e-05	-0.258394	0.201	0.361	0.451615
LGALS3	2.15078e-05	-0.352908	0.589	0.71	0.48042
KCNJ1	2.18375e-05	-0.290299	0.584	0.768	0.487785
CRIM1	2.25194e-05	0.348265	0.374	0.247	0.503017
NIPAL1	2.44621e-05	0.401134	0.333	0.217	0.54641
CKS2	2.44997e-05	-0.365448	0.087	0.212	0.54725
FAM81A	2.48822e-05	0.334947	0.32	0.195	0.555795
AC024293.1	2.74599e-05	0.346299	0.443	0.335	0.613373
CPVL	2.88944e-05	0.313558	0.594	0.493	0.645413
SYNJ2BP	2.93009e-05	0.305911	0.626	0.53	0.654494
ATP5MC3	3.03557e-05	-0.312526	0.744	0.836	0.678056
PRDX3	3.22326e-05	0.33942	0.621	0.539	0.719979
HLA-DRB5	3.24039e-05	0.273408	0.297	0.169	0.723807
SRP9	3.27977e-05	0.31821	0.498	0.377	0.732601
AHNAK	4.22464e-05	0.343476	0.384	0.262	0.943657
CXCL1	4.3931e-05	0.36796	0.16	0.065	0.981286
GDF15	4.88233e-05	-0.428599	0.694	0.786	1
RPL26P19	5.16869e-05	0.284936	0.329	0.206	1
IRF1	5.29153e-05	0.651928	0.543	0.476	1
HSPB1	5.29273e-05	-0.382855	0.904	0.928	1
ADAMTS1	5.48868e-05	0.597737	0.311	0.195	1
SOCS2	5.57528e-05	0.373645	0.265	0.151	1
PRSS23	5.60385e-05	0.272286	0.251	0.138	1
GADD45G	6.01523e-05	0.341948	0.292	0.177	1
CYFIP2	6.43933e-05	0.315822	0.475	0.364	1
AK4	6.46158e-05	-0.252612	0.046	0.149	1
MYH10	6.86547e-05	0.322415	0.539	0.45	1
CLDN4	7.35201e-05	-0.398196	0.735	0.786	1
PRSS22	0.000103856	0.311582	0.205	0.108	1
TUBB4B	0.00010644	-0.272634	0.397	0.545	1
SMIM24	0.000120675	-0.273323	0.434	0.595	1
RNF213	0.000122037	-0.262034	0.164	0.299	1
ASS1	0.000122928	-0.286426	0.087	0.195	1
BORCS7	0.000130839	-0.25032	0.361	0.504	1
HIST1H4C	0.000141944	0.275498	0.822	0.814	1
CFL2	0.00014804	0.25969	0.279	0.171	1
CCNL1	0.000155129	-0.367327	0.607	0.725	1
ARL5B	0.000156281	0.64104	0.329	0.227	1
CTSB	0.000158395	-0.293131	0.315	0.463	1
SLC26A7	0.000212096	0.324081	0.301	0.19	1
CCNG2	0.000221109	0.331459	0.397	0.288	1
RPL13P12	0.000233394	0.312934	0.457	0.351	1
KLF10	0.000296765	0.411324	0.635	0.556	1
ST6GAL1	0.000305365	-0.831611	0.434	0.526	1
MIOX	0.000315194	-0.260597	0.05	0.141	1
FOSB	0.000339491	-0.254823	0.452	0.587	1
SOX9	0.000381673	0.522014	0.187	0.1	1
TMEM59	0.000381785	0.255731	0.662	0.591	1
CARMIL1	0.000388359	0.265421	0.26	0.158	1
AC007969.1	0.000388848	0.275748	0.297	0.195	1
GPRC5B	0.00041999	0.314978	0.425	0.329	1
ID1	0.000440335	0.392216	0.493	0.403	1
MACC1	0.000454213	-0.264117	0.297	0.428	1
MAT2B	0.000535968	0.290049	0.338	0.236	1
ELMSAN1	0.000691236	0.314338	0.187	0.102	1
ALAS1	0.000716318	0.58845	0.571	0.528	1
TXN2	0.00071971	-0.253295	0.416	0.539	1
ZFP36	0.000868889	0.436293	0.694	0.664	1
RFC1	0.000952332	-0.254524	0.274	0.39	1
BOD1	0.00103255	0.362961	0.274	0.178	1
CMYA5	0.00110259	0.282874	0.219	0.13	1
ID3	0.00119196	0.26523	0.443	0.348	1
MT1X	0.00119626	0.358987	0.598	0.528	1
HSP90AB3P	0.00160007	0.293891	0.548	0.476	1
RPS27L	0.00168156	0.263204	0.534	0.441	1
EGR1	0.00182795	-0.31179	0.74	0.786	1
VEGFA	0.00184402	0.417102	0.342	0.257	1
EGOT	0.00216845	0.259903	0.365	0.266	1
EFHD1	0.00222306	0.250553	0.32	0.229	1
TEX41	0.00230827	0.321414	0.269	0.19	1
PMAIP1	0.00243128	0.257915	0.228	0.141	1
BICC1	0.00296573	0.266209	0.429	0.346	1
PCMTD1	0.00313171	0.293862	0.502	0.457	1
CITED2	0.00314689	0.279218	0.447	0.361	1
NFKBIZ	0.00331445	0.545531	0.543	0.513	1
ARL6IP5	0.00440708	0.298856	0.489	0.396	1
IQUB	0.00471835	0.261964	0.347	0.273	1
SMS	0.00544106	0.274056	0.475	0.416	1
SRSF7	0.00605303	0.393645	0.557	0.543	1
CAMK2N1	0.00608332	0.283906	0.612	0.571	1
ADM	0.0061249	-0.251387	0.347	0.465	1
ECI2	0.00812853	0.250006	0.379	0.316	1
CNN3	0.00862542	0.28963	0.416	0.346	1
KCTD12	0.00984978	0.263197	0.42	0.361	1
SMIM26	0.0107275	0.258167	0.47	0.414	1
NPM1P39	0.0107908	0.264375	0.283	0.214	1
CDKN1A	0.011898	0.331209	0.32	0.251	1
CLDN8	0.0133746	0.263912	0.489	0.433	1
TMEM50B	0.0136237	0.287296	0.342	0.286	1
SRI	0.0159447	0.266371	0.58	0.559	1
PAK2	0.0162354	0.306384	0.466	0.42	1
PAWR	0.0173931	0.294845	0.356	0.296	1
CRYZ	0.0192004	0.252891	0.516	0.476	1
MID1IP1	0.0221229	0.289422	0.274	0.221	1
YPEL2	0.0242334	0.293207	0.21	0.151	1
CXCL2	0.0245823	0.495795	0.557	0.539	1
MAN1A1	0.0299595	0.261774	0.311	0.257	1
MT1H	0.0305232	-0.273028	0.215	0.284	1
DEFB1	0.0312707	-0.738887	0.904	0.911	1
SERPINH1	0.0375432	0.478021	0.324	0.288	1
CTNNAL1	0.0489017	0.276473	0.406	0.364	1
TMEM178A	0.0570558	0.334724	0.237	0.191	1
VASN	0.0793317	0.370524	0.37	0.338	1
ID2	0.10021	0.333795	0.671	0.671	1
BAG3	0.119575	0.292908	0.374	0.342	1
CRYAB	0.182309	-0.275265	0.749	0.796	1

## Sheet: IC
gene_id	p_val	avg_logFC	pct.1	pct.2	p_val_adj
MT-ND3	7.59782e-72	-0.834191	0.997	1	1.69713e-67
UMOD	6.21091e-58	0.77022	0.631	0.137	1.38733e-53
GPX3	1.89588e-54	-1.52574	0.44	0.867	4.23482e-50
MT-CO1	2.79196e-53	0.445043	1	1	6.23641e-49
RPL23A	6.81719e-44	0.681248	0.933	0.787	1.52276e-39
C21orf33	1.67524e-30	0.404466	0.208	0.006	3.74199e-26
INSIG1	2.27357e-29	-0.908254	0.057	0.412	5.07848e-25
SPP1	3.03809e-29	-1.40344	0.446	0.764	6.78617e-25
MTCO3P12	8.62964e-28	0.673312	0.715	0.462	1.9276e-23
ALDOB	1.77186e-26	-1.29624	0.114	0.458	3.9578e-22
MTCO1P12	2.39058e-26	0.497855	0.862	0.766	5.33983e-22
MT-RNR2	9.69679e-25	-0.379446	1	1	2.16597e-20
TXNIP	2.3403e-23	0.530895	0.936	0.828	5.22752e-19
EPCAM	2.67961e-23	0.461101	0.913	0.843	5.98544e-19
MT-TP	3.73986e-23	0.436922	0.842	0.601	8.35374e-19
FXYD4	7.87327e-22	1.20435	0.534	0.273	1.75865e-17
CA2	2.32455e-21	0.71583	0.711	0.551	5.19235e-17
SRP9	1.3265e-20	0.628147	0.621	0.36	2.963e-16
RPS8	3.07214e-19	-0.4484	0.913	0.949	6.86223e-15
RPS2	8.92925e-19	-0.412843	0.93	0.976	1.99453e-14
RPS12	9.03142e-19	-0.410799	0.906	0.944	2.01735e-14
ID1	1.38285e-18	0.527316	0.426	0.174	3.08887e-14
RPL10	1.83146e-18	-0.415277	0.846	0.932	4.09092e-14
TMSB4X	1.50646e-17	0.311503	0.99	0.973	3.36498e-13
RPS24	2.2761e-17	-0.365742	0.946	0.971	5.08413e-13
KNG1	9.01214e-17	0.516341	0.292	0.089	2.01304e-12
SCD	1.68673e-16	-0.517912	0.013	0.224	3.76766e-12
G0S2	6.35157e-16	0.594866	0.56	0.317	1.41875e-11
RACK1	7.83275e-16	-0.408756	0.752	0.894	1.7496e-11
CD9	1.13889e-15	0.466822	0.846	0.761	2.54393e-11
IDI1	1.19253e-15	-0.49441	0.134	0.381	2.66375e-11
GAPDH	2.16023e-15	-0.375198	0.839	0.941	4.8253e-11
NEAT1	4.16472e-15	-0.650057	0.376	0.607	9.30273e-11
MAL	4.89126e-15	0.325495	0.973	0.956	1.09256e-10
SRI	5.75351e-15	0.462873	0.691	0.497	1.28516e-10
TPT1	1.06701e-14	-0.30205	0.919	0.974	2.38337e-10
GSTA1	1.08115e-14	-0.578926	0.037	0.242	2.41497e-10
RPS28	1.10808e-14	-0.369236	0.923	0.955	2.47511e-10
SKP1	1.16377e-14	0.413142	0.842	0.737	2.59951e-10
LDLR	1.23189e-14	-0.390808	0.01	0.196	2.75168e-10
RPS21	1.28551e-14	-0.398826	0.846	0.923	2.87143e-10
SQLE	1.41059e-14	-0.459792	0.084	0.31	3.15083e-10
ACAT1	1.91399e-14	0.58302	0.866	0.838	4.27527e-10
HSPA8	4.43083e-14	0.43936	0.789	0.63	9.89714e-10
TMSB4XP4	4.64163e-14	0.342835	0.205	0.05	1.0368e-09
SDHD	7.08951e-14	0.420322	0.399	0.189	1.58358e-09
RPS16	1.08895e-13	-0.311834	0.926	0.977	2.43238e-09
PDZK1IP1	1.7625e-13	-0.630842	0.124	0.34	3.9369e-09
DYNLL1	2.23803e-13	0.40892	0.775	0.64	4.9991e-09
DEFB1	2.66808e-13	-1.09958	0.859	0.89	5.95969e-09
SLC12A1	2.80915e-13	0.298466	0.221	0.062	6.2748e-09
RPS5	3.62609e-13	-0.369926	0.718	0.86	8.09959e-09
RPS15A	3.85765e-13	-0.401117	0.742	0.872	8.61684e-09
SPTLC2	6.26575e-13	0.492692	0.55	0.338	1.39958e-08
MCCD1	9.26049e-13	-0.491948	0.238	0.498	2.06852e-08
RPL28	9.58642e-13	-0.40489	0.678	0.841	2.14132e-08
ANP32A	9.8754e-13	0.540873	0.634	0.455	2.20587e-08
ACSM2A	1.04422e-12	-0.492997	0.02	0.192	2.33247e-08
MT1X	1.19704e-12	0.338416	0.842	0.728	2.67384e-08
CA12	2.23723e-12	0.297542	0.953	0.896	4.9973e-08
HIST1H4C	2.7116e-12	0.335778	0.805	0.668	6.0569e-08
RPL37A	2.8843e-12	-0.30577	0.98	0.985	6.44267e-08
RPL8	3.06656e-12	-0.301312	0.926	0.959	6.84978e-08
UGT2B7	3.79732e-12	-0.573457	0.064	0.254	8.48208e-08
BACE2	3.85504e-12	-0.669224	0.359	0.565	8.61101e-08
ANGPTL1	5.76359e-12	0.427629	0.336	0.153	1.28741e-07
AK4	6.6758e-12	-0.378911	0.013	0.171	1.49117e-07
MSMO1	1.71828e-11	-0.451153	0.141	0.347	3.83812e-07
RBM3	1.80642e-11	-0.333104	0.252	0.482	4.035e-07
AC034236.1	1.99119e-11	0.396243	0.295	0.127	4.44772e-07
IGFBP7	2.12949e-11	0.263185	0.993	0.965	4.75664e-07
GMPR	3.1539e-11	0.410599	0.352	0.169	7.04487e-07
RPL23AP42	3.32495e-11	0.31008	0.218	0.074	7.42694e-07
RPS11	3.36432e-11	-0.321219	0.742	0.879	7.51488e-07
AC007906.2	5.51474e-11	0.388515	0.208	0.066	1.23183e-06
HSD11B2	5.71273e-11	0.428068	0.755	0.651	1.27605e-06
MUC15	8.6443e-11	0.384459	0.268	0.11	1.93088e-06
CTSD	1.33807e-10	-0.398815	0.611	0.776	2.98885e-06
CD74	1.40677e-10	-0.417284	0.366	0.583	3.1423e-06
UBC	1.43748e-10	-0.440554	0.581	0.798	3.2109e-06
NAT8	1.53489e-10	-0.557146	0.067	0.239	3.42847e-06
PABPC1	1.5662e-10	0.263661	0.943	0.894	3.49843e-06
GLTP	1.73128e-10	0.362513	0.634	0.456	3.86717e-06
IFITM2	1.78166e-10	-0.561176	0.352	0.533	3.97968e-06
RPL36	1.80545e-10	-0.326992	0.889	0.934	4.03282e-06
LRP2	1.92238e-10	-0.344377	0.02	0.163	4.29403e-06
MT-TE	2.67914e-10	0.331724	0.805	0.707	5.98439e-06
TMEM14C	2.84367e-10	0.40755	0.517	0.344	6.35191e-06
ATP1A1	3.38601e-10	-0.395236	0.775	0.885	7.56334e-06
MAP2K1	4.02932e-10	0.333398	0.174	0.053	9.00029e-06
ACSM2B	4.7533e-10	-0.459303	0.02	0.157	1.06175e-05
UCHL1	4.85484e-10	0.264562	0.188	0.059	1.08443e-05
MT-TT	5.17683e-10	0.430509	0.601	0.455	1.15635e-05
FABP1	5.66812e-10	-0.358834	0.023	0.166	1.26609e-05
HMGCS2	5.74002e-10	0.435195	0.302	0.144	1.28215e-05
CYFIP2	8.71306e-10	0.365227	0.43	0.252	1.94624e-05
GADD45G	1.19843e-09	0.46536	0.406	0.228	2.67694e-05
FDFT1	1.21617e-09	-0.391423	0.174	0.364	2.71655e-05
HSP90AB3P	1.22521e-09	0.477748	0.45	0.287	2.73675e-05
PABPC1P3	1.31861e-09	0.292093	0.158	0.045	2.94538e-05
RPL29	1.46828e-09	-0.324485	0.728	0.861	3.2797e-05
CTGF	1.48813e-09	0.381619	0.191	0.066	3.32405e-05
CXCL14	1.54371e-09	-0.633949	0.195	0.382	3.44818e-05
FAM107B	1.88161e-09	0.386474	0.611	0.477	4.20296e-05
ISCU	2.01817e-09	0.392294	0.738	0.653	4.50799e-05
ITM2C	2.0593e-09	0.53782	0.503	0.356	4.59986e-05
TMEM52B	2.08886e-09	-0.344658	0.386	0.613	4.66588e-05
RPL12	2.14102e-09	-0.297611	0.886	0.918	4.78239e-05
RARRES3	2.57066e-09	-0.362171	0.631	0.796	5.74208e-05
EBP	2.74369e-09	-0.33305	0.138	0.316	6.12858e-05
RASL11A	2.88539e-09	0.332815	0.252	0.11	6.4451e-05
RPSA	2.9306e-09	-0.282823	0.735	0.853	6.54608e-05
RPS7P10	2.95093e-09	0.255843	0.205	0.074	6.59149e-05
PRDX3	2.95822e-09	0.445151	0.644	0.53	6.60779e-05
ADTRP	3.10009e-09	0.386106	0.268	0.121	6.92467e-05
AC099560.2	3.14453e-09	0.368264	0.53	0.37	7.02394e-05
KLF10	3.50778e-09	0.422606	0.416	0.246	7.83533e-05
MYLK	5.13309e-09	0.3339	0.148	0.042	0.000114658
IL32	5.41796e-09	-0.320502	0.017	0.14	0.000121021
MUC20-OT1	5.77232e-09	-0.295244	0.124	0.302	0.000128936
ANXA4	6.04423e-09	0.379482	0.671	0.56	0.00013501
PRDX1	1.00732e-08	0.300449	0.779	0.708	0.000225005
CTSA	1.16822e-08	-0.310942	0.326	0.518	0.000260946
ITPR2	1.17541e-08	0.457062	0.671	0.554	0.000262551
UBA52	1.18551e-08	-0.304589	0.718	0.841	0.000264807
RASD1	1.33545e-08	0.268468	0.406	0.227	0.0002983
GADD45B	1.77809e-08	0.511868	0.601	0.467	0.000397173
NDUFB3	1.8008e-08	0.35174	0.668	0.562	0.000402245
COX6B1	1.91315e-08	-0.30906	0.822	0.903	0.00042734
GNPNAT1	1.91436e-08	0.436998	0.305	0.16	0.000427612
DDIT4	1.96257e-08	0.301191	0.191	0.073	0.000438378
RPL9P9	2.07963e-08	0.355554	0.674	0.589	0.000464527
ADGRF5	2.2844e-08	0.303464	0.926	0.856	0.000510267
AL590867.2	2.32506e-08	0.364182	0.426	0.267	0.000519349
FAM13C	2.51816e-08	0.389334	0.329	0.178	0.00056248
AC016739.1	2.70425e-08	0.352437	0.604	0.467	0.000604049
FTL	2.88668e-08	-0.414832	0.98	0.991	0.000644798
EIF4G3	2.94206e-08	0.31508	0.423	0.258	0.000657169
TTR	2.94485e-08	-0.564455	0.084	0.231	0.000657791
BBOX1	3.082e-08	-0.321894	0.03	0.153	0.000688427
NPM1P27	3.65148e-08	0.342227	0.372	0.218	0.000815631
SLC4A4	3.67058e-08	-0.385387	0.087	0.234	0.000819898
SOCS3	3.76365e-08	0.30383	0.205	0.083	0.000840686
RPS26	3.89684e-08	-0.264809	0.802	0.894	0.000870436
LIMA1	4.13046e-08	0.321396	0.809	0.728	0.000922622
LAPTM4A	4.86841e-08	0.298107	0.638	0.529	0.00108746
HIPK2	5.10779e-08	0.297582	0.735	0.597	0.00114093
RPS3	5.15857e-08	-0.257037	0.93	0.958	0.00115227
ID3	5.46041e-08	0.475846	0.56	0.438	0.00121969
LRRC75A-AS1	6.72675e-08	-0.271416	0.678	0.808	0.00150255
ARHGAP6	6.98069e-08	-0.31526	0.131	0.293	0.00155928
CRYAB	7.08906e-08	-0.575686	0.419	0.603	0.00158348
TBL1X	7.33132e-08	0.343974	0.369	0.218	0.0016376
PPFIBP2	7.84165e-08	0.266737	0.252	0.119	0.00175159
SCIN	7.89873e-08	0.283097	0.819	0.739	0.00176434
PTH1R	8.18566e-08	-0.303781	0.037	0.157	0.00182843
SLC22A8	8.52925e-08	-0.259828	0.007	0.104	0.00190518
MAF	1.1394e-07	-0.256088	0.03	0.147	0.00254508
PTGR1	1.19088e-07	0.489096	0.507	0.397	0.00266007
CPAMD8	1.209e-07	-0.302404	0.101	0.249	0.00270055
RPS3AP6	1.21199e-07	0.389579	0.399	0.258	0.00270723
RWDD4	1.21581e-07	0.32415	0.423	0.267	0.00271576
SLC13A1	1.22982e-07	-0.345046	0.02	0.127	0.00274704
SRSF5	1.25204e-07	0.338994	0.614	0.486	0.00279668
EPS8	1.26992e-07	0.347376	0.738	0.648	0.00283663
NSA2	1.33141e-07	-0.373526	0.446	0.591	0.00297396
EGOT	1.44585e-07	0.291203	0.208	0.089	0.0032296
CUBN	1.47558e-07	-0.280497	0.037	0.154	0.00329601
TMX4	1.49243e-07	0.348074	0.55	0.402	0.00333363
TSPAN7	1.64291e-07	0.368251	0.577	0.431	0.00366978
CDKN1C	1.75431e-07	-0.507013	0.248	0.409	0.00391861
RARRES2	1.83885e-07	-0.280332	0.111	0.263	0.00410744
DEPP1	2.37073e-07	0.373914	0.258	0.133	0.0052955
NFKBIA	2.48617e-07	0.379216	0.581	0.434	0.00555336
DNAJA1	2.77495e-07	0.261373	0.728	0.604	0.00619841
CITED2	3.50883e-07	0.318602	0.359	0.224	0.00783766
ACSL3	3.60868e-07	-0.341978	0.305	0.462	0.00806071
S100A6	4.09758e-07	-0.298363	0.862	0.927	0.00915275
CUTA	4.33162e-07	-0.271713	0.336	0.52	0.00967554
CPQ	4.72972e-07	-0.285124	0.285	0.452	0.0105648
ATP6V1G3	5.14178e-07	0.267741	0.95	0.894	0.0114852
ASS1	5.18786e-07	-0.273876	0.04	0.15	0.0115881
CRYL1	5.26595e-07	0.313436	0.614	0.494	0.0117626
IFITM3	5.41449e-07	-0.435068	0.547	0.689	0.0120944
CXCL3	6.46068e-07	0.297065	0.195	0.082	0.0144312
PTOV1	7.47858e-07	0.287537	0.406	0.263	0.0167049
TMEM50B	8.02416e-07	0.319262	0.315	0.183	0.0179236
SLC3A2	8.73426e-07	-0.261618	0.181	0.335	0.0195097
ACSL1	9.23215e-07	-0.304737	0.258	0.424	0.0206219
NEDD4L	9.8364e-07	0.36904	0.658	0.576	0.0219716
SPINT2	1.04233e-06	0.29418	0.685	0.601	0.0232825
FOLR1	1.10081e-06	0.267245	0.232	0.113	0.0245888
ARHGAP18	1.12926e-06	0.301134	0.836	0.772	0.0252242
TTC3	1.26472e-06	0.320316	0.674	0.556	0.02825
UTP20	1.3104e-06	-0.342061	0.107	0.239	0.0292705
SCNN1G	1.36834e-06	0.296805	0.262	0.142	0.0305647
MSI2	1.40939e-06	0.299356	0.732	0.668	0.0314816
SNRPGP10	1.47088e-06	0.259965	0.262	0.14	0.032855
HMGCS1	1.51598e-06	-0.291981	0.101	0.23	0.0338625
ABCB1	1.58261e-06	0.420206	0.282	0.169	0.0353507
YWHAQ	1.65109e-06	0.303058	0.487	0.35	0.0368803
CD24	1.79486e-06	-0.318534	0.648	0.781	0.0400917
KLF6	1.8085e-06	-0.681741	0.383	0.515	0.0403965
THSD7A	1.86614e-06	0.348458	0.372	0.239	0.0416839
RPL3P4	1.96203e-06	0.329878	0.517	0.39	0.0438258
ANKRD22	1.99407e-06	0.29304	0.309	0.177	0.0445416
GATA2	2.10716e-06	0.27689	0.346	0.208	0.0470677
JUNB	2.12104e-06	0.411323	0.477	0.349	0.0473776
HES1	2.16622e-06	0.307518	0.567	0.408	0.0483869
CLNK	2.22085e-06	-0.329193	0.419	0.58	0.049607
ILF3-AS1	2.46392e-06	-0.284473	0.161	0.301	0.0550365
COL6A1	2.67495e-06	-0.311848	0.198	0.349	0.0597503
ACAT2	2.71886e-06	-0.271797	0.124	0.257	0.0607313
SOX4	2.86887e-06	0.355837	0.477	0.337	0.064082
NRDC	3.34314e-06	0.301178	0.52	0.385	0.0746758
CPVL	3.50663e-06	0.27202	0.289	0.165	0.0783277
CAPG	3.55114e-06	0.32864	0.57	0.446	0.0793218
DCXR	4.32586e-06	-0.288287	0.423	0.556	0.0966267
EIF4A2	4.36862e-06	0.309232	0.661	0.616	0.0975819
DECR1	4.72476e-06	0.26442	0.755	0.672	0.105537
CYB5A	5.00274e-06	0.269013	0.668	0.565	0.111746
CRYZ	5.2308e-06	0.346192	0.46	0.334	0.11684
MT-TS2	6.24763e-06	0.308083	0.309	0.19	0.139553
PRKAG2	6.41602e-06	-0.289267	0.141	0.269	0.143315
2021-03-10	6.77172e-06	0.272631	0.232	0.121	0.15126
SLC16A9	7.48882e-06	-0.291649	0.037	0.13	0.167278
DAP	8.44484e-06	0.314853	0.285	0.172	0.188632
TRMT112	8.70987e-06	0.294318	0.624	0.53	0.194552
SERPING1	9.38428e-06	-0.285352	0.332	0.473	0.209617
AQP6	9.95135e-06	-0.4935	0.174	0.305	0.222283
HEPACAM2	1.00537e-05	0.327263	0.534	0.418	0.224569
MLEC	1.04985e-05	0.335427	0.581	0.47	0.234504
CTSB	1.19639e-05	-0.334213	0.409	0.553	0.267237
CUL5	1.22532e-05	0.291455	0.55	0.437	0.2737
ADM	1.28134e-05	0.306582	0.51	0.387	0.286213
MIOX	1.4015e-05	-0.349805	0.044	0.136	0.313054
F11R	1.54524e-05	0.26984	0.315	0.198	0.345161
ABCA5	1.55e-05	0.311516	0.453	0.332	0.346224
C1orf43	1.58282e-05	0.28981	0.577	0.471	0.353555
PRSS23	1.59473e-05	0.280669	0.228	0.124	0.356214
NDRG1	1.62307e-05	0.353826	0.463	0.36	0.362545
DYNLT1	1.65172e-05	0.381172	0.51	0.406	0.368944
HSPA6	1.71352e-05	0.318647	0.131	0.053	0.382748
GLRX	1.71856e-05	0.367758	0.463	0.349	0.383874
SEC23B	1.8358e-05	0.306074	0.315	0.202	0.410063
PPP4R2	1.85792e-05	0.305949	0.332	0.215	0.415004
TPM4	2.01534e-05	0.413726	0.339	0.234	0.450167
WFDC2	2.01752e-05	-0.805409	0.47	0.562	0.450653
SRSF9	2.28009e-05	0.290894	0.383	0.27	0.509303
NXPH2	2.31946e-05	0.259868	0.268	0.156	0.518099
LYPLAL1	2.54071e-05	0.263087	0.332	0.218	0.567519
ATP5F1C	2.61988e-05	0.260984	0.752	0.692	0.585203
AQP2	2.95707e-05	0.377687	0.336	0.213	0.66052
GNS	3.25621e-05	-0.265245	0.141	0.257	0.72734
AKAP9	3.27896e-05	0.251937	0.738	0.672	0.732422
ZFYVE21	3.39903e-05	0.316415	0.272	0.169	0.759241
FAM13A	3.52678e-05	0.377334	0.43	0.323	0.787777
BBX	3.88591e-05	0.285324	0.554	0.447	0.867996
CLDN8	3.95819e-05	0.265975	0.466	0.366	0.884141
CTSH	4.16504e-05	0.298953	0.49	0.384	0.930346
OXCT1	4.67581e-05	0.339273	0.557	0.464	1
NPM1P39	5.37267e-05	0.250555	0.262	0.159	1
RRBP1	5.79488e-05	-0.268535	0.393	0.521	1
NIPSNAP2	5.81735e-05	0.259972	0.614	0.533	1
MAT2B	6.12479e-05	0.254188	0.272	0.171	1
DAPL1	6.27502e-05	-0.25243	0.057	0.147	1
GABARAPL2	6.51195e-05	0.301255	0.564	0.479	1
C11orf54	7.05611e-05	0.278937	0.507	0.399	1
PTGES3	7.37116e-05	0.274167	0.554	0.453	1
ESF1	8.3062e-05	-0.270714	0.245	0.367	1
GSTM3	8.41032e-05	0.28489	0.386	0.282	1
TNRC6B	8.80211e-05	0.270556	0.48	0.378	1
CLCN3	8.86391e-05	0.30942	0.403	0.292	1
MAGED2	8.95258e-05	0.293195	0.487	0.378	1
CNPPD1	0.000110658	0.251229	0.366	0.257	1
ABHD2	0.00011913	0.312757	0.446	0.343	1
BCLAF1	0.000126144	0.260482	0.631	0.545	1
MT1H	0.00013483	-0.446969	0.188	0.295	1
HLTF	0.000138283	0.316395	0.279	0.183	1
UGT8	0.000153299	0.285051	0.386	0.275	1
CCT2	0.000156696	0.274536	0.473	0.361	1
AC024293.1	0.000162905	0.29568	0.581	0.5	1
ITM2A	0.000167135	0.303041	0.114	0.048	1
DCAF6	0.000173736	0.268244	0.292	0.193	1
CASC3	0.000178942	0.306972	0.208	0.122	1
PLCL1	0.000223375	0.258214	0.383	0.275	1
NUPR2	0.00022971	0.303665	0.621	0.545	1
ECI2	0.000265716	0.267236	0.426	0.332	1
HIF1A	0.000282927	-0.261231	0.248	0.37	1
TAOK1	0.000329567	-1.35536	0.205	0.308	1
GATM	0.000367754	-0.342179	0.144	0.24	1
FGF7	0.00041989	0.385044	0.46	0.376	1
ITIH5	0.000443211	0.306114	0.52	0.444	1
PFN2	0.000473005	0.305593	0.544	0.482	1
RPL13P12	0.000486852	0.267969	0.544	0.486	1
PTMAP2	0.000499591	0.253366	0.43	0.338	1
ATP6V1H	0.000545328	0.267878	0.48	0.397	1
AC005912.1	0.00058965	0.258919	0.372	0.279	1
DYNC1LI2	0.000775538	0.254012	0.369	0.282	1
CCNY	0.000823099	0.32271	0.252	0.175	1
TMEM59	0.000833421	0.270359	0.658	0.633	1
GPRC5B	0.000839532	0.271679	0.349	0.26	1
WSB1	0.000849752	-0.293318	0.44	0.526	1
CCT8	0.000903347	0.277218	0.362	0.282	1
TNFSF10	0.000934841	-0.32487	0.111	0.192	1
MMP7	0.000963723	-0.452632	0.111	0.192	1
SRSF7	0.00102638	0.276672	0.45	0.376	1
ACBD5	0.00106582	0.259598	0.393	0.304	1
ETFRF1	0.00110574	0.276288	0.305	0.221	1
CALB1	0.00112987	0.383867	0.399	0.313	1
KCTD12	0.00119	0.303345	0.534	0.459	1
RPL26P19	0.0012213	0.257483	0.356	0.273	1
LIMCH1	0.00148133	0.252012	0.443	0.36	1
SNRPN	0.00185535	0.271953	0.466	0.412	1
PLLP	0.00192276	0.273909	0.383	0.305	1
ESRRG	0.00199683	0.270987	0.5	0.431	1
CXCL2	0.00199776	0.339385	0.235	0.154	1
MTURN	0.00212786	0.254508	0.356	0.276	1
BHMT2	0.00213286	-0.259689	0.232	0.317	1
PLS3	0.00234227	0.25216	0.403	0.337	1
NFKBIZ	0.00234334	0.338255	0.255	0.183	1
AC007969.1	0.00275754	0.259343	0.332	0.263	1
PARP4	0.00373077	0.253145	0.393	0.328	1
SPINK1	0.00417929	-0.468763	0.376	0.455	1
HSPA1B	0.00580543	0.26315	0.366	0.29	1
SCPEP1	0.00817057	0.255054	0.349	0.298	1
ARL4D	0.00907845	0.251754	0.463	0.412	1
GDF15	0.0109421	-0.345942	0.356	0.44	1
TCIM	0.0119653	-0.337437	0.077	0.128	1
S100A2	0.016094	-0.320031	0.225	0.29	1
FGF9	0.031809	0.271689	0.443	0.4	1
FAM24B	0.0443052	0.271956	0.332	0.292	1
UAP1	0.052686	0.297191	0.356	0.325	1
TIMMDC1	0.0709334	0.261587	0.372	0.343	1
KRT7	0.218841	-0.478578	0.101	0.124	1
