# Supplementary material for: Intrarenal Single-Cell Sequencing of Hepatitis B Virus Associated Membranous Nephropathy
Source: Front Med (Lausanne). 2022 Jul 22;9:869284. doi: 10.3389/fmed.2022.869284 (PMC9355751; doi:10.3389/fmed.2022.869284)
Supplement: Supplementary file 1 [file Data_Sheet_1.zip › 869284_SupMaterial (2)/Table 4.XLS]

## Sheet: MES
gene_id	p_val	avg_logFC	pct.1	pct.2	p_val_adj
C1R	1.02152e-05	-1.35028	0.235	0.84	0.228177
SPP1	2.34949e-05	-1.74385	0.235	0.8	0.524806
MT-ND3	3.43511e-05	-0.649414	1	1	0.767301
BX571818.1	6.62282e-05	1.04098	0.765	0.34	1
UGT2A3	8.25135e-05	0.774259	0.294	0	1
PAWR	8.47832e-05	0.809546	0.882	0.46	1
EDIL3	0.000191434	0.588087	0.471	0.06	1
RPLP0	0.000219122	-0.672236	0.882	1	1
STAT1	0.000431858	-0.829564	0.353	0.8	1
FLG	0.000481095	0.881974	0.235	0	1
C8orf88	0.000481095	0.644384	0.235	0	1
COL4A5	0.000481095	0.523538	0.235	0	1
ZBED2	0.000481095	0.466648	0.235	0	1
DDIT4L	0.000481095	0.426446	0.235	0	1
CYP1B1	0.000548556	-0.991936	0.588	0.84	1
RPS8	0.000588559	-0.57167	0.765	1	1
SIRPA	0.000701733	0.632304	0.294	0.02	1
ANAPC5	0.000703276	0.869282	0.588	0.18	1
RBP4	0.000985919	1.12731	0.412	0.08	1
TMEM42	0.000985919	0.999078	0.412	0.08	1
GPC4	0.00101964	0.688934	0.588	0.2	1
TPT1	0.00104427	-0.580993	0.765	1	1
DKK3	0.00112908	0.620412	0.471	0.1	1
TNFSF10	0.00117848	-0.795302	0.647	0.88	1
CALM1	0.00119485	0.497702	1	0.8	1
C1S	0.00126131	-0.961508	0.059	0.5	1
CLU	0.00130059	-0.982291	0.706	0.94	1
RPL34	0.00134617	-0.485619	1	0.98	1
SOD2	0.00136662	-1.11011	0.235	0.66	1
PDIA3	0.00141344	0.518355	1	0.92	1
ABCB1	0.00148183	0.919681	0.588	0.2	1
HMGB1P5	0.00179996	0.770309	0.765	0.44	1
RPLP1	0.0018116	-0.396374	1	1	1
YIPF5	0.0018185	-0.817154	0	0.42	1
TMEM242	0.00197815	0.643426	0.412	0.08	1
ITM2A	0.00197815	0.614158	0.412	0.08	1
FKBP1A	0.00199256	0.950405	0.706	0.34	1
CD74	0.00200996	-1.25796	0.294	0.66	1
COPS9	0.00222324	0.695865	0.765	0.46	1
IL15	0.00237632	0.651387	0.353	0.06	1
WISP3	0.00259329	-0.735107	0.059	0.48	1
RPL23A	0.00260524	0.525579	0.882	0.82	1
VCAM1	0.00271695	-0.573995	0.706	0.98	1
S100A4	0.00274034	1.22698	0.176	0	1
NAALADL2	0.00274034	0.667494	0.176	0	1
SLC31A2	0.00274034	0.631842	0.176	0	1
C21orf33	0.00274034	0.569097	0.176	0	1
APBB1IP	0.00274034	0.538945	0.176	0	1
BBOF1	0.00274034	0.533882	0.176	0	1
CFL1P1	0.00274034	0.53334	0.176	0	1
AP1S1	0.00274034	0.49957	0.176	0	1
TTC8	0.00274034	0.477704	0.176	0	1
HACD4	0.00274034	0.431261	0.176	0	1
ZNF563	0.00274034	0.330106	0.176	0	1
ABCA1	0.00274034	0.324408	0.176	0	1
EFHD2	0.00274034	0.311103	0.176	0	1
INTS6-AS1	0.00274034	0.261011	0.176	0	1
HSBP1	0.00288485	0.821059	0.824	0.58	1
FAM98A	0.00289148	0.92147	0.647	0.28	1
B2M	0.00292598	-0.420202	1	1	1
HACD1	0.00296061	0.639308	0.294	0.04	1
RPS4Y1	0.00300812	-0.868924	0.118	0.52	1
AC145124.1	0.00323311	0.635502	0.294	0.04	1
NFIB	0.00323311	0.584298	0.294	0.04	1
XPC	0.00332884	0.762995	0.647	0.24	1
MYL12B	0.00336461	0.512113	1	0.94	1
CLDN1	0.0034068	-0.838096	0.529	0.9	1
CRIM1	0.00350341	0.626495	0.941	0.72	1
CADM2	0.00362292	0.648423	0.235	0.02	1
ZCCHC8	0.00362292	0.632427	0.235	0.02	1
FBXO11	0.00362292	0.506741	0.235	0.02	1
UBC	0.00365091	-0.73775	0.647	0.94	1
RPS7P10	0.00374325	0.846507	0.412	0.1	1
SKP1	0.00376542	0.625838	0.941	0.9	1
RPL19	0.0037741	-0.497443	0.824	0.98	1
PABPC1P3	0.00384777	0.34212	0.294	0.04	1
TMEM37	0.00400672	0.654949	0.235	0.02	1
TNFSF12	0.00400672	0.571763	0.235	0.02	1
RPL23AP74	0.00400672	0.489798	0.235	0.02	1
GAL3ST3	0.00400672	0.437065	0.235	0.02	1
KAT5	0.00400672	0.394568	0.235	0.02	1
FAM111A-DT	0.00400672	0.317254	0.235	0.02	1
BX679664.3	0.00400672	0.30032	0.235	0.02	1
SPAG16	0.00400877	0.582855	0.412	0.1	1
GPX3	0.00402551	-0.801471	0.765	0.94	1
RPS3	0.00404606	-0.401169	0.941	1	1
ZC3H7A	0.00409856	0.787157	0.353	0.08	1
SNUPN	0.00419333	0.3184	0.294	0.04	1
FHL1	0.00424929	0.729149	0.588	0.26	1
RPL10P9	0.00442709	0.333494	0.235	0.02	1
SERPINA1	0.00453867	0.723921	0.588	0.22	1
CLMN	0.00456681	0.463547	0.294	0.04	1
TMEM150C	0.004743	0.697491	0.353	0.08	1
LSM3	0.0048405	0.831835	0.647	0.32	1
ZFAND5	0.00486372	-0.785137	0	0.36	1
SLPI	0.00491217	-0.647281	0.529	0.9	1
MSH6	0.00499365	0.685819	0.412	0.12	1
YWHAZ	0.00504465	0.647256	0.882	0.54	1
CALM2	0.00507075	0.364043	1	0.98	1
HLA-A	0.00509699	-0.539547	0.529	0.88	1
HAGH	0.00561079	0.478075	0.412	0.1	1
NPR3	0.00571582	0.892496	0.706	0.5	1
RARRES3	0.00586783	-0.784882	0.294	0.62	1
PDGFD	0.00588248	0.550692	0.353	0.08	1
ATP6V1D	0.00589633	0.530103	0.824	0.5	1
HIST1H4C	0.0060434	0.554481	1	0.9	1
KIF5B	0.00608438	-0.306191	0.412	0.74	1
CEBPD	0.0060937	-0.718318	0.412	0.84	1
PAIP2	0.00627431	0.755088	0.529	0.22	1
GSTP1	0.0063225	0.446974	0.941	0.96	1
NSRP1	0.00653315	-0.782215	0.235	0.58	1
IQGAP2	0.00664756	-0.773661	0	0.34	1
LAMP5	0.00664756	-0.817579	0	0.34	1
LGALS3BP	0.00666906	-0.675755	0.059	0.46	1
RNF5	0.00718058	0.588072	0.471	0.16	1
RFC1	0.00718234	-0.622251	0.176	0.56	1
SQLE	0.00729794	-0.891126	0.294	0.66	1
TINAGL1	0.00731389	0.802273	0.412	0.12	1
MRPL11	0.00731389	0.626209	0.412	0.12	1
CINP	0.00731389	0.602275	0.412	0.12	1
TMED4	0.00739155	0.416179	0.824	0.5	1
CDS2	0.00750545	0.626308	0.294	0.06	1
ZMPSTE24	0.00760593	0.588457	0.471	0.16	1
DDC	0.00760593	0.570789	0.471	0.16	1
EFNA1	0.00775538	-0.828539	0.118	0.44	1
SLC3A1	0.00778418	0.57848	0.353	0.08	1
CTGF	0.00783852	0.584647	1	0.9	1
ATP2B4	0.00809792	0.709514	0.294	0.06	1
SPG7	0.00809792	0.627459	0.294	0.06	1
PET100	0.0081917	0.763817	0.529	0.22	1
MT1F	0.00836264	-0.680754	0.824	0.98	1
PROM1	0.00898017	0.979985	0.471	0.2	1
BTBD7	0.00902077	-0.62698	0	0.32	1
MRPL1	0.00902077	-0.714284	0	0.32	1
ALDOB	0.00917061	-1.52574	0.118	0.46	1
SLC25A5	0.00918519	0.556901	0.765	0.48	1
KIAA1217	0.00957951	-0.614041	0.059	0.38	1
TSPAN6	0.00973768	0.498136	0.412	0.14	1
UGT2B7	0.00981718	0.794677	0.765	0.58	1
PPIH	0.0101345	0.417327	0.294	0.06	1
CAMLG	0.0102722	0.63685	0.529	0.24	1
SLC25A1	0.0103705	0.580815	0.471	0.18	1
RBM17	0.010542	0.572113	0.647	0.36	1
OSBP	0.0109083	0.569325	0.294	0.06	1
PMS2P1	0.0109083	0.487362	0.294	0.06	1
UXS1	0.0109294	0.790656	0.588	0.28	1
UMOD	0.0109447	0.741196	0.412	0.14	1
TACC1	0.0112711	0.553611	0.471	0.16	1
REST	0.011318	-0.874176	0.176	0.5	1
NPC2	0.0115428	0.550428	0.882	0.76	1
ATP5F1C	0.0115942	0.667955	0.824	0.54	1
RPS7P1	0.0117342	0.497647	0.294	0.06	1
MAMDC2	0.0117342	0.450479	0.294	0.06	1
ZBTB8A	0.0117342	0.398041	0.294	0.06	1
BNIP3	0.0117545	0.62857	0.529	0.22	1
SNORD3A	0.0117691	0.819659	0.588	0.32	1
FOXC1	0.0120742	0.531164	0.824	0.64	1
SLC39A14	0.0121582	-0.49701	0	0.3	1
MAGOH	0.0121582	-0.578733	0	0.3	1
HLA-DRB1	0.0121582	-0.62287	0	0.3	1
H1F0	0.0121582	-0.677428	0	0.3	1
TOX4	0.0121582	-0.702888	0	0.3	1
NKAIN4	0.0121582	-0.708685	0	0.3	1
C3	0.0121582	-0.838533	0	0.3	1
ADGRG1	0.0122706	-0.603911	0.176	0.54	1
MRPS31	0.0123625	0.5355	0.529	0.22	1
AL035458.1	0.0123634	0.571733	0.353	0.1	1
RPL21P16	0.0123634	0.55313	0.353	0.1	1
FTH1	0.0124221	-0.585639	0.941	1	1
AMD1	0.0125442	0.665407	0.529	0.24	1
DSG2	0.0126115	-0.725718	0.118	0.44	1
LINC01184	0.0126151	0.45253	0.294	0.06	1
CIAO1	0.0126151	0.408735	0.294	0.06	1
NTHL1	0.0126151	0.405587	0.294	0.06	1
AHNAK	0.0128296	0.550573	0.647	0.38	1
G0S2	0.0128777	0.719915	0.235	0.04	1
MLEC	0.0129125	-0.70623	0.118	0.48	1
TMEM139	0.0130049	0.601028	0.412	0.14	1
RPS4X	0.0130502	-0.483558	0.588	0.94	1
DDX46	0.0132695	0.541724	0.588	0.24	1
MYL12A	0.0133176	0.453342	0.941	0.74	1
MRPL54	0.013388	-0.719125	0.059	0.36	1
SLC22A2	0.0134038	0.813394	0.588	0.3	1
PTTG1IP	0.0134751	0.510089	0.941	0.78	1
CSNK2A3	0.013554	0.306503	0.294	0.06	1
AC016739.1	0.013556	0.627632	0.647	0.4	1
PRKCI	0.0137465	0.527837	0.824	0.56	1
PIK3R1	0.0137498	-0.640244	0.765	0.84	1
ARL5A	0.0139696	0.573959	0.235	0.04	1
SIK2	0.0139696	0.567204	0.235	0.04	1
TRAPPC3	0.0140132	0.672245	0.353	0.1	1
PPP4R3B	0.0140132	0.568883	0.353	0.1	1
DST	0.0143371	-0.515358	0.353	0.74	1
TARS	0.0144412	0.801758	0.471	0.22	1
LRRC42	0.0145542	0.318817	0.294	0.06	1
MDH2	0.0150969	-0.552759	0.176	0.52	1
HNRNPUL2	0.0151424	0.502479	0.235	0.04	1
YBEY	0.0151424	0.411577	0.235	0.04	1
BET1	0.0151424	0.325553	0.235	0.04	1
DCN	0.0155536	2.99711	0.118	0	1
CST6	0.0155536	0.666526	0.118	0	1
PIP4K2A	0.0155536	0.595089	0.118	0	1
PROSER1	0.0155536	0.588844	0.118	0	1
ALKAL2	0.0155536	0.530232	0.118	0	1
FBXO42	0.0155536	0.517621	0.118	0	1
ATP10A	0.0155536	0.504575	0.118	0	1
ABCF2	0.0155536	0.500956	0.118	0	1
GLIDR	0.0155536	0.48236	0.118	0	1
DYRK4	0.0155536	0.466419	0.118	0	1
KDELC2	0.0155536	0.465882	0.118	0	1
MSANTD2	0.0155536	0.45939	0.118	0	1
ENSG00000272617	0.0155536	0.456886	0.118	0	1
ST13P5	0.0155536	0.456009	0.118	0	1
ATP5MDP1	0.0155536	0.451837	0.118	0	1
NUPR2	0.0155536	0.448489	0.118	0	1
ZNF514	0.0155536	0.448489	0.118	0	1
RTKN2	0.0155536	0.445304	0.118	0	1
STXBP6	0.0155536	0.441231	0.118	0	1
RWDD4P1	0.0155536	0.437368	0.118	0	1
MGAT4C	0.0155536	0.430856	0.118	0	1
AC008554.1	0.0155536	0.423049	0.118	0	1
AC008443.1	0.0155536	0.389168	0.118	0	1
ADCK2	0.0155536	0.387692	0.118	0	1
HBA2	0.0155536	0.378066	0.118	0	1
SEPT7-AS1	0.0155536	0.371115	0.118	0	1
TMEM14DP	0.0155536	0.363857	0.118	0	1
FAM149B1	0.0155536	0.362782	0.118	0	1
TDRD9	0.0155536	0.357045	0.118	0	1
LINC01139	0.0155536	0.355765	0.118	0	1
ST13P15	0.0155536	0.355765	0.118	0	1
COLCA2	0.0155536	0.349115	0.118	0	1
FAM86FP	0.0155536	0.348027	0.118	0	1
GALT	0.0155536	0.347824	0.118	0	1
MACC1	0.0155536	0.347824	0.118	0	1
SYPL2	0.0155536	0.342204	0.118	0	1
RAMP2	0.0155536	0.340904	0.118	0	1
SLC45A1	0.0155536	0.340904	0.118	0	1
ZSWIM6	0.0155536	0.340904	0.118	0	1
AC006994.2	0.0155536	0.340445	0.118	0	1
GOLGA2P10	0.0155536	0.328813	0.118	0	1
AC138649.1	0.0155536	0.318279	0.118	0	1
AL009178.2	0.0155536	0.316065	0.118	0	1
RANBP10	0.0155536	0.312062	0.118	0	1
ZNHIT2	0.0155536	0.305904	0.118	0	1
SEMA3C	0.0155536	0.303765	0.118	0	1
DEDD	0.0155536	0.303765	0.118	0	1
IP6K3	0.0155536	0.300537	0.118	0	1
DDX20	0.0155536	0.300169	0.118	0	1
ELMOD3	0.0155536	0.299855	0.118	0	1
AP1B1	0.0155536	0.299855	0.118	0	1
MUM1L1	0.0155536	0.299855	0.118	0	1
ECD	0.0155536	0.296532	0.118	0	1
SSH2	0.0155536	0.289543	0.118	0	1
KAT14	0.0155536	0.286072	0.118	0	1
TRPC4AP	0.0155536	0.286072	0.118	0	1
CAPS2	0.0155536	0.284371	0.118	0	1
LINC00960	0.0155536	0.284133	0.118	0	1
BX890604.1	0.0155536	0.284133	0.118	0	1
GANC	0.0155536	0.284133	0.118	0	1
SLC25A20	0.0155536	0.283572	0.118	0	1
COX17P1	0.0155536	0.282004	0.118	0	1
ADGRF5	0.0155536	0.281057	0.118	0	1
FGF13	0.0155536	0.2756	0.118	0	1
TEX41	0.0155536	0.275034	0.118	0	1
PTPRG	0.0155536	0.275034	0.118	0	1
AC105020.6	0.0155536	0.275034	0.118	0	1
ZNF449	0.0155536	0.273657	0.118	0	1
RPL37P23	0.0155536	0.273657	0.118	0	1
SYVN1	0.0155536	0.26759	0.118	0	1
TSPAN13	0.0155536	0.264216	0.118	0	1
EEF1DP1	0.0155536	0.264216	0.118	0	1
AC091429.1	0.0155536	0.264216	0.118	0	1
FAM220A	0.0155536	0.256691	0.118	0	1
HMGB1	0.0158005	0.409337	1	0.96	1
ORMDL1	0.0158393	-0.573213	0.059	0.38	1
C9orf3	0.0158542	0.480403	0.353	0.1	1
DRAP1	0.0159587	0.601339	0.471	0.22	1
PSMB2	0.0160025	-0.590391	0.059	0.4	1
PHB2	0.0160655	-0.723352	0.118	0.4	1
C20orf194	0.0162818	-0.492521	0	0.28	1
NDUFAF6	0.0164011	0.555359	0.235	0.04	1
IL1RAP	0.0164011	0.452975	0.235	0.04	1
TIMM23	0.0164011	0.434883	0.235	0.04	1
HDAC8	0.0164011	0.359503	0.235	0.04	1
EPHA7	0.0164011	0.290153	0.235	0.04	1
BRD2	0.0166098	-0.577281	0.235	0.58	1
TPRA1	0.0166446	0.692915	0.294	0.08	1
ACBD5	0.0167922	0.52733	0.471	0.2	1
GADD45A	0.0171906	-0.869215	0.235	0.54	1
TMEM14C	0.0172037	0.628316	0.765	0.5	1
TAPBP	0.0174557	-0.74627	0.118	0.44	1
SYK	0.0176486	-0.737581	0.118	0.4	1
XBP1	0.0176961	-0.822143	0.176	0.5	1
LRRC41	0.0177508	0.3958	0.235	0.04	1
CRELD2	0.0177508	0.267191	0.235	0.04	1
ABHD6	0.0178695	0.601143	0.176	0.02	1
TXNP4	0.0178695	0.550935	0.176	0.02	1
USE1	0.0178695	0.462446	0.176	0.02	1
CERS4	0.0178695	0.377676	0.176	0.02	1
CHMP5	0.0181773	0.432363	0.412	0.14	1
FADS1	0.0183196	-0.300991	0.176	0.56	1
DENR	0.0184085	0.467465	0.706	0.4	1
ITM2C	0.0184268	-0.694976	0.294	0.68	1
NDUFS4	0.0184268	-0.759894	0.294	0.58	1
ARL2	0.0184579	0.549877	0.529	0.24	1
MT1G	0.0185418	-0.998957	0.588	0.84	1
ST6GAL1	0.0185578	-0.620638	0.059	0.34	1
RNF213	0.0185578	-0.761795	0.059	0.34	1
PNRC1	0.0189126	-0.575043	0.471	0.74	1
ODC1	0.0189536	-0.655925	0.059	0.36	1
HEXIM1	0.0189839	0.499078	0.294	0.08	1
MT-RNR2	0.0192103	-0.535081	1	1	1
RAN	0.0192425	-0.593394	0.353	0.62	1
OST4	0.0193165	-0.556159	0.471	0.8	1
AC116050.1	0.0196363	0.640825	0.176	0.02	1
CEP19	0.0196363	0.541609	0.176	0.02	1
TRIO	0.0196363	0.467937	0.176	0.02	1
ZBED8	0.0196363	0.452591	0.176	0.02	1
MAN1A1	0.0196363	0.442367	0.176	0.02	1
DOK5	0.0196363	0.439204	0.176	0.02	1
FRMD8	0.0196363	0.416346	0.176	0.02	1
MGAT1	0.0196363	0.415842	0.176	0.02	1
RABL2B	0.0196363	0.408545	0.176	0.02	1
KANSL1	0.0196363	0.407065	0.176	0.02	1
GNG7	0.0196363	0.390035	0.176	0.02	1
SLC2A9	0.0196363	0.377909	0.176	0.02	1
PRORSD1P	0.0196363	0.350171	0.176	0.02	1
CPSF7	0.0196363	0.268442	0.176	0.02	1
PURA	0.0197907	-0.602112	0.176	0.48	1
HMGCS1	0.0201484	-0.697546	0.059	0.38	1
RPS20	0.0203386	-0.365727	0.824	0.98	1
FTL	0.0207189	-0.76108	0.765	0.98	1
INSIG1	0.0208769	-0.659459	0.059	0.36	1
EPS8L2	0.0214156	0.30776	0.353	0.1	1
CREBRF	0.0215105	-0.627976	0.059	0.34	1
BDH2P1	0.0215538	0.435956	0.176	0.02	1
SDHAF1	0.0215538	0.41948	0.176	0.02	1
MT1XP1	0.0215538	0.415756	0.176	0.02	1
ZNF626	0.0215538	0.400971	0.176	0.02	1
YIPF1	0.0215538	0.396822	0.176	0.02	1
COG7	0.0215538	0.374004	0.176	0.02	1
P4HA2	0.0215538	0.370062	0.176	0.02	1
DDA1	0.0215538	0.361538	0.176	0.02	1
ARAF	0.0215538	0.35551	0.176	0.02	1
ANKRD18A	0.0215538	0.354547	0.176	0.02	1
CDK9	0.0215538	0.351998	0.176	0.02	1
NDFIP2	0.0215538	0.331046	0.176	0.02	1
TRAPPC12	0.0215538	0.31811	0.176	0.02	1
TMSB4XP4	0.0215538	0.313022	0.176	0.02	1
VAMP7	0.0215538	0.297237	0.176	0.02	1
RPL21P11	0.0215538	0.278066	0.176	0.02	1
C20orf27	0.0215538	0.265803	0.176	0.02	1
FUZ	0.0215538	0.259156	0.176	0.02	1
RNY4	0.0215538	0.252469	0.176	0.02	1
FBXO3	0.0216058	0.748074	0.294	0.08	1
TBC1D15	0.021673	-0.403134	0	0.26	1
APOL6	0.021673	-0.492377	0	0.26	1
JPX	0.021673	-0.583498	0	0.26	1
NDUFAF8	0.021673	-0.599689	0	0.26	1
RSPO3	0.021673	-0.613352	0	0.26	1
CDC5L	0.0218495	-0.432827	0.118	0.44	1
POLR2B	0.022218	0.529298	0.529	0.26	1
HNRNPA2B1	0.0222834	0.446502	0.882	0.64	1
RNF145	0.0225804	0.667682	0.412	0.16	1
CCDC28A	0.0227123	0.40452	0.353	0.1	1
CHID1	0.0227123	0.309871	0.353	0.1	1
OXTR	0.0227584	-0.875067	0.118	0.38	1
VPS37A	0.0229686	0.752967	0.353	0.12	1
GSN	0.0230311	0.626109	0.294	0.08	1
APOL2	0.0230311	0.511376	0.294	0.08	1
MT2A	0.0232452	-0.420165	1	1	1
HIST1H2AH	0.0236324	0.323225	0.176	0.02	1
SDHD	0.0240766	0.302409	0.353	0.1	1
PSMC5	0.0240803	-0.514662	0.059	0.36	1
SSR2	0.0243559	-0.699336	0.235	0.52	1
RTCB	0.0245374	0.763828	0.294	0.08	1
SDF2	0.0245374	0.435398	0.294	0.08	1
TMEM87A	0.0254273	-0.581387	0.118	0.4	1
CLTC	0.0255227	-0.483091	0.059	0.32	1
ZBTB20	0.025755	-0.602243	0.471	0.74	1
RPL12	0.0259206	-0.409683	0.765	0.94	1
DBI	0.0259434	-0.518611	0.412	0.7	1
CNPY2	0.0260988	0.716547	0.588	0.34	1
CLSTN2	0.0261283	0.568791	0.294	0.08	1
TCEAL9	0.0262318	0.477077	0.765	0.7	1
ATPAF1	0.0264143	0.452165	0.412	0.14	1
CPM	0.0265827	0.593874	0.529	0.26	1
RERG	0.0276411	0.646086	0.647	0.4	1
LRP10	0.0277832	0.551386	0.529	0.26	1
SLC16A12	0.0278076	0.447479	0.294	0.08	1
DTYMK	0.0278076	0.445712	0.294	0.08	1
AL009174.1	0.0278076	0.419626	0.294	0.08	1
SYNGR1	0.0278825	0.611574	0.471	0.24	1
HLA-DRA	0.0286615	-0.567521	0.059	0.34	1
CNOT4	0.0286615	-0.614222	0.059	0.34	1
CCL2	0.0286675	-1.32039	0.294	0.58	1
ZNF131	0.0286885	0.52824	0.353	0.12	1
PARP9	0.0286885	-0.403692	0	0.24	1
TRAPPC6A	0.0286885	-0.410171	0	0.24	1
PLTP	0.0286885	-0.44914	0	0.24	1
SWI5	0.0286885	-0.454156	0	0.24	1
RAB3GAP2	0.0286885	-0.460831	0	0.24	1
SFXN1	0.0286885	-0.480875	0	0.24	1
KPNA5	0.0286885	-0.551481	0	0.24	1
AMOTL2	0.0286885	-0.575185	0	0.24	1
TM4SF1	0.0287705	-0.649225	0.294	0.56	1
KMT2E	0.028787	0.509769	0.824	0.72	1
TAOK1	0.0300336	-0.687352	0.059	0.34	1
ARL6IP1	0.0301169	-0.478462	0.353	0.68	1
MALAT1	0.0301192	0.257675	1	1	1
TMSB10	0.0306544	-0.441916	0.824	0.98	1
PRPF40A	0.0311739	-0.401222	0.412	0.74	1
RPS24	0.0312248	-0.337714	1	0.94	1
SNX2	0.0313354	0.665264	0.529	0.28	1
SIKE1	0.0314469	0.334663	0.294	0.08	1
RPL30	0.0317991	-0.321284	0.941	0.98	1
SCIN	0.0319823	0.451562	0.353	0.12	1
TRIAP1	0.0320299	0.634423	0.235	0.06	1
EFNA5	0.0320953	-0.517602	0.176	0.52	1
MBD4	0.0322104	0.672515	0.529	0.3	1
LY6E	0.0325763	-0.485542	0.588	0.84	1
MTCO1P12	0.0326042	0.579231	0.647	0.52	1
RPL10	0.0335445	-0.356348	0.882	0.96	1
IGFBP4	0.0335509	-0.550704	0.471	0.72	1
MAN1A2	0.0336423	-0.427417	0.118	0.46	1
ENOX2	0.0337473	0.484659	0.353	0.12	1
SETD3	0.0337473	0.420898	0.353	0.12	1
MGST3	0.0342179	0.527084	0.765	0.52	1
WWP1	0.0342685	0.648918	0.235	0.06	1
IRAK4	0.0342685	0.587546	0.235	0.06	1
TFDP2	0.0344938	-0.574291	0.059	0.34	1
TSC22D1	0.0345756	-0.51438	0.588	0.86	1
RRBP1	0.0347056	-0.577315	0.353	0.64	1
RPLP2	0.0347823	-0.354044	1	1	1
GBP3	0.0348402	-0.499209	0.059	0.3	1
RBM26	0.0348402	-0.579122	0.059	0.3	1
BHMT2	0.0348402	-0.734744	0.059	0.3	1
ASRGL1	0.0354251	0.582468	0.294	0.1	1
SURF1	0.035595	0.467839	0.353	0.12	1
CNN2	0.035595	0.454307	0.353	0.12	1
CRYAB	0.036003	0.450705	0.941	0.92	1
BLCAP	0.0360123	-0.474506	0.118	0.4	1
PKM	0.0361999	-0.564869	0.471	0.7	1
ARL14EP	0.0364927	-0.679123	0.176	0.42	1
PKP2	0.0366395	0.673591	0.235	0.06	1
FAM168B	0.0366395	0.595793	0.235	0.06	1
PTPRO	0.0366395	0.472381	0.235	0.06	1
ITGA9-AS1	0.0366395	0.459376	0.235	0.06	1
GCA	0.0366395	0.455168	0.235	0.06	1
GNPDA2	0.0366395	0.418486	0.235	0.06	1
FO393411.1	0.0366395	0.416775	0.235	0.06	1
PNRC2	0.0368475	0.654793	0.588	0.38	1
RAB18	0.0368594	0.449491	0.353	0.14	1
MRPL33	0.0372345	0.525861	0.706	0.66	1
HPCAL1	0.0372496	0.336787	0.412	0.16	1
BCL7B	0.0375051	0.764929	0.294	0.1	1
ADGRG6	0.0375686	-0.35277	0.118	0.4	1
TMEM59	0.0376058	0.631745	0.706	0.56	1
HSP90AB3P	0.0377719	0.945274	0.412	0.22	1
ERBB4	0.0377813	-0.374587	0	0.22	1
KCTD12	0.0377813	-0.382876	0	0.22	1
GRAMD2B	0.0377813	-0.42042	0	0.22	1
NSD1	0.0377813	-0.475148	0	0.22	1
SLC38A1	0.0377813	-0.485703	0	0.22	1
GBP1	0.0377813	-0.499564	0	0.22	1
KLK5	0.0377813	-0.520241	0	0.22	1
CYTOR	0.0377813	-0.530967	0	0.22	1
SNHG19	0.0377813	-0.617185	0	0.22	1
DPH3	0.0377813	-0.625277	0	0.22	1
NCOA1	0.0377813	-0.630606	0	0.22	1
GLS	0.038024	-0.727513	0.176	0.42	1
WFDC2	0.038024	-0.799517	0.176	0.42	1
ANXA3	0.0386686	0.409456	0.529	0.28	1
ATG14	0.0390392	0.610982	0.412	0.2	1
DHRS4-AS1	0.0390392	0.533009	0.412	0.2	1
UBAP1	0.0390866	0.424284	0.412	0.16	1
C1orf109	0.0391489	0.475237	0.235	0.06	1
SLC35A3	0.0391489	0.426971	0.235	0.06	1
RPL23AP42	0.0391489	0.40181	0.235	0.06	1
PAK2	0.0392775	-0.539692	0.294	0.52	1
YTHDF2	0.039446	0.47989	0.529	0.34	1
HADH	0.0396882	0.634598	0.294	0.1	1
ATP5MF	0.0398169	0.491714	0.824	0.72	1
HSP90AB1	0.0400465	0.469155	0.941	1	1
DEPP1	0.0401311	-1.02014	0.059	0.3	1
EIF1AX	0.0403918	0.552142	0.471	0.26	1
TNRC6A	0.041	0.413264	0.412	0.16	1
TLE4	0.0412509	-0.447792	0.118	0.44	1
ARPC5L	0.0413114	0.511234	0.471	0.2	1
SLC25A24	0.0416639	0.348157	0.353	0.12	1
MAEA	0.0418027	0.526903	0.235	0.06	1
HOXA5	0.0418027	0.41877	0.235	0.06	1
SMIM27	0.0418027	0.398006	0.235	0.06	1
WASHC2C	0.0418027	0.354745	0.235	0.06	1
ARL4C	0.0419781	0.569998	0.294	0.1	1
BCAM	0.0420241	0.522032	0.765	0.7	1
C1orf43	0.0420471	0.594386	0.529	0.32	1
DYNC1H1	0.0423289	-0.4502	0.235	0.52	1
TIMP1	0.0423329	-0.497457	0.647	0.88	1
RPL6P27	0.0429999	0.600381	0.588	0.38	1
DNTTIP2	0.0443782	0.385549	0.529	0.26	1
AIF1L	0.044449	0.465435	0.824	0.62	1
TMEM203	0.0446073	0.450971	0.235	0.06	1
SDC4	0.0449083	-0.517489	0.176	0.48	1
TRAM2	0.0450888	0.508655	0.353	0.14	1
SGCE	0.0450888	0.452612	0.353	0.14	1
SARS	0.0450943	0.352543	0.706	0.44	1
C11orf54	0.0454218	0.619235	0.824	0.66	1
PPP1R12A	0.0455153	-0.681531	0.176	0.44	1
PSME2	0.0455409	-0.710546	0.176	0.4	1
BST2	0.0458075	-0.532033	0.118	0.38	1
NSA2	0.0458104	-0.321334	0.412	0.68	1
MYDGF	0.0460883	0.902503	0.412	0.18	1
RPL13AP5	0.0465244	0.528779	0.529	0.3	1
EBAG9	0.0465585	0.674839	0.765	0.58	1
ADD3	0.0465585	-0.468087	0.412	0.7	1
MAP3K2	0.0467692	-0.535245	0.059	0.32	1
REL	0.0468945	0.827286	0.294	0.1	1
RHEX	0.0468945	0.531514	0.294	0.1	1
MYSM1	0.0468945	0.497741	0.294	0.1	1
PPWD1	0.0468945	0.496158	0.294	0.1	1
ATXN7L3B	0.0470358	-0.409792	0.176	0.5	1
TSEN34	0.047114	-0.435105	0.118	0.36	1
CAVIN3	0.0472227	-0.458954	0.059	0.28	1
CYB5B	0.0472227	-0.540378	0.059	0.28	1
POLD2	0.0472227	-0.545226	0.059	0.28	1
TSPAN31	0.0472227	-0.565015	0.059	0.28	1
ALDH6A1	0.0472227	-0.647989	0.059	0.28	1
FILIP1L	0.0472227	-0.807062	0.059	0.28	1
H2AFJ	0.0473379	-0.514446	0.176	0.44	1
HSP90AA1	0.047524	-0.507274	0.824	0.96	1
MT1E	0.0475661	-0.355727	0.882	1	1
RAD21	0.047574	-0.62971	0.235	0.46	1
HNRNPDL	0.0478904	-0.398178	0.412	0.74	1
USP27X	0.0480676	0.478322	0.353	0.16	1
AC005912.1	0.0482328	0.466929	0.412	0.18	1
TCTEX1D2	0.0482328	-0.429199	0.059	0.3	1
IDH3G	0.0488915	-0.487185	0.059	0.32	1
ATP1B1	0.0489353	0.273155	0.882	0.86	1
ATP5F1A	0.0490854	-0.525272	0.412	0.64	1
SDCBP	0.049466	-0.452251	0.059	0.28	1
PDE4DIP	0.049529	0.619336	0.294	0.1	1
MRPL12	0.049529	0.545162	0.294	0.1	1
ZNF593	0.049529	0.523078	0.294	0.1	1
RNF20	0.049529	-0.379684	0	0.2	1
IGF2R	0.049529	-0.38185	0	0.2	1
BAG5	0.049529	-0.388847	0	0.2	1
ACLY	0.049529	-0.392082	0	0.2	1
PIBF1	0.049529	-0.393087	0	0.2	1
IARS2	0.049529	-0.401368	0	0.2	1
BRAP	0.049529	-0.408363	0	0.2	1
ZNRF3	0.049529	-0.410927	0	0.2	1
SAMD11	0.049529	-0.413868	0	0.2	1
FUNDC1	0.049529	-0.441482	0	0.2	1
CTDSP1	0.049529	-0.454038	0	0.2	1
SMCO3	0.049529	-0.471911	0	0.2	1
SLC25A23	0.049529	-0.472489	0	0.2	1
FAF2	0.049529	-0.474633	0	0.2	1
MDK	0.049529	-0.475326	0	0.2	1
PPP1R10	0.049529	-0.485375	0	0.2	1
EBP	0.049529	-0.492929	0	0.2	1
TULP4	0.049529	-0.53152	0	0.2	1
RANBP2	0.049529	-0.554947	0	0.2	1
PRDX6	0.0496011	-0.419818	0.588	0.84	1
VGLL4	0.049617	-0.574721	0.353	0.62	1
EVA1B	0.0501446	0.43169	0.529	0.26	1
RWDD4	0.0504604	0.477965	0.412	0.18	1
NCALD	0.0506942	0.445149	0.235	0.06	1
FRMD1	0.0506942	0.385532	0.235	0.06	1
TAF9	0.0506942	0.330217	0.235	0.06	1
PDZK1IP1	0.0507628	0.352796	0.824	0.92	1
RPL5	0.0508922	-0.274401	0.941	1	1
SMIM15	0.051094	0.522332	0.412	0.2	1
SMARCC1	0.051094	-0.36236	0.059	0.32	1
NFIA	0.0511089	-0.38913	0.294	0.62	1
AC099560.2	0.0518909	0.496758	0.588	0.38	1
CYP2U1	0.0522866	0.322772	0.294	0.1	1
SEPHS2	0.0525307	-0.548395	0.118	0.34	1
SEC14L1	0.0527735	-0.5358	0.059	0.3	1
TPR	0.0532304	-0.52202	0.353	0.62	1
TES	0.053377	0.498781	0.471	0.24	1
PDXDC1	0.053379	0.689928	0.412	0.2	1
NDUFA5	0.0534703	0.553155	0.706	0.6	1
TNFRSF1A	0.0542213	-0.450691	0.059	0.28	1
GPN3	0.0542213	-0.546829	0.059	0.28	1
FSTL1	0.0542213	-0.756304	0.059	0.28	1
TUBA1A	0.0543279	1.01332	0.471	0.28	1
RPL26	0.0543604	-0.320379	0.882	0.94	1
GNL3	0.0547771	-0.554299	0.118	0.34	1
SSRP1	0.054832	0.345425	0.706	0.48	1
RSU1	0.0551714	0.440535	0.294	0.1	1
PPID	0.0551714	0.399829	0.294	0.1	1
ZNF33B	0.0551714	0.38785	0.294	0.1	1
MRPS9	0.0551714	0.387158	0.294	0.1	1
MFSD10	0.0551714	0.362597	0.294	0.1	1
SPRYD3	0.0551714	0.321965	0.294	0.1	1
MAP9	0.0556133	-0.512483	0.118	0.36	1
NDUFAF1	0.0557287	0.509677	0.176	0.04	1
BCLAF1P2	0.0557287	0.458668	0.176	0.04	1
ALDH1A2	0.0565708	-0.558004	0.176	0.42	1
LAPTM4A	0.0567245	0.599207	0.765	0.78	1
PPCS	0.057061	0.424669	0.706	0.5	1
NDUFB1	0.0573969	-0.3015	0.353	0.68	1
PHACTR2	0.0574385	0.456719	0.588	0.34	1
TCEA3	0.0576662	0.422987	0.412	0.18	1
ERG28	0.0576662	-0.348803	0.059	0.3	1
PSMD7	0.0577599	-0.56428	0.176	0.4	1
TSC22D3	0.0580395	0.595246	0.529	0.34	1
CFLAR	0.0587828	-0.376118	0.176	0.42	1
RIC8B	0.0587983	-0.447139	0.118	0.4	1
YBX1	0.0590896	0.4112	0.765	0.7	1
NDUFS2	0.0595107	-0.609823	0.118	0.34	1
KLHL5	0.0599	0.812183	0.176	0.04	1
ZNF826P	0.0599	0.651397	0.176	0.04	1
ELK3	0.0599	0.51263	0.176	0.04	1
RABGGTB	0.0599	0.492795	0.176	0.04	1
RNF141	0.0599	0.478022	0.176	0.04	1
OCLN	0.0599	0.416455	0.176	0.04	1
MTFR1L	0.0599	0.4122	0.176	0.04	1
CASC1	0.0599	0.401244	0.176	0.04	1
AC084033.3	0.0599	0.367354	0.176	0.04	1
KRT8	0.0600403	-0.666422	0.176	0.4	1
ANXA11	0.0600674	-0.408453	0.235	0.5	1
EIF3F	0.0604422	-0.39588	0.294	0.56	1
PTS	0.0607514	0.588328	0.412	0.2	1
FUBP1	0.0609021	-0.664503	0.118	0.32	1
MORF4L1P1	0.0610114	0.551364	0.588	0.36	1
TMEM219	0.0610453	-0.52245	0.294	0.52	1
CARD19	0.0613398	0.335093	0.294	0.1	1
SNHG8	0.0613558	0.696405	0.706	0.58	1
ANXA2	0.0619984	0.394069	1	0.9	1
PSMD1	0.0620649	-0.480166	0.059	0.28	1
MT-TT	0.0627953	0.358549	0.471	0.24	1
CMBL	0.0627953	-0.566168	0.118	0.36	1
WDR83OS	0.0632949	0.423894	0.765	0.58	1
MTCO3P12	0.0633096	0.51657	0.471	0.26	1
TMX4	0.0634226	0.362532	0.529	0.3	1
AC073861.1	0.0634906	0.471583	0.412	0.22	1
USP14	0.0635786	-0.504919	0.059	0.26	1
HMGCL	0.0635786	-0.51366	0.059	0.26	1
PNISR	0.0641347	-0.554213	0.235	0.46	1
KLC1	0.0643271	0.509048	0.176	0.04	1
ZCCHC9	0.0643271	0.462347	0.176	0.04	1
MAPKAPK5-AS1	0.0643271	0.458083	0.176	0.04	1
ERO1B	0.0643271	0.447799	0.176	0.04	1
AC008038.1	0.0643271	0.442019	0.176	0.04	1
MITD1	0.0643271	0.418217	0.176	0.04	1
LCORL	0.0643271	0.415184	0.176	0.04	1
AC003984.1	0.0643271	0.409937	0.176	0.04	1
TOMM40	0.0643271	0.407727	0.176	0.04	1
SLC26A2	0.0643271	0.398881	0.176	0.04	1
TSTA3	0.0643271	0.395192	0.176	0.04	1
MREG	0.0643271	0.338903	0.176	0.04	1
CARF	0.0643271	0.308687	0.176	0.04	1
DTX3	0.0643271	0.257341	0.176	0.04	1
YBX3	0.0645833	-0.447221	0.412	0.64	1
SNRNP48	0.0646319	0.313864	0.294	0.1	1
TTC17	0.0646739	-0.282565	0	0.18	1
UGDH	0.0646739	-0.310983	0	0.18	1
XAF1	0.0646739	-0.327828	0	0.18	1
MAPK1	0.0646739	-0.333359	0	0.18	1
ZMAT3	0.0646739	-0.339396	0	0.18	1
ZHX1	0.0646739	-0.341825	0	0.18	1
CHD7	0.0646739	-0.347603	0	0.18	1
SNRNP40	0.0646739	-0.354615	0	0.18	1
CD2BP2	0.0646739	-0.366157	0	0.18	1
CADM3	0.0646739	-0.370426	0	0.18	1
RXRA	0.0646739	-0.381438	0	0.18	1
ABHD2	0.0646739	-0.383901	0	0.18	1
CDC42EP4	0.0646739	-0.386035	0	0.18	1
VWA1	0.0646739	-0.395398	0	0.18	1
FADS3	0.0646739	-0.398625	0	0.18	1
GALNT11	0.0646739	-0.416257	0	0.18	1
RBM28	0.0646739	-0.432654	0	0.18	1
HEXA	0.0646739	-0.440057	0	0.18	1
ZNF217	0.0646739	-0.452283	0	0.18	1
JOSD2	0.0646739	-0.476176	0	0.18	1
BBOX1	0.0646739	-0.482409	0	0.18	1
SCD	0.0646739	-0.491819	0	0.18	1
FGB	0.0646739	-0.49236	0	0.18	1
DOC2B	0.0646739	-0.512109	0	0.18	1
PTN	0.0646739	-0.641233	0	0.18	1
LYPD1	0.0646739	-0.655807	0	0.18	1
CD164	0.0648677	0.507417	0.529	0.34	1
UBE2I	0.0648795	-0.547482	0.059	0.28	1
FOXO3	0.0653534	-0.375291	0.118	0.36	1
NEU1	0.0653736	0.609612	0.294	0.12	1
CLIC1	0.065673	-0.437272	0.353	0.66	1
TOMM7	0.0657558	-0.37791	0.471	0.78	1
CAPZA2	0.0658536	0.386941	0.529	0.3	1
ANKRD12	0.0676218	-0.34637	0.412	0.7	1
URI1	0.0677986	-0.434287	0.059	0.28	1
SPINT2	0.0678871	0.328592	0.765	0.54	1
MRPL17	0.0680686	0.339876	0.294	0.1	1
TBCB	0.068182	-0.377106	0.588	0.86	1
ATP1A1	0.0683609	-0.501714	0.176	0.42	1
SYPL1	0.0686573	-0.630535	0.176	0.38	1
TMEM218	0.0690207	0.358964	0.176	0.04	1
NELFCD	0.0690207	0.352391	0.176	0.04	1
AL356599.1	0.0690207	0.352293	0.176	0.04	1
SPTLC3	0.0690207	0.306133	0.176	0.04	1
RRNAD1	0.0690207	0.269369	0.176	0.04	1
MLLT3	0.0695894	0.66208	0.353	0.16	1
PGRMC2	0.0699979	-0.620346	0.118	0.34	1
ARHGAP10	0.0707276	0.468943	0.471	0.24	1
EFR3A	0.0708249	-0.436695	0.059	0.28	1
RCN2	0.0711601	0.62695	0.471	0.26	1
PEPD	0.0717495	-0.431116	0.176	0.44	1
RPAIN	0.0718062	-0.561684	0.118	0.32	1
PRDX2	0.0720551	-0.343487	0.353	0.6	1
NIT1	0.0727654	0.473127	0.353	0.16	1
CTSH	0.0727654	0.426414	0.353	0.16	1
THUMPD3	0.0727654	-0.452222	0.059	0.26	1
NEMF	0.0727654	-0.475554	0.059	0.26	1
EAPP	0.0736455	0.464316	0.647	0.46	1
CD24	0.0736455	-0.529119	0.294	0.58	1
HSPE1	0.0739448	0.822803	0.588	0.42	1
CDK6	0.073948	-0.431668	0.118	0.38	1
PIGF	0.0739922	0.390679	0.176	0.04	1
RNU4-2	0.0739922	0.347658	0.176	0.04	1
NLK	0.0739922	0.326956	0.176	0.04	1
TMUB1	0.0739922	0.319031	0.176	0.04	1
COP1	0.0739922	0.313176	0.176	0.04	1
GMCL1	0.0739922	0.309273	0.176	0.04	1
MAZ	0.0739922	0.284519	0.176	0.04	1
RIPK1	0.0739922	0.281985	0.176	0.04	1
ITGA2	0.0739922	0.27452	0.176	0.04	1
PTMAP8	0.0739922	0.266306	0.176	0.04	1
SRP72	0.0740529	-0.578436	0.235	0.46	1
MRPL21	0.0740745	-0.354725	0.118	0.4	1
MOCS2	0.0743116	0.55489	0.588	0.38	1
C1D	0.0744061	-0.334092	0.176	0.44	1
NOXA1	0.0753877	0.538373	0.235	0.08	1
MFSD1	0.0753877	0.488117	0.235	0.08	1
RAB35	0.0753877	0.442063	0.235	0.08	1
LINC01578	0.0753877	0.43028	0.235	0.08	1
L3HYPDH	0.0753877	0.429502	0.235	0.08	1
MFSD12	0.0753877	0.402236	0.235	0.08	1
QARS	0.0753877	0.384419	0.235	0.08	1
MKNK2	0.0753877	0.29074	0.235	0.08	1
SLC40A1	0.0755801	0.443958	0.529	0.38	1
ENOSF1	0.076059	-0.445063	0.059	0.26	1
SINHCAF	0.0763571	-0.442939	0.176	0.42	1
PTPN14	0.0772098	-0.376481	0.059	0.28	1
RPL41	0.077412	0.345915	0.824	0.78	1
DNAJA2	0.0778306	1.0146	0.412	0.22	1
STAT3	0.0785413	-0.566848	0.235	0.42	1
WASHC3	0.0788213	-0.522845	0.118	0.34	1
DYNLL1	0.0790292	0.503066	0.765	0.7	1
ILF2	0.0791862	-0.391694	0.176	0.42	1
MRPL18	0.0794733	0.433386	0.353	0.16	1
RBM8B	0.0796854	0.367736	0.235	0.08	1
IER3	0.0808325	-0.771899	0.294	0.5	1
ARL1	0.0821001	0.412553	0.529	0.3	1
NOP10	0.0824073	0.457833	0.588	0.38	1
PCNP	0.0825635	0.478894	0.471	0.24	1
RBM47	0.0828506	-0.563733	0.176	0.38	1
TMEM179B	0.0828506	-0.575273	0.176	0.38	1
RBBP6	0.0828615	0.696317	0.529	0.32	1
RAB1A	0.0828615	0.426951	0.529	0.32	1
ICAM1	0.0829276	-0.52455	0.118	0.3	1
SULF1	0.0829276	-0.631356	0.118	0.3	1
SSX2IP	0.0830111	-0.395946	0.059	0.26	1
RBFA	0.0834489	0.405289	0.294	0.12	1
ADAMTS1	0.0836167	-0.783971	0.294	0.5	1
DIDO1	0.0840561	-0.299156	0.059	0.28	1
THY1	0.0841325	0.267119	0.824	0.68	1
CDCA7L	0.0841802	0.474838	0.235	0.08	1
CLUAP1	0.0841802	0.444403	0.235	0.08	1
PNPLA4	0.0841802	-0.276214	0	0.16	1
FYN	0.0841802	-0.284759	0	0.16	1
GGCT	0.0841802	-0.285066	0	0.16	1
ATM	0.0841802	-0.285289	0	0.16	1
AC114491.1	0.0841802	-0.28809	0	0.16	1
MKRN1	0.0841802	-0.289302	0	0.16	1
NRM	0.0841802	-0.289315	0	0.16	1
RPL5P12	0.0841802	-0.294356	0	0.16	1
WDSUB1	0.0841802	-0.294914	0	0.16	1
DHCR24	0.0841802	-0.313273	0	0.16	1
IFT52	0.0841802	-0.315002	0	0.16	1
PAPPA	0.0841802	-0.315455	0	0.16	1
GSDMD	0.0841802	-0.316028	0	0.16	1
ASAP1	0.0841802	-0.31658	0	0.16	1
VHL	0.0841802	-0.319587	0	0.16	1
UBN1	0.0841802	-0.323442	0	0.16	1
AFF1	0.0841802	-0.32486	0	0.16	1
TMEM107	0.0841802	-0.326118	0	0.16	1
AFAP1L2	0.0841802	-0.328407	0	0.16	1
EPB41	0.0841802	-0.32914	0	0.16	1
ARSD	0.0841802	-0.329606	0	0.16	1
ZBTB4	0.0841802	-0.340511	0	0.16	1
BCL2L13	0.0841802	-0.34182	0	0.16	1
USP46	0.0841802	-0.347438	0	0.16	1
RBKS	0.0841802	-0.349286	0	0.16	1
MBTPS1	0.0841802	-0.349779	0	0.16	1
PHLDA3	0.0841802	-0.350616	0	0.16	1
GBP2	0.0841802	-0.350918	0	0.16	1
DDI2	0.0841802	-0.35226	0	0.16	1
KIF3B	0.0841802	-0.354289	0	0.16	1
B4GALT1	0.0841802	-0.355321	0	0.16	1
TBC1D22A	0.0841802	-0.360046	0	0.16	1
DDX54	0.0841802	-0.361097	0	0.16	1
HIP1	0.0841802	-0.367208	0	0.16	1
AGMAT	0.0841802	-0.36737	0	0.16	1
MEST	0.0841802	-0.370386	0	0.16	1
FSD1L	0.0841802	-0.376374	0	0.16	1
METTL8	0.0841802	-0.37879	0	0.16	1
DRG1	0.0841802	-0.393819	0	0.16	1
SLCO3A1	0.0841802	-0.410241	0	0.16	1
FABP1	0.0841802	-0.4121	0	0.16	1
TMEM260	0.0841802	-0.417489	0	0.16	1
MARK3	0.0841802	-0.454271	0	0.16	1
AP5S1	0.0841802	-0.454588	0	0.16	1
GID8	0.0841802	-0.473188	0	0.16	1
SNAP47	0.0841802	-0.473385	0	0.16	1
CUBN	0.0841802	-0.518303	0	0.16	1
SH3KBP1	0.0843437	-0.72555	0.235	0.42	1
ARHGAP29	0.0849883	-0.2673	0.765	0.96	1
MALSU1	0.0850627	-0.422269	0.059	0.24	1
DNAJB12	0.0850627	-0.432256	0.059	0.24	1
MBP	0.0850627	-0.435005	0.059	0.24	1
RNF167	0.0850627	-0.474189	0.059	0.24	1
XRCC6	0.0850627	-0.487881	0.059	0.24	1
STAM	0.0850627	-0.528092	0.059	0.24	1
TGFBR2	0.0850627	-0.572677	0.059	0.24	1
RNF168	0.0850627	-0.602064	0.059	0.24	1
GLUD1	0.0851913	-0.348118	0.118	0.34	1
AK4	0.0851913	-0.399152	0.118	0.34	1
OSTC	0.0857607	0.350755	0.471	0.24	1
PLPP5	0.0858423	0.517349	0.353	0.18	1
UFSP2	0.0866755	-0.409386	0.059	0.26	1
MT1H	0.0866755	-0.693038	0.059	0.26	1
WT1	0.0867853	-0.396649	0.235	0.48	1
FAIM	0.0875102	0.627128	0.294	0.12	1
CCL28	0.0875102	0.56265	0.294	0.12	1
SLC25A11	0.0875102	0.509895	0.294	0.12	1
ZFYVE21	0.0876327	0.488732	0.412	0.22	1
BIRC2	0.0876327	-0.380893	0.118	0.32	1
GOLGB1	0.0878251	0.260345	0.882	0.7	1
FCHO2	0.0880685	0.377875	0.412	0.2	1
MUM1	0.0888781	0.592746	0.235	0.08	1
ABCA5	0.0888781	0.434953	0.235	0.08	1
DDX3X	0.0888781	0.416974	0.235	0.08	1
TWF1	0.0888781	0.398676	0.235	0.08	1
AC097376.2	0.0888781	0.354911	0.235	0.08	1
SPAG1	0.0888781	0.345435	0.235	0.08	1
IL1R1	0.0889914	-0.517628	0.294	0.52	1
PDIA3P1	0.0906467	0.586099	0.294	0.14	1
SCCPDH	0.0911132	0.529966	0.412	0.22	1
CCDC80	0.0911132	0.521218	0.412	0.22	1
TTLL7	0.0912742	0.846639	0.118	0.02	1
ANKRD36	0.0912742	0.581583	0.118	0.02	1
AC005083.1	0.0912742	0.526117	0.118	0.02	1
MAPK4	0.0912742	0.523251	0.118	0.02	1
MEDAG	0.0912742	0.502812	0.118	0.02	1
ETV3	0.0912742	0.476668	0.118	0.02	1
ZNF670	0.0912742	0.466254	0.118	0.02	1
ADAMTS9-AS1	0.0912742	0.451061	0.118	0.02	1
AC015922.4	0.0912742	0.395924	0.118	0.02	1
ZBTB14	0.0912742	0.390363	0.118	0.02	1
FHL3	0.0912742	0.367927	0.118	0.02	1
TUBG1	0.0912742	0.366441	0.118	0.02	1
ADM	0.0912742	0.364676	0.118	0.02	1
AC020915.3	0.0912742	0.354896	0.118	0.02	1
BID	0.0912742	0.347563	0.118	0.02	1
AC091271.1	0.0912742	0.346191	0.118	0.02	1
STX16	0.0912742	0.330617	0.118	0.02	1
GJB1	0.0912742	0.33038	0.118	0.02	1
ARHGEF37	0.0912742	0.327034	0.118	0.02	1
AC002451.1	0.0912742	0.325251	0.118	0.02	1
KDELC1	0.0912742	0.314552	0.118	0.02	1
WLS	0.0912742	0.309732	0.118	0.02	1
SLCO1A2	0.0912742	0.252199	0.118	0.02	1
TMEM14A	0.0916364	0.466216	0.412	0.2	1
AP001324.1	0.0916364	0.452099	0.412	0.2	1
BEX3	0.091716	0.34871	0.941	0.9	1
TMEM159	0.0917294	0.437505	0.294	0.12	1
WIPF2	0.0917294	0.41506	0.294	0.12	1
CLTB	0.0917294	0.345904	0.294	0.12	1
DDX3Y	0.0917294	0.344346	0.294	0.12	1
RPL23	0.091797	-0.315075	0.824	0.98	1
TCEAL3	0.0919756	-0.598285	0.294	0.52	1
PTMAP5	0.0922743	0.420562	0.647	0.56	1
RAC1	0.0925073	-0.313873	0.765	0.86	1
EPB41L4A-AS1	0.0929007	-0.469586	0.059	0.24	1
SRI	0.0930465	0.632299	0.706	0.6	1
MRPS11	0.0932961	0.430911	0.353	0.18	1
MT2P1	0.0937323	0.53112	0.412	0.24	1
LIMS1	0.0937589	-0.49685	0.353	0.64	1
CCNQ	0.0937849	0.620995	0.235	0.08	1
SPCS2P4	0.0937849	0.435375	0.235	0.08	1
TOR1AIP1	0.0937849	0.357411	0.235	0.08	1
ASF1A	0.0937849	0.340983	0.235	0.08	1
AC131235.1	0.0937849	0.339067	0.235	0.08	1
ICK	0.0937849	0.315413	0.235	0.08	1
RPS2P5	0.0937849	0.299307	0.235	0.08	1
COX7A2	0.0942114	0.577811	0.882	0.74	1
MED13	0.0943958	-0.444063	0.059	0.26	1
COL4A2	0.094704	-0.564757	0.118	0.32	1
ANKIB1	0.094704	-0.61172	0.118	0.32	1
BRI3	0.0950397	-0.387085	0.294	0.52	1
LYPLA1	0.0953195	0.38404	0.412	0.2	1
EGR1	0.096052	0.544242	0.471	0.26	1
NECAB1	0.0961106	0.506954	0.294	0.12	1
ERLIN2	0.0961106	0.358552	0.294	0.12	1
RAD17	0.0970316	-0.3762	0.059	0.24	1
SYNGR2	0.097646	-0.34563	0.235	0.46	1
PSMD8	0.0979981	-0.43145	0.176	0.42	1
SCFD1	0.0984073	-0.426672	0.118	0.32	1
HLTF	0.0984073	-0.494931	0.118	0.32	1
CD82	0.0984576	-0.454347	0.059	0.26	1
COX7A1	0.0989066	0.257208	0.235	0.08	1
COPZ2	0.0989066	0.256688	0.235	0.08	1
COQ3	0.0992487	0.673633	0.118	0.02	1
PNMA2	0.0992487	0.326883	0.118	0.02	1
TMEM178B	0.0992487	0.326623	0.118	0.02	1
NSUN7	0.0992487	0.32479	0.118	0.02	1
NTNG1	0.0992487	0.322861	0.118	0.02	1
PRKCZ	0.0992487	0.320361	0.118	0.02	1
C10orf76	0.0992487	0.317653	0.118	0.02	1
ACSM1	0.0992487	0.311748	0.118	0.02	1
SLC2A13	0.0992487	0.309688	0.118	0.02	1
AC226118.1	0.0992487	0.308082	0.118	0.02	1
FOXJ1	0.0992487	0.302183	0.118	0.02	1
H2AFX	0.0992487	0.300511	0.118	0.02	1
SLC37A3	0.0992487	0.299848	0.118	0.02	1
TNKS2	0.0992487	0.299017	0.118	0.02	1
ZNF627	0.0992487	0.293197	0.118	0.02	1
ZNF821	0.0992487	0.292007	0.118	0.02	1
KLHL14	0.0992487	0.272404	0.118	0.02	1
RWDD2B	0.0992487	0.271081	0.118	0.02	1
LINC01091	0.0992487	0.257705	0.118	0.02	1
SDE2	0.0992487	0.255551	0.118	0.02	1
TMEM189	0.0992487	0.254406	0.118	0.02	1
TUSC2	0.0992487	0.254302	0.118	0.02	1
SMARCA1	0.0993336	-0.354062	0.176	0.38	1
UBE3A	0.0993336	-0.372264	0.176	0.38	1
PSMB6	0.0995633	0.428912	0.647	0.5	1
PHB	0.0997886	0.54232	0.588	0.42	1
MT1X	0.100181	-0.411597	0.706	0.94	1
NSMF	0.100658	0.54968	0.294	0.12	1
KNG1	0.100658	0.385359	0.294	0.12	1
SLC39A10	0.101261	0.676172	0.353	0.18	1
TOGARAM1	0.101308	-0.367011	0.059	0.24	1
APOL1	0.101308	-0.401769	0.059	0.24	1
FIBP	0.101308	-0.661028	0.059	0.24	1
GABARAPL2	0.10155	0.486412	0.706	0.62	1
EZR	0.102186	0.492517	0.824	0.72	1
ATP6V1C1	0.102225	-0.400667	0.118	0.32	1
RPL29	0.102499	-0.393695	0.588	0.9	1
UBE2V2	0.102925	0.394109	0.471	0.28	1
CREG1	0.103257	0.540843	0.471	0.26	1
HSD17B4	0.103372	0.531299	0.235	0.1	1
NOL8	0.10409	-0.274831	0.235	0.5	1
DHRS7B	0.104249	0.289987	0.235	0.08	1
MORF4L1	0.104729	0.401981	0.882	0.88	1
AES	0.104874	0.460936	0.412	0.24	1
HIBADH	0.105375	0.542948	0.294	0.12	1
SQSTM1	0.106003	-0.494645	0.235	0.44	1
ANP32B	0.106055	-0.340673	0.471	0.62	1
GTF2F1	0.106829	-0.256692	0.118	0.34	1
MAT2B	0.106999	0.286991	0.353	0.16	1
PAK1IP1	0.106999	-0.264506	0.059	0.26	1
RPN2	0.107304	0.424942	0.647	0.42	1
GHITM	0.107304	-0.284521	0.294	0.54	1
CLDN3	0.107304	-0.381108	0.353	0.52	1
KLF6	0.107304	-0.632717	0.294	0.54	1
RUVBL1	0.10777	0.393854	0.118	0.02	1
ZNF250	0.10777	0.279978	0.118	0.02	1
GAPDH	0.107852	-0.311451	0.765	0.92	1
PLPP3	0.108592	-0.596398	0.353	0.56	1
C2orf76	0.109323	-0.253152	0	0.14	1
ZFAND3	0.109323	-0.25663	0	0.14	1
MFSD2A	0.109323	-0.258122	0	0.14	1
COL4A4	0.109323	-0.262477	0	0.14	1
IMPAD1	0.109323	-0.2627	0	0.14	1
BECN1	0.109323	-0.267104	0	0.14	1
AP3S1	0.109323	-0.267246	0	0.14	1
KIAA1551	0.109323	-0.267364	0	0.14	1
ARFRP1	0.109323	-0.267551	0	0.14	1
KLHL22	0.109323	-0.271488	0	0.14	1
HMGXB3	0.109323	-0.273288	0	0.14	1
DNAJB2	0.109323	-0.273788	0	0.14	1
DMXL1	0.109323	-0.273885	0	0.14	1
TOMM34	0.109323	-0.278665	0	0.14	1
AP003352.1	0.109323	-0.282585	0	0.14	1
AC060780.1	0.109323	-0.284862	0	0.14	1
SAMD9	0.109323	-0.286923	0	0.14	1
RNF11	0.109323	-0.287125	0	0.14	1
DNAJC25	0.109323	-0.2881	0	0.14	1
SAE1	0.109323	-0.291561	0	0.14	1
AP1S2	0.109323	-0.292924	0	0.14	1
HCAR1	0.109323	-0.300654	0	0.14	1
SCAMP3	0.109323	-0.300698	0	0.14	1
LATS2	0.109323	-0.304223	0	0.14	1
ABCC4	0.109323	-0.309673	0	0.14	1
MAP7	0.109323	-0.310701	0	0.14	1
RILPL2	0.109323	-0.311044	0	0.14	1
GFM1	0.109323	-0.313977	0	0.14	1
NBPF14	0.109323	-0.316962	0	0.14	1
GXYLT2	0.109323	-0.318275	0	0.14	1
EIF4EBP1	0.109323	-0.318541	0	0.14	1
MFHAS1	0.109323	-0.318688	0	0.14	1
PARP11	0.109323	-0.319417	0	0.14	1
SNRPA1	0.109323	-0.325542	0	0.14	1
H6PD	0.109323	-0.325722	0	0.14	1
COA1	0.109323	-0.326473	0	0.14	1
CDKN2D	0.109323	-0.334821	0	0.14	1
NRDE2	0.109323	-0.338176	0	0.14	1
TSPAN33	0.109323	-0.342089	0	0.14	1
PAPD5	0.109323	-0.348804	0	0.14	1
NOP16	0.109323	-0.35949	0	0.14	1
QSER1	0.109323	-0.364156	0	0.14	1
ARCN1	0.109323	-0.370086	0	0.14	1
RRM1	0.109323	-0.370262	0	0.14	1
NABP2	0.109323	-0.374176	0	0.14	1
FRAS1	0.109323	-0.375078	0	0.14	1
CNOT6L	0.109323	-0.382263	0	0.14	1
SLC13A1	0.109323	-0.387392	0	0.14	1
PTCH1	0.109323	-0.387656	0	0.14	1
TMEM131	0.109323	-0.388956	0	0.14	1
GRIPAP1	0.109323	-0.390335	0	0.14	1
XRRA1	0.109323	-0.393537	0	0.14	1
ERCC6	0.109323	-0.399132	0	0.14	1
COL27A1	0.109323	-0.404286	0	0.14	1
FAM76B	0.109323	-0.405635	0	0.14	1
LMBRD2	0.109323	-0.407848	0	0.14	1
EMID1	0.109323	-0.410753	0	0.14	1
SART3	0.109323	-0.411892	0	0.14	1
HS6ST1	0.109323	-0.421528	0	0.14	1
ADK	0.109323	-0.423436	0	0.14	1
OXSR1	0.109323	-0.478597	0	0.14	1
HIST1H2AE	0.109323	-0.500144	0	0.14	1
STMN1	0.109732	0.340394	0.647	0.44	1
BZW1	0.110215	-0.356744	0.118	0.32	1
ABRAXAS2	0.110265	0.346305	0.294	0.12	1
DHPS	0.110311	-0.318771	0.059	0.24	1
AKAP9	0.110527	-0.432995	0.588	0.82	1
UBL5	0.111107	-0.303099	0.529	0.8	1
PPP1R9A	0.111485	0.304657	0.353	0.16	1
TRIP11	0.111606	-0.352858	0.294	0.52	1
PAK1	0.111861	0.530904	0.353	0.2	1
BNIP2	0.111861	-0.443224	0.118	0.28	1
ARFGEF1	0.111861	-0.546346	0.118	0.28	1
ATP6V0B	0.112851	0.555422	0.529	0.4	1
ZNF326	0.11286	-0.511192	0.176	0.36	1
PLEKHH2	0.112868	0.743448	0.412	0.24	1
BRWD1	0.112868	0.447485	0.412	0.24	1
MMADHC	0.112868	0.398889	0.412	0.24	1
DSTYK	0.113142	-0.357207	0.059	0.22	1
SCO1	0.113142	-0.371022	0.059	0.22	1
RNF180	0.113142	-0.375338	0.059	0.22	1
HSP90AA2P	0.113142	-0.380343	0.059	0.22	1
SLC35F5	0.113142	-0.418341	0.059	0.22	1
RUFY2	0.113142	-0.422727	0.059	0.22	1
PPP2R5C	0.113142	-0.424374	0.059	0.22	1
MRPL24	0.113142	-0.433802	0.059	0.22	1
BTG2	0.113142	-0.450608	0.059	0.22	1
HMGB2	0.113383	-0.440267	0.118	0.3	1
ENAH	0.113383	-0.613842	0.118	0.3	1
ATP5S	0.114083	0.550231	0.235	0.1	1
RFX1	0.114083	0.441022	0.235	0.1	1
MOB1A	0.114212	0.451264	0.353	0.18	1
SNRPD1	0.114322	-0.406832	0.176	0.38	1
CTDSPL	0.11439	-0.483162	0.118	0.32	1
PPP1R1A	0.114875	-0.600803	0.235	0.42	1
SMARCD3	0.115043	-0.367282	0.059	0.24	1
IFI16	0.115215	-0.445718	0.235	0.46	1
USP39	0.11562	0.25698	0.235	0.08	1
GRAMD1A	0.11562	0.250386	0.235	0.08	1
CNTN4	0.116272	-0.478137	0.118	0.28	1
SIPA1L2	0.11691	0.385354	0.529	0.38	1
DPYSL2	0.117742	-0.367545	0.118	0.3	1
WASF2	0.117864	-0.32639	0.412	0.64	1
ISCA2	0.11813	0.458698	0.294	0.14	1
TKT	0.11813	-0.504333	0.059	0.22	1
ITGB8	0.118381	0.344918	0.588	0.38	1
EFHD1	0.118808	0.457442	0.353	0.18	1
FAHD2A	0.118808	0.456231	0.353	0.18	1
ITGA1	0.118808	0.39286	0.353	0.18	1
BRD7	0.118808	0.339997	0.353	0.18	1
PSMB7	0.119434	-0.342006	0.176	0.4	1
PHTF1	0.119642	0.5194	0.176	0.06	1
ATP5F1D	0.119732	-0.387262	0.353	0.6	1
ARHGDIB	0.119757	0.544389	0.235	0.1	1
STX17	0.119934	-0.281018	0.059	0.24	1
DIS3	0.119934	-0.330977	0.059	0.24	1
BHLHE41	0.120271	-0.525621	0.294	0.48	1
GADD45B	0.120414	0.559107	0.529	0.48	1
EEF1D	0.120714	-0.313954	0.529	0.7	1
COPS2	0.12072	0.516369	0.529	0.32	1
FRG1BP	0.12082	-0.508864	0.118	0.28	1
SYNCRIP	0.120945	0.421674	0.529	0.36	1
ATF4	0.121039	-0.373364	0.176	0.36	1
PLEKHA1	0.121467	0.576874	0.471	0.3	1
USP16	0.121467	0.452456	0.471	0.3	1
TRIR	0.122456	0.34743	0.471	0.28	1
PHACTR4	0.123114	-0.344087	0.118	0.32	1
SMDT1	0.123154	0.438133	0.471	0.26	1
DYNLT1	0.123385	-0.493934	0.412	0.58	1
DYNLT3	0.123525	0.641745	0.412	0.26	1
FAM3C	0.124281	0.418765	0.529	0.3	1
SESN3	0.124281	-0.456234	0.235	0.4	1
PFN1	0.124688	0.259814	1	0.86	1
DDX21	0.125298	-0.501455	0.176	0.36	1
RCHY1	0.12565	0.347798	0.235	0.1	1
EPC1	0.127666	-0.388028	0.118	0.32	1
SWAP70	0.128434	0.545212	0.353	0.18	1
C5orf15	0.128434	0.380467	0.353	0.18	1
HOXA7	0.128448	-0.411622	0.235	0.4	1
TMEM223	0.128621	0.629608	0.294	0.14	1
RASSF10	0.128621	0.410597	0.294	0.14	1
ARF6	0.128928	0.373717	0.529	0.36	1
UROD	0.129024	-0.340028	0.235	0.44	1
NORAD	0.129079	0.371949	0.647	0.52	1
SEC62	0.129667	0.309934	0.824	0.86	1
RHOB	0.129673	-0.473893	0.176	0.36	1
SETX	0.130202	-0.309747	0.059	0.24	1
NPHS2	0.130202	-0.342024	0.059	0.24	1
ITSN1	0.130291	0.409434	0.412	0.24	1
TALDO1	0.130291	0.349106	0.412	0.24	1
NDUFA10	0.130425	0.551327	0.588	0.48	1
CHCHD2	0.131354	0.444307	0.824	0.74	1
UBA5	0.131766	0.470994	0.235	0.1	1
CEP97	0.131766	0.467163	0.235	0.1	1
DCTD	0.131766	0.379888	0.235	0.1	1
ZEB1	0.132349	0.308077	0.412	0.22	1
BAZ1B	0.132349	-0.32571	0.118	0.32	1
ID3	0.133469	0.526835	0.353	0.18	1
CHD3	0.133469	0.432897	0.353	0.18	1
TMTC3	0.134108	0.340921	0.176	0.06	1
SPCS2	0.134699	0.805421	0.588	0.5	1
THOC2	0.134776	0.355362	0.706	0.52	1
MRPS18B	0.134868	-0.358348	0.412	0.58	1
CUL5	0.135261	-0.514768	0.235	0.42	1
FAH	0.135299	-0.39601	0.118	0.28	1
C1RL	0.135299	-0.500208	0.118	0.28	1
CNDP2	0.135416	0.380562	0.588	0.4	1
HSD17B12	0.135496	-0.316101	0.176	0.38	1
CHD6	0.135586	-0.265668	0.059	0.24	1
ST13	0.135991	0.366205	0.824	0.78	1
SELENOK	0.136872	0.324209	0.647	0.52	1
RPS21	0.137644	-0.250775	0.824	0.94	1
ANAPC11	0.137942	0.527824	0.588	0.46	1
NAA38	0.137942	-0.379588	0.353	0.54	1
VAPA	0.137942	-0.456391	0.353	0.54	1
SCNM1	0.13811	0.382443	0.235	0.1	1
RAI2	0.13811	0.361448	0.235	0.1	1
TNRC6B	0.138474	-0.391585	0.471	0.62	1
TNS1	0.13872	0.611337	0.471	0.3	1
IBTK	0.13872	0.3655	0.471	0.3	1
PEBP1	0.139565	0.386204	0.882	0.92	1
CCDC50	0.139601	-0.361978	0.294	0.5	1
ATF6	0.139655	-0.390817	0.235	0.42	1
LRRC75A	0.139751	0.353289	0.412	0.24	1
NINJ1	0.139822	-0.35794	0.059	0.22	1
CRIPT	0.139822	-0.454728	0.059	0.22	1
OGFRL1	0.139822	-0.59371	0.059	0.22	1
GOLIM4	0.140073	-0.450892	0.176	0.38	1
ERP27	0.140179	0.567573	0.588	0.66	1
SLC3A2	0.141539	-0.330608	0.118	0.3	1
MMP24OS	0.141539	-0.362275	0.118	0.3	1
PYROXD1	0.14183	0.672985	0.176	0.06	1
C6orf106	0.14183	0.507057	0.176	0.06	1
KIAA0100	0.14183	0.461215	0.176	0.06	1
FAM114A2	0.14183	0.43274	0.176	0.06	1
AC010969.2	0.14183	0.395924	0.176	0.06	1
CCDC51	0.14183	0.39274	0.176	0.06	1
ASH2L	0.14183	0.366515	0.176	0.06	1
LINC00963	0.14183	0.35709	0.176	0.06	1
RPL5P1	0.14183	0.3232	0.176	0.06	1
UBN2	0.14183	-0.25582	0	0.12	1
GCSH	0.14183	-0.256413	0	0.12	1
RAB32	0.14183	-0.258593	0	0.12	1
DNAJC16	0.14183	-0.258614	0	0.12	1
DVL2	0.14183	-0.260536	0	0.12	1
IFI44L	0.14183	-0.260817	0	0.12	1
ECE1	0.14183	-0.261653	0	0.12	1
TCF21	0.14183	-0.262242	0	0.12	1
RRAGB	0.14183	-0.265267	0	0.12	1
PTPRJ	0.14183	-0.265641	0	0.12	1
SPAST	0.14183	-0.266049	0	0.12	1
ANKRD65	0.14183	-0.266604	0	0.12	1
TRIB2	0.14183	-0.267763	0	0.12	1
CDC27	0.14183	-0.274577	0	0.12	1
PECR	0.14183	-0.277023	0	0.12	1
FBXO8	0.14183	-0.278507	0	0.12	1
TNFSF13B	0.14183	-0.280619	0	0.12	1
CDK10	0.14183	-0.280671	0	0.12	1
F11R	0.14183	-0.281445	0	0.12	1
DNAJC9	0.14183	-0.285492	0	0.12	1
TGDS	0.14183	-0.28641	0	0.12	1
NUDT14	0.14183	-0.287065	0	0.12	1
C6orf118	0.14183	-0.287276	0	0.12	1
DNAJB11	0.14183	-0.288704	0	0.12	1
GPN2	0.14183	-0.289312	0	0.12	1
NCOA6	0.14183	-0.290527	0	0.12	1
CLEC4M	0.14183	-0.29577	0	0.12	1
ALPK1	0.14183	-0.299885	0	0.12	1
AC004870.2	0.14183	-0.300943	0	0.12	1
PPP1R15B	0.14183	-0.303689	0	0.12	1
STAP2	0.14183	-0.304394	0	0.12	1
ACP5	0.14183	-0.305597	0	0.12	1
IQCE	0.14183	-0.305645	0	0.12	1
AC118549.1	0.14183	-0.305789	0	0.12	1
SIAE	0.14183	-0.30662	0	0.12	1
GYPC	0.14183	-0.307859	0	0.12	1
BEX1	0.14183	-0.308761	0	0.12	1
MAP2K7	0.14183	-0.313057	0	0.12	1
GAR1	0.14183	-0.315294	0	0.12	1
AC026471.3	0.14183	-0.317238	0	0.12	1
MID1IP1	0.14183	-0.322252	0	0.12	1
ADGRL2	0.14183	-0.325156	0	0.12	1
HSD11B1L	0.14183	-0.326204	0	0.12	1
WDFY3-AS2	0.14183	-0.326744	0	0.12	1
AP3M2	0.14183	-0.329498	0	0.12	1
SSFA2	0.14183	-0.333393	0	0.12	1
DNM2	0.14183	-0.337205	0	0.12	1
TRIM26	0.14183	-0.344036	0	0.12	1
GBP4	0.14183	-0.349843	0	0.12	1
OCA2	0.14183	-0.351892	0	0.12	1
ST3GAL1	0.14183	-0.352517	0	0.12	1
KDM3B	0.14183	-0.352716	0	0.12	1
RTL8B	0.14183	-0.357826	0	0.12	1
EXOSC1	0.14183	-0.363881	0	0.12	1
WHAMMP3	0.14183	-0.364776	0	0.12	1
IGFBP1	0.14183	-0.367965	0	0.12	1
RRM2B	0.14183	-0.380402	0	0.12	1
FAM129A	0.14183	-0.395198	0	0.12	1
PTDSS1	0.14183	-0.403051	0	0.12	1
POLR2H	0.14183	-0.406401	0	0.12	1
CEP41	0.14183	-0.408153	0	0.12	1
CP	0.14183	-0.413584	0	0.12	1
TRAF1	0.14183	-0.467017	0	0.12	1
CORO1B	0.14183	-0.46809	0	0.12	1
PUM2	0.14183	-0.487413	0	0.12	1
LINC00467	0.14183	-0.504325	0	0.12	1
HMGCR	0.14183	-0.517471	0	0.12	1
C19orf70	0.142549	-0.32871	0.353	0.56	1
EMP3	0.142649	0.701229	0.588	0.38	1
NR2F2	0.142965	-0.406187	0.647	0.74	1
CALD1	0.143271	-0.281328	0.765	0.92	1
CSNK2B	0.143513	-0.351751	0.176	0.36	1
RHOC	0.143876	-0.277421	0.235	0.46	1
NOB1	0.143995	0.346158	0.353	0.18	1
SPART	0.144675	-0.456338	0.176	0.32	1
IMPA2	0.144687	0.386576	0.235	0.1	1
TPMT	0.144687	0.34521	0.235	0.1	1
PIH1D1	0.144687	0.342751	0.235	0.1	1
SLTM	0.144833	-0.437056	0.294	0.48	1
SPATS2L	0.145326	-0.461652	0.647	0.82	1
HERPUD1	0.145583	-0.473734	0.294	0.46	1
KAT6B	0.145673	-0.535096	0.118	0.28	1
SNX9	0.145697	-0.381807	0.059	0.22	1
EIF3H	0.146337	-0.407661	0.353	0.54	1
CMC2	0.146714	0.677181	0.353	0.22	1
FBL	0.146714	-0.283436	0.118	0.3	1
QKI	0.146714	-0.290093	0.118	0.3	1
BUD23	0.146714	-0.338346	0.118	0.3	1
CSDE1	0.146849	0.257277	0.706	0.78	1
FNTA	0.147196	-0.282862	0.118	0.32	1
ABLIM1	0.147196	-0.344361	0.118	0.32	1
AKAP12	0.147514	0.30586	0.941	0.92	1
BAG1	0.148369	-0.351834	0.176	0.36	1
CRYL1	0.148369	-0.439282	0.176	0.36	1
DNAJC21	0.148369	-0.491267	0.176	0.36	1
FAM96A	0.149491	0.313401	0.353	0.18	1
MRPS16	0.149491	-0.502707	0.118	0.26	1
CDV3	0.149584	0.319229	0.471	0.28	1
VMA21	0.149683	-0.340156	0.059	0.2	1
ZNF844	0.149683	-0.343186	0.059	0.2	1
C11orf68	0.149683	-0.344504	0.059	0.2	1
TTC3P1	0.149683	-0.351626	0.059	0.2	1
COTL1	0.149683	-0.358871	0.059	0.2	1
METTL16	0.149683	-0.362267	0.059	0.2	1
ADAMTS9	0.149683	-0.371887	0.059	0.2	1
WASF3	0.149683	-0.37634	0.059	0.2	1
EBLN3P	0.149683	-0.393236	0.059	0.2	1
FCMR	0.149683	-0.393375	0.059	0.2	1
SNAPIN	0.149683	-0.399873	0.059	0.2	1
ZBTB7C	0.149683	-0.481385	0.059	0.2	1
ERICH1	0.149683	-0.520193	0.059	0.2	1
ACSM2A	0.149683	-0.555765	0.059	0.2	1
GLB1	0.149683	-0.574841	0.059	0.2	1
GTF3C6	0.149732	-0.515978	0.176	0.32	1
ANXA6	0.14989	0.567553	0.176	0.06	1
B3GALT6	0.14989	0.467995	0.176	0.06	1
PREB	0.14989	0.367865	0.176	0.06	1
EHD4	0.14989	0.360854	0.176	0.06	1
SLC12A2	0.14989	0.350913	0.176	0.06	1
REC8	0.14989	0.33152	0.176	0.06	1
SERPINE2	0.14989	0.331073	0.176	0.06	1
PRKAR2B	0.14989	0.28498	0.176	0.06	1
SLC38A2	0.14989	0.280817	0.176	0.06	1
RNF34	0.14989	0.269803	0.176	0.06	1
RGL1	0.14989	0.268828	0.176	0.06	1
MYL9	0.150767	0.31048	0.941	0.8	1
BRK1	0.151377	0.467649	0.588	0.54	1
ANKMY2	0.151502	0.533074	0.235	0.1	1
MAP1LC3A	0.151502	0.475088	0.235	0.1	1
CEP70	0.151502	0.383241	0.235	0.1	1
HLA-DPB1	0.151502	0.31265	0.235	0.1	1
RPL23AP2	0.151502	0.293562	0.235	0.1	1
SYNC	0.151502	0.280611	0.235	0.1	1
LGALS3	0.151536	0.256221	0.588	0.38	1
NCBP3	0.151759	0.371821	0.294	0.14	1
FADS2	0.151759	-0.324372	0.059	0.22	1
PSMA3	0.151768	-0.588008	0.176	0.34	1
ZFP36	0.152032	-0.281505	0.118	0.3	1
RARS	0.152032	-0.328774	0.118	0.3	1
ANKRD36BP1	0.152771	0.607799	0.294	0.16	1
HIST1H1C	0.152855	-0.68323	0.235	0.38	1
ARL6IP5	0.153297	0.27774	0.706	0.6	1
SNX5	0.153497	-0.358365	0.235	0.42	1
RHOBTB3	0.153823	0.451807	0.529	0.4	1
MRPL52	0.153823	-0.360549	0.294	0.48	1
RAB13	0.154023	-0.503885	0.471	0.66	1
EIF5B	0.154318	0.320413	0.765	0.82	1
MCUR1	0.15452	0.416687	0.412	0.3	1
SSBP1	0.155117	-0.412338	0.353	0.54	1
EIF3K	0.155131	-0.381945	0.471	0.62	1
SDHB	0.155146	0.294222	0.353	0.18	1
CCT8	0.155146	-0.375311	0.118	0.26	1
GPBP1	0.155343	0.338602	0.529	0.36	1
NDUFS6	0.155521	-0.371373	0.353	0.56	1
TNFRSF12A	0.156018	0.810791	0.529	0.44	1
USO1	0.156098	-0.350106	0.059	0.2	1
SNX29	0.156646	0.376692	0.353	0.2	1
KIAA1109	0.156646	0.328351	0.353	0.2	1
ATP5F1B	0.157316	0.494121	0.647	0.56	1
RBPMS	0.157338	0.603407	0.529	0.42	1
RSL24D1	0.157338	0.320959	0.588	0.4	1
RPL28	0.157602	-0.380911	0.412	0.7	1
TPM2	0.158011	0.511041	0.294	0.14	1
NRGN	0.158011	0.481469	0.294	0.14	1
NME6	0.158011	0.357284	0.294	0.14	1
TNFAIP2	0.158011	-0.293905	0.059	0.22	1
MRAS	0.158011	-0.389117	0.059	0.22	1
LACTB2	0.158011	-0.460307	0.059	0.22	1
CHAMP1	0.158295	0.469556	0.176	0.06	1
NCEH1	0.158295	0.330783	0.176	0.06	1
TCHP	0.158295	0.29068	0.176	0.06	1
RPL39P3	0.158295	0.290018	0.176	0.06	1
HELZ	0.158558	0.288014	0.235	0.1	1
OSBPL8	0.159579	-0.532466	0.235	0.36	1
WNK1	0.160321	-0.379427	0.176	0.4	1
IFT22	0.160591	0.364508	0.529	0.34	1
BIRC3	0.160591	-0.370914	0.235	0.44	1
TOB1	0.160963	0.332972	0.353	0.18	1
KDM5A	0.160963	-0.424693	0.118	0.26	1
ACSL4	0.162202	0.428242	0.412	0.26	1
ZBTB38	0.162202	0.380016	0.412	0.26	1
H2AFY	0.162202	-0.344395	0.176	0.34	1
MAP7D3	0.162202	-0.430568	0.176	0.34	1
AKR1A1	0.162362	-0.468982	0.118	0.28	1
APOE	0.162362	-0.50371	0.118	0.28	1
PWWP2A	0.16272	-0.303059	0.059	0.2	1
SNAP29	0.16272	-0.330285	0.059	0.2	1
KDELR2	0.163108	-0.393516	0.118	0.3	1
TMEM141	0.163283	-0.29103	0.118	0.32	1
GPX1	0.16401	-0.361599	0.471	0.62	1
FAM228B	0.164456	0.374355	0.294	0.14	1
GARS	0.164456	-0.257587	0.059	0.22	1
SLC7A2	0.164456	-0.282018	0.059	0.22	1
SH3BP5	0.164456	-0.285036	0.059	0.22	1
GMDS	0.165368	0.719123	0.529	0.44	1
TMEM98	0.16571	-0.376125	0.176	0.32	1
TUBB6	0.16586	0.376314	0.235	0.1	1
KDELR3	0.16586	0.339417	0.235	0.1	1
LUZP1	0.16586	0.328017	0.235	0.1	1
FXYD2	0.16586	0.31852	0.235	0.1	1
TMEM47	0.16586	0.313308	0.235	0.1	1
EXOC4	0.16586	0.312427	0.235	0.1	1
CDS1	0.16586	0.307309	0.235	0.1	1
KIDINS220	0.16586	0.288358	0.235	0.1	1
CSNK1G3	0.16586	0.27991	0.235	0.1	1
DAD1	0.166485	0.525196	0.706	0.6	1
CHTOP	0.166683	0.606701	0.235	0.12	1
MEIS2	0.166942	0.325483	0.353	0.18	1
CCDC82	0.166942	0.306174	0.353	0.18	1
PACSIN2	0.167051	0.279638	0.176	0.06	1
SMIM8	0.167051	0.277903	0.176	0.06	1
ZCCHC14	0.167051	0.256175	0.176	0.06	1
GADD45GIP1	0.167171	-0.41077	0.412	0.56	1
ENDOD1	0.167618	-0.401914	0.176	0.34	1
CDH6	0.167618	-0.424128	0.176	0.34	1
CSTB	0.168094	0.38433	0.529	0.4	1
ZNF106	0.168234	0.52506	0.353	0.2	1
GRHPR	0.168234	0.36932	0.353	0.2	1
RAB10	0.168868	0.408544	0.353	0.22	1
ALDH3A2	0.169057	-0.273119	0.176	0.36	1
CCDC25	0.169057	-0.361057	0.176	0.36	1
CRBN	0.16916	0.306635	0.529	0.38	1
PROS1	0.169552	-0.349919	0.059	0.2	1
PTGR1	0.170979	0.571202	0.471	0.32	1
COPB1	0.170979	0.375716	0.471	0.32	1
F5	0.170979	-0.413245	0.235	0.4	1
DNAJB4	0.171098	0.3154	0.294	0.14	1
MBNL2	0.171098	0.277745	0.294	0.14	1
DHRS3	0.171565	0.503443	0.294	0.16	1
CHCHD7	0.171565	0.404939	0.294	0.16	1
SUB1	0.172461	0.296567	0.824	0.62	1
COIL	0.173086	0.300746	0.353	0.18	1
C11orf1	0.173086	-0.333817	0.118	0.26	1
GLOD4	0.173086	-0.478595	0.118	0.26	1
TSC1	0.173413	0.277178	0.235	0.1	1
ZYG11B	0.173413	0.251867	0.235	0.1	1
RTN3	0.174184	-0.407574	0.412	0.54	1
RNF115	0.174264	-0.276887	0.118	0.28	1
USP22	0.174264	-0.296124	0.118	0.28	1
EIF2AK1	0.174264	-0.319213	0.118	0.28	1
CCDC91	0.174264	-0.372117	0.118	0.28	1
NT5DC1	0.174264	-0.387293	0.118	0.28	1
PARP14	0.174552	-0.319787	0.176	0.36	1
TMEM245	0.174723	-0.522631	0.176	0.3	1
TIMP3	0.175809	0.375195	0.765	0.66	1
RPF2	0.177053	-0.536686	0.176	0.32	1
VAMP3	0.177938	0.281122	0.294	0.14	1
SEC61G	0.178146	0.352102	0.529	0.4	1
YIPF4	0.178199	0.307291	0.294	0.16	1
MRFAP1	0.178553	0.273499	0.647	0.54	1
ZNF503	0.17881	-0.452111	0.235	0.38	1
FKBP2	0.17921	0.389339	0.588	0.5	1
PTPN1	0.179354	-0.494005	0.294	0.46	1
RAB1B	0.179399	-0.299539	0.118	0.26	1
UVRAG	0.179399	-0.385121	0.118	0.26	1
AKAP11	0.180454	0.342843	0.353	0.2	1
RAP1B	0.180454	-0.258563	0.118	0.28	1
TUSC1	0.180454	-0.310276	0.118	0.28	1
LSM10	0.181219	0.270813	0.235	0.1	1
SENP6	0.181723	-0.518734	0.235	0.4	1
ACTB	0.182577	0.359991	1	0.94	1
AIFM1	0.182938	-0.450608	0.176	0.32	1
BUD31	0.183337	-0.375517	0.294	0.48	1
RPL36AL	0.184202	0.40981	0.588	0.5	1
MINOS1	0.184307	0.344068	0.706	0.62	1
SP100	0.184619	0.357864	0.529	0.38	1
GTF2A2	0.18468	0.490907	0.412	0.26	1
RPS12	0.184966	-0.284387	0.941	0.98	1
RAPGEF3	0.185023	0.519624	0.294	0.16	1
MAL2	0.185023	0.262356	0.294	0.16	1
ZNF22	0.185677	-0.273047	0.294	0.44	1
CTSB	0.186756	-0.279422	0.412	0.72	1
PEMT	0.186768	0.579661	0.412	0.3	1
BLVRA	0.186806	0.424193	0.353	0.2	1
EIF1AY	0.186806	0.334451	0.353	0.2	1
UBQLN1	0.186806	-0.280022	0.118	0.28	1
MICU2	0.187067	0.400417	0.353	0.22	1
CAT	0.187279	0.456521	0.471	0.32	1
TMPO	0.187279	0.381986	0.471	0.32	1
ZCCHC11	0.187279	-0.314336	0.235	0.4	1
PTGDS	0.188639	-0.613795	0.294	0.48	1
PUM1	0.188966	-0.413282	0.176	0.32	1
PLCL1	0.189111	0.44651	0.235	0.12	1
ATP1B3	0.189284	0.292766	0.235	0.1	1
ACIN1	0.190063	0.440767	0.471	0.3	1
ZNF429	0.191336	-0.260968	0.059	0.2	1
TCTA	0.191336	-0.26483	0.059	0.2	1
PHGDH	0.191336	-0.275108	0.059	0.2	1
CAMTA1	0.191445	0.309371	0.647	0.52	1
ZMYND8	0.19202	0.25663	0.529	0.34	1
TAF11	0.192038	0.384515	0.294	0.16	1
HLA-B	0.192061	-0.446496	0.647	0.74	1
SGCB	0.193322	0.477996	0.353	0.2	1
AP3D1	0.193322	0.293015	0.353	0.2	1
PSAP	0.19621	-0.35065	0.824	0.84	1
SULT1A1	0.197061	-0.270234	0.059	0.18	1
TMEM11	0.197061	-0.276834	0.059	0.18	1
CCDC93	0.197061	-0.28117	0.059	0.18	1
PDCD7	0.197061	-0.288237	0.059	0.18	1
RPL9P7	0.197061	-0.290319	0.059	0.18	1
VTA1	0.197061	-0.29897	0.059	0.18	1
KRIT1	0.197061	-0.305493	0.059	0.18	1
THNSL2	0.197061	-0.309878	0.059	0.18	1
ITCH	0.197061	-0.311563	0.059	0.18	1
RNPEP	0.197061	-0.318131	0.059	0.18	1
PBLD	0.197061	-0.318449	0.059	0.18	1
PNKP	0.197061	-0.327876	0.059	0.18	1
AMOT	0.197061	-0.328784	0.059	0.18	1
CHRDL1	0.197061	-0.3349	0.059	0.18	1
AEBP2	0.197061	-0.347412	0.059	0.18	1
STK4	0.197061	-0.350933	0.059	0.18	1
TFPI2	0.197061	-0.354603	0.059	0.18	1
MLLT10	0.197061	-0.358917	0.059	0.18	1
ACYP2	0.197061	-0.363389	0.059	0.18	1
HPS1	0.197061	-0.368238	0.059	0.18	1
PIK3C3	0.197061	-0.36974	0.059	0.18	1
SETBP1	0.197061	-0.372361	0.059	0.18	1
HERC2	0.197061	-0.374818	0.059	0.18	1
LRRC58	0.197061	-0.375005	0.059	0.18	1
CLCC1	0.197061	-0.376315	0.059	0.18	1
IFIT1	0.197061	-0.40824	0.059	0.18	1
GTF2H3	0.197061	-0.444749	0.059	0.18	1
PCBD2	0.197061	-0.471724	0.059	0.18	1
BTN3A2	0.197061	-0.513952	0.059	0.18	1
PRSS23	0.197131	-0.561762	0.412	0.56	1
GATC	0.197943	0.495249	0.294	0.18	1
TIMM17A	0.197943	-0.355995	0.118	0.24	1
MXRA8	0.197943	-0.356802	0.118	0.24	1
MARVELD2	0.197943	-0.393704	0.118	0.24	1
XPO1	0.197943	-0.408326	0.118	0.24	1
EIF3J	0.198669	0.592532	0.588	0.42	1
ABCF1	0.198767	0.280191	0.471	0.32	1
MRPS18C	0.198767	-0.332818	0.235	0.4	1
TIMM44	0.199036	-0.359173	0.059	0.2	1
ACSM2B	0.199036	-0.369116	0.059	0.2	1
SNX10	0.199247	0.453124	0.294	0.16	1
ZNF667-AS1	0.19936	-0.340029	0.118	0.26	1
LRRFIP2	0.199379	-0.465295	0.176	0.3	1
TAF1B	0.199379	-0.479384	0.176	0.3	1
S100A10	0.201503	0.314082	0.882	0.84	1
DHX29	0.20183	-0.327377	0.235	0.38	1
GCC2	0.201915	-0.36999	0.412	0.6	1
CDKN1C	0.202395	0.431112	0.529	0.36	1
TBL1X	0.202484	0.276378	0.647	0.48	1
SRSF9	0.202994	0.288064	0.412	0.26	1
EPB41L1	0.202994	-0.275859	0.176	0.34	1
NME3	0.202994	-0.360937	0.176	0.34	1
CAP1	0.203442	-0.332606	0.235	0.44	1
PFDN5	0.204062	0.269477	0.824	0.86	1
GOLGA4	0.204199	-0.315322	0.353	0.5	1
RPL14P1	0.2047	-0.321083	0.235	0.4	1
SLC17A5	0.205098	-0.322892	0.118	0.24	1
SAP18	0.2052	0.385139	0.588	0.5	1
MESD	0.205223	0.53457	0.529	0.4	1
NDUFAF4	0.205253	0.399371	0.235	0.12	1
C1orf123	0.205253	0.37422	0.235	0.12	1
GINM1	0.205284	-0.267001	0.235	0.46	1
TSNAX	0.206362	-0.356746	0.118	0.26	1
PLPBP	0.206651	0.464109	0.294	0.16	1
RBM43	0.206674	0.511556	0.353	0.22	1
PHLDB2	0.206851	0.460231	0.353	0.2	1
MAGEH1	0.206851	-0.262197	0.118	0.28	1
SEC23IP	0.20695	0.664395	0.176	0.08	1
CPSF6	0.20695	0.6592	0.176	0.08	1
HMBOX1	0.20695	0.5878	0.176	0.08	1
ANKRD39	0.20695	0.581942	0.176	0.08	1
CNPY3	0.20695	0.528697	0.176	0.08	1
SRPRB	0.20695	0.394767	0.176	0.08	1
HTRA1	0.20695	0.385714	0.176	0.08	1
SAR1B	0.20695	0.331357	0.176	0.08	1
KIF21A	0.206961	-0.268353	0.059	0.2	1
PTP4A2	0.207908	0.271776	0.471	0.3	1
PDCD5	0.209086	0.350727	0.529	0.42	1
ETFB	0.209383	0.284267	0.412	0.26	1
AIG1	0.210761	0.27554	0.471	0.32	1
ODF2L	0.210872	-0.387095	0.235	0.36	1
MRPL14	0.212439	0.550256	0.294	0.18	1
MPC2	0.213232	0.452723	0.471	0.34	1
CLIP3	0.213689	0.374645	0.235	0.12	1
CCDC85B	0.213689	0.367188	0.235	0.12	1
TPP1	0.213689	-0.262059	0.059	0.18	1
USP34	0.213867	0.430396	0.353	0.2	1
CANX	0.213906	0.262564	0.706	0.64	1
ZNHIT6	0.214253	0.49799	0.294	0.16	1
FAM32A	0.214544	-0.274165	0.176	0.32	1
MAGED1	0.214544	-0.321258	0.176	0.32	1
ARHGAP23	0.215112	-0.259264	0.059	0.2	1
MALT1	0.215112	-0.27202	0.059	0.2	1
USP1	0.215351	0.281224	0.471	0.36	1
CRYZ	0.215917	0.72498	0.412	0.26	1
HSPA4	0.215917	-0.446306	0.176	0.34	1
RPL7AP6	0.216884	0.365443	0.176	0.08	1
CENPC	0.219474	-0.341042	0.176	0.3	1
SSPN	0.220582	-0.324736	0.471	0.6	1
NDUFA3	0.220819	0.292527	0.706	0.62	1
TCF4	0.220898	-0.250163	0.118	0.26	1
MRPL36	0.220898	-0.367135	0.118	0.26	1
FIP1L1	0.221054	0.267842	0.353	0.2	1
PRRG4	0.222055	0.478865	0.294	0.16	1
PDCD6IP	0.222055	0.345079	0.294	0.16	1
SUSD3	0.222055	0.273211	0.294	0.16	1
KRT7	0.222373	0.57185	0.235	0.12	1
ARPC1B	0.222373	0.39631	0.235	0.12	1
SLC11A2	0.222373	-0.30649	0.059	0.18	1
RPS26	0.222844	-0.307359	0.824	0.88	1
RASSF8-AS1	0.223492	0.311728	0.059	0.2	1
IFI27L2	0.223736	-0.396692	0.235	0.36	1
TOPORS	0.224119	-0.464798	0.176	0.28	1
ZBTB44	0.224119	-0.52046	0.176	0.28	1
NEDD8	0.224957	-0.285336	0.412	0.56	1
ZNF264	0.226098	0.561835	0.118	0.04	1
HSP90B2P	0.226098	0.561527	0.118	0.04	1
FAM181B	0.226098	0.498561	0.118	0.04	1
ZNF594	0.226098	0.46258	0.118	0.04	1
KCTD6	0.226098	0.429903	0.118	0.04	1
TPGS1	0.226098	0.424912	0.118	0.04	1
GINS4	0.226098	0.415295	0.118	0.04	1
CPE	0.226098	0.415065	0.118	0.04	1
CERS5	0.226098	0.411347	0.118	0.04	1
VTI1A	0.226098	0.411258	0.118	0.04	1
RAB12	0.226098	0.400435	0.118	0.04	1
B4GALT4	0.226098	0.398828	0.118	0.04	1
AC107032.1	0.226098	0.392427	0.118	0.04	1
GNL3L	0.226098	0.344712	0.118	0.04	1
SDC3	0.226098	0.341653	0.118	0.04	1
FADD	0.226098	0.33704	0.118	0.04	1
TSN	0.226098	0.315684	0.118	0.04	1
ZBED3	0.226098	0.305623	0.118	0.04	1
CAB39L	0.226098	0.302272	0.118	0.04	1
QRICH1	0.226098	0.302117	0.118	0.04	1
SMAD1	0.226098	0.297112	0.118	0.04	1
RBMS2	0.226098	0.294099	0.118	0.04	1
TMEM213	0.226098	0.29309	0.118	0.04	1
PRMT6	0.226098	0.274436	0.118	0.04	1
GALNT18	0.226098	0.263268	0.118	0.04	1
RPS2P55	0.226098	0.254479	0.118	0.04	1
C16orf87	0.227156	0.38621	0.176	0.08	1
CDC23	0.227156	0.344899	0.176	0.08	1
ALPK2	0.227156	0.337664	0.176	0.08	1
YDJC	0.227156	0.326246	0.176	0.08	1
TEX30	0.227156	0.325271	0.176	0.08	1
PTPN11	0.227521	-0.341323	0.412	0.58	1
ARPC2	0.227594	0.291455	0.765	0.84	1
DDAH2	0.227731	0.516276	0.353	0.22	1
TIMMDC1	0.227731	0.317327	0.353	0.22	1
CTNNA1	0.227754	-0.312795	0.294	0.42	1
EPB41L5	0.227754	-0.331171	0.294	0.42	1
LAMTOR5	0.227864	0.437078	0.529	0.46	1
PTGES3	0.228071	0.361625	0.588	0.46	1
AHCYL1	0.228948	-0.283877	0.294	0.48	1
BRD3	0.230059	0.526872	0.294	0.16	1
EIF2AK4	0.230373	-0.456225	0.235	0.36	1
ACAT2	0.23091	-0.43086	0.353	0.44	1
CD320	0.231307	0.411717	0.235	0.12	1
TRIM38	0.231307	0.285055	0.235	0.12	1
LPCAT2	0.231307	-0.270324	0.059	0.18	1
HIPK2	0.23352	0.460571	0.824	0.84	1
VEZF1	0.233549	-0.342117	0.235	0.38	1
ENSA	0.233655	-0.376557	0.176	0.3	1
NENF	0.234054	-0.253973	0.353	0.56	1
FKBP3	0.234143	-0.340179	0.294	0.42	1
M6PR	0.235079	0.440357	0.353	0.22	1
ASPH	0.235173	0.486444	0.529	0.4	1
CARD16	0.235598	0.805935	0.294	0.18	1
CLPTM1L	0.235598	-0.29202	0.118	0.24	1
CNIH1	0.235598	-0.323649	0.118	0.24	1
PSMD2	0.235598	-0.384692	0.118	0.24	1
ARID5B	0.236066	-0.459044	0.471	0.64	1
WWTR1	0.236396	-0.266377	0.176	0.34	1
CEBPZOS	0.23715	-0.354744	0.235	0.36	1
PJA1	0.237771	0.420933	0.176	0.08	1
RAE1	0.237771	0.329339	0.176	0.08	1
PDE6B	0.237771	0.289165	0.176	0.08	1
PRUNE2	0.237771	0.286924	0.176	0.08	1
NIT2	0.237771	0.260276	0.176	0.08	1
PDRG1	0.238815	-0.511134	0.176	0.28	1
BPTF	0.239162	-0.377867	0.353	0.48	1
LEPROT	0.239235	0.347721	0.765	0.86	1
CCL20	0.239841	1.00475	0.118	0.04	1
TAPT1	0.239841	0.355328	0.118	0.04	1
TCF7	0.239841	0.32848	0.118	0.04	1
NBEA	0.239841	0.327889	0.118	0.04	1
ATPAF2	0.239841	0.296529	0.118	0.04	1
HGD	0.239841	0.2845	0.118	0.04	1
DNAAF2	0.239841	0.284362	0.118	0.04	1
DNAJC18	0.239841	0.283937	0.118	0.04	1
LDAH	0.239841	0.276249	0.118	0.04	1
LYRM7	0.239841	0.261396	0.118	0.04	1
UBE2L3	0.239877	0.49509	0.588	0.5	1
ZDHHC4	0.240492	-0.250071	0.059	0.18	1
TRIP6	0.240492	-0.260631	0.059	0.18	1
KNOP1	0.240492	-0.363836	0.059	0.18	1
WDR60	0.240658	0.449862	0.471	0.36	1
RPS5	0.241818	-0.264291	0.706	0.86	1
REXO2	0.241984	-0.490264	0.294	0.4	1
RPL12P4	0.242528	-0.323744	0.176	0.32	1
FRG1CP	0.242593	0.406135	0.353	0.22	1
GRN	0.243519	0.36037	0.412	0.26	1
SMARCA2	0.243519	-0.317524	0.176	0.34	1
SLC4A11	0.243672	0.344688	0.529	0.38	1
UBE2A	0.2437	0.35374	0.294	0.18	1
CTTNBP2NL	0.2437	-0.27954	0.118	0.24	1
NR1D2	0.2437	-0.295123	0.118	0.24	1
SHOC2	0.244067	0.475678	0.412	0.3	1
TSPAN3	0.245526	-0.323048	0.353	0.48	1
SEM1	0.245548	0.301527	0.588	0.52	1
WASL	0.246346	0.385571	0.588	0.48	1
SMIM20	0.246413	-0.341686	0.176	0.28	1
APPL1	0.2473	0.650792	0.471	0.36	1
ESD	0.247969	-0.297862	0.412	0.6	1
PPIL4	0.248473	-0.295556	0.176	0.3	1
FAT1	0.248473	-0.466442	0.176	0.3	1
HGSNAT	0.248731	0.588199	0.176	0.08	1
PPM1B	0.248731	0.525986	0.176	0.08	1
USP51	0.248731	0.525113	0.176	0.08	1
DCUN1D5	0.248731	0.470963	0.176	0.08	1
HACD2	0.248731	0.450745	0.176	0.08	1
THUMPD3-AS1	0.248731	0.374834	0.176	0.08	1
SF3A3	0.248731	0.355318	0.176	0.08	1
ITGB1BP1	0.248731	0.334143	0.176	0.08	1
PCMT1	0.248731	0.323372	0.176	0.08	1
RNASET2	0.248731	0.319061	0.176	0.08	1
TSSC4	0.248731	0.313718	0.176	0.08	1
DDX55	0.248731	0.30372	0.176	0.08	1
NSMCE4A	0.248731	0.295477	0.176	0.08	1
TMEM120A	0.248731	0.285696	0.176	0.08	1
CHN1	0.248731	0.269415	0.176	0.08	1
LDOC1	0.248731	0.259954	0.176	0.08	1
STRAP	0.249908	-0.250205	0.176	0.32	1
MVD	0.249932	-0.258695	0.059	0.18	1
CWC22	0.25079	-0.275572	0.176	0.34	1
GGNBP2	0.251123	0.362467	0.412	0.3	1
COMMD8	0.251178	0.48909	0.412	0.28	1
TSPAN12	0.251629	0.265316	0.765	0.68	1
AKR1B1	0.251997	0.310889	0.294	0.18	1
CDK2AP2	0.251997	-0.31824	0.118	0.24	1
IFI6	0.252009	-0.325009	0.353	0.48	1
HNRNPM	0.252897	0.420096	0.706	0.58	1
ZMYM2	0.254162	0.398723	0.118	0.04	1
ZNF542P	0.254162	0.330897	0.118	0.04	1
CKAP2	0.254162	0.321813	0.118	0.04	1
MORC3	0.254162	0.313845	0.118	0.04	1
METTL27	0.254162	0.290915	0.118	0.04	1
BAG3	0.254162	0.283571	0.118	0.04	1
NFX1	0.254162	0.280879	0.118	0.04	1
MAPK9	0.254162	0.272155	0.118	0.04	1
DNAH7	0.254162	0.267894	0.118	0.04	1
AC007541.1	0.254162	0.26555	0.118	0.04	1
RMC1	0.254162	0.265272	0.118	0.04	1
ZNF350-AS1	0.254162	0.263076	0.118	0.04	1
ABCB7	0.254162	0.262133	0.118	0.04	1
MKL2	0.254162	0.257878	0.118	0.04	1
ARID3A	0.254162	0.254588	0.118	0.04	1
KRT19	0.254217	0.506577	0.588	0.6	1
XRCC5	0.254217	0.284957	0.706	0.56	1
GLRX3	0.254653	0.641786	0.235	0.14	1
MYO9A	0.254814	-0.502601	0.235	0.34	1
NKAP	0.256123	-0.311614	0.176	0.3	1
FKBP5	0.256252	0.323462	0.294	0.2	1
NOL7	0.257363	0.307118	0.588	0.54	1
NDUFB5	0.257444	-0.282971	0.176	0.32	1
FAM13B	0.258125	0.279799	0.353	0.22	1
TFAM	0.258212	0.300407	0.412	0.26	1
IL13RA1	0.258212	-0.266455	0.176	0.34	1
DAG1	0.258315	-0.252262	0.059	0.16	1
SLMAP	0.258315	-0.257047	0.059	0.16	1
DNAJC11	0.258315	-0.259632	0.059	0.16	1
CCDC58	0.258315	-0.262538	0.059	0.16	1
MINDY1	0.258315	-0.266001	0.059	0.16	1
PITHD1	0.258315	-0.26641	0.059	0.16	1
CUL1	0.258315	-0.26675	0.059	0.16	1
FTSJ3	0.258315	-0.270179	0.059	0.16	1
COMMD4	0.258315	-0.271999	0.059	0.16	1
ZNF12	0.258315	-0.27341	0.059	0.16	1
SNHG14	0.258315	-0.27483	0.059	0.16	1
FARSA	0.258315	-0.277608	0.059	0.16	1
CYHR1	0.258315	-0.278245	0.059	0.16	1
TP53BP1	0.258315	-0.279583	0.059	0.16	1
C6orf120	0.258315	-0.283693	0.059	0.16	1
ZNF605	0.258315	-0.284118	0.059	0.16	1
CRNKL1	0.258315	-0.284464	0.059	0.16	1
MRPL47	0.258315	-0.292644	0.059	0.16	1
BABAM2	0.258315	-0.302253	0.059	0.16	1
SYNRG	0.258315	-0.303129	0.059	0.16	1
FAM98B	0.258315	-0.305149	0.059	0.16	1
NUDT16	0.258315	-0.310217	0.059	0.16	1
GGPS1	0.258315	-0.314124	0.059	0.16	1
GATAD2B	0.258315	-0.316639	0.059	0.16	1
MOK	0.258315	-0.320152	0.059	0.16	1
KCMF1	0.258315	-0.322275	0.059	0.16	1
LINC00667	0.258315	-0.344893	0.059	0.16	1
DKC1	0.258315	-0.356998	0.059	0.16	1
EVA1C	0.258315	-0.362823	0.059	0.16	1
DESI2	0.258315	-0.376165	0.059	0.16	1
TBC1D1	0.258315	-0.398926	0.059	0.16	1
RBMXL1	0.258315	-0.419974	0.059	0.16	1
CEP126	0.258315	-0.440266	0.059	0.16	1
HNRNPH3	0.258321	0.399509	0.412	0.3	1
NIPBL	0.258487	0.274531	0.412	0.28	1
AIMP1	0.259063	0.259603	0.529	0.36	1
LIMK2	0.259628	0.357355	0.235	0.12	1
FSTL3	0.259628	-0.272628	0.059	0.18	1
ADIPOR2	0.259678	-0.324505	0.118	0.22	1
SORBS3	0.259678	-0.353473	0.118	0.22	1
ISOC2	0.259678	-0.391051	0.118	0.22	1
C12orf65	0.259678	-0.537938	0.118	0.22	1
ZDHHC2	0.260039	0.308345	0.176	0.08	1
ARV1	0.260039	0.25586	0.176	0.08	1
PPIL3	0.260039	0.252804	0.176	0.08	1
DSP	0.260488	-0.279647	0.118	0.24	1
TGIF2	0.260488	-0.283599	0.118	0.24	1
RNF130	0.264086	0.540893	0.235	0.14	1
PRCP	0.264116	0.261474	0.294	0.16	1
NDUFC2	0.264554	0.287663	0.647	0.5	1
PSMA2	0.265619	0.385008	0.529	0.5	1
HEBP2	0.265619	0.307055	0.588	0.48	1
ALDH1A1	0.265661	0.39341	0.412	0.3	1
LARS	0.265739	-0.256568	0.353	0.5	1
EFCAB14	0.265785	-0.369788	0.176	0.34	1
TACSTD2	0.265915	-0.483451	0.412	0.5	1
SRP9	0.266157	0.341975	0.471	0.34	1
ARFGAP3	0.268651	-0.267202	0.235	0.38	1
GMEB1	0.268695	-0.327144	0.059	0.16	1
TM2D3	0.268866	-0.255164	0.118	0.26	1
EPB41L4A	0.269175	-0.445374	0.118	0.24	1
COMMD7	0.269581	0.320527	0.235	0.12	1
FAM213A	0.270217	-0.313042	0.176	0.28	1
PFN2	0.270217	-0.375737	0.176	0.28	1
IREB2	0.271699	0.349216	0.176	0.08	1
STAT2	0.271699	0.284557	0.176	0.08	1
RSBN1L	0.271911	-0.366683	0.176	0.3	1
ACTN1	0.271911	-0.387578	0.176	0.3	1
PDE1A	0.272167	0.385819	0.529	0.42	1
ITSN2	0.273359	0.444115	0.471	0.34	1
PSMC1	0.273545	0.332347	0.412	0.28	1
IKBIP	0.274332	0.436265	0.353	0.22	1
FAM172A	0.274332	0.27183	0.353	0.22	1
FCGRT	0.275145	-0.33325	0.294	0.42	1
RPL3P4	0.275971	0.325139	0.529	0.44	1
PLA2G16	0.276601	-0.311413	0.529	0.76	1
G3BP1	0.277721	0.304906	0.529	0.38	1
ACBD3	0.277721	-0.321177	0.353	0.44	1
YWHAH	0.278059	0.336415	0.294	0.18	1
TMX2	0.278059	0.266463	0.294	0.18	1
PRLR	0.278059	-0.282516	0.118	0.24	1
CHCHD5	0.278059	-0.285277	0.118	0.24	1
TRIM2	0.278059	-0.298976	0.118	0.24	1
ZNF608	0.278059	-0.314874	0.118	0.24	1
MFF	0.278589	-0.288628	0.235	0.4	1
RBCK1	0.279358	-0.323679	0.059	0.16	1
CPNE8	0.279358	-0.349088	0.059	0.16	1
CAVIN1	0.279781	0.563413	0.765	0.76	1
GNAQ	0.279792	0.317403	0.235	0.12	1
LYRM1	0.279792	0.257297	0.235	0.12	1
TM9SF3	0.280768	0.289102	0.412	0.3	1
PMP22	0.280991	-0.252455	0.176	0.32	1
RAD23A	0.282428	0.448319	0.471	0.36	1
HIGD1A	0.282428	0.334161	0.471	0.36	1
PPIG	0.282428	-0.409053	0.294	0.42	1
PTOV1	0.282939	0.29106	0.529	0.44	1
CNKSR3	0.283669	0.379946	0.235	0.14	1
CIAPIN1	0.283712	0.27519	0.176	0.08	1
SMYD2	0.283712	0.269764	0.176	0.08	1
PPP1R21	0.286338	-0.272218	0.118	0.26	1
LDHA	0.286468	-0.294359	0.353	0.5	1
FNBP4	0.287141	-0.310189	0.118	0.24	1
HINT2	0.288353	0.322582	0.353	0.24	1
COX20	0.289306	-0.356901	0.471	0.6	1
DNPEP	0.290304	-0.263579	0.059	0.16	1
PPM1A	0.290304	-0.317601	0.059	0.16	1
WBP2	0.290304	-0.321506	0.059	0.16	1
MGP	0.292945	1.81483	0.706	0.64	1
RPL21P28	0.292945	0.263534	0.706	0.64	1
C3orf58	0.293195	-0.344729	0.235	0.34	1
RNF181	0.293195	-0.366303	0.235	0.34	1
ARGLU1	0.293403	0.284941	0.529	0.42	1
NUCB1	0.293586	-0.381701	0.176	0.26	1
SF1	0.29382	0.630004	0.235	0.14	1
ATF2	0.29382	0.500218	0.235	0.14	1
EIF2A	0.29382	0.417671	0.235	0.14	1
TNS3	0.29382	0.390399	0.235	0.14	1
ACAP2	0.295279	0.332863	0.412	0.32	1
MET	0.295551	-0.336041	0.176	0.28	1
PLD3	0.29642	0.303411	0.294	0.18	1
RPS23P8	0.296448	0.297498	0.412	0.3	1
SEC11A	0.296613	0.328312	0.529	0.4	1
WDR43	0.296643	-0.343295	0.118	0.22	1
LMOD1	0.29682	-0.465567	0.176	0.3	1
NID2	0.297343	-0.330804	0.588	0.76	1
UQCRH	0.297396	0.261284	0.588	0.54	1
CDC40	0.297478	-0.280185	0.176	0.32	1
NPM1P27	0.297597	0.499381	0.412	0.26	1
MPV17	0.299935	0.548992	0.294	0.2	1
USP8	0.299999	0.294157	0.588	0.48	1
DEFB1	0.300315	0.431856	0.471	0.42	1
UHMK1	0.300996	0.412326	0.235	0.12	1
PARD3B	0.301314	-0.399268	0.235	0.34	1
TIMM10	0.301536	-0.299328	0.059	0.16	1
GCHFR	0.301536	-0.337274	0.059	0.16	1
EFCAB13	0.301536	-0.370112	0.059	0.16	1
SFT2D1	0.302533	0.491842	0.294	0.22	1
CDC42EP1	0.305899	-0.263481	0.118	0.24	1
RNF144B	0.306409	-0.322323	0.118	0.22	1
RAB29	0.306409	-0.396735	0.118	0.22	1
ATP5MG	0.306412	0.301482	0.765	0.76	1
DAB2	0.306656	-0.255042	0.529	0.7	1
CTSA	0.307812	-0.319167	0.353	0.46	1
SBDS	0.308126	0.253943	0.529	0.46	1
HADHB	0.310259	0.514714	0.353	0.26	1
TSPAN4	0.310259	0.479652	0.353	0.26	1
DIAPH1	0.310259	0.385323	0.353	0.26	1
PPM1G	0.311263	0.423549	0.412	0.32	1
LIN7A	0.31222	0.601022	0.176	0.1	1
NAA10	0.31222	0.457379	0.176	0.1	1
HNRNPA1P48	0.31222	0.44287	0.176	0.1	1
TECR	0.313297	-0.302079	0.176	0.28	1
TRMT10C	0.313297	-0.402685	0.176	0.28	1
FAM114A1	0.314249	0.420239	0.353	0.24	1
IFT20	0.314249	0.275648	0.353	0.24	1
ZNF580	0.314846	0.345696	0.235	0.14	1
GLT8D1	0.314846	0.314223	0.235	0.14	1
CXCL1	0.31534	-0.506639	0.294	0.4	1
PRRC2C	0.31582	-0.36401	0.588	0.66	1
HP1BP3	0.315831	0.394122	0.882	0.84	1
ABCG1	0.316386	-0.265577	0.118	0.22	1
2021-03-06	0.316386	-0.288898	0.118	0.22	1
TIAL1	0.316386	-0.312587	0.118	0.22	1
BBX	0.317541	-0.252104	0.471	0.6	1
SFT2D2	0.317997	-0.289074	0.235	0.34	1
RAB2A	0.318075	0.259722	0.765	0.7	1
PPP1CA	0.318723	0.645583	0.294	0.2	1
CACYBP	0.318897	0.605698	0.529	0.48	1
CCDC186	0.319465	0.392761	0.412	0.32	1
POLR2E	0.319465	0.291506	0.412	0.32	1
GLUL	0.321134	-0.347469	0.471	0.54	1
PCP4	0.321625	0.406318	0.647	0.58	1
FXR1	0.321892	0.506211	0.471	0.38	1
SLBP	0.323211	-0.301808	0.176	0.3	1
TRMT6	0.324629	0.515123	0.176	0.1	1
SHMT1	0.324629	0.390309	0.176	0.1	1
AP1M2	0.324629	0.370023	0.176	0.1	1
HOXA-AS2	0.324629	0.365755	0.176	0.1	1
AC113935.1	0.324629	0.332942	0.176	0.1	1
ANGPT2	0.324857	-0.252826	0.059	0.16	1
CD9	0.324981	0.364485	0.824	0.78	1
SFSWAP	0.325452	0.360714	0.294	0.18	1
TDG	0.326573	-0.393391	0.118	0.22	1
CEP295	0.327058	0.553177	0.353	0.22	1
ACTG1	0.327139	0.261295	0.941	0.94	1
RBM42	0.327857	0.501809	0.353	0.26	1
PIGR	0.329536	-0.371504	0.235	0.36	1
LRRFIP1	0.330428	-0.338582	0.647	0.7	1
WSB1	0.330453	-0.296753	0.176	0.26	1
GPC3	0.33081	-0.317469	0.353	0.52	1
FBXO17	0.331605	-0.310001	0.294	0.4	1
HSDL2	0.331731	-0.272028	0.176	0.28	1
RBBP7	0.331731	-0.400703	0.176	0.28	1
CBR1	0.331731	-0.464886	0.176	0.28	1
CYBA	0.33242	0.276463	0.647	0.62	1
TEX9	0.336836	0.43797	0.235	0.14	1
PKP4	0.336836	0.280193	0.235	0.14	1
OXA1L	0.336971	-0.317849	0.118	0.22	1
CARNMT1	0.337354	0.358145	0.176	0.1	1
PIAS2	0.337354	-0.252758	0.059	0.14	1
GBA3	0.337354	-0.254785	0.059	0.14	1
NHLRC3	0.337354	-0.255282	0.059	0.14	1
HBP1	0.337354	-0.260244	0.059	0.14	1
ZNF664	0.337354	-0.263483	0.059	0.14	1
MTHFD2L	0.337354	-0.265479	0.059	0.14	1
NUDCD3	0.337354	-0.26553	0.059	0.14	1
PMS1	0.337354	-0.266151	0.059	0.14	1
TENM3	0.337354	-0.270111	0.059	0.14	1
NAA15	0.337354	-0.270213	0.059	0.14	1
DNASE2	0.337354	-0.271808	0.059	0.14	1
MSH2	0.337354	-0.27625	0.059	0.14	1
NSD2	0.337354	-0.277375	0.059	0.14	1
SUGP2	0.337354	-0.283791	0.059	0.14	1
LPGAT1	0.337354	-0.284756	0.059	0.14	1
ZMYM1	0.337354	-0.290123	0.059	0.14	1
HSD17B7	0.337354	-0.290156	0.059	0.14	1
TPBG	0.337354	-0.303673	0.059	0.14	1
AKR7A2	0.337354	-0.313881	0.059	0.14	1
ADGRF1	0.337354	-0.314134	0.059	0.14	1
HK1	0.337354	-0.315212	0.059	0.14	1
HMGN2P5	0.337354	-0.316031	0.059	0.14	1
PFDN2	0.337354	-0.317191	0.059	0.14	1
HPRT1	0.337354	-0.317499	0.059	0.14	1
RFXANK	0.337354	-0.318703	0.059	0.14	1
CHML	0.337354	-0.320491	0.059	0.14	1
HOXD8	0.337354	-0.325739	0.059	0.14	1
FBXW2	0.337354	-0.326372	0.059	0.14	1
PLIN3	0.337354	-0.340477	0.059	0.14	1
AQP1	0.337354	-0.541156	0.059	0.14	1
NAV2	0.33748	-0.275123	0.118	0.2	1
BUB3	0.33748	-0.285781	0.118	0.2	1
ADD1	0.33748	-0.29891	0.118	0.2	1
MIDN	0.33748	-0.311853	0.118	0.2	1
FAM210B	0.33748	-0.334245	0.118	0.2	1
MSRB2	0.33748	-0.342417	0.118	0.2	1
VASN	0.33748	-0.347781	0.118	0.2	1
METTL5	0.33748	-0.362593	0.118	0.2	1
C1QBP	0.338016	0.271297	0.588	0.46	1
TMED9	0.338665	0.26832	0.529	0.38	1
ARF4	0.33903	0.30437	0.471	0.42	1
SSR1	0.339129	0.586228	0.471	0.44	1
RPL7L1	0.341629	0.253498	0.353	0.24	1
ZFAND6	0.346007	0.304155	0.353	0.22	1
LAD1	0.34609	0.287202	0.353	0.26	1
SLU7	0.347173	-0.27192	0.353	0.48	1
IFNGR1	0.34758	-0.253327	0.118	0.22	1
STXBP1	0.34758	-0.261446	0.118	0.22	1
SLC5A3	0.348194	0.332198	0.235	0.14	1
FMC1	0.348194	0.306366	0.235	0.14	1
MRPL34	0.348402	0.362937	0.412	0.36	1
CCDC43	0.348449	0.495276	0.235	0.16	1
UNC119	0.349321	0.415829	0.059	0.16	1
LHPP	0.349321	0.262954	0.059	0.16	1
YPEL3	0.349964	-0.403615	0.176	0.26	1
TLK2	0.350396	-0.298442	0.059	0.14	1
PTPRD	0.350396	-0.444486	0.059	0.14	1
MORN2	0.351085	0.261677	0.353	0.24	1
COL4A1	0.353145	-0.311697	0.235	0.34	1
MRPL20	0.354548	-0.32303	0.412	0.5	1
SELENOS	0.354643	-0.332926	0.353	0.42	1
UBTF	0.355337	0.283056	0.529	0.42	1
DNAJB14	0.355444	-0.4645	0.235	0.3	1
FDPS	0.355863	0.272227	0.412	0.3	1
FBXW11	0.356271	0.304845	0.294	0.18	1
[truncated: 572 more rows]

## Sheet: POD
gene_id	p_val	avg_logFC	pct.1	pct.2	p_val_adj
NELL1	3.77378e-22	1.68581	0.429	0.01	8.4295e-18
EDIL3	3.95371e-14	0.974243	0.238	0.003	8.8314e-10
C1QL1	5.31324e-13	1.40371	0.476	0.051	1.18682e-08
SOST	1.02833e-09	-1.85762	0.143	0.88	2.29699e-05
GYPC	2.78409e-09	0.511943	0.19	0.007	6.21882e-05
UBC	3.8903e-09	-1.14016	0.571	0.959	8.68976e-05
UMOD	4.37026e-09	2.19496	0.571	0.13	9.76185e-05
CTGF	4.41568e-09	1.67385	0.952	0.753	9.86331e-05
GPC6	7.46246e-09	1.11739	0.714	0.24	0.000166689
ANTXR1	9.44522e-08	1.21487	0.381	0.065	0.00210978
RAMP1	3.64021e-07	1.27873	0.619	0.223	0.00813114
HSPA5	4.12265e-07	1.14224	0.905	0.685	0.00920876
NEXN	5.25483e-07	1.00078	0.238	0.024	0.0117377
BGN	9.08547e-07	1.24045	0.524	0.161	0.0202942
B2M	1.4579e-06	-0.714308	1	1	0.0325652
FAM180A	1.53905e-06	0.980971	0.238	0.027	0.0343779
CLDN11	3.304e-06	0.969432	0.381	0.082	0.0738014
ARHGEF3	5.00329e-06	0.759963	0.905	0.637	0.111758
SAMD11	1.06719e-05	-1.14537	0.048	0.606	0.238378
RPL23	1.13168e-05	-0.824116	0.476	0.942	0.252784
HLA-E	1.17806e-05	-0.90491	0.524	0.938	0.263144
KRT7	1.59837e-05	0.796582	0.143	0.01	0.357028
RNY4	1.59837e-05	0.502405	0.143	0.01	0.357028
HEG1	1.59837e-05	0.488196	0.143	0.01	0.357028
SYT1	1.84271e-05	0.574923	0.143	0.01	0.411606
ALDOB	1.85e-05	-1.93962	0.048	0.579	0.413236
RPS26	1.89004e-05	-0.813367	0.476	0.897	0.422178
LY6E	1.98652e-05	-1.15207	0.095	0.64	0.44373
AIF1	2.06514e-05	-0.645444	0.81	0.993	0.461291
TMEM150C	2.62365e-05	-0.837463	0.286	0.846	0.586044
ATP5IF1	2.67536e-05	-0.836909	0.429	0.884	0.597594
KLK7	2.68826e-05	-0.924269	0.333	0.839	0.600477
NDUFB7	2.78464e-05	-1.05704	0.048	0.579	0.622004
MGP	3.00681e-05	2.4779	0.667	0.366	0.671631
MPP5	3.88204e-05	-0.7491	0.714	0.925	0.867131
FTL	4.37511e-05	-1.07438	0.857	0.99	0.977269
GPX3	4.73004e-05	-1.26326	0.524	0.911	1
IGFBP2	4.80317e-05	1.01668	0.905	0.784	1
ITIH5	5.8791e-05	1.12464	0.81	0.767	1
CLDN16	6.79929e-05	0.540081	0.19	0.024	1
JAKMIP2	7.71914e-05	0.958686	0.333	0.086	1
RPS4X	7.78463e-05	-0.92818	0.143	0.613	1
SEC63P1	9.10344e-05	0.489901	0.143	0.014	1
C1orf174	9.47814e-05	0.408925	0.143	0.014	1
PLA2R1	9.64552e-05	1.0126	0.952	0.914	1
RARRES2	0.000111358	-0.739007	0.286	0.818	1
IFI6	0.000115802	-1.07244	0.238	0.716	1
FXYD4	0.000123759	0.557695	0.19	0.027	1
IFITM3	0.000137747	-0.616052	0.857	0.973	1
TPT1	0.000169621	-0.564206	0.524	0.925	1
HMGB1	0.000170983	-0.526574	0.81	0.997	1
IGFBP7	0.000177941	0.677824	1	0.993	1
RPS20	0.000190256	-0.716844	0.381	0.846	1
RAC1	0.000191553	-0.712315	0.476	0.887	1
PPHLN1	0.000197483	-0.945868	0	0.432	1
RNF145	0.000206487	-0.518245	0.333	0.812	1
TNNT2	0.000217227	-0.651152	0.619	0.945	1
ANP32B	0.000228519	-0.854134	0.143	0.589	1
CEBPD	0.000246799	-0.973184	0.048	0.503	1
CCDC91	0.000250214	-0.846846	0.238	0.716	1
PRDX6	0.000254454	-0.638611	0.381	0.839	1
FTH1	0.00025487	-0.528459	0.952	0.997	1
NKD1	0.000277947	0.613206	0.333	0.092	1
USP46	0.000289622	0.795535	0.762	0.551	1
STAT1	0.000323602	-0.982417	0.238	0.668	1
VKORC1	0.000342676	-0.671765	0.429	0.839	1
SLC16A12	0.000350016	0.734663	0.143	0.017	1
HMGN2	0.000354384	-0.73346	0.286	0.723	1
AC246787.1	0.000375265	0.352983	0.143	0.017	1
RPS25	0.000382271	-0.704709	0.381	0.801	1
SSB	0.000384481	0.861327	0.905	0.863	1
RPL37A	0.000408158	-0.638082	0.714	0.932	1
RNF220	0.000409179	-0.787929	0.381	0.798	1
HNRNPDL	0.000432413	-0.487724	0.143	0.654	1
RPL8	0.0004416	-0.657161	0.476	0.863	1
TUBA1B	0.000485456	-0.638231	0.381	0.832	1
RPL11	0.000505158	-0.699966	0.476	0.87	1
EPHA7	0.000511369	0.596652	0.19	0.034	1
RPLP2	0.00051913	-0.61995	0.619	0.918	1
TMEM219	0.000554447	-0.613768	0.143	0.599	1
RACK1	0.000589773	-0.520796	0.286	0.743	1
TOX4	0.000783831	-0.79193	0	0.373	1
TFPI	0.000804452	0.697597	0.333	0.106	1
TUBB	0.000810207	-0.658836	0.143	0.613	1
CTSB	0.00082686	-0.756487	0.19	0.596	1
RAD23A	0.000837548	-0.753019	0.048	0.421	1
RNF181	0.000872911	-0.796631	0.095	0.462	1
TOM1L2	0.000879211	0.649286	0.333	0.11	1
ACTG1	0.000895041	-0.456847	0.81	0.979	1
PRSS23	0.000949679	0.936955	0.19	0.038	1
MRGPRF	0.00095736	-0.865192	0.143	0.545	1
SMCO3	0.00098659	-0.796754	0	0.363	1
TAGLN	0.00100225	1.11066	0.143	0.021	1
HSP90B1	0.00101406	0.635033	1	0.983	1
RPL19	0.00101733	-0.527818	0.619	0.921	1
C1R	0.00103902	-0.427859	0.286	0.764	1
SSFA2	0.00105046	0.709321	0.381	0.147	1
PSMD8	0.00111041	-0.732546	0.095	0.49	1
HMGXB3	0.00111853	0.564281	0.238	0.058	1
LSM12	0.00113233	0.361463	0.143	0.021	1
RNU6-6P	0.00114095	0.582442	0.238	0.058	1
RPS12	0.00114419	-0.593707	0.524	0.86	1
LGALS8	0.00120866	-0.737925	0.143	0.538	1
COMMD8	0.00123995	0.702294	0.524	0.274	1
CDKN1C	0.00133983	0.874493	0.905	0.873	1
FKBP5	0.00140026	0.895092	0.524	0.295	1
SRRM2	0.00141366	-0.806647	0.095	0.442	1
ATG101	0.00141644	0.607236	0.238	0.058	1
APOPT1	0.00143572	-0.749538	0	0.346	1
COX7C	0.00143576	-0.541502	0.667	0.945	1
RPL24	0.00149621	-0.406633	0.524	0.911	1
PCNP	0.00153103	-0.733807	0.048	0.397	1
JUN	0.00157371	-0.989694	0.143	0.514	1
RPS5	0.00157559	-0.578242	0.286	0.705	1
TMSB10	0.00161508	-0.525013	0.619	0.925	1
NPNT	0.00162969	0.753079	1	0.983	1
VEGFA	0.00169903	0.594148	0.952	0.942	1
ASS1	0.0017895	-0.788163	0	0.336	1
DYNLRB1	0.0018416	-0.369085	0.238	0.726	1
RPL29	0.00185148	-0.595317	0.238	0.664	1
TCEAL8	0.00189115	-0.457754	0.095	0.51	1
PSMB8	0.00191392	-0.739161	0.048	0.387	1
BAG3	0.00195263	0.44094	0.19	0.041	1
GAPDH	0.00196828	-0.499518	0.524	0.955	1
RPL14	0.00198071	-0.4102	0.429	0.897	1
ITGB1P1	0.00214958	0.575206	0.143	0.024	1
PDZK1IP1	0.00220335	-0.311019	0.286	0.777	1
MT-ND3	0.0022738	-0.4436	1	1	1
RPL3	0.00230532	-0.541746	0.476	0.87	1
PRKCI	0.00231098	-0.630082	0.143	0.527	1
CAPG	0.00233327	0.303336	0.143	0.024	1
PPP1R9A	0.00236883	0.712205	0.286	0.092	1
C1DP1	0.00239763	0.450937	0.143	0.024	1
NSRP1	0.00243083	-0.626008	0.143	0.565	1
CTNNBIP1	0.00256329	-0.729293	0	0.318	1
CSRP1	0.00258302	-0.57596	0.143	0.555	1
RPL9	0.00273582	-0.51949	0.571	0.925	1
PDCD6	0.00275875	-0.689504	0.048	0.397	1
PLPP1	0.00287945	-0.407899	0.095	0.459	1
TMIE	0.00293131	0.950876	0.381	0.158	1
RPS8	0.00299305	-0.509779	0.667	0.894	1
DMD	0.00299318	0.596044	0.19	0.045	1
FBXO21	0.00305442	0.619626	0.714	0.613	1
PRDX5	0.00314686	-0.605833	0.143	0.545	1
GNA11	0.00321511	0.562751	0.286	0.096	1
C4orf3	0.0032321	-0.513824	0.286	0.733	1
MYLIP	0.00325938	-0.694086	0.048	0.39	1
LDHA	0.00330984	-0.674212	0.095	0.438	1
RPS11	0.00333678	-0.546548	0.381	0.764	1
C1orf122	0.00339298	-0.441356	0.095	0.49	1
SULF2	0.00354117	0.919168	0.476	0.257	1
SLC12A1	0.00360009	0.753105	0.19	0.045	1
MYL12A	0.00361793	0.708002	0.81	0.818	1
SSBP1	0.0036364	-0.610907	0.143	0.503	1
ITGB8	0.00378521	1.16859	0.762	0.688	1
G0S2	0.00388767	-0.527861	0.19	0.562	1
RPS6	0.00389375	-0.473631	0.714	0.935	1
CDC42	0.00408816	-0.52245	0.524	0.856	1
CIRBP	0.00412466	-0.514884	0.381	0.798	1
NDUFA2	0.0041686	-0.446607	0.19	0.589	1
CPXM1	0.00417349	-0.705425	0	0.295	1
PSMB9	0.0041735	-0.774642	0	0.295	1
AIF1L	0.00418925	-0.463946	0.333	0.757	1
SLC9A3R1	0.00419144	-0.623719	0.143	0.473	1
SF3B2	0.00419213	-0.666847	0.19	0.545	1
TMOD2	0.00431154	0.517687	0.238	0.068	1
HIST1H1C	0.00434214	-0.776862	0.048	0.349	1
TMX4	0.00444361	0.535012	0.714	0.545	1
MUM1	0.00446808	-0.654342	0	0.291	1
RARRES3	0.00446808	-0.659314	0	0.291	1
IGFBP4	0.00446808	-0.665272	0	0.291	1
ULK2	0.00455739	0.468231	0.143	0.027	1
RALA	0.00467094	-0.524304	0.143	0.5	1
UNC50	0.00469165	0.60448	0.238	0.075	1
RPS3	0.0048326	-0.528719	0.571	0.873	1
RPS16	0.00487731	-0.449609	0.619	0.966	1
PABPC1P3	0.00490385	0.357248	0.143	0.027	1
PSME1	0.00495194	-0.578118	0.381	0.747	1
SUMO2	0.00498082	-0.518574	0.429	0.846	1
TRIB2	0.00511942	-0.688122	0.143	0.466	1
BNIP2	0.00514155	-0.536331	0.095	0.455	1
CTSV	0.00525471	-0.571645	0.19	0.586	1
ATP1B1	0.00531747	0.448165	0.81	0.808	1
MAN1A2	0.0053622	-0.62575	0.143	0.486	1
APOE	0.0054712	-0.914963	0	0.281	1
HSP90AB1	0.00562701	0.300603	1	0.945	1
RANBP2	0.00564772	0.648367	0.381	0.185	1
MYDGF	0.00566062	0.767636	0.476	0.274	1
CR1	0.00571027	-0.488127	0.19	0.551	1
SULT1A1	0.00580282	-0.633706	0.095	0.387	1
BAG5	0.00584936	-0.555336	0	0.277	1
RPL27	0.00602451	-0.398585	0.429	0.887	1
HINT2	0.00613499	-0.258547	0.048	0.37	1
RPS2	0.00616028	-0.525128	0.714	0.904	1
CHMP2A	0.00618857	-0.609873	0.048	0.36	1
H2AFJ	0.00622698	-0.582225	0.333	0.692	1
RPL18	0.00623132	-0.53775	0.476	0.818	1
HIST1H1E	0.00625156	-0.738872	0	0.274	1
SEC63	0.00625607	0.475633	0.524	0.329	1
TLE4	0.00642179	-0.585701	0.095	0.432	1
RPL12	0.00645523	-0.508778	0.381	0.788	1
TXNDC17	0.00658797	-0.571466	0.238	0.575	1
PTPN4	0.00663816	0.439317	0.19	0.051	1
NR2F2	0.00671043	-0.419757	0.19	0.562	1
DST	0.00677019	0.528133	0.905	0.836	1
TPM2	0.00679196	-0.268818	0.286	0.637	1
COL4A3	0.00680362	0.801155	0.667	0.548	1
PRMT2	0.00683943	-0.446856	0.286	0.685	1
RPS28	0.00689845	-0.337949	0.714	0.942	1
KLF13	0.00726795	0.420733	0.19	0.051	1
EVA1B	0.00731576	-0.674759	0.095	0.397	1
YBX3	0.0074071	-0.457724	0.19	0.575	1
APH1B	0.00746493	0.446567	0.143	0.031	1
CPVL	0.00746493	0.405875	0.143	0.031	1
HERC2	0.0075508	0.638276	0.286	0.106	1
APOBEC3C	0.00758748	-0.582169	0.048	0.349	1
HMGN3-AS1	0.00761676	-0.636029	0	0.264	1
RN7SL2	0.00780595	0.622173	0.143	0.031	1
PPTC7	0.00780595	0.40184	0.143	0.031	1
SGCE	0.0078455	0.598668	0.286	0.113	1
NHP2	0.0078619	-0.571494	0.048	0.349	1
NMT1	0.00789999	-0.566323	0.095	0.397	1
DNALI1	0.00798164	0.517697	0.143	0.031	1
HLA-C	0.00799496	-0.466822	0.619	0.863	1
TBCB	0.00803776	-0.513334	0.381	0.736	1
SPPL2A	0.00821651	-0.577409	0.048	0.322	1
RPSA	0.00836719	-0.523019	0.286	0.586	1
CUL5	0.00839704	-0.536259	0.143	0.479	1
UFD1	0.00844005	-0.597527	0.048	0.318	1
HOXA7	0.00847368	-0.598306	0.048	0.342	1
WASF2	0.00857705	-0.477992	0.333	0.699	1
ZBTB16	0.00872035	0.302796	0.143	0.031	1
MT-TP	0.00874089	0.703169	0.571	0.384	1
HIPK2	0.00878288	0.631118	0.905	0.764	1
NUB1	0.0088612	-0.586925	0.143	0.473	1
TUSC3	0.00889308	-0.385603	0.19	0.551	1
DHX32	0.00891432	0.36627	0.143	0.031	1
RPL32	0.00909358	-0.478147	0.524	0.87	1
BORCS7	0.00914215	-0.423372	0.333	0.716	1
POLR3GL	0.00925334	-0.547318	0	0.253	1
NDUFA9	0.00925336	-0.548732	0	0.253	1
SGCB	0.00930662	0.43625	0.667	0.438	1
C1orf198	0.00933447	0.449572	0.238	0.079	1
SLIRP	0.00934543	-0.384353	0.238	0.579	1
RPS27A	0.00945035	-0.38504	0.619	0.966	1
ZMAT2	0.00945468	-0.710809	0.095	0.366	1
BNIP3L	0.00954277	-0.605076	0.19	0.538	1
HMGB1P5	0.0095627	-0.315082	0.19	0.589	1
RBM17	0.00986526	-0.625078	0.095	0.36	1
PDAP1	0.0100071	-0.609459	0.048	0.312	1
DDX5	0.0102662	0.450696	0.714	0.613	1
KLC1	0.010519	-0.517466	0	0.247	1
AK2	0.010519	-0.560028	0	0.247	1
SLC25A37	0.010519	-0.586228	0	0.247	1
NSFL1C	0.010519	-0.52707	0	0.247	1
NDUFB10	0.0105395	-0.55047	0.143	0.452	1
NDN	0.0105765	-0.436047	0.143	0.5	1
PFDN5	0.0106093	-0.373014	0.333	0.685	1
NDUFAB1	0.0106268	-0.558071	0.286	0.582	1
TRIM44	0.0107392	-0.250122	0.19	0.572	1
UCHL1	0.010955	0.858036	0.238	0.086	1
HLA-B	0.0109689	-0.432141	0.571	0.829	1
RPS15A	0.0110495	-0.384788	0.286	0.661	1
TMEM106C	0.0112103	-0.50905	0	0.243	1
HNRNPD	0.0112241	-0.479094	0.286	0.61	1
GRHPR	0.0115265	-0.536686	0.095	0.38	1
ARL2	0.0115348	-0.502747	0.095	0.411	1
CRIM1	0.0115376	0.774201	0.857	0.918	1
SVIP	0.0115862	-0.450394	0.286	0.623	1
EIF4H	0.0119434	-0.516106	0	0.24	1
IFI27	0.0119511	-0.857418	0.048	0.308	1
RPL7AP6	0.0120878	0.466547	0.143	0.034	1
PDIA3P1	0.0121397	0.568905	0.429	0.247	1
SNRPB	0.0122297	-0.543645	0.048	0.325	1
MACROD2	0.0124786	0.65432	0.19	0.058	1
HDGF	0.0124859	-0.539183	0.048	0.305	1
YY1	0.012583	-0.560225	0.143	0.445	1
SH3BP5	0.0126296	-0.398299	0.143	0.452	1
WIPI2	0.0127206	-0.533328	0	0.236	1
QDPR	0.0127206	-0.593192	0	0.236	1
ELOB	0.0127988	-0.485982	0.619	0.911	1
SF3B5	0.0128472	-0.456737	0.238	0.603	1
MYH9	0.0130051	0.753077	0.667	0.493	1
TFAM	0.0130096	-0.512186	0.048	0.322	1
CLDN5	0.0131273	-0.549031	0.333	0.664	1
ZNF580	0.013133	-0.586311	0.048	0.295	1
HNRNPU	0.0131488	0.412528	0.762	0.627	1
USP53	0.01319	0.819782	0.619	0.572	1
RNF13	0.0133095	-0.549214	0.143	0.421	1
LINC02149	0.0135445	-0.480858	0	0.233	1
SMAD2	0.0135445	-0.528459	0	0.233	1
SFT2D2	0.0135445	-0.545836	0	0.233	1
APOL1	0.0136144	-0.510903	0.19	0.538	1
TMED4	0.0136689	-0.495213	0.333	0.705	1
SDC4	0.0140022	-0.457899	0.19	0.514	1
CHCHD2	0.0140269	-0.478691	0.429	0.788	1
ACADM	0.0140741	-0.508453	0.048	0.318	1
POLR2G	0.0141301	-0.485319	0.095	0.401	1
H3F3B	0.0141759	-0.317017	0.905	0.997	1
BST2	0.0143352	-0.393342	0.714	0.921	1
NDUFC2	0.0143417	-0.412931	0.286	0.616	1
DNAJC7	0.0144177	-0.528224	0	0.229	1
BTN3A2	0.0144177	-0.580483	0	0.229	1
NPHS1	0.014508	0.790198	0.81	0.825	1
MFSD6	0.0145137	0.72787	0.476	0.318	1
DNASE2	0.0145268	0.535703	0.333	0.161	1
RPL36AL	0.0146417	-0.437961	0.333	0.726	1
TRPT1	0.0146569	0.408214	0.19	0.058	1
CFH	0.0147953	0.555482	0.143	0.034	1
FOS	0.0148034	-0.791923	0.095	0.37	1
PTPN1	0.0149156	-0.300533	0.048	0.322	1
SAP18	0.0149663	-0.406872	0.238	0.579	1
MRPL21	0.015106	-0.530646	0.048	0.312	1
TMEM141	0.0152188	-0.63082	0.048	0.288	1
SRPK2	0.0153427	-0.506953	0	0.226	1
TPD52	0.0153861	-0.463201	0.095	0.373	1
LINC00839	0.0156659	-0.478544	0.381	0.712	1
CNBP	0.0157838	-0.454627	0.381	0.705	1
UBE2G2	0.0160578	-0.286468	0.19	0.521	1
PBRM1	0.0163225	-0.549389	0	0.223	1
FAAP20	0.0163226	-0.492037	0	0.223	1
MAGI2-AS3	0.0164337	-0.330958	0.952	0.969	1
LOXL1	0.0164519	-0.383731	0.095	0.39	1
ECHS1	0.0164599	-0.491275	0.19	0.497	1
C7orf50	0.0165092	-0.520689	0.095	0.36	1
CTDSPL2	0.0165698	0.581258	0.238	0.089	1
FAM98A	0.0165813	-0.42303	0.238	0.589	1
VCL	0.0166768	0.677378	0.524	0.394	1
DNAJC15	0.0167443	-0.537486	0.19	0.486	1
TMEM18	0.0167634	-0.497161	0.19	0.476	1
SNRPN	0.016889	-0.457248	0.19	0.507	1
AK3	0.016906	-0.290688	0.19	0.558	1
RPS21	0.0169125	-0.440212	0.381	0.709	1
EDF1	0.0171763	-0.253417	0.238	0.613	1
RPL13	0.0172459	-0.307821	0.619	0.925	1
ISG15	0.0173602	-0.655727	0	0.219	1
PLEKHH2	0.0173602	-0.466377	0	0.219	1
UNC119	0.0173602	-0.485643	0	0.219	1
NRIP2	0.0173602	-0.514643	0	0.219	1
FBXO17	0.0174077	-0.560749	0.143	0.442	1
EIF6	0.0174542	-0.540844	0.143	0.449	1
SRFBP1	0.0174582	-0.350761	0.095	0.394	1
CMBL	0.0176569	-0.739014	0.048	0.291	1
POLR2I	0.0180483	-0.554032	0.19	0.462	1
YBX1	0.0180924	-0.399263	0.429	0.716	1
RBMS3	0.018301	0.555037	0.143	0.038	1
TGFB1I1	0.0184588	-0.495284	0	0.216	1
REX1BD	0.0184588	-0.512101	0	0.216	1
TIAL1	0.0184588	-0.474915	0	0.216	1
PHYHIP	0.0184588	-0.52113	0	0.216	1
SMDT1	0.0185634	-0.525546	0.238	0.517	1
ITSN2	0.0188402	-0.463002	0.143	0.455	1
FKBP14	0.0188407	0.53482	0.286	0.127	1
UXT	0.0190739	-0.553468	0.143	0.404	1
BPTF	0.0191861	-0.485069	0.19	0.497	1
PRDX2	0.0195337	-0.367629	0.238	0.579	1
KNG1	0.0195981	0.627867	0.238	0.086	1
PHB2	0.0196216	-0.46967	0	0.212	1
C1orf123	0.0196217	-0.562321	0	0.212	1
TERF1	0.0197505	-0.566645	0.095	0.349	1
ADI1	0.0197669	-0.393473	0.286	0.558	1
TIMP1	0.0199459	0.711664	0.714	0.661	1
HMGCL	0.0201664	-0.535343	0.048	0.274	1
MRPS18C	0.020288	-0.481798	0.095	0.373	1
TMED10	0.0202936	0.417025	0.571	0.445	1
ATP2C1	0.0203504	0.57124	0.286	0.123	1
RPS4Y1	0.0205851	-0.403728	0.095	0.384	1
NCOA4	0.0207088	-0.359511	0.048	0.301	1
LYRM7	0.0210447	0.416624	0.286	0.123	1
FAM20C	0.0210639	-0.544127	0.095	0.346	1
TOMM7	0.0211964	-0.329998	0.524	0.822	1
RPLP0	0.0212205	-0.403119	0.476	0.829	1
ILKAP	0.0214171	0.538047	0.238	0.092	1
CCDC25	0.0214175	-0.47199	0.095	0.373	1
RAB1B	0.0214517	-0.484991	0.048	0.295	1
NDUFA3	0.0214597	-0.343773	0.429	0.767	1
OSBPL2	0.0216999	0.363625	0.19	0.062	1
RPS14	0.0219028	-0.309548	0.762	0.949	1
ESD	0.0219548	-0.404566	0.19	0.534	1
SORBS3	0.0221544	-0.417723	0	0.205	1
ATP6V0D1	0.0221544	-0.44184	0	0.205	1
TMEM107	0.0221544	-0.561678	0	0.205	1
CDK2AP2	0.0221567	-0.304163	0.048	0.298	1
TXNL4A	0.0221671	-0.282257	0.143	0.425	1
FABP5	0.0223323	1.09508	0.19	0.065	1
ETHE1	0.0223638	-0.433152	0.048	0.295	1
TBCA	0.022536	-0.30456	0.333	0.719	1
AMOT	0.0225573	0.634952	0.238	0.099	1
UBE2Q2	0.0227985	-0.600719	0.095	0.315	1
EXPH5	0.0229368	0.67092	0.571	0.445	1
DPYSL2	0.0229458	-0.471678	0.048	0.291	1
RSRP1	0.0230818	0.568205	0.286	0.137	1
CFAP45	0.0231126	-0.42697	0.381	0.699	1
SNRPC	0.0231129	-0.469914	0.286	0.555	1
RPL35A	0.0234505	-0.381554	0.667	0.901	1
BCL7C	0.0235318	-0.50748	0	0.202	1
GLRX2	0.0235318	-0.523175	0	0.202	1
WBP2	0.0235318	-0.415391	0	0.202	1
NONO	0.0235318	-0.444779	0	0.202	1
COA4	0.0235318	-0.47716	0	0.202	1
EEF1B2	0.023746	-0.355114	0.238	0.565	1
HIVEP2	0.0239106	0.661843	0.286	0.134	1
ITGA1	0.023933	-0.493301	0.048	0.288	1
SPP1	0.0240499	-0.679564	0.333	0.702	1
GSTO1	0.0240681	-0.447918	0.095	0.346	1
CXXC5	0.0241432	-0.394061	0.429	0.716	1
CHI3L1	0.024254	-0.383857	0.286	0.647	1
MTND2P28	0.024315	-0.413728	0.048	0.291	1
ANKS1B	0.0243331	-0.484528	0.048	0.288	1
RSRC2	0.0246072	-0.491553	0.19	0.51	1
SH3BGRL3	0.0246103	-0.375001	0.19	0.497	1
XIAP	0.024837	0.617618	0.476	0.332	1
HACD3	0.0249242	-0.416526	0.238	0.555	1
GPR107	0.0249886	-0.417512	0	0.199	1
WT1-AS	0.0249886	-0.447471	0	0.199	1
CELF1	0.0249886	-0.460823	0	0.199	1
NR1D2	0.0249886	-0.478849	0	0.199	1
COPRS	0.0250189	0.49948	0.429	0.274	1
CCDC107	0.025032	0.567371	0.333	0.178	1
TMEM106B	0.0255415	-0.480224	0.143	0.432	1
CETN3	0.0257968	-0.445039	0.048	0.284	1
SPTAN1	0.0258266	-0.301286	0.095	0.377	1
SAR1A	0.0259361	-0.470121	0.095	0.363	1
ARPC3	0.0259644	0.520328	0.619	0.524	1
UTP23	0.0260105	-0.462613	0.048	0.284	1
TIMM8B	0.0260894	-0.517585	0.19	0.442	1
ANKRD33B	0.026123	0.659364	0.238	0.103	1
SEH1L	0.0262522	0.439896	0.143	0.041	1
RRAGA	0.0263867	-0.480698	0.048	0.264	1
SURF6	0.026529	-0.45909	0	0.195	1
INF2	0.026529	-0.462788	0	0.195	1
USF3	0.026529	-0.507986	0	0.195	1
SLC4A4	0.026529	-0.682821	0	0.195	1
CMAHP	0.0265291	-0.426145	0	0.195	1
PDZD8	0.0265291	-0.42669	0	0.195	1
COA5	0.0265291	-0.454255	0	0.195	1
FKBP9	0.0265291	-0.457179	0	0.195	1
FABP1	0.0265291	-0.66053	0	0.195	1
MIOX	0.0265291	-0.741454	0	0.195	1
THSD7A	0.0266372	0.478285	0.905	0.897	1
DBI	0.0266826	-0.438077	0.333	0.658	1
TSPAN5	0.0267619	0.623412	0.333	0.185	1
HEIH	0.0268947	-0.45056	0.048	0.281	1
NDUFA13	0.0268984	-0.366456	0.333	0.671	1
MPHOSPH10	0.0271119	-0.488517	0.048	0.271	1
ATP11B	0.0271767	0.491478	0.143	0.041	1
ZSWIM7	0.0272049	-0.525102	0.048	0.257	1
ARL6IP1	0.0275103	0.530023	0.476	0.346	1
B4GAT1	0.0279234	-0.254405	0.095	0.373	1
TMSB4XP8	0.0279735	0.504145	0.238	0.099	1
MRPL18	0.0280224	-0.435111	0.048	0.281	1
SKP1	0.0280729	0.496928	0.952	0.914	1
CREBRF	0.0280949	0.574249	0.381	0.219	1
GARS	0.0281577	-0.449069	0	0.192	1
IFT74	0.0281577	-0.485184	0	0.192	1
TNNI1	0.0281738	-0.330756	0.571	0.863	1
ENSA	0.028192	-0.467559	0.095	0.336	1
RBBP4	0.0282529	-0.368494	0.048	0.281	1
WWP1	0.0284983	-0.478742	0.048	0.277	1
FBXO9	0.028558	-0.253773	0.19	0.49	1
MAPK1IP1L	0.0287331	-0.421678	0.048	0.277	1
DCTD	0.028907	-0.476595	0.048	0.26	1
TPPP3	0.0291304	-0.369569	0.667	0.918	1
GGCT	0.029801	-0.456243	0.048	0.253	1
IFI35	0.0298793	-0.426338	0	0.188	1
C5orf42	0.0298793	-0.452365	0	0.188	1
BBOX1	0.0298793	-0.560246	0	0.188	1
PCBP1	0.0299835	-0.338231	0.429	0.719	1
LHFPL6	0.0301558	0.595006	0.333	0.185	1
FGD5-AS1	0.0301769	-0.377677	0.048	0.277	1
SUPT4H1	0.0301893	-0.435623	0.048	0.274	1
S100A6	0.0303357	-0.298837	1	1	1
LPIN1	0.0303602	0.573277	0.238	0.106	1
AKAP9	0.0305858	0.343948	0.762	0.692	1
KIF21A	0.0307445	0.47682	0.286	0.134	1
FBXL17	0.0308832	0.482499	0.286	0.137	1
CLTA	0.0311049	-0.372518	0.333	0.596	1
CALM3	0.0311569	-0.25421	0.143	0.397	1
VAPA	0.0314573	-0.274846	0.238	0.568	1
MMAB	0.0316988	-0.43808	0	0.185	1
GNL2	0.0316988	-0.443531	0	0.185	1
SIL1	0.0316989	-0.406426	0	0.185	1
ZNF124	0.0316989	-0.43368	0	0.185	1
DANCR	0.0317396	-0.448711	0.143	0.404	1
TUBB4B	0.0318345	-0.427191	0.143	0.397	1
RIF1	0.0319399	-0.261832	0.048	0.277	1
FUNDC2	0.0319608	-0.41037	0.048	0.274	1
FNTA	0.031978	-0.484795	0.095	0.322	1
TALDO1	0.0320632	-0.397214	0.143	0.432	1
ANXA11	0.032221	-0.370786	0.048	0.274	1
NENF	0.0323256	-0.450737	0.19	0.469	1
ATP5MPL	0.0325647	-0.386295	0.429	0.788	1
TXN	0.0327952	-0.423732	0.619	0.863	1
TPM1	0.0330123	0.688468	0.333	0.185	1
TMSB4XP4	0.0330768	0.619124	0.333	0.178	1
CRIP2	0.0333425	-0.474828	0.524	0.801	1
PSMB4	0.0334207	-0.355506	0.238	0.586	1
PSMB2	0.0335511	-0.437805	0.143	0.39	1
GDI1	0.0336216	-0.407494	0	0.182	1
MRPL58	0.0336217	-0.406174	0	0.182	1
NUDC	0.0336217	-0.406612	0	0.182	1
DPP7	0.0336217	-0.413288	0	0.182	1
IWS1	0.0336217	-0.425347	0	0.182	1
KPNA3	0.0336217	-0.442127	0	0.182	1
NDUFS7	0.0336232	-0.435083	0.095	0.346	1
MMP24OS	0.033957	-0.358293	0.095	0.353	1
UBR2	0.0341347	0.345983	0.19	0.068	1
CFDP1	0.0342926	0.433039	0.429	0.253	1
SET	0.0343794	-0.279566	0.381	0.76	1
LGALS3BP	0.0344204	-0.267916	0.143	0.411	1
EMC3	0.0347699	0.474722	0.381	0.229	1
GMDS	0.0347781	-0.434371	0.381	0.664	1
NOP10	0.0349534	-0.378219	0.095	0.329	1
SYNGR2	0.0349535	-0.43056	0.095	0.329	1
DSTN	0.0351164	0.332013	1	0.993	1
KRT10	0.0351895	-0.457202	0.19	0.455	1
RPS29	0.035201	-0.253309	0.81	0.945	1
MT-RNR2	0.0352248	-0.281098	1	1	1
COL4A3BP	0.035249	-0.438257	0.048	0.267	1
WSB1	0.0355344	-0.414343	0.048	0.267	1
MRFAP1L1	0.0356532	-0.408006	0	0.178	1
BANK1	0.0356532	-0.460199	0	0.178	1
UBIAD1	0.0356532	-0.407484	0	0.178	1
PLCG2	0.0356532	-0.409273	0	0.178	1
MANBAL	0.0356532	-0.429036	0	0.178	1
SRSF11	0.0357361	-0.255644	0.286	0.637	1
PIGV	0.0360367	0.593003	0.143	0.045	1
MTHFD2	0.0361212	-0.417095	0.048	0.264	1
PSMB1	0.0361316	-0.391136	0.333	0.627	1
CST3	0.0361679	0.450497	0.81	0.709	1
SLC25A6	0.0362406	-0.350994	0.286	0.644	1
PKM	0.0363216	-0.448484	0.143	0.387	1
SRSF3	0.0363973	-0.41951	0.238	0.517	1
KDELR1	0.0364601	-0.428615	0.19	0.432	1
APC	0.036466	-0.378174	0.095	0.346	1
KPNB1	0.0364696	-0.4413	0.19	0.473	1
PTGDS	0.0365457	-0.269499	0.81	0.986	1
MYOZ2	0.0366203	0.695952	0.143	0.045	1
SUB1	0.0367619	0.316066	0.714	0.702	1
NDUFS3	0.0368764	0.581674	0.429	0.281	1
RPL36	0.0369037	-0.392248	0.619	0.812	1
ERBIN	0.0369083	-0.490519	0.143	0.411	1
RAB11FIP2	0.036999	-0.446009	0.048	0.257	1
SMIM10L1	0.0369991	-0.424519	0.143	0.394	1
C6orf48	0.037045	-0.438267	0.19	0.483	1
PKP4	0.0372892	-0.326401	0.048	0.267	1
SBSPON	0.0373998	-0.339164	0.429	0.777	1
CAMSAP2	0.0377622	-0.373136	0.095	0.322	1
RNF114	0.0377993	-0.397867	0	0.175	1
LANCL1	0.0377994	-0.383141	0	0.175	1
PPP2R2B	0.0377994	-0.406067	0	0.175	1
MPRIP	0.0377994	-0.448507	0	0.175	1
TCF25	0.0382931	-0.298546	0.238	0.582	1
KLK6	0.0384034	-0.261378	0.286	0.654	1
TNFRSF12A	0.0384198	1.0611	0.143	0.045	1
NUPR1	0.0384664	0.413655	0.571	0.421	1
VAMP3	0.0385214	-0.340806	0.048	0.264	1
LAMTOR2	0.0387108	-0.491702	0.095	0.295	1
TCF7L1	0.0388421	-0.411172	0.048	0.26	1
SLIT3	0.0390361	0.4631	0.143	0.045	1
PSMD6	0.0395684	-0.425469	0.143	0.37	1
NPHS2	0.0400397	-0.250948	1	1	1
ATP11A	0.0400663	-0.380726	0	0.171	1
FMR1	0.0400664	-0.372746	0	0.171	1
ACOT13	0.0400664	-0.40036	0	0.171	1
DYNLL2	0.0400664	-0.407853	0	0.171	1
DHRS4	0.0400664	-0.462845	0	0.171	1
PALMD	0.0400664	-0.478609	0	0.171	1
COA3	0.0400835	-0.397489	0.19	0.469	1
TMEM192	0.0401071	-0.365922	0.048	0.26	1
CKB	0.0408807	0.616701	0.524	0.466	1
SPTY2D1	0.0409336	0.836617	0.238	0.113	1
MIR4458HG	0.0409768	-0.472239	0.143	0.384	1
GTF2H5	0.0410185	-0.379217	0.238	0.497	1
COX14	0.0415876	-0.270452	0.286	0.599	1
METTL26	0.0417512	-0.437613	0.048	0.253	1
KCND3	0.0419576	0.397283	0.19	0.072	1
ATP5MD	0.0421682	-0.295299	0.429	0.788	1
ATP6V0E1	0.0421689	0.422307	0.667	0.654	1
NDUFA8	0.0422565	-0.348736	0.095	0.318	1
UBAP2	0.0422653	-0.425761	0.19	0.445	1
HES1	0.0422701	0.564702	0.571	0.5	1
RPL3P4	0.0422994	-0.378217	0.048	0.24	1
TUBA1C	0.0424606	-0.389007	0	0.168	1
GAS6	0.0424606	-0.394035	0	0.168	1
PLEKHA2	0.0424606	-0.356365	0	0.168	1
MICU1	0.0424606	-0.378179	0	0.168	1
SLC16A9	0.0424606	-0.551944	0	0.168	1
CCBE1	0.042531	-0.422922	0.19	0.469	1
EAPP	0.0427118	-0.457287	0.238	0.503	1
GTF3C1	0.0427231	0.44711	0.19	0.075	1
CALHM5	0.0431019	-0.375566	0.048	0.257	1
REEP5	0.0431389	0.440862	0.667	0.534	1
COX6B1	0.0431995	-0.416079	0.571	0.825	1
ISCU	0.0434771	0.396446	0.571	0.473	1
C2orf69	0.0435895	0.29953	0.143	0.045	1
FIS1	0.0437379	-0.368158	0.333	0.63	1
ALDH7A1	0.0439432	-0.431457	0.095	0.312	1
ITGAV	0.044016	0.637367	0.667	0.651	1
ZNF213-AS1	0.0442753	0.258733	0.143	0.045	1
PCNX4	0.0443972	0.625671	0.238	0.11	1
TRAPPC1	0.0444939	-0.403487	0.19	0.452	1
DCTN6	0.0447192	-0.424784	0.048	0.236	1
THUMPD3	0.0448588	-0.348294	0.048	0.253	1
HMGB1P6	0.0449891	-0.354556	0	0.164	1
PSMD3	0.0449891	-0.364664	0	0.164	1
MRPL48	0.0449891	-0.387071	0	0.164	1
TAF9	0.0449891	-0.408312	0	0.164	1
ZNF451	0.0449891	-0.418308	0	0.164	1
USP16	0.045083	-0.306179	0.286	0.599	1
TULP4	0.0451427	-0.333019	0.143	0.384	1
GNB2	0.0452554	-0.348207	0.095	0.312	1
TRIM24	0.045289	0.422156	0.333	0.185	1
DCN	0.0454017	0.310429	1	0.997	1
PGRMC2	0.0457236	0.678598	0.429	0.298	1
RBPMS	0.046059	-0.431311	0.238	0.497	1
TMCC3	0.0463174	-0.309955	0.095	0.336	1
SLC30A9	0.0464059	0.618785	0.381	0.247	1
ACAP2	0.046466	-0.394567	0.143	0.38	1
NIPSNAP2	0.0466647	-0.336592	0.143	0.408	1
CSTB	0.0468743	-0.374934	0.095	0.329	1
RPL10A	0.0470391	-0.37504	0.429	0.75	1
PDIA3	0.0470398	0.334466	1	0.979	1
BEX2	0.0470497	-0.337897	0.19	0.435	1
AAMP	0.0476588	-0.38245	0	0.161	1
SMARCD1	0.0476589	-0.373575	0	0.161	1
FLYWCH2	0.0476589	-0.417258	0	0.161	1
WISP3	0.0476589	-0.376942	0	0.161	1
WTAP	0.0476589	-0.391026	0	0.161	1
EIF3J-AS1	0.0476589	-0.465749	0	0.161	1
ACSM2B	0.0476589	-0.555794	0	0.161	1
ATP5F1E	0.0480131	-0.331404	0.762	0.976	1
GHR	0.0481783	-0.308528	0.048	0.25	1
SRP72	0.0482777	-0.277399	0.238	0.521	1
POGZ	0.0483537	0.499634	0.19	0.075	1
TMED1	0.0485593	-0.371279	0.048	0.25	1
KIF2A	0.0491431	-0.394418	0.143	0.39	1
CLIP1	0.0491582	0.407379	0.524	0.421	1
HSPB8	0.049329	-0.292475	0.048	0.25	1
HMGN1	0.0493544	-0.31245	0.619	0.89	1
DLST	0.049885	0.333892	0.143	0.048	1
AC092813.2	0.0499463	-0.299517	0.714	0.925	1
C12orf65	0.0504701	0.314662	0.333	0.168	1
APOOL	0.0504778	-0.337481	0	0.158	1
HINT3	0.0504778	-0.345361	0	0.158	1
TNNC1	0.0504778	-0.462732	0	0.158	1
RSBN1	0.0504779	-0.348906	0	0.158	1
CEP63	0.0504779	-0.363124	0	0.158	1
PTPA	0.0504779	-0.366793	0	0.158	1
ACBD6	0.0504779	-0.36964	0	0.158	1
TTC32	0.0504779	-0.37163	0	0.158	1
SNX8	0.0504779	-0.37767	0	0.158	1
BOLA1	0.0504779	-0.380384	0	0.158	1
TM7SF2	0.0504779	-0.381541	0	0.158	1
VSIG8	0.0504779	-0.395345	0	0.158	1
PSMC3	0.0505998	-0.356942	0.143	0.397	1
CA11	0.0509202	-0.407067	0.048	0.243	1
RPL21	0.0513553	-0.292664	0.81	0.99	1
CERS6	0.0517833	0.562858	0.476	0.349	1
PSME2	0.0520574	-0.255173	0.143	0.384	1
CCDC6	0.0529601	-0.385164	0.048	0.24	1
MRPL32	0.0529632	-0.344461	0.048	0.243	1
SP100	0.0532991	-0.336673	0.143	0.377	1
SREK1IP1	0.0533406	-0.422158	0.095	0.298	1
TMEM200C	0.0534539	-0.408176	0	0.154	1
SPTLC2	0.053454	-0.331261	0	0.154	1
RIOX2	0.053454	-0.339858	0	0.154	1
IARS	0.053454	-0.344861	0	0.154	1
DERL2	0.053454	-0.348322	0	0.154	1
CNPPD1	0.053454	-0.351839	0	0.154	1
MRPL37	0.053454	-0.366774	0	0.154	1
CSTF3	0.053454	-0.371934	0	0.154	1
KIAA2026	0.053454	-0.372769	0	0.154	1
CHTOP	0.053454	-0.387431	0	0.154	1
AP2A2	0.053454	-0.393999	0	0.154	1
RAB29	0.053454	-0.423192	0	0.154	1
GALM	0.053454	-0.444354	0	0.154	1
PSMC4	0.0535329	-0.41529	0.048	0.223	1
ATP5PO	0.0536537	-0.264616	0.286	0.592	1
COPS7A	0.0544052	-0.388227	0.048	0.223	1
GSTA1	0.054514	-0.426173	0.095	0.315	1
THYN1	0.0546105	-0.398763	0.048	0.233	1
ILK	0.0546523	-0.365657	0.048	0.24	1
MAL	0.0547386	0.78909	0.333	0.199	1
SPIN1	0.0548457	-0.411718	0.048	0.223	1
PUF60	0.0548458	-0.396516	0.048	0.223	1
ERC1	0.0549983	0.538758	0.333	0.209	1
COMMD6	0.0550362	-0.323437	0.286	0.538	1
CTSO	0.0550672	0.594878	0.333	0.202	1
MYL9	0.0551858	-0.252737	0.714	0.966	1
IBTK	0.0554007	0.58876	0.381	0.257	1
PSMB6	0.0554119	-0.409536	0.333	0.644	1
TSR3	0.0557359	-0.413594	0.048	0.223	1
RBM43	0.055946	-0.423453	0.048	0.236	1
ZNF22	0.0559616	-0.373616	0.095	0.318	1
PDLIM5	0.0560196	-0.287787	0.381	0.723	1
RPGRIP1L	0.0561207	0.364534	0.143	0.048	1
UGT2B7	0.0562236	-0.632978	0.095	0.288	1
NQO1	0.0563333	-0.369636	0.429	0.709	1
ZC3H15	0.0563481	-0.344211	0.286	0.521	1
ACTR10	0.0563895	-0.298327	0.048	0.24	1
TMEM80	0.0565958	-0.367087	0	0.151	1
SFSWAP	0.0565958	-0.328552	0	0.151	1
NCBP3	0.0565958	-0.340571	0	0.151	1
ARID1A	0.0565958	-0.361466	0	0.151	1
RAB5B	0.0565959	-0.306322	0	0.151	1
MARK3	0.0565959	-0.337742	0	0.151	1
AMZ2	0.0565959	-0.350566	0	0.151	1
DHRS4L2	0.0565959	-0.405373	0	0.151	1
BLOC1S1	0.056629	-0.44124	0.238	0.493	1
ORMDL1	0.0568521	0.643915	0.286	0.158	1
MITF	0.0569439	0.468393	0.143	0.048	1
SYNPO	0.0569788	-0.370669	0.286	0.565	1
AL118508.1	0.0569914	-0.341833	0.143	0.397	1
UBA52	0.0570782	-0.413666	0.429	0.658	1
S100A4	0.0571502	0.865874	0.429	0.308	1
FBXO7	0.0572773	-0.375924	0.048	0.236	1
ERICH1	0.0572773	-0.388432	0.048	0.236	1
PTPRG	0.0573418	0.544637	0.286	0.168	1
FUOM	0.0577223	-0.302732	0.048	0.24	1
TNS3	0.0578742	0.571084	0.429	0.301	1
SRSF7	0.0578752	-0.405134	0.143	0.353	1
MAGT1	0.0579301	0.437924	0.476	0.373	1
UBE2Z	0.0579876	0.541742	0.238	0.12	1
MRPL54	0.0580897	-0.341949	0.095	0.315	1
MRPL1	0.0581793	-0.360132	0.048	0.236	1
CDADC1	0.0586206	0.297748	0.143	0.048	1
EIF2A	0.0586348	-0.312121	0.048	0.236	1
PTGER4	0.0586364	0.79539	0.381	0.274	1
MT1G	0.0587956	0.327538	0.619	0.442	1
PPP1CC	0.0590707	0.522417	0.286	0.161	1
EFEMP2	0.0591102	-0.385234	0.095	0.291	1
DDX24	0.0591762	-0.33648	0.381	0.682	1
EMP3	0.0594494	-0.366314	0.095	0.312	1
YWHAG	0.0594546	-0.300532	0.095	0.322	1
DLC1	0.0595546	-0.355235	0.048	0.236	1
PMEPA1	0.0596163	0.458065	0.667	0.644	1
LAPTM4A	0.0596268	0.487821	0.667	0.64	1
AIP	0.0599126	-0.294698	0	0.147	1
GTF2H1	0.0599126	-0.306455	0	0.147	1
AC092747.4	0.0599126	-0.315897	0	0.147	1
RPL10AP6	0.0599126	-0.32523	0	0.147	1
KIF9	0.0599126	-0.341845	0	0.147	1
WDR48	0.0599126	-0.354297	0	0.147	1
CUL3	0.0599126	-0.356429	0	0.147	1
RPP38	0.0599126	-0.35902	0	0.147	1
ZC3HAV1	0.0599126	-0.364684	0	0.147	1
C19orf24	0.0599126	-0.368851	0	0.147	1
EPSTI1	0.0599126	-0.39013	0	0.147	1
COL3A1	0.0599126	-0.398059	0	0.147	1
BAZ1B	0.0601394	-0.431903	0.143	0.36	1
ATP6AP2	0.0607014	0.437891	0.571	0.51	1
TIMM23	0.0607698	-0.387556	0.048	0.219	1
MPP6	0.0612511	0.584476	0.143	0.051	1
MLLT10	0.0613018	0.374691	0.19	0.079	1
SKA2	0.0614362	-0.336411	0.048	0.233	1
GSTA4	0.0619014	-0.269948	0.143	0.37	1
CCNI	0.0622914	-0.257163	0.429	0.76	1
ZFAND6	0.0623635	-0.336464	0.143	0.38	1
CSNK2B	0.062729	-0.38416	0.143	0.353	1
ANAPC10	0.0627359	0.60538	0.19	0.079	1
TSPYL1	0.0633046	-0.334439	0.095	0.312	1
CLDND1	0.0634135	-0.314549	0	0.144	1
MPV17	0.0634135	-0.334555	0	0.144	1
FZD2	0.0634136	-0.316612	0	0.144	1
NUDT5	0.0634136	-0.31931	0	0.144	1
INO80	0.0634136	-0.33893	0	0.144	1
CXorf38	0.0634136	-0.342959	0	0.144	1
CRCP	0.0634136	-0.349174	0	0.144	1
RAB35	0.0634136	-0.360628	0	0.144	1
DDOST	0.0636456	-0.365467	0.048	0.216	1
SINHCAF	0.0637988	-0.375868	0.048	0.223	1
UBE2A	0.0638414	-0.328418	0.048	0.226	1
CCDC68	0.0638657	0.603813	0.143	0.051	1
LAMTOR5	0.0641279	-0.31697	0.333	0.582	1
FKBP3	0.0645455	-0.293235	0.143	0.387	1
LRPAP1	0.0647402	-0.391644	0.381	0.603	1
CDV3	0.0648524	-0.283328	0.095	0.291	1
KMT5B	0.0648607	-0.306466	0.048	0.229	1
RPL39	0.0648794	-0.323257	0.429	0.743	1
CDC14A	0.0657754	-0.316143	0.095	0.291	1
F2R	0.065967	0.521183	0.714	0.616	1
TMEM123	0.0659939	-0.374443	0.048	0.209	1
IDH3G	0.066119	-0.433976	0.048	0.212	1
SSNA1	0.0662187	-0.374427	0.048	0.216	1
C1QBP	0.0663146	-0.362885	0.095	0.288	1
NBN	0.0664683	0.524965	0.381	0.253	1
ERG28	0.0667434	-0.348758	0.048	0.216	1
DYNC1LI1	0.0668955	-0.289237	0.048	0.229	1
TDRD3	0.0671092	-0.296111	0	0.14	1
MAP3K5	0.0671092	-0.302159	0	0.14	1
FEM1B	0.0671092	-0.314357	0	0.14	1
MAGOHB	0.0671092	-0.31497	0	0.14	1
NME7	0.0671092	-0.323159	0	0.14	1
LINC01089	0.0671092	-0.326135	0	0.14	1
GSS	0.0671092	-0.32662	0	0.14	1
BBIP1	0.0671092	-0.329478	0	0.14	1
COTL1	0.0671092	-0.338334	0	0.14	1
GATC	0.0671092	-0.34521	0	0.14	1
CORO2B	0.0671092	-0.345548	0	0.14	1
GBP1	0.0671092	-0.366313	0	0.14	1
THRA	0.0671092	-0.373095	0	0.14	1
MTIF2	0.0671092	-0.383363	0	0.14	1
ACO1	0.0671092	-0.429005	0	0.14	1
SEC13	0.0674694	-0.337661	0.143	0.353	1
ESF1	0.0676679	-0.383468	0.095	0.305	1
PGP	0.0677792	0.580321	0.19	0.086	1
TIMP3	0.0678392	-0.347135	0.619	0.781	1
C12orf57	0.0683603	-0.36828	0.19	0.442	1
AOX1	0.0684277	0.326228	0.143	0.051	1
PET100	0.0684432	-0.321786	0.048	0.223	1
TMEM109	0.068456	-0.28445	0.048	0.229	1
BX284668.5	0.0689827	-0.251826	0.048	0.229	1
PRKAA2	0.0690146	0.578723	0.238	0.12	1
SNHG6	0.0691615	-0.401906	0.19	0.377	1
AL450405.1	0.0691733	-0.37154	0.143	0.356	1
GATM	0.0692535	-0.59722	0.095	0.284	1
JUP	0.0695236	-0.315749	0.048	0.226	1
ZFP91	0.0695236	-0.326598	0.048	0.226	1
TRAPPC12	0.0695367	0.345438	0.19	0.079	1
RIDA	0.0696438	-0.443503	0.048	0.205	1
SAFB2	0.0700602	-0.266525	0.048	0.226	1
SMARCC1	0.0700844	-0.426092	0.143	0.329	1
TMX1	0.0702389	0.425794	0.286	0.168	1
TUBB2A	0.0703853	-0.342067	0.19	0.428	1
CAT	0.0705947	-0.365546	0.048	0.223	1
NRDC	0.0705948	0.427592	0.333	0.202	1
FBXO3	0.0706001	-0.338129	0.048	0.226	1
RPL28	0.0707227	-0.322509	0.286	0.575	1
ARL8B	0.07101	-0.287722	0	0.137	1
STXBP1	0.07101	-0.318095	0	0.137	1
SERPINB9	0.07101	-0.32121	0	0.137	1
GCLM	0.0710101	-0.295488	0	0.137	1
CLIP3	0.0710101	-0.2963	0	0.137	1
APLP1	0.0710101	-0.300792	0	0.137	1
LTV1	0.0710101	-0.302116	0	0.137	1
TAP1	0.0710101	-0.307714	0	0.137	1
MYO9A	0.0710101	-0.312989	0	0.137	1
SH3YL1	0.0710101	-0.316537	0	0.137	1
CNOT1	0.0710101	-0.327122	0	0.137	1
DLG1	0.0710101	-0.327257	0	0.137	1
AFTPH	0.0710101	-0.327778	0	0.137	1
PHKB	0.0710101	-0.341559	0	0.137	1
RBM10	0.0710101	-0.342018	0	0.137	1
PPP1R16A	0.0710101	-0.344313	0	0.137	1
IL1RAP	0.0710101	-0.347949	0	0.137	1
RANGAP1	0.0710101	-0.357843	0	0.137	1
TIMM44	0.0710101	-0.367219	0	0.137	1
BICD1	0.0710101	-0.384083	0	0.137	1
PTPN13	0.0711037	0.553535	0.476	0.414	1
ATG4B	0.0712913	0.260497	0.143	0.051	1
GADD45A	0.0716291	-0.341535	0.762	0.945	1
KLHDC2	0.0716911	-0.326857	0.048	0.223	1
ALDH2	0.0717303	-0.33553	0.095	0.284	1
COX17	0.0726627	-0.430418	0.524	0.74	1
HADHB	0.0728185	-0.397312	0.095	0.281	1
MRPL43	0.0728665	-0.30281	0.143	0.356	1
SPATS2L	0.0729167	-0.313892	0.476	0.801	1
EML4	0.0729333	-0.322348	0.19	0.397	1
TEX264	0.0730113	0.556102	0.286	0.158	1
TRIM2	0.0732543	0.388373	0.143	0.051	1
ATP5MG	0.0732874	-0.307921	0.571	0.815	1
ERP29	0.0733308	-0.347048	0.095	0.281	1
ERI3	0.0733491	-0.304597	0.048	0.219	1
MPDZ	0.0733511	0.444566	0.333	0.205	1
PDHB	0.073362	-0.32581	0.048	0.223	1
CD200	0.0733993	-0.423949	0.143	0.312	1
CALD1	0.073423	-0.311866	0.714	0.894	1
MRPL34	0.0736945	0.521112	0.476	0.336	1
TMEM9B	0.0737789	0.555954	0.429	0.318	1
YAP1	0.073811	0.581779	0.286	0.168	1
NAB1	0.0742523	0.4771	0.143	0.051	1
CMAS	0.0742793	-0.336263	0.095	0.284	1
SOD1	0.0742898	-0.263526	0.571	0.842	1
SUMF1	0.0744356	0.590782	0.333	0.209	1
APMAP	0.0744934	-0.295063	0.048	0.223	1
RPL37	0.0746545	-0.284515	0.524	0.911	1
SYPL1	0.0746555	-0.263496	0.095	0.301	1
NUCB2	0.0746996	0.421795	0.762	0.729	1
PSMD12	0.0749909	-0.266405	0.095	0.305	1
ARID4A	0.0750009	-0.44032	0.095	0.253	1
FIBP	0.0751276	-0.296519	0	0.134	1
ACOT7	0.0751277	-0.273397	0	0.134	1
HMGN1P38	0.0751277	-0.274725	0	0.134	1
MRPS30	0.0751277	-0.282145	0	0.134	1
LGMN	0.0751277	-0.294126	0	0.134	1
PEX11B	0.0751277	-0.299405	0	0.134	1
ZBTB7A	0.0751277	-0.299576	0	0.134	1
FAM208A	0.0751277	-0.301829	0	0.134	1
CHML	0.0751277	-0.3384	0	0.134	1
PRMT6	0.0751277	-0.356154	0	0.134	1
DNMT1	0.0751277	-0.364162	0	0.134	1
GTPBP4	0.075639	-0.257907	0.048	0.223	1
SMIM7	0.0758445	-0.313171	0.095	0.298	1
NCL	0.0760071	-0.254026	0.667	0.887	1
SUPT5H	0.0762173	-0.302514	0.048	0.223	1
SLC7A8	0.0765971	0.3442	0.476	0.36	1
TRAPPC6B	0.0766541	0.367555	0.143	0.055	1
AKR1A1	0.0766606	-0.34928	0.095	0.291	1
GOLGB1	0.0767305	0.373053	0.762	0.897	1
LRMDA	0.0768065	-0.309588	0.048	0.219	1
HSPA12A	0.0768066	-0.362732	0.048	0.219	1
COX7A2	0.0771964	-0.272687	0.81	0.904	1
FIP1L1	0.0773955	-0.255732	0.048	0.219	1
ZNF667-AS1	0.0776663	-0.399243	0.048	0.202	1
AP1M2	0.0776663	-0.418257	0.048	0.202	1
EID1	0.0779176	-0.311672	0.857	0.928	1
SNRPD1	0.0781021	-0.305491	0.095	0.295	1
ROCK2	0.0785555	-0.408528	0.19	0.401	1
RPL30	0.0787161	-0.333294	0.667	0.86	1
RPL26	0.0788888	-0.252051	0.476	0.736	1
CBX3	0.0788905	-0.273208	0.524	0.832	1
BHMT2	0.079152	-0.500599	0.048	0.212	1
IDS	0.0791845	-0.306958	0.048	0.219	1
XKR4	0.0794742	-0.30292	0	0.13	1
HDHD2	0.0794742	-0.304158	0	0.13	1
IFIT3	0.0794742	-0.316244	0	0.13	1
GATD1	0.0794743	-0.275572	0	0.13	1
CCNT2	0.0794743	-0.287564	0	0.13	1
ARIH2	0.0794743	-0.288058	0	0.13	1
GSDMD	0.0794743	-0.294235	0	0.13	1
CNOT6L	0.0794743	-0.298831	0	0.13	1
AC006333.2	0.0794743	-0.300773	0	0.13	1
SHISA5	0.0794743	-0.315551	0	0.13	1
ATAD3C	0.0794743	-0.32052	0	0.13	1
NBPF14	0.0794743	-0.322249	0	0.13	1
POLR2H	0.0794743	-0.32279	0	0.13	1
ZNF608	0.0794743	-0.32786	0	0.13	1
PTPN2	0.0794743	-0.328443	0	0.13	1
SDSL	0.0794743	-0.328569	0	0.13	1
GNPDA1	0.0794743	-0.330681	0	0.13	1
LMX1B	0.0794743	-0.350314	0	0.13	1
ZNF804A	0.0794743	-0.412039	0	0.13	1
NBEAL1	0.0795446	0.485682	0.429	0.295	1
EID2	0.079715	0.465395	0.143	0.055	1
HK1	0.079715	0.365762	0.143	0.055	1
ME1	0.0797224	0.427958	0.19	0.089	1
CASC3	0.0797886	-0.355196	0.048	0.216	1
CLN5	0.0800387	0.573417	0.286	0.171	1
ZC3H7B	0.0801285	-0.342877	0.238	0.479	1
PPP1R12A	0.0804277	-0.34592	0.143	0.363	1
ENO1	0.0805122	-0.346743	0.19	0.442	1
MYLK	0.0805283	0.475151	0.667	0.606	1
FLII	0.0806269	0.615329	0.19	0.086	1
ABCE1	0.0807729	-0.33498	0.048	0.202	1
PTGES3	0.0811038	-0.284888	0.238	0.497	1
EIF3M	0.0811904	-0.30691	0.524	0.774	1
SDAD1	0.0814061	-0.375127	0.048	0.202	1
SMS	0.0814061	-0.381548	0.048	0.202	1
YAF2	0.0816336	-0.316895	0.048	0.216	1
VAMP5	0.0818504	-0.370424	0.571	0.771	1
CIAO1	0.0822563	-0.290485	0.048	0.216	1
ARL14EP	0.0831912	-0.29992	0.095	0.291	1
SNX7	0.0832433	0.483471	0.19	0.086	1
SELENOW	0.0836009	0.522858	0.667	0.589	1
ASMTL	0.0840626	-0.284966	0	0.127	1
ARCN1	0.0840626	-0.298208	0	0.127	1
ATG10	0.0840627	-0.257874	0	0.127	1
GMCL1	0.0840627	-0.278907	0	0.127	1
GPATCH2L	0.0840627	-0.281219	0	0.127	1
ZNHIT3	0.0840627	-0.285751	0	0.127	1
TMX3	0.0840627	-0.295816	0	0.127	1
ZRANB1	0.0840627	-0.302795	0	0.127	1
EXOSC1	0.0840627	-0.303019	0	0.127	1
STK4	0.0840627	-0.303598	0	0.127	1
SHISA4	0.0840627	-0.304891	0	0.127	1
SUSD6	0.0840627	-0.320659	0	0.127	1
DCAF10	0.0840627	-0.336711	0	0.127	1
HILPDA	0.0840627	-0.350197	0	0.127	1
TXNRD1	0.0842873	-0.326296	0.19	0.445	1
COIL	0.0843744	-0.381145	0.048	0.195	1
EIF2AK4	0.08479	-0.300946	0.048	0.212	1
GNAI2	0.0848804	-0.328521	0.19	0.411	1
EXTL2	0.0848937	0.552334	0.19	0.089	1
ZNF644	0.085003	0.608615	0.333	0.212	1
PRKDC	0.0850694	-0.262608	0.095	0.298	1
PPIE	0.0852745	-0.263433	0.095	0.295	1
STMP1	0.085436	-0.319953	0.048	0.212	1
GNB5	0.0856616	0.460502	0.238	0.13	1
NACA	0.0859099	-0.260893	0.429	0.743	1
NARS	0.0860581	-0.303168	0.286	0.521	1
LPL	0.0860859	-0.366174	0.048	0.212	1
PON2	0.0861653	0.434188	0.714	0.634	1
RPS15	0.0864365	-0.276302	0.714	0.921	1
PLPBP	0.0864386	-0.389964	0.095	0.264	1
GLG1	0.0866447	0.633131	0.381	0.295	1
FIGN	0.0866888	-0.35926	0.048	0.205	1
ALDH6A1	0.0872573	-0.306266	0.143	0.363	1
COPS9	0.0873855	-0.292926	0.429	0.671	1
KIAA0319L	0.0873979	-0.257644	0.048	0.212	1
APH1A	0.0878688	-0.343781	0.048	0.199	1
CCT2	0.0881072	-0.277514	0.143	0.346	1
RRP36	0.0881979	0.461584	0.286	0.168	1
AL049838.1	0.0882149	0.949692	0.476	0.442	1
C5orf15	0.0884895	0.386477	0.19	0.089	1
THNSL2	0.0889066	-0.276496	0	0.123	1
EHBP1	0.0889066	-0.292777	0	0.123	1
EXOC7	0.0889066	-0.298184	0	0.123	1
SNRNP200	0.0889067	-0.254376	0	0.123	1
MSRB1	0.0889067	-0.254388	0	0.123	1
ADAMTS19	0.0889067	-0.254856	0	0.123	1
FMN2	0.0889067	-0.260147	0	0.123	1
ZNF511	0.0889067	-0.282051	0	0.123	1
RBM18	0.0889067	-0.284513	0	0.123	1
RBM6	0.0889067	-0.29223	0	0.123	1
RNASET2	0.0889067	-0.300715	0	0.123	1
TAF11	0.0889067	-0.301206	0	0.123	1
VKORC1L1	0.0889067	-0.30224	0	0.123	1
IRAK4	0.0889067	-0.303942	0	0.123	1
AC005912.1	0.0889067	-0.304533	0	0.123	1
ZNF226	0.0889067	-0.334728	0	0.123	1
RUFY3	0.0889067	-0.340727	0	0.123	1
SLC5A12	0.0889067	-0.352513	0	0.123	1
DPYS	0.0889067	-0.358866	0	0.123	1
SLC13A1	0.0889067	-0.368982	0	0.123	1
CYSTM1	0.0891166	0.413296	0.619	0.623	1
NUDT15	0.0891189	-0.368874	0.048	0.195	1
AIG1	0.0893517	0.431006	0.381	0.274	1
ARL16	0.0898139	-0.301121	0.048	0.195	1
NKAP	0.0900203	-0.337476	0.095	0.267	1
UBE2E3	0.0900204	-0.363458	0.095	0.267	1
ZDHHC3	0.0903329	0.569501	0.19	0.089	1
MINDY2	0.0907326	0.468857	0.381	0.26	1
AK4	0.0907628	-0.299961	0.048	0.209	1
TMEM98	0.0910406	-0.305348	0.286	0.521	1
UBAP1	0.0910755	-0.331451	0.048	0.192	1
RPS24	0.0913059	-0.336761	0.762	0.87	1
LAP3	0.0914496	-0.252504	0.048	0.209	1
ACSM2A	0.0914496	-0.325348	0.048	0.209	1
TCEAL3	0.0915087	-0.31552	0.429	0.705	1
MRVI1	0.091798	0.455391	0.143	0.055	1
SLC2A11	0.091798	0.260331	0.143	0.055	1
ANXA5	0.0920644	0.27333	0.571	0.5	1
RNASEH2B	0.0921405	-0.262429	0.048	0.209	1
EBAG9	0.092153	0.337288	0.667	0.692	1
FUS	0.0928106	-0.262978	0.095	0.288	1
ADIPOR1	0.0928356	-0.272394	0.048	0.209	1
CXCL12	0.0931308	0.479936	0.238	0.13	1
HTRA1	0.0935346	0.431634	0.905	0.908	1
CAB39	0.0938342	0.583255	0.238	0.137	1
SNX21	0.0938509	0.432158	0.143	0.058	1
SMARCA4	0.094021	-0.294053	0	0.12	1
ZMAT3	0.0940211	-0.257657	0	0.12	1
SFXN1	0.0940211	-0.262562	0	0.12	1
MUS81	0.0940211	-0.265473	0	0.12	1
SULT1A2	0.0940211	-0.26804	0	0.12	1
TIMM10B	0.0940211	-0.273	0	0.12	1
LCMT1	0.0940211	-0.275918	0	0.12	1
RRM1	0.0940211	-0.276639	0	0.12	1
STAG3L4	0.0940211	-0.277795	0	0.12	1
RAE1	0.0940211	-0.277833	0	0.12	1
PSMB8-AS1	0.0940211	-0.283358	0	0.12	1
SLC1A5	0.0940211	-0.285593	0	0.12	1
MBIP	0.0940211	-0.285804	0	0.12	1
LPCAT3	0.0940211	-0.291714	0	0.12	1
GOSR2	0.0940211	-0.309662	0	0.12	1
TPPP2	0.0940211	-0.328588	0	0.12	1
SS18L2	0.0940211	-0.334691	0	0.12	1
HOXA10-AS	0.0940211	-0.35263	0	0.12	1
CTSF	0.0941455	0.348377	0.143	0.055	1
CASC4	0.0947056	-0.321287	0.143	0.339	1
DNAJB12	0.0952637	-0.386169	0.048	0.188	1
N4BP2L2	0.0954844	-0.279167	0.238	0.51	1
CCDC88A	0.0956748	-0.344977	0.048	0.205	1
PERP	0.0959753	0.530114	0.429	0.329	1
CDC42BPA	0.0960425	0.399123	0.429	0.315	1
ZFR	0.096354	0.388088	0.619	0.599	1
CDIPT	0.0963958	-0.25742	0.048	0.205	1
TIPRL	0.0967557	-0.324956	0.048	0.188	1
DDX50	0.096797	-0.261858	0.095	0.284	1
ACAA2	0.0969331	-0.258007	0.143	0.342	1
G3BP1	0.0969336	-0.289129	0.19	0.404	1
DDX46	0.0973844	-0.455514	0.095	0.253	1
CUBN	0.0975087	-0.468867	0.048	0.188	1
SLC25A4	0.0976331	0.609633	0.524	0.49	1
MAP6	0.0977505	0.648189	0.286	0.178	1
ANO6	0.0980175	0.370338	0.19	0.089	1
BCAT2	0.0980798	0.35379	0.238	0.123	1
MTDH	0.0985427	0.37816	0.619	0.562	1
BBS4	0.0988032	-0.386704	0.095	0.247	1
CACYBPP2	0.0989848	0.250597	0.143	0.055	1
ITPR2	0.0990138	0.399161	0.19	0.089	1
LSG1	0.0994212	-0.25648	0	0.116	1
2021-09-09	0.0994213	-0.269614	0	0.116	1
KNOP1	0.0994213	-0.30294	0	0.116	1
FAM104B	0.0994214	-0.250836	0	0.116	1
TPMT	0.0994214	-0.256159	0	0.116	1
MGAT1	0.0994214	-0.259562	0	0.116	1
TMEM222	0.0994214	-0.260459	0	0.116	1
FKBP4	0.0994214	-0.260551	0	0.116	1
ATF5	0.0994214	-0.263588	0	0.116	1
ACAT2	0.0994214	-0.267689	0	0.116	1
SLC11A2	0.0994214	-0.271913	0	0.116	1
RPS6KA3	0.0994214	-0.273418	0	0.116	1
DBT	0.0994214	-0.273971	0	0.116	1
NABP2	0.0994214	-0.274151	0	0.116	1
MAN2B2	0.0994214	-0.274251	0	0.116	1
RCAN3	0.0994214	-0.276738	0	0.116	1
LIN52	0.0994214	-0.2782	0	0.116	1
CCNH	0.0994214	-0.278352	0	0.116	1
TLK2	0.0994214	-0.281245	0	0.116	1
PPIC	0.0994214	-0.282011	0	0.116	1
TRMT1L	0.0994214	-0.283184	0	0.116	1
SNHG10	0.0994214	-0.283803	0	0.116	1
SAMM50	0.0994214	-0.283932	0	0.116	1
PCLO	0.0994214	-0.287621	0	0.116	1
HYI	0.0994214	-0.295075	0	0.116	1
PTPN18	0.0994214	-0.305247	0	0.116	1
CCDC85B	0.0994214	-0.318292	0	0.116	1
RPUSD3	0.0994214	-0.321344	0	0.116	1
ELOF1	0.0994214	-0.323843	0	0.116	1
SCD	0.0994214	-0.329513	0	0.116	1
C21orf59	0.10001	0.572585	0.286	0.178	1
SRSF2	0.100125	-0.262067	0.143	0.36	1
DDX17	0.100365	0.520898	0.429	0.336	1
FSTL1	0.100538	0.50324	0.333	0.226	1
HLTF	0.100581	0.361314	0.333	0.209	1
P4HTM	0.101287	-0.296506	0.095	0.26	1
TSEN15	0.101344	-0.355148	0.048	0.188	1
EIF3H	0.101399	-0.257047	0.143	0.339	1
ZNF326	0.101602	-0.25003	0.095	0.281	1
MALSU1	0.101876	-0.352416	0.143	0.329	1
TMEM138	0.102216	0.317944	0.143	0.058	1
AC023154.1	0.102287	-0.312689	0.238	0.497	1
CWC27	0.102351	-0.271022	0.048	0.202	1
LRRC58	0.102351	-0.299786	0.048	0.202	1
NR3C1	0.102498	-0.297261	0.095	0.277	1
PSENEN	0.102775	-0.33915	0.095	0.257	1
TMEM87A	0.103086	-0.322881	0.048	0.195	1
TSPAN4	0.10314	-0.321742	0.238	0.438	1
ODC1	0.10329	-0.327113	0.19	0.377	1
MSRB2	0.103888	-0.260444	0.048	0.202	1
NT5C	0.104305	-0.271754	0.095	0.281	1
CNOT7	0.104749	-0.257722	0.143	0.336	1
PDXDC1	0.104958	0.370556	0.333	0.209	1
ZDHHC17	0.105124	-0.256965	0	0.113	1
TP53BP1	0.105124	-0.292195	0	0.113	1
ANKRD10	0.105124	-0.254156	0	0.113	1
SPATA18	0.105124	-0.263009	0	0.113	1
MLST8	0.105124	-0.26333	0	0.113	1
SLC30A7	0.105124	-0.264381	0	0.113	1
MRM2	0.105124	-0.26511	0	0.113	1
CYB561D2	0.105124	-0.266436	0	0.113	1
SLC5A3	0.105124	-0.267333	0	0.113	1
MIIP	0.105124	-0.269201	0	0.113	1
HOOK1	0.105124	-0.272002	0	0.113	1
SLC35D2	0.105124	-0.273463	0	0.113	1
ZNF395	0.105124	-0.275335	0	0.113	1
PARL	0.105124	-0.27713	0	0.113	1
NOTCH2	0.105124	-0.279483	0	0.113	1
THAP12	0.105124	-0.279943	0	0.113	1
MCRS1	0.105124	-0.280546	0	0.113	1
LRP6	0.105124	-0.287068	0	0.113	1
NPAS3	0.105124	-0.287723	0	0.113	1
MBNL3	0.105124	-0.289652	0	0.113	1
LARP1B	0.105124	-0.298939	0	0.113	1
EFCAB13	0.105124	-0.29938	0	0.113	1
HMGCS1	0.105124	-0.302495	0	0.113	1
C22orf46	0.105124	-0.306431	0	0.113	1
CEP295	0.105124	-0.344758	0	0.113	1
PPP2R2D	0.105162	0.349485	0.19	0.089	1
ALS2CL	0.105983	-0.262409	0.143	0.356	1
CDKN1B	0.105992	-0.349938	0.429	0.658	1
SLC39A10	0.106364	-0.2717	0.095	0.271	1
C14orf37	0.106533	0.293203	1	0.973	1
MRS2	0.106643	0.344328	0.19	0.092	1
MRPS16	0.106795	-0.36114	0.048	0.185	1
GPHN	0.107044	-0.270765	0.048	0.199	1
RPL23AP2	0.107257	0.297102	0.143	0.058	1
C6orf106	0.107278	0.447199	0.19	0.089	1
MRPL44	0.107693	0.372269	0.19	0.092	1
C14orf119	0.107843	-0.262265	0.048	0.199	1
MICU2	0.108466	-0.301882	0.095	0.257	1
USP34	0.108646	-0.288366	0.048	0.199	1
GATAD2A	0.108751	0.424116	0.19	0.092	1
ZCCHC11	0.108955	-0.260518	0.19	0.373	1
CANX	0.109061	0.413123	0.762	0.743	1
NR2F1	0.109126	-0.368919	0.048	0.182	1
AC092069.1	0.109273	-0.427544	0.143	0.315	1
LRP2	0.109375	-0.428133	0.048	0.188	1
CLCN3	0.109691	0.562784	0.381	0.305	1
RTF2	0.109789	-0.255705	0.143	0.339	1
EIF2AK1	0.109927	-0.295788	0.095	0.257	1
PEA15	0.110766	-0.264554	0.333	0.603	1
SMNDC1	0.110813	-0.419208	0.048	0.182	1
TMX2	0.111108	-0.308041	0.048	0.195	1
ITGB1BP1	0.111108	-0.256505	0.048	0.195	1
NMRAL1	0.111148	-0.29497	0	0.11	1
EPN1	0.111148	-0.250609	0	0.11	1
AQR	0.111148	-0.251015	0	0.11	1
DHTKD1	0.111148	-0.251231	0	0.11	1
MAPKAPK5-AS1	0.111148	-0.255254	0	0.11	1
CFI	0.111148	-0.255399	0	0.11	1
GPANK1	0.111148	-0.255427	0	0.11	1
EDA	0.111148	-0.255506	0	0.11	1
ERCC1	0.111148	-0.257067	0	0.11	1
PPP1R10	0.111148	-0.257342	0	0.11	1
MAFG	0.111148	-0.258911	0	0.11	1
REV3L	0.111148	-0.259869	0	0.11	1
POLB	0.111148	-0.263951	0	0.11	1
MOAP1	0.111148	-0.264452	0	0.11	1
SCYL2	0.111148	-0.267274	0	0.11	1
POLDIP2	0.111148	-0.267836	0	0.11	1
PAICS	0.111148	-0.268841	0	0.11	1
SCNM1	0.111148	-0.271718	0	0.11	1
MIR99AHG	0.111148	-0.273298	0	0.11	1
TRMT10A	0.111148	-0.274986	0	0.11	1
AFF1	0.111148	-0.277992	0	0.11	1
FAM210A	0.111148	-0.28354	0	0.11	1
SPDL1	0.111148	-0.292046	0	0.11	1
ING5	0.111148	-0.293727	0	0.11	1
SNAPC5	0.111148	-0.296181	0	0.11	1
AL450998.2	0.111148	-0.298945	0	0.11	1
FBL	0.111148	-0.301352	0	0.11	1
TNFSF10	0.111148	-0.310695	0	0.11	1
CKAP2	0.111148	-0.315833	0	0.11	1
POLR2K	0.111684	-0.274417	0.19	0.397	1
NUFIP2	0.111856	-0.296048	0.095	0.274	1
RER1	0.111936	-0.255937	0.048	0.195	1
ERH	0.111949	0.309225	0.619	0.616	1
EPHX1	0.112148	-0.270289	0.095	0.257	1
CRELD1	0.112854	0.48236	0.238	0.137	1
RBM3	0.112985	-0.368837	0.333	0.562	1
NDUFB3	0.113	0.385295	0.524	0.469	1
HNRNPM	0.113083	-0.254851	0.333	0.579	1
ALKBH7	0.113147	-0.272866	0.238	0.476	1
BEX5	0.113608	-0.271328	0.048	0.195	1
NFE2L3	0.113608	-0.292832	0.048	0.195	1
SNRPF	0.113616	-0.356148	0.143	0.318	1
RPL6	0.11381	-0.309335	0.571	0.836	1
PAXBP1	0.114072	0.646866	0.143	0.062	1
PLS3	0.114739	0.387786	0.619	0.568	1
RNH1	0.114848	0.270642	0.19	0.414	1
ATP5F1A	0.115417	-0.342636	0.381	0.661	1
CYHR1	0.115854	-0.310884	0.048	0.178	1
C1GALT1	0.116173	-0.289753	0.048	0.192	1
PDCD2	0.116237	-0.311136	0.095	0.25	1
QSOX1	0.116732	0.482935	0.143	0.062	1
ADAM15	0.116732	0.348173	0.143	0.062	1
FBXO25	0.117468	-0.271895	0.095	0.257	1
SNHG17	0.117512	-0.285147	0	0.106	1
TARDBP	0.117512	0.312762	0.19	0.092	1
ADAR	0.117512	-0.253265	0	0.106	1
ACADVL	0.117512	-0.258386	0	0.106	1
TMEM17	0.117512	-0.267096	0	0.106	1
PDPN	0.117512	-0.267251	0	0.106	1
ZMAT5	0.117512	-0.269052	0	0.106	1
SC5D	0.117512	-0.270487	0	0.106	1
RIC8A	0.117512	-0.271364	0	0.106	1
C11orf71	0.117512	-0.271415	0	0.106	1
NOX4	0.117512	-0.271416	0	0.106	1
MEGF8	0.117512	-0.272532	0	0.106	1
SERPINI1	0.117512	-0.273025	0	0.106	1
OXLD1	0.117512	-0.275097	0	0.106	1
PRPF19	0.117512	-0.275227	0	0.106	1
DDB1	0.117512	-0.276161	0	0.106	1
BLOC1S5	0.117512	-0.280783	0	0.106	1
FAM219B	0.117512	-0.281954	0	0.106	1
SHPRH	0.117512	-0.286813	0	0.106	1
RAET1E	0.117512	-0.294164	0	0.106	1
SLC13A3	0.117512	-0.294506	0	0.106	1
SLC22A8	0.117512	-0.301201	0	0.106	1
GTF2F2	0.117512	-0.308415	0	0.106	1
DPEP1	0.117512	-0.347923	0	0.106	1
LEPROTL1	0.117635	-0.307282	0.048	0.178	1
UBA1	0.117635	-0.337835	0.048	0.178	1
PPP2R5E	0.118508	-0.348902	0.143	0.301	1
GRK5	0.118534	-0.279773	0.048	0.178	1
DUSP1	0.118584	-0.337209	0.143	0.318	1
CEP290	0.118718	0.512199	0.429	0.318	1
RNF168	0.11878	-0.258054	0.048	0.192	1
BBX	0.119143	0.277199	0.619	0.606	1
DUSP16	0.11944	0.466749	0.143	0.062	1
OAZ2	0.119996	-0.269376	0.095	0.253	1
SMPD1	0.120046	0.482407	0.238	0.14	1
SRA1	0.120189	-0.30388	0.048	0.175	1
HPGD	0.120273	0.464822	0.857	0.901	1
COPA	0.120544	-0.272496	0.048	0.192	1
CRK	0.120551	0.462397	0.286	0.188	1
FAM208B	0.120813	0.564588	0.143	0.062	1
CLPP	0.121454	-0.274778	0.048	0.188	1
UBE2R2	0.121836	-0.360783	0.143	0.312	1
RAB34	0.122037	-0.30092	0.048	0.175	1
RCN2	0.122818	0.516843	0.524	0.483	1
CHD8	0.12297	-0.312325	0.048	0.175	1
AIFM1	0.123261	-0.253364	0.048	0.188	1
ARF3	0.123378	-0.287967	0.095	0.25	1
CACNB2	0.123595	0.44875	0.143	0.062	1
SLC16A7	0.123595	0.275639	0.143	0.062	1
MCRIP1	0.124173	-0.304534	0.048	0.188	1
BACH1	0.124173	-0.274678	0.048	0.188	1
TBC1D23	0.124236	-0.25273	0	0.103	1
EHHADH	0.124236	-0.258614	0	0.103	1
CCNG2	0.124236	-0.259717	0	0.103	1
BRAP	0.124236	-0.2601	0	0.103	1
SLC43A2	0.124236	-0.261503	0	0.103	1
UBXN7	0.124236	-0.261592	0	0.103	1
POLD2	0.124236	-0.263279	0	0.103	1
QTRT2	0.124236	-0.263572	0	0.103	1
USP15	0.124236	-0.263788	0	0.103	1
ZNF429	0.124236	-0.270561	0	0.103	1
KLF10	0.124236	-0.27263	0	0.103	1
TMEM53	0.124236	-0.273541	0	0.103	1
ARMCX1	0.124236	-0.278378	0	0.103	1
LMO2	0.124236	-0.280991	0	0.103	1
AC004130.1	0.124236	-0.281105	0	0.103	1
CHMP4B	0.124918	0.405162	0.333	0.226	1
POFUT1	0.125005	0.316709	0.143	0.062	1
RPRD1A	0.125005	0.305446	0.143	0.062	1
CALM1	0.125302	-0.278449	0.857	0.962	1
SEMA3B	0.125716	-0.275456	0.381	0.616	1
SFRP1	0.126427	0.48297	0.143	0.062	1
WNT3	0.126592	-0.353641	0.048	0.171	1
MTIF3	0.126659	-0.357897	0.238	0.435	1
CA12	0.127002	-0.371431	0.095	0.243	1
BRI3	0.127655	0.472447	0.381	0.305	1
XPA	0.127655	0.540155	0.381	0.305	1
RPS7	0.128231	-0.275646	0.524	0.733	1
SRPRA	0.129067	0.439767	0.429	0.325	1
LIN7C	0.130335	0.355946	0.19	0.099	1
SENP5	0.130769	0.252557	0.143	0.062	1
ERLEC1	0.13123	0.42399	0.667	0.692	1
DNAJA2	0.131251	-0.338009	0.095	0.243	1
HEBP1	0.131354	-0.310056	0.238	0.425	1
EEA1	0.131382	0.395906	0.571	0.534	1
MT-TL1	0.131585	-0.267011	0.286	0.541	1
SCRN2	0.131614	-0.295477	0.048	0.175	1
NOSIP	0.132242	0.448039	0.143	0.062	1
ZFP36	0.132242	0.318331	0.143	0.062	1
UBE2S	0.132242	0.276154	0.143	0.062	1
HIST1H2BK	0.133283	0.370831	0.143	0.065	1
PDE4DIP	0.133297	0.566981	0.476	0.414	1
PXDC1	0.133728	0.35749	0.143	0.062	1
PODXL	0.133841	0.400527	0.952	0.993	1
EIF5A2	0.134745	0.373582	0.143	0.065	1
MBOAT2	0.134789	0.447938	0.238	0.137	1
TRAPPC2L	0.135068	-0.328261	0.095	0.236	1
NPDC1	0.135348	0.415626	0.19	0.096	1
SF3B4	0.135505	-0.274189	0.048	0.171	1
ACBD5	0.136641	0.425776	0.333	0.236	1
RBFA	0.137415	-0.274624	0.048	0.168	1
ID2	0.137582	0.37238	0.333	0.223	1
STON2	0.137709	-0.274764	0.19	0.394	1
ITGA3	0.137982	0.522584	0.476	0.411	1
TSEN34	0.138663	-0.2583	0.048	0.182	1
PLPP3	0.141222	0.324462	0.381	0.267	1
C19orf70	0.141269	-0.297102	0.333	0.527	1
PRELID1	0.14219	-0.330467	0.143	0.301	1
MYO6	0.142264	-0.323372	0.19	0.353	1
YEATS4	0.14252	-0.295046	0.048	0.164	1
DUSP23	0.142547	-0.297334	0.238	0.462	1
CWC25	0.142805	-0.270479	0.048	0.178	1
RMDN1	0.142812	0.400508	0.238	0.14	1
CMYA5	0.143199	0.556169	0.333	0.253	1
NKTR	0.143921	0.427559	0.238	0.14	1
TPGS2	0.143974	-0.290191	0.095	0.24	1
NME3	0.144628	-0.294516	0.19	0.356	1
PLXDC2	0.144848	0.389625	0.286	0.195	1
CHCHD5	0.144923	-0.301725	0.048	0.175	1
H2AFZ	0.145292	-0.286815	0.143	0.291	1
FUNDC1	0.146869	-0.295036	0.048	0.164	1
LAMTOR3	0.147805	0.496894	0.238	0.147	1
DCXR	0.148636	-0.322907	0.19	0.36	1
HSPB11	0.148922	-0.325209	0.095	0.236	1
MUT	0.149563	0.33128	0.238	0.14	1
BSG	0.149641	0.437275	0.571	0.568	1
RBM25	0.152054	0.271409	0.476	0.401	1
MRPS18B	0.152294	-0.322159	0.286	0.507	1
EIF2B3	0.152504	-0.250287	0.048	0.175	1
ANAPC16	0.153681	-0.273589	0.667	0.839	1
PCOLCE2	0.154007	0.29232	0.952	0.962	1
PA2G4	0.154717	-0.313751	0.333	0.572	1
INSIG1	0.154725	-0.296593	0.048	0.175	1
WDR61	0.154758	-0.273126	0.095	0.236	1
EIF5B	0.154917	-0.286083	0.619	0.764	1
ZFAND2A	0.157041	-0.2845	0.048	0.171	1
EMC7	0.157762	0.477295	0.429	0.37	1
UFSP2	0.159027	-0.270597	0.19	0.373	1
ISOC2	0.159276	-0.285445	0.048	0.161	1
CFL1	0.159333	-0.281247	0.476	0.764	1
TMEM266	0.159868	0.264773	0.143	0.065	1
RABEPK	0.159868	0.2847	0.143	0.065	1
MCUR1	0.159898	0.547352	0.333	0.25	1
MANF	0.159917	0.432275	0.19	0.106	1
SLTM	0.1604	0.524144	0.476	0.421	1
GINM1	0.160753	0.358481	0.571	0.61	1
PIN1	0.161088	-0.254621	0.143	0.284	1
TRAPPC4	0.161101	0.502121	0.381	0.308	1
ACTR3	0.161941	0.349748	0.476	0.373	1
RUVBL2	0.162739	-0.266523	0.048	0.158	1
GPS1	0.162845	-0.28907	0.048	0.161	1
KIAA1143	0.163028	-0.259089	0.19	0.363	1
PDIA4	0.163118	-0.253482	0.095	0.233	1
TSC22D3	0.163126	0.450992	0.571	0.606	1
PARD3	0.16325	-0.266574	0.143	0.295	1
SNRPGP10	0.163435	0.375846	0.286	0.188	1
COASY	0.163491	0.332173	0.143	0.068	1
DDA1	0.164803	0.259758	0.238	0.137	1
PDCD4	0.165172	-0.266777	0.048	0.158	1
EHD2	0.166446	-0.260436	0.048	0.168	1
CCDC125	0.166852	0.496124	0.143	0.068	1
CCDC148	0.167503	-0.316689	0.048	0.154	1
PIGP	0.168705	0.720454	0.286	0.199	1
PBLD	0.168921	-0.323451	0.048	0.164	1
FYTTD1	0.168928	0.499764	0.238	0.147	1
POLR2E	0.169553	-0.319491	0.143	0.288	1
RNF115	0.169562	0.581673	0.333	0.257	1
HSPA4	0.169693	0.370768	0.333	0.253	1
EIF4E2	0.170012	-0.259188	0.048	0.154	1
DDX52	0.170072	-0.257579	0.048	0.168	1
DDAH2	0.170801	-0.29551	0.095	0.229	1
CAND1	0.171375	-0.257432	0.048	0.158	1
MRPS15	0.171375	-0.268675	0.048	0.158	1
SNRPA1	0.171375	-0.285945	0.048	0.158	1
HERPUD1	0.17157	0.313642	0.571	0.503	1
ROMO1	0.171591	0.279284	0.619	0.63	1
MRPS23	0.171626	-0.327988	0.095	0.219	1
ATP5MC3	0.172403	0.262986	0.762	0.753	1
HMGN5	0.175115	-0.284192	0.048	0.154	1
PRPF4	0.175118	-0.280132	0.048	0.164	1
GNB1	0.175154	0.350244	0.381	0.308	1
TMEM258	0.175357	0.272066	0.619	0.586	1
S100A2	0.175482	0.331772	0.143	0.068	1
TMEM47	0.176063	0.646133	0.238	0.158	1
AC008264.2	0.17734	0.285049	0.333	0.233	1
STX17	0.1776	-0.279892	0.048	0.151	1
PTMAP2	0.177941	0.422826	0.571	0.575	1
CDS2	0.178292	0.495898	0.19	0.106	1
KEAP1	0.178292	0.308232	0.19	0.106	1
PDGFA	0.179929	0.450769	0.286	0.212	1
ANXA1	0.180277	0.453929	0.333	0.216	1
RHOT1	0.180818	0.322169	0.143	0.068	1
SEC31A	0.181783	0.437576	0.476	0.435	1
ZMIZ1	0.182251	0.364147	0.143	0.072	1
CHST12	0.182251	0.363179	0.143	0.072	1
DCTN2	0.18254	-0.25305	0.095	0.223	1
SLC15A4	0.182623	0.283276	0.143	0.068	1
DCTN3	0.182945	-0.322115	0.238	0.387	1
LIMS2	0.183685	-0.277825	0.095	0.223	1
AASDH	0.18425	0.459393	0.19	0.106	1
ALG11	0.185824	0.494536	0.143	0.072	1
IFT52	0.185824	0.382044	0.143	0.072	1
HSBP1	0.186039	0.300129	0.619	0.568	1
CD27-AS1	0.186273	0.284786	0.143	0.068	1
SLC39A7	0.18658	0.436435	0.286	0.182	1
RBM47	0.18697	-0.363495	0.048	0.158	1
HSP90AA1	0.187037	-0.294732	0.952	0.973	1
MAP9	0.187096	0.703151	0.381	0.301	1
VPS36	0.187582	-0.26187	0.19	0.339	1
PPP2R5A	0.188197	0.418704	0.238	0.147	1
IRF1	0.190519	0.556789	0.19	0.113	1
IL13RA1	0.190974	0.313254	0.333	0.25	1
MIS18A	0.193125	0.400682	0.143	0.072	1
BCL2L1	0.195305	-0.270442	0.048	0.147	1
DAB2	0.195492	0.35085	0.762	0.774	1
RPA3	0.19575	-0.318827	0.143	0.274	1
RPN2	0.195944	0.352965	0.667	0.688	1
SERPINB6	0.19623	-0.25848	0.095	0.216	1
DCAF5	0.196668	0.311051	0.19	0.11	1
ITGB1	0.197284	0.40802	0.857	0.88	1
ARF1	0.197687	0.366884	0.619	0.699	1
IMMP1L	0.198171	-0.257661	0.048	0.147	1
LNPEP	0.198493	0.483221	0.238	0.154	1
NDUFAF2	0.198679	-0.277399	0.095	0.216	1
SMARCA5	0.198689	0.364232	0.571	0.589	1
GOLGA4	0.199415	0.339812	0.714	0.664	1
MPHOSPH6	0.200292	-0.297983	0.095	0.212	1
ZNF652	0.201393	0.269145	0.19	0.106	1
SETD2	0.201771	0.283922	0.429	0.387	1
ETFA	0.202215	-0.292797	0.095	0.205	1
AQP1	0.202545	0.342837	0.143	0.072	1
SARAF	0.202776	0.431426	0.667	0.647	1
2021-03-02	0.203984	-0.279732	0.048	0.144	1
NLN	0.204406	0.357641	0.238	0.151	1
CREG1	0.204594	0.327867	0.19	0.11	1
STK38L	0.20531	0.518668	0.143	0.075	1
C5orf56	0.205473	-0.26244	0.048	0.144	1
GJA3	0.206207	0.318361	0.19	0.11	1
SELENBP1	0.206406	0.310244	0.143	0.072	1
SLC25A26	0.206406	0.269186	0.143	0.072	1
WASHC1	0.207217	0.333609	0.143	0.075	1
BRD4	0.209144	-0.279251	0.095	0.212	1
ATP5F1C	0.209162	0.311436	0.571	0.545	1
NME1	0.209259	-0.289581	0.095	0.199	1
MZT1	0.210319	0.392429	0.143	0.072	1
MED6	0.210319	0.265718	0.143	0.072	1
MGAT5	0.211843	0.720799	0.429	0.408	1
PDGFRB	0.213013	0.375029	0.143	0.075	1
GSN	0.21397	0.271132	0.286	0.572	1
CTBP1	0.214594	-0.252918	0.048	0.14	1
CCDC122	0.214594	-0.302609	0.048	0.14	1
SLC35E1	0.21497	0.317249	0.143	0.075	1
MXD4	0.217213	0.339154	0.286	0.205	1
SDF2	0.217444	0.334328	0.19	0.113	1
NUDT9	0.21896	-0.290118	0.095	0.195	1
PHPT1	0.219731	-0.260212	0.381	0.579	1
MCC	0.220783	0.317071	0.19	0.113	1
PDCD7	0.222931	0.298285	0.143	0.075	1
SBDS	0.223041	0.287367	0.619	0.63	1
TARSL2	0.223085	0.514992	0.19	0.12	1
SELENOM	0.223141	0.741854	0.286	0.216	1
MAGI3	0.224159	0.469558	0.19	0.113	1
DCAF7	0.224889	-0.256884	0.19	0.325	1
PITHD1	0.226408	0.367668	0.19	0.12	1
UBL3	0.23007	0.363096	0.238	0.168	1
MECP2	0.230269	0.352124	0.238	0.161	1
EIF4A3	0.230671	0.457579	0.333	0.291	1
SPCS2	0.230748	0.274874	0.476	0.473	1
TRIOBP	0.231021	0.282029	0.19	0.113	1
FAM3C	0.231737	0.466261	0.286	0.229	1
ARL1	0.23174	0.255292	0.429	0.346	1
HIKESHI	0.232431	0.330532	0.238	0.164	1
BAZ2B	0.233309	-0.258226	0.19	0.349	1
TMTC3	0.23332	0.342259	0.143	0.079	1
BCL2L2	0.23332	0.491621	0.143	0.079	1
MRPS35	0.234713	-0.251541	0.143	0.257	1
ANXA4	0.234772	0.499543	0.286	0.233	1
AGMAT	0.235287	-0.261966	0.048	0.144	1
MEGF9	0.235797	0.685332	0.333	0.277	1
ACOT9	0.237437	0.513874	0.143	0.079	1
HYAL2	0.237437	0.349471	0.143	0.079	1
YIPF5	0.237712	-0.300623	0.143	0.253	1
TSC22D1	0.238328	0.479424	0.619	0.716	1
TST	0.239168	-0.260093	0.048	0.134	1
KCNH2	0.23948	0.258821	0.143	0.075	1
HSF1	0.239807	0.332543	0.19	0.113	1
SELENOT	0.24013	0.347079	0.333	0.281	1
UACA	0.241117	0.314558	0.905	0.945	1
SREK1	0.241465	0.516258	0.333	0.267	1
ANKH	0.241604	0.400667	0.143	0.079	1
RAD54L2	0.241604	0.301342	0.143	0.079	1
TMEM147	0.242405	-0.263976	0.238	0.366	1
LTBP3	0.242676	-0.250317	0.048	0.13	1
TAGLN2	0.242803	0.267836	0.524	0.486	1
CYLD	0.243554	0.351945	0.19	0.12	1
EBNA1BP2	0.244766	0.398963	0.286	0.216	1
STARD7	0.245383	0.266926	0.524	0.524	1
FLRT3	0.245387	0.340582	0.571	0.596	1
BCAP29	0.245952	0.269721	0.333	0.264	1
CBR1	0.246735	0.255896	0.143	0.305	1
CHD3	0.248361	0.401807	0.429	0.435	1
2021-09-10	0.249499	0.306722	0.429	0.387	1
MTAP	0.249631	0.441681	0.19	0.123	1
C1orf43	0.250622	0.335832	0.476	0.452	1
PGGT1B	0.251405	0.577535	0.19	0.123	1
RAB8A	0.251555	-0.256298	0.095	0.199	1
TMEM59	0.253032	0.500841	0.524	0.534	1
MAP7D3	0.253364	-0.277881	0.048	0.13	1
USP7	0.25419	0.334347	0.381	0.308	1
BCL9L	0.254415	0.291128	0.143	0.079	1
ERO1B	0.254415	0.27735	0.143	0.079	1
DCUN1D1	0.254492	0.329172	0.238	0.168	1
STT3B	0.254675	0.274439	0.286	0.216	1
FAM107B	0.257121	0.273569	0.19	0.116	1
CRBN	0.257536	0.350277	0.476	0.462	1
ID3	0.259666	-0.262006	0.143	0.26	1
ARHGAP24	0.259865	0.361696	0.333	0.267	1
LGALS1	0.259935	0.62711	0.714	0.808	1
TOR1AIP2	0.260215	0.456784	0.238	0.178	1
RBMS1	0.260254	0.515542	0.524	0.589	1
SUZ12	0.260397	0.732615	0.286	0.205	1
TVP23B	0.260995	0.253738	0.143	0.079	1
SASH1	0.261061	0.512583	0.333	0.274	1
KAT2B	0.261539	0.364451	0.238	0.175	1
GOLPH3	0.261592	0.354179	0.19	0.12	1
ATE1	0.262237	0.270205	0.19	0.123	1
DNAJB9	0.263664	0.568693	0.286	0.233	1
EIF4A2	0.263822	0.265205	0.667	0.644	1
SZRD1	0.264585	0.274821	0.19	0.116	1
BRIX1	0.264877	0.274328	0.238	0.161	1
SPAG16	0.266049	-0.258741	0.143	0.247	1
RNF38	0.269227	0.316109	0.143	0.082	1
SYS1	0.270949	0.387598	0.19	0.12	1
DCAF6	0.271944	0.403108	0.333	0.274	1
CUX1	0.273885	0.392449	0.381	0.336	1
FNDC3B	0.275946	0.263561	0.524	0.5	1
LRRC57	0.27595	0.273455	0.143	0.082	1
CYBA	0.276326	0.513918	0.381	0.308	1
LMNA	0.277442	0.412606	0.429	0.425	1
SDHA	0.277548	0.560409	0.238	0.171	1
WDR43	0.278713	0.408894	0.286	0.219	1
HSPA13	0.279081	0.422399	0.19	0.123	1
PPP1R2	0.279217	0.298074	0.238	0.171	1
P4HB	0.28374	0.485783	0.429	0.408	1
XBP1	0.28451	0.298898	0.286	0.216	1
C8orf59	0.285888	-0.252514	0.286	0.404	1
HIST1H2AC	0.286392	0.304603	0.19	0.12	1
RNPC3	0.287102	0.322767	0.19	0.127	1
COPB2	0.28955	0.385331	0.238	0.178	1
NAT8	0.291338	-0.480186	0.048	0.13	1
DAAM2	0.292078	0.279367	0.143	0.082	1
CAMK2A	0.292078	0.272601	0.143	0.082	1
DDIT3	0.294623	0.259316	0.238	0.175	1
FAM234A	0.29772	0.396926	0.143	0.086	1
NFKBIA	0.298039	0.474586	0.476	0.455	1
ZCRB1	0.29915	-0.310923	0.524	0.668	1
CYR61	0.29918	0.275635	0.143	0.082	1
GCC2	0.302066	0.25404	0.524	0.51	1
UBE2D4	0.302424	0.379198	0.143	0.086	1
MRPS7	0.307493	0.408978	0.286	0.236	1
TTC3	0.30768	-0.260214	0.238	0.349	1
USP9X	0.309505	0.430032	0.286	0.209	1
TWISTNB	0.309528	-0.279654	0.095	0.182	1
TXNIP	0.309861	0.376365	0.714	0.781	1
GLRX	0.309997	-0.298544	0.048	0.116	1
ENOSF1	0.310388	0.317104	0.238	0.175	1
RALGAPA1	0.311725	0.343543	0.238	0.185	1
GRN	0.311929	0.407689	0.429	0.425	1
IREB2	0.312486	0.594777	0.143	0.089	1
STRAP	0.313294	0.543794	0.381	0.342	1
DDX1	0.315703	0.337068	0.476	0.483	1
SURF4	0.317661	0.29734	0.238	0.171	1
WDR70	0.319069	0.443308	0.19	0.127	1
TMEM60	0.319275	0.410045	0.143	0.086	1
WAC	0.319762	0.34047	0.429	0.414	1
MYADM	0.320247	0.282513	0.333	0.291	1
POLE3	0.320462	-0.255857	0.095	0.175	1
CRELD2	0.321731	0.272237	0.143	0.086	1
DNAJB14	0.322369	0.276479	0.333	0.281	1
TMED7	0.322542	0.647304	0.238	0.192	1
SNRPD3	0.323074	0.416522	0.429	0.421	1
XPC	0.323905	0.400034	0.333	0.281	1
SCP2	0.324052	0.480505	0.476	0.455	1
MFAP1	0.324697	0.538229	0.286	0.25	1
ADORA1	0.325313	0.256735	0.19	0.127	1
SEMA3C	0.325586	0.463273	0.238	0.188	1
C11orf1	0.325586	0.406559	0.238	0.188	1
PDP2	0.326681	0.328748	0.143	0.086	1
TGFBR3	0.328502	0.382377	0.762	0.88	1
HTATIP2	0.328976	0.328205	0.19	0.134	1
RPS27AP16	0.329288	0.369132	0.19	0.13	1
USP14	0.330275	0.406179	0.286	0.229	1
TGS1	0.332695	0.634045	0.19	0.137	1
NFASC	0.332811	0.648101	0.429	0.483	1
PRDX3	0.333208	0.331236	0.476	0.449	1
TCEAL2	0.333615	-0.296398	0.476	0.63	1
GXYLT1	0.337781	0.4627	0.238	0.192	1
LEO1	0.338462	0.283839	0.238	0.164	1
S100A11	0.338898	0.417942	0.619	0.719	1
ITSN1	0.339102	0.452536	0.238	0.182	1
TAF1B	0.339374	0.385552	0.333	0.305	1
ARHGEF26	0.339782	0.310836	0.333	0.267	1
DPYSL3	0.341935	0.416895	0.238	0.171	1
RASSF8	0.342992	0.453051	0.429	0.455	1
ZNF207	0.343651	0.286602	0.19	0.134	1
RRBP1	0.34375	0.365569	0.524	0.483	1
CREM	0.343791	0.495595	0.238	0.188	1
CTAGE5	0.343851	0.27049	0.238	0.171	1
EMD	0.343851	0.260463	0.238	0.171	1
CBLB	0.343851	0.259638	0.238	0.171	1
EPHX2	0.34425	0.430078	0.143	0.092	1
CAPN2	0.344478	0.268555	0.667	0.692	1
RPL26P19	0.34667	0.515413	0.19	0.14	1
JMJD1C	0.346983	0.443024	0.286	0.236	1
HSD17B8	0.347919	0.269792	0.19	0.134	1
PAFAH1B1	0.348066	0.260324	0.619	0.664	1
SPTSSA	0.356118	0.27532	0.238	0.182	1
COPS8	0.356705	0.266396	0.333	0.257	1
ABRACL	0.356794	0.493417	0.429	0.411	1
CTNNBL1	0.358737	0.427567	0.19	0.134	1
PIH1D1	0.359378	0.250636	0.19	0.13	1
TIA1	0.359418	0.378726	0.143	0.092	1
SLC29A1	0.359418	0.287328	0.143	0.092	1
SMG6	0.359815	0.289778	0.143	0.089	1
NME6	0.361544	0.333595	0.19	0.14	1
SCO1	0.361986	0.280722	0.143	0.092	1
ARMCX2	0.362425	0.325165	0.143	0.089	1
RNF5	0.364552	0.321423	0.238	0.188	1
SLC25A3	0.365922	0.320807	0.619	0.647	1
MED13	0.366365	0.334536	0.238	0.178	1
STXBP3	0.369719	0.411389	0.238	0.182	1
SENP6	0.370111	0.303639	0.286	0.469	1
OSTM1	0.371629	0.315661	0.143	0.096	1
IFT20	0.37225	0.509434	0.286	0.226	1
CAVIN1	0.373551	0.382354	0.286	0.442	1
CRNKL1	0.377452	0.284705	0.238	0.171	1
CLSTN1	0.378679	0.257414	0.143	0.267	1
WDR33	0.379025	0.333226	0.19	0.14	1
MITD1	0.379413	0.291342	0.143	0.096	1
ST3GAL1	0.38094	0.286012	0.238	0.175	1
FAT1	0.381497	0.608768	0.238	0.199	1
OIP5-AS1	0.382356	0.481775	0.19	0.144	1
NDUFA7	0.382945	0.27648	0.143	0.092	1
EFHD1	0.383638	0.330779	0.238	0.182	1
CMSS1	0.386079	0.392846	0.238	0.188	1
MCEE	0.386804	0.285665	0.19	0.137	1
NEAT1	0.387167	0.284372	0.19	0.336	1
GUSB	0.387498	0.331296	0.381	0.353	1
HIBCH	0.388298	0.359221	0.143	0.092	1
ZNF24	0.39287	0.371296	0.333	0.301	1
MT1F	0.393484	0.353345	0.381	0.568	1
ASH1L	0.393502	0.344976	0.381	0.339	1
CCT5	0.39423	0.376444	0.238	0.195	1
PLOD2	0.397604	0.262794	0.333	0.315	1
LZIC	0.398238	0.375162	0.19	0.137	1
PLGRKT	0.400658	0.279015	0.143	0.096	1
FBXL15	0.40188	0.480896	0.143	0.092	1
UGP2	0.404	0.371309	0.286	0.26	1
ITGA9-AS1	0.404679	0.424952	0.143	0.257	1
UBE2Q1	0.405299	0.361718	0.238	0.192	1
KIF1B	0.407218	0.370573	0.238	0.199	1
ATP6V1A	0.408396	0.527249	0.286	0.247	1
EHD4	0.40893	0.435072	0.238	0.205	1
MAVS	0.410037	0.413995	0.143	0.099	1
PTER	0.410037	0.289882	0.143	0.099	1
QKI	0.410377	0.36739	0.333	0.329	1
SETX	0.410429	0.317783	0.238	0.188	1
USP39	0.411543	0.300301	0.143	0.096	1
MED13L	0.412057	0.328125	0.333	0.291	1
SEC22C	0.412133	0.422479	0.143	0.257	1
POLR3F	0.41274	0.366649	0.143	0.099	1
DHRS7	0.414601	0.426283	0.429	0.421	1
PWWP2A	0.41481	0.502171	0.19	0.147	1
CGNL1	0.415411	0.330256	0.524	0.527	1
CD9	0.415689	0.430369	0.476	0.51	1
CNIH4	0.416522	0.478705	0.286	0.243	1
TRAM2-AS1	0.418179	0.334111	0.143	0.099	1
GAS1	0.419449	0.354243	0.286	0.257	1
CPEB4	0.42099	0.502934	0.429	0.421	1
UBE2E2	0.421435	0.326453	0.333	0.318	1
FMC1	0.42404	0.361326	0.238	0.178	1
TCERG1	0.424053	0.288041	0.238	0.185	1
TNRC6B	0.425175	0.288539	0.381	0.384	1
LRRC8A	0.428195	0.375004	0.143	0.096	1
CHPT1	0.428951	0.383806	0.238	0.195	1
PGRMC1	0.432322	0.36078	0.381	0.39	1
OGFRL1	0.432481	0.288633	0.333	0.312	1
SLC3A2	0.433966	0.270588	0.381	0.339	1
RNF11	0.435428	0.366328	0.381	0.387	1
BAIAP2	0.437586	0.305985	0.19	0.144	1
TTC19	0.438395	0.574892	0.286	0.24	1
AHI1	0.43905	0.276279	0.238	0.185	1
CAMTA1	0.440306	0.301143	0.429	0.414	1
ZFP36L1	0.44238	0.560185	0.429	0.435	1
RAB31	0.444752	0.436046	0.333	0.315	1
METTL2A	0.446613	0.324324	0.143	0.103	1
VPS53	0.446613	0.306806	0.143	0.103	1
MFSD1	0.448507	0.703727	0.19	0.154	1
DNAJB4	0.452143	0.259336	0.238	0.185	1
MRPL50	0.452541	0.264008	0.19	0.147	1
SORT1	0.452967	0.398342	0.476	0.483	1
ZCCHC7	0.453082	0.267242	0.143	0.092	1
C8orf33	0.453416	0.269914	0.381	0.377	1
PTTG1IP	0.45366	0.384863	0.667	0.764	1
GPAA1	0.454276	0.310049	0.238	0.205	1
SQLE	0.454831	0.661222	0.238	0.209	1
MTCO3P12	0.455629	0.380358	0.19	0.154	1
B3GAT3	0.457416	0.372755	0.143	0.099	1
RMND5A	0.459826	0.256818	0.19	0.147	1
NIPSNAP3A	0.460105	0.321144	0.238	0.202	1
ING2	0.460825	0.451642	0.095	0.175	1
BRD7	0.461674	0.292686	0.238	0.212	1
PPA1	0.463702	0.380204	0.524	0.572	1
PCNA	0.466085	0.341507	0.143	0.099	1
MT2P1	0.469308	0.265194	0.143	0.103	1
RBM28	0.470061	0.400068	0.19	0.154	1
DHRS3	0.470744	0.578896	0.381	0.435	1
TERF2IP	0.471205	0.290129	0.524	0.61	1
PSPHP1	0.472189	0.254712	0.143	0.103	1
SHISA2	0.472331	0.260809	0.238	0.212	1
ZNF330	0.472334	0.299081	0.143	0.106	1
VDAC1	0.475181	0.264088	0.524	0.61	1
PPP1CA	0.47667	0.560505	0.286	0.247	1
EFCAB14	0.477481	0.358211	0.286	0.264	1
NCSTN	0.479451	0.360866	0.238	0.219	1
SUPT16H	0.484503	0.261618	0.429	0.421	1
CXADR	0.484503	0.456613	0.429	0.421	1
MIA3	0.486818	0.288953	0.286	0.253	1
HSP90AB3P	0.489682	0.347721	0.19	0.151	1
RCAN1	0.492963	0.609329	0.429	0.483	1
ERBB4	0.494575	0.393363	0.19	0.158	1
ZCCHC10	0.494575	0.333615	0.19	0.158	1
TCTN1	0.497849	0.294007	0.238	0.205	1
ZNF720	0.500936	0.289132	0.143	0.11	1
PITPNA	0.501528	0.283505	0.143	0.103	1
NPR3	0.504428	0.478681	0.524	0.637	1
ILF3	0.505911	0.281811	0.19	0.301	1
HS3ST3B1	0.50676	0.313141	0.143	0.11	1
IGF1R	0.506824	0.3057	0.238	0.205	1
KIAA0040	0.507062	0.375356	0.476	0.486	1
TMEM14C	0.507278	0.369964	0.238	0.36	1
PATJ	0.509558	0.266516	0.238	0.212	1
PLCE1	0.510748	0.250882	0.571	0.64	1
PTPRQ	0.511343	0.377455	0.238	0.205	1
SLC25A5	0.511637	0.333893	0.476	0.524	1
STT3A	0.517387	0.326969	0.19	0.154	1
H6PD	0.522097	0.252405	0.143	0.106	1
CHMP3	0.523874	0.385861	0.333	0.346	1
TCTN3	0.523875	0.34501	0.19	0.164	1
IER3	0.526856	0.442613	0.19	0.161	1
RSBN1L	0.527454	0.293096	0.19	0.298	1
CTCF	0.528904	0.291684	0.19	0.164	1
TAPBP	0.529208	0.318212	0.381	0.38	1
SOCS4	0.531939	0.327688	0.19	0.161	1
DSG2	0.531939	0.328492	0.19	0.161	1
PICALM	0.532196	0.515945	0.238	0.226	1
TAOK1	0.533234	-0.255598	0.333	0.308	1
HSD17B12	0.534255	0.294576	0.286	0.271	1
BMP7	0.534567	0.363449	0.286	0.284	1
IRF2	0.534981	0.324264	0.19	0.158	1
AMOTL2	0.535425	0.317662	0.095	0.161	1
NBPF26	0.535495	0.254423	0.143	0.113	1
RAB3GAP2	0.536765	0.372742	0.238	0.219	1
CEBPZOS	0.537667	0.351164	0.238	0.39	1
CRYZ	0.539611	0.330589	0.19	0.161	1
IMPAD1	0.541581	0.273496	0.19	0.164	1
GTF3A	0.543428	0.257408	0.143	0.233	1
NUDT4	0.546011	0.385756	0.19	0.168	1
ESYT2	0.54794	0.467487	0.19	0.158	1
RANBP1	0.554231	0.299822	0.19	0.298	1
MT-RNR1	0.556588	0.342482	1	1	1
AFG3L2	0.557473	0.283547	0.381	0.397	1
RERG	0.558558	0.406495	0.429	0.521	1
PDIA6	0.55871	0.293059	0.571	0.692	1
NAPEPLD	0.560336	0.306185	0.19	0.161	1
EIF2AK2	0.561642	0.411704	0.286	0.257	1
WBP11	0.561997	0.254022	0.429	0.455	1
ATP6V1H	0.56415	0.399184	0.238	0.223	1
UFL1	0.571409	0.521741	0.286	0.295	1
ABRAXAS2	0.573267	0.341028	0.143	0.116	1
APLN	0.575494	0.251366	0.238	0.226	1
RBM26	0.57594	0.41355	0.19	0.171	1
MANSC1	0.57853	0.319114	0.19	0.171	1
PQBP1	0.579345	0.411454	0.143	0.116	1
TMEM242	0.579346	0.260647	0.143	0.116	1
MAPKAP1	0.580974	0.486994	0.238	0.216	1
SRP9	0.582264	0.377166	0.333	0.493	1
MIER1	0.58275	0.263896	0.381	0.387	1
PHF20	0.583727	0.272465	0.19	0.171	1
PAM	0.583836	0.272508	0.476	0.524	1
ILDR2	0.585786	0.601986	0.19	0.164	1
ALDH9A1	0.587958	0.270011	0.381	0.404	1
COPB1	0.588909	0.467855	0.333	0.339	1
RPS6KA2	0.592886	0.416345	0.143	0.223	1
CAAP1	0.59333	0.380781	0.143	0.113	1
FBXW7	0.595281	0.343827	0.238	0.216	1
EMC6	0.599214	0.250894	0.143	0.202	1
SEMA5A	0.600573	0.363858	0.619	0.784	1
ORC3	0.601361	0.446608	0.143	0.11	1
NPTN	0.605258	0.565978	0.333	0.332	1
HM13	0.60871	0.363834	0.238	0.24	1
PARP1	0.609943	0.300391	0.286	0.295	1
AZI2	0.613688	0.300867	0.238	0.223	1
SCAF11	0.614988	0.277278	0.476	0.634	1
GLTP	0.617964	0.303852	0.19	0.164	1
SYNJ2	0.617987	0.303832	0.238	0.226	1
CYP20A1	0.619319	0.328655	0.19	0.175	1
ESCO1	0.620531	0.260384	0.143	0.12	1
CLNS1A	0.621976	0.293783	0.19	0.175	1
TIMM13	0.62329	0.250226	0.286	0.425	1
EFNB2	0.629426	0.262489	0.238	0.229	1
BECN1	0.630645	0.405721	0.143	0.123	1
CA10	0.635765	0.294261	0.286	0.284	1
ELAVL1	0.636844	0.41989	0.143	0.123	1
RABL6	0.639952	0.364955	0.143	0.123	1
EIF3F	0.640104	0.251404	0.238	0.236	1
TMCO3	0.640287	0.419451	0.238	0.229	1
SELENOP	0.645801	0.398591	0.667	0.747	1
NIPBL	0.646163	0.394078	0.381	0.418	1
CMPK1	0.646189	0.439037	0.143	0.123	1
RABGAP1	0.648371	0.263246	0.143	0.212	1
TSPAN6	0.649317	0.2691	0.143	0.123	1
RFK	0.649665	0.28908	0.19	0.161	1
PPFIA1	0.650887	0.287435	0.238	0.219	1
NINJ1	0.651226	0.424093	0.238	0.229	1
PKIG	0.651628	0.272625	0.286	0.288	1
AP1S3	0.652451	0.2561	0.143	0.123	1
CD2AP	0.654184	0.262405	0.524	0.736	1
KCTD12	0.655986	0.250717	0.143	0.212	1
HSPE1	0.661721	0.292481	0.429	0.445	1
RDH11	0.661952	0.32249	0.238	0.315	1
SNAP23	0.664662	0.350559	0.143	0.12	1
WDSUB1	0.66536	0.379974	0.143	0.127	1
PALLD	0.666382	0.356603	0.571	0.774	1
USP10	0.671924	0.28263	0.286	0.312	1
MDH1	0.672429	0.42868	0.381	0.418	1
EPCAM	0.674558	0.303918	0.143	0.123	1
MYO1C	0.674969	0.411028	0.381	0.394	1
ZNF106	0.676339	0.336872	0.381	0.401	1
SESN3	0.677915	0.28723	0.143	0.127	1
BCAP31	0.681102	0.697388	0.286	0.298	1
PLEKHA4	0.68341	0.354855	0.286	0.295	1
S100A16	0.687081	0.361936	0.333	0.38	1
CLPTM1	0.6887	0.318437	0.143	0.192	1
SEL1L	0.690847	0.315002	0.429	0.497	1
MT-ATP8	0.692333	0.371121	0.905	0.986	1
ZFYVE21	0.6958	0.3961	0.238	0.253	1
EGLN1	0.696827	0.438816	0.143	0.13	1
CHPF	0.696916	0.317793	0.143	0.127	1
SDCCAG8	0.699979	0.371405	0.143	0.13	1
SRGAP2B	0.701367	0.282557	0.286	0.438	1
AKT3	0.703135	0.458052	0.143	0.13	1
EPDR1	0.703135	0.375029	0.143	0.13	1
ITGB5	0.704482	0.521885	0.19	0.274	1
SF3A1	0.704935	0.359072	0.19	0.188	1
TBC1D1	0.711656	0.279682	0.19	0.267	1
PDZD11	0.713743	0.279439	0.19	0.168	1
PRRC2B	0.714734	0.467166	0.238	0.233	1
CTNNA1	0.715271	0.269768	0.429	0.521	1
STAMBP	0.717615	0.393913	0.238	0.247	1
ADSS	0.719935	0.427021	0.19	0.188	1
STRN3	0.719935	0.298172	0.19	0.188	1
ANKIB1	0.721745	0.311309	0.19	0.182	1
AC114491.1	0.722547	0.350254	0.143	0.127	1
SCAPER	0.723444	0.421527	0.238	0.229	1
DLGAP4	0.724935	0.267929	0.143	0.134	1
CYP1B1	0.726937	0.573988	0.238	0.332	1
BOD1	0.728097	0.418445	0.143	0.134	1
ATP2A2	0.728544	0.292669	0.19	0.192	1
HSPD1	0.73214	0.258724	0.381	0.534	1
RAD23B	0.732338	0.25911	0.238	0.346	1
AC024293.1	0.732414	0.393752	0.238	0.253	1
IL6ST	0.733938	0.274922	0.286	0.298	1
DRAP1	0.734326	0.284203	0.19	0.195	1
PTDSS1	0.736583	0.358026	0.095	0.134	1
RBPJ	0.74233	0.40054	0.333	0.39	1
TMED9	0.74582	0.270087	0.476	0.548	1
DDX3Y	0.750492	0.269512	0.19	0.192	1
TMEM230	0.752984	0.37064	0.286	0.356	1
MACF1	0.754697	0.289359	0.381	0.459	1
DEFB1	0.755011	-0.464427	0.476	0.503	1
YIPF4	0.755179	0.476989	0.238	0.24	1
DNAJB6	0.757165	0.446702	0.286	0.322	1
MTATP6P1	0.757814	0.372978	0.905	0.938	1
MOCS2	0.758703	0.281827	0.429	0.473	1
SLU7	0.758999	0.317709	0.286	0.305	1
TSPAN1	0.759972	0.431303	0.143	0.134	1
COL4A4	0.76437	0.426832	0.286	0.411	1
NIPA2	0.765492	0.251404	0.143	0.137	1
KCMF1	0.768143	0.371284	0.095	0.13	1
GOT2	0.768143	0.31052	0.095	0.13	1
SLC44A1	0.771158	0.262064	0.143	0.192	1
P3H2	0.774523	0.423733	0.381	0.408	1
VMA21	0.779566	0.260838	0.143	0.192	1
SDF4	0.780059	0.476115	0.238	0.264	1
ITGB3BP	0.780615	0.274023	0.19	0.175	1
SPATA13	0.780641	0.374357	0.095	0.127	1
ZNF292	0.781012	0.407765	0.19	0.195	1
COX7A2L	0.78949	0.267079	0.381	0.462	1
EIF4G3	0.790283	0.396181	0.286	0.332	1
TP53TG1	0.79551	0.318216	0.143	0.134	1
POP7	0.79739	0.568069	0.095	0.127	1
ARHGEF12	0.798059	0.262828	0.571	0.702	1
UBXN2A	0.803967	0.256498	0.143	0.137	1
KLHL42	0.804629	0.320406	0.286	0.404	1
TSG101	0.81078	0.319885	0.333	0.397	1
TSN	0.820318	0.317015	0.19	0.192	1
TSPAN3	0.820948	0.364024	0.524	0.647	1
MTCO1P12	0.822885	0.303254	0.286	0.401	1
RAB11A	0.825084	0.382457	0.238	0.329	1
UTP14C	0.825089	0.326724	0.143	0.14	1
LRRFIP2	0.826728	0.284315	0.143	0.144	1
MRPL51	0.828735	0.387593	0.286	0.312	1
PLBD1	0.829527	0.275665	0.238	0.25	1
NPC2	0.83225	0.339604	0.571	0.815	1
C9orf78	0.832965	0.653881	0.286	0.301	1
CLOCK	0.833108	0.326233	0.143	0.144	1
SCRN1	0.835543	0.283562	0.19	0.195	1
RAB1A	0.839436	0.327821	0.381	0.466	1
CTSZ	0.840334	0.271733	0.19	0.25	1
BCCIP	0.846337	0.287473	0.238	0.257	1
TENM2	0.851857	0.495563	0.238	0.318	1
YWHAZ	0.853448	0.297331	0.476	0.671	1
UBE2V2	0.855505	0.265296	0.238	0.295	1
FAM228B	0.856745	0.256652	0.19	0.195	1
CDC42EP2	0.858537	0.297022	0.19	0.202	1
H3F3A	0.86188	0.310118	0.19	0.199	1
TNS2	0.862071	0.284595	0.143	0.182	1
PTPN11	0.863714	0.412692	0.381	0.497	1
TIMM17B	0.864039	0.402016	0.238	0.271	1
ATXN2	0.866904	0.526207	0.19	0.247	1
SEC22B	0.868544	0.336304	0.19	0.209	1
CDC73	0.869353	0.310314	0.238	0.257	1
CDC40	0.871027	0.268204	0.286	0.336	1
RPL23A	0.871083	0.282259	0.476	0.702	1
FNBP4	0.872787	0.295637	0.143	0.147	1
PAWR	0.876863	0.376374	0.286	0.37	1
PUM2	0.883558	0.345812	0.095	0.116	1
BNIP3	0.883721	0.361624	0.286	0.397	1
ARRDC4	0.883927	0.320283	0.381	0.459	1
AKIP1	0.886615	0.481939	0.19	0.202	1
LRRCC1	0.887116	0.298187	0.095	0.116	1
NPM1P39	0.887116	0.251468	0.095	0.116	1
SEMA3G	0.888538	0.308076	0.286	0.312	1
MANEA	0.892032	0.252656	0.19	0.216	1
MAP1B	0.892891	0.382429	0.571	0.76	1
RBM42	0.898332	0.454714	0.19	0.247	1
KIF13A	0.899594	0.358861	0.143	0.164	1
KIAA1109	0.902488	0.380752	0.143	0.151	1
TRMT10C	0.902668	0.336194	0.143	0.164	1
MRPL9	0.903342	0.469838	0.143	0.154	1
ATAD1	0.90413	0.251193	0.19	0.223	1
ABI1	0.905046	0.344501	0.381	0.428	1
BAMBI	0.905434	0.296324	0.286	0.339	1
SMIM37	0.911898	0.365985	0.143	0.164	1
IFIT1	0.911898	0.280894	0.143	0.164	1
SRGAP2C	0.914292	0.382248	0.476	0.64	1
MAP2	0.915043	0.250433	0.19	0.223	1
PLPP5	0.916419	0.371008	0.095	0.113	1
[truncated: 31 more rows]

## Sheet: EC
gene_id	p_val	avg_logFC	pct.1	pct.2	p_val_adj
SPP1	5.56469e-28	-2.53253	0.315	0.877	1.24298e-23
MT-ND3	6.75114e-23	-0.798499	0.966	1	1.508e-18
GPX3	1.01166e-20	-2.225	0.348	0.828	2.25975e-16
PABPC1	2.46626e-20	1.06723	0.91	0.771	5.50889e-16
MT1G	1.33853e-19	-2.55125	0.348	0.817	2.98988e-15
CTGF	6.30932e-19	1.14234	0.461	0.093	1.40931e-14
HLA-DRB5	3.73078e-18	1.04797	0.742	0.294	8.33343e-14
MT1F	5.7439e-18	-2.41072	0.124	0.646	1.28301e-13
MT1E	1.96715e-17	-1.71894	0.371	0.779	4.39402e-13
CXCL2	1.41854e-16	1.51391	0.36	0.057	3.16859e-12
ICAM1	7.70275e-16	1.71198	0.539	0.193	1.72056e-11
NAT8	9.2588e-16	-1.95195	0.079	0.567	2.06814e-11
IL6	2.81549e-15	1.33685	0.292	0.035	6.28896e-11
FMO2	1.87584e-14	1.06462	0.258	0.027	4.19005e-10
MT1H	1.29015e-13	-2.0012	0.18	0.627	2.8818e-09
CXCL3	1.77207e-13	0.856239	0.247	0.027	3.95826e-09
PDZK1IP1	3.41463e-13	-1.50134	0.112	0.537	7.62725e-09
LRG1	3.7652e-13	1.51927	0.326	0.063	8.41032e-09
PMAIP1	5.05492e-13	0.930096	0.315	0.057	1.12912e-08
HSPA1A	1.09071e-12	1.76278	0.685	0.431	2.43633e-08
SHISA3	1.23056e-12	0.709356	0.213	0.019	2.7487e-08
FCN3	4.2371e-12	-1.17378	0.157	0.591	9.4644e-08
SUCLG1	4.73166e-12	-1.02116	0.438	0.777	1.05691e-07
CDKN1A	6.44462e-12	1.62064	0.472	0.185	1.43954e-07
HSPH1	1.30442e-11	1.32362	0.539	0.24	2.91368e-07
CCL2	1.83836e-11	2.2443	0.461	0.188	4.10634e-07
OASL	2.29879e-11	0.639402	0.146	0.005	5.1348e-07
NFKBIZ	6.712e-11	2.06398	0.461	0.199	1.49926e-06
DNAJA1	7.12468e-11	1.11368	0.831	0.654	1.59144e-06
H3F3B	7.66409e-11	0.540372	0.989	0.913	1.71193e-06
RGS16	8.36252e-11	0.748492	0.258	0.044	1.86794e-06
AC005616.1	8.95019e-11	0.572134	0.112	0	1.9992e-06
ICAM4	1.24513e-10	0.646351	0.169	0.014	2.78124e-06
RPL23A	1.27651e-10	0.601063	0.921	0.796	2.85134e-06
HSP90AB1	1.4569e-10	0.985596	0.91	0.888	3.25428e-06
DNAJB1	1.81689e-10	1.72311	0.573	0.341	4.05838e-06
AL450405.1	2.48531e-10	0.676681	0.416	0.136	5.55145e-06
UMOD	2.75327e-10	0.362043	0.539	0.215	6.14999e-06
CXCL14	3.08941e-10	-1.21879	0.191	0.559	6.90082e-06
C2CD4B	4.05823e-10	0.763441	0.247	0.046	9.06486e-06
EIF4A2	4.08019e-10	0.695192	0.674	0.425	9.11393e-06
SOCS3	5.69069e-10	1.03	0.438	0.174	1.27113e-05
TIMP3	7.97012e-10	0.987492	0.966	0.807	1.78029e-05
DBI	1.20026e-09	-0.832095	0.292	0.643	2.68101e-05
APOE	2.07475e-09	-1.21299	0.079	0.417	4.63436e-05
KMT2E	2.90074e-09	0.697766	0.775	0.542	6.47939e-05
HIST1H1E	3.48482e-09	-0.982713	0.045	0.36	7.78404e-05
DDIT3	4.59688e-09	0.929517	0.326	0.098	0.00010268
ENO1	7.13867e-09	-0.779022	0.225	0.586	0.000159456
MAP1B	7.19609e-09	0.657419	0.337	0.101	0.000160739
RND1	9.02748e-09	0.802727	0.191	0.03	0.000201647
IRF7	9.50166e-09	0.481033	0.135	0.011	0.000212238
HAS2	9.66073e-09	0.656832	0.135	0.011	0.000215792
RANBP3L	1.03233e-08	0.496836	0.135	0.011	0.000230592
BTG1	1.19923e-08	0.903808	0.708	0.526	0.000267873
ATP5F1E	1.26981e-08	-0.520126	0.708	0.916	0.000283637
CLTRN	1.27052e-08	-1.09185	0.034	0.343	0.000283797
MAFF	1.44126e-08	0.641216	0.225	0.046	0.000321935
LRP2	1.81512e-08	-0.978089	0.022	0.319	0.000405443
IRF1	2.04527e-08	1.31894	0.528	0.322	0.000456852
RARRES3	2.18583e-08	-0.760515	0.146	0.474	0.000488248
TM4SF1	2.20708e-08	0.680129	0.831	0.665	0.000492996
HSPA8	2.97999e-08	0.986589	0.674	0.523	0.00066564
HSPA1B	3.06391e-08	1.36525	0.483	0.264	0.000684385
SELE	3.20797e-08	1.64552	0.348	0.128	0.000716563
TMEM176B	3.42941e-08	-0.988108	0.011	0.292	0.000766028
RNF213	3.62621e-08	-0.78211	0.124	0.441	0.000809986
LDHB	4.3518e-08	-0.878306	0.337	0.649	0.000972061
ANXA1	7.94529e-08	0.618959	0.584	0.33	0.00177474
CRYAB	8.0484e-08	-1.06483	0.404	0.676	0.00179777
TMSB4X	8.05292e-08	0.370729	1	0.951	0.00179878
BAG3	8.05674e-08	0.772007	0.303	0.098	0.00179963
CD9	8.94551e-08	0.600091	0.865	0.678	0.00199816
MT-ATP8	9.7291e-08	-0.465967	0.944	0.995	0.00217319
HSPA6	9.83126e-08	0.757866	0.169	0.027	0.00219601
MT1A	1.1508e-07	0.973732	0.225	0.054	0.00257054
CARHSP1	1.35591e-07	-0.768854	0.067	0.351	0.00302869
GADD45B	1.41832e-07	1.09089	0.652	0.507	0.0031681
ATF3	1.43761e-07	1.13406	0.506	0.281	0.0032112
PTMA	1.5163e-07	0.385742	1	0.981	0.00338696
ZFP36	1.54879e-07	1.32996	0.528	0.354	0.00345953
ARL5B	1.84206e-07	0.602614	0.247	0.065	0.00411462
B2M	1.85012e-07	0.276276	1	1	0.00413262
GALNT15	2.01682e-07	0.660678	0.371	0.142	0.00450497
HLA-DPB1	2.0667e-07	0.590069	0.775	0.578	0.00461638
ZFAS1	2.21013e-07	0.745088	0.382	0.161	0.00493676
ADIRF	2.2335e-07	0.566114	0.787	0.569	0.00498896
IGFBP5	2.51544e-07	-0.462201	0.607	0.85	0.00561873
SLC4A4	2.72449e-07	-0.914855	0.034	0.297	0.0060857
JUNB	2.7404e-07	0.937428	0.64	0.499	0.00612124
CD24	3.14184e-07	-0.91604	0.067	0.346	0.00701792
SLC16A9	3.45664e-07	-0.899992	0.067	0.351	0.0077211
SLC14A1	4.08698e-07	0.901156	0.551	0.308	0.00912909
MGST1	4.14752e-07	-0.89409	0.022	0.267	0.00926432
G0S2	4.78485e-07	0.895964	0.258	0.079	0.0106879
CDH6	4.98187e-07	-1.01794	0	0.234	0.011128
EIF1	5.77556e-07	0.41071	0.978	0.937	0.0129009
SLC3A1	6.042e-07	-0.866082	0.045	0.302	0.013496
TMEM176A	6.25872e-07	-0.793002	0.079	0.354	0.0139801
H2AFZ	6.71591e-07	0.767674	0.573	0.376	0.0150013
IFITM3	6.72842e-07	-0.395956	0.944	0.989	0.0150293
APOLD1	6.95502e-07	0.727117	0.348	0.144	0.0155354
BHMT2	8.59036e-07	-0.835036	0.045	0.3	0.0191883
CXCL8	8.61529e-07	0.528553	0.18	0.038	0.019244
ID3	8.6611e-07	-0.699162	0.539	0.744	0.0193463
RBM47	8.68065e-07	-0.733193	0.011	0.248	0.01939
HLA-DRB6	1.02958e-06	-0.842625	0	0.223	0.0229977
MT-ND4L	1.1488e-06	-0.497339	0.955	0.962	0.0256609
TACSTD2	1.17152e-06	0.546109	0.191	0.044	0.0261682
TIFA	1.22992e-06	0.377967	0.169	0.033	0.0274728
MT-RNR2	1.3346e-06	0.27254	1	1	0.0298109
MYC	1.35933e-06	0.894971	0.281	0.101	0.0303633
RPS27	1.51358e-06	0.376823	1	0.981	0.0338088
MAP3K8	1.63058e-06	0.481356	0.202	0.052	0.0364223
SLC13A1	1.76167e-06	-0.962532	0	0.215	0.0393504
PTGIS	1.81891e-06	0.386869	0.191	0.044	0.040629
MT1X	1.91201e-06	-1.00648	0.629	0.752	0.0427087
TNFAIP3	2.06324e-06	0.404	0.169	0.035	0.0460866
RBM8A	2.3485e-06	0.561006	0.618	0.431	0.0524584
HERC2P3	2.3786e-06	0.582924	0.112	0.014	0.0531308
BASP1	2.3786e-06	0.379253	0.112	0.014	0.0531308
AK4	2.37868e-06	-0.878567	0.067	0.305	0.0531325
ATP5MC3	2.76445e-06	-0.599853	0.371	0.659	0.0617495
TFPI2	2.90493e-06	0.772981	0.202	0.054	0.0648874
ANXA3	3.06979e-06	0.434548	0.135	0.022	0.0685699
TMSB4XP4	3.10916e-06	0.487621	0.258	0.084	0.0694493
NFKBIA	3.25034e-06	0.662021	0.82	0.785	0.0726029
RPL31	3.27488e-06	0.324799	0.978	0.946	0.073151
MAF	3.53308e-06	-0.551489	0.225	0.518	0.0789185
PDZK1	3.63877e-06	-0.902307	0.056	0.286	0.0812793
ID1	3.7986e-06	-0.605654	0.674	0.804	0.0848493
PCSK1N	3.91094e-06	-0.712067	0.011	0.221	0.0873586
NR4A1	3.9585e-06	0.557508	0.191	0.049	0.0884209
RETREG1	4.02003e-06	-0.767081	0.034	0.259	0.0897954
TSPAN1	4.07133e-06	-0.807865	0.09	0.343	0.0909412
SCIN	4.15935e-06	0.450845	0.124	0.019	0.0929073
SLC13A3	4.25403e-06	-0.641264	0	0.202	0.0950223
CHORDC1	4.68629e-06	0.691819	0.382	0.183	0.104678
SPARCL1	4.9299e-06	1.03557	0.506	0.302	0.110119
JUN	4.94745e-06	0.76241	0.798	0.722	0.110511
PIGR	5.06418e-06	-0.604784	0	0.199	0.113119
SLC5A12	5.18938e-06	-0.731076	0.011	0.218	0.115915
OLFML3	5.5829e-06	0.418978	0.157	0.033	0.124705
FABP5	5.96925e-06	0.89996	0.326	0.136	0.133335
BBOX1	6.14309e-06	-0.759169	0.034	0.253	0.137218
FTL	6.89071e-06	-0.834861	0.966	0.967	0.153918
FAHD1	7.10386e-06	-0.639875	0.034	0.251	0.158679
ACSL1	7.16275e-06	-0.60566	0	0.193	0.159994
KCNJ15	7.46512e-06	-0.67523	0.022	0.234	0.166748
CMBL	7.90008e-06	-0.883267	0.022	0.226	0.176464
MYL12A	8.56402e-06	0.466568	0.831	0.665	0.191295
EMX2	8.85542e-06	-0.68647	0.011	0.207	0.197803
TNFSF10	9.39575e-06	-0.580865	0.674	0.847	0.209873
FTH1	1.04663e-05	-0.455795	0.944	0.992	0.233786
CES2	1.219e-05	-0.707864	0.022	0.226	0.272289
CHCHD10	1.25838e-05	-0.609265	0.213	0.485	0.281084
GBP3	1.29478e-05	-0.537191	0.011	0.204	0.289215
SAT1	1.39166e-05	0.773442	0.596	0.45	0.310855
ANK2	1.42196e-05	-0.676803	0.011	0.202	0.317623
TGM2	1.47635e-05	-0.626589	0.09	0.327	0.329772
GDF3	1.51559e-05	0.530103	0.101	0.014	0.338537
SDAD1	1.53285e-05	-0.573585	0.045	0.256	0.342393
ECHS1	1.56716e-05	-0.644239	0.225	0.469	0.350057
HLA-DRB1	1.59547e-05	0.302809	0.989	0.954	0.35638
UGT2B7	1.66546e-05	-1.03809	0.056	0.267	0.372013
ITGA1	1.68185e-05	-0.637897	0.112	0.354	0.375675
ENPEP	1.68526e-05	-0.592937	0	0.18	0.376436
RPL35A	1.71246e-05	0.321366	0.91	0.866	0.382512
PCK1	1.75142e-05	-0.76922	0.034	0.24	0.391215
TMEM70	1.84695e-05	0.894896	0.303	0.136	0.412553
ACSM2A	1.85769e-05	-0.837085	0.056	0.27	0.414952
TIPARP	1.88106e-05	0.427397	0.225	0.074	0.420173
HEXIM1	1.89909e-05	0.473735	0.225	0.076	0.424199
BCL3	1.9426e-05	0.545636	0.292	0.123	0.433918
SRGN	2.0575e-05	0.606207	0.685	0.52	0.459584
RBP5	2.09882e-05	-0.637786	0.157	0.392	0.468813
RIPK2	2.58812e-05	0.521722	0.191	0.057	0.578109
ACAT1	2.60815e-05	-0.526642	0.315	0.572	0.582583
DPYS	2.79508e-05	-0.584837	0	0.172	0.624337
RPL21	3.09762e-05	0.32532	0.978	0.967	0.691916
C12orf75	3.18801e-05	-0.617088	0.045	0.248	0.712105
FABP5P7	3.25219e-05	0.28036	0.112	0.019	0.726442
SLC22A6	3.30456e-05	-0.549657	0	0.169	0.73814
SNHG8	3.38914e-05	0.572813	0.483	0.305	0.757033
RPS3A	3.51858e-05	0.381189	0.876	0.88	0.785945
PPP1R14A	3.59462e-05	0.803229	0.292	0.134	0.80293
CLK1	3.63377e-05	0.543964	0.393	0.215	0.811674
CCNL1	3.63696e-05	0.996037	0.472	0.319	0.812389
NR2F1	3.81968e-05	0.536039	0.225	0.079	0.853202
AL365357.1	3.90462e-05	-0.491277	0	0.166	0.872174
RARRES2	3.90462e-05	-0.536331	0	0.166	0.872174
UGT2A3	3.95588e-05	-0.63138	0.011	0.185	0.883624
DDX5	4.05118e-05	0.525168	0.798	0.733	0.904912
AIFM1	4.06307e-05	-0.52458	0.011	0.188	0.907567
TUBA1B	4.14105e-05	0.443081	0.674	0.51	0.924986
NDUFS2	4.239e-05	-0.539976	0.09	0.3	0.946865
DEGS1	4.24609e-05	0.504814	0.247	0.098	0.94845
PTMAP5	4.31929e-05	0.49656	0.528	0.354	0.964801
CISD1	4.43914e-05	-0.597409	0.09	0.305	0.991571
BMPR2	4.68093e-05	-0.524632	0.225	0.488	1
FAM167B	4.80567e-05	-0.549326	0.371	0.599	1
ACSM2B	4.86565e-05	-0.655909	0.045	0.245	1
C11orf54	4.95597e-05	-0.664527	0.169	0.39	1
NAPSA	4.97888e-05	-0.624228	0.022	0.204	1
ATP5MF	5.03131e-05	-0.581425	0.281	0.512	1
WDR72	5.44185e-05	-0.479724	0	0.161	1
OSBPL8	5.57847e-05	-0.545922	0.191	0.441	1
HSPE1	5.80279e-05	0.78356	0.573	0.469	1
FXYD2	5.81982e-05	-0.631176	0.067	0.272	1
ATP5ME	6.02638e-05	-0.461069	0.427	0.695	1
TSC22D2	6.12145e-05	0.396043	0.169	0.049	1
YBX3	6.38135e-05	0.633985	0.573	0.439	1
FOSB	6.88296e-05	0.805945	0.36	0.185	1
COL3A1	7.0256e-05	0.315116	0.101	0.016	1
SYNE2	7.08364e-05	-0.4864	0.573	0.771	1
QPRT	7.36291e-05	-0.7748	0.045	0.232	1
SMIM3	8.1917e-05	0.470113	0.213	0.076	1
ETS2	8.32687e-05	-0.501578	0.449	0.692	1
DDX58	8.4082e-05	0.469608	0.191	0.063	1
SETD3	8.42808e-05	-0.528088	0.067	0.259	1
GPM6A	8.49514e-05	0.361271	0.18	0.054	1
MT-ATP6	8.72451e-05	-0.258966	1	1	1
TPT1	8.93551e-05	-0.304286	0.933	0.975	1
HOOK1	8.98457e-05	-0.500249	0.011	0.172	1
DNAJB4	9.20003e-05	0.466787	0.393	0.21	1
BRD2	9.76413e-05	0.56802	0.461	0.305	1
GLUL	9.83568e-05	0.506031	0.416	0.218	1
HSP90AA1	0.000102065	0.431882	0.944	0.929	1
HSPB1	0.000104513	0.346128	0.888	0.826	1
NDUFB2	0.000104744	-0.387686	0.371	0.654	1
CTSZ	0.000106332	-0.497095	0.011	0.169	1
GLRX	0.000109994	-0.514725	0.135	0.357	1
HSP90AA2P	0.000110464	0.701047	0.393	0.226	1
ATP6V1E1	0.00011399	-0.499341	0.135	0.346	1
MAFB	0.000114888	0.469378	0.202	0.074	1
FXYD4	0.000115951	0.460064	0.135	0.033	1
AOX1	0.000123558	-0.526755	0	0.147	1
SERPINH1	0.000124656	0.465071	0.404	0.229	1
CWC15	0.000126631	-0.475274	0.236	0.469	1
HIST1H1D	0.00012849	-0.587774	0.011	0.169	1
HSP90AB3P	0.000131017	0.672508	0.416	0.256	1
ANGPTL3	0.000133385	-0.578307	0.022	0.185	1
MYO6	0.000134636	-0.523594	0.135	0.343	1
NRP1	0.000142408	-0.52363	0.169	0.398	1
CAV1	0.000147554	0.995619	0.337	0.191	1
SERPINB9	0.000149981	0.405204	0.135	0.035	1
QSOX1	0.0001512	0.339836	0.157	0.046	1
PMP22	0.000152352	0.351334	0.562	0.387	1
DDX3Y	0.000156458	0.531784	0.326	0.169	1
TRAM1	0.000167346	-0.376951	0.292	0.526	1
MAP1LC3B	0.000168915	0.470439	0.517	0.343	1
NDUFS8	0.000176333	-0.474476	0.112	0.316	1
EGR1	0.000177331	0.891922	0.461	0.313	1
LGALS2	0.000178135	-0.529953	0.034	0.202	1
DNAJC10	0.000187581	-0.406364	0.056	0.245	1
NARS	0.000193228	-0.469419	0.27	0.501	1
GSTA1	0.000197906	-0.914091	0.056	0.223	1
COL4A2	0.000198441	-0.38496	0.09	0.294	1
HLA-DQA2	0.000200782	-0.404183	0	0.139	1
CNRIP1	0.000203224	0.596655	0.36	0.204	1
MDH1	0.000216368	-0.526408	0.101	0.3	1
GPX1	0.000216678	-0.423686	0.416	0.689	1
STAT1	0.000221363	-0.523364	0.079	0.262	1
DLC1	0.000221587	0.543078	0.449	0.294	1
CYBA	0.000223535	-0.424992	0.112	0.308	1
ALDOB	0.000224796	-1.45584	0.169	0.365	1
ELOC	0.000226023	0.906906	0.427	0.311	1
ALDH2	0.000226343	-0.447172	0.034	0.196	1
PEBP1	0.000228333	-0.483298	0.539	0.722	1
JUP	0.000228474	-0.432436	0.011	0.158	1
DUSP23	0.000234794	-0.457503	0.135	0.343	1
SLC22A8	0.000235808	-0.494324	0	0.136	1
COX5A	0.000236612	-0.414282	0.247	0.466	1
HLA-E	0.000240338	0.252216	0.978	0.94	1
ACBD3	0.000242618	-0.440395	0.112	0.316	1
CITED2	0.000243878	0.443879	0.27	0.125	1
UBE2K	0.000244646	-0.491541	0.09	0.264	1
PLPP3	0.000248278	-0.569034	0.596	0.722	1
TBC1D15	0.000258941	-0.548068	0.124	0.319	1
NDUFA1	0.000271208	-0.331888	0.494	0.695	1
CETP	0.000271931	-0.392188	0.011	0.158	1
ACO1	0.000275793	-0.47323	0.022	0.172	1
TSTD1	0.000276805	-0.447334	0	0.134	1
SLC2A3	0.000277555	0.653996	0.337	0.191	1
UBE2S	0.00027989	0.425126	0.146	0.044	1
PARP9	0.000287986	-0.426246	0.079	0.259	1
LDHA	0.000288222	0.41621	0.618	0.469	1
HIST1H1C	0.00030089	-0.590215	0.157	0.351	1
PPP1R15B	0.000303103	0.371403	0.169	0.057	1
PGM5	0.000304789	0.268991	0.169	0.054	1
THSD4	0.000311338	0.459491	0.146	0.044	1
ZFAND2A	0.000311802	0.36917	0.213	0.084	1
GAPDH	0.000314061	-0.318027	0.764	0.902	1
ING1	0.000319051	0.328733	0.146	0.044	1
AOC1	0.000324768	-0.415518	0	0.131	1
KCNN3	0.000326286	0.528464	0.18	0.065	1
RIDA	0.000327881	-0.459812	0.056	0.223	1
RPS2	0.000336389	0.268223	0.91	0.888	1
TKT	0.000357908	-0.53871	0.067	0.234	1
TMBIM6	0.000379664	-0.350273	0.697	0.853	1
GIMAP4	0.000380542	-0.456514	0.303	0.561	1
PSMB4	0.000386162	-0.39458	0.225	0.455	1
C1QTNF3	0.000392168	0.275413	0.124	0.033	1
PPP2R3A	0.000404443	-0.471524	0.022	0.169	1
ZBTB16	0.000407215	0.410396	0.303	0.15	1
UBQLN1	0.000416486	-0.318496	0.034	0.193	1
SLC22A2	0.000419317	-0.567122	0.034	0.18	1
PNRC1	0.000420315	0.391649	0.708	0.64	1
BAZ1A	0.000431007	0.432867	0.281	0.134	1
SLC2A1	0.000438015	0.489404	0.157	0.052	1
OGDH	0.000441085	-0.397621	0.011	0.147	1
APLNR	0.000446418	-0.435181	0	0.125	1
AKR1A1	0.000458665	-0.507635	0.056	0.215	1
FABP1	0.000459875	-0.571102	0.011	0.147	1
CTSB	0.000467224	-0.616448	0.281	0.485	1
SEC61G	0.000473567	-0.371444	0.124	0.313	1
ELK3	0.000475262	-0.389493	0.292	0.537	1
FILIP1L	0.000476901	0.407569	0.191	0.074	1
PGK1	0.000502573	-0.36552	0.236	0.463	1
IFRD1	0.000512994	0.465579	0.191	0.076	1
BIRC3	0.000524292	0.376109	0.191	0.074	1
ZC3HAV1	0.000535424	0.504501	0.281	0.142	1
CNDP2	0.00053986	-0.338944	0.079	0.253	1
ANK3	0.000544122	-0.409061	0.067	0.234	1
COPB2	0.000545893	-0.388233	0.022	0.166	1
CNOT6L	0.000547728	-0.366579	0.011	0.144	1
ZCCHC11	0.000559273	-0.390007	0.112	0.297	1
IGFBP4	0.000570558	-0.448456	0.416	0.638	1
AP2B1	0.000571943	-0.317715	0.27	0.496	1
ARFGAP3	0.000580236	-0.488363	0.067	0.226	1
KLF4	0.000582784	0.938677	0.393	0.262	1
DIAPH1	0.000588012	-0.306002	0.011	0.144	1
NAMPT	0.000591538	0.770993	0.292	0.155	1
DAB2	0.000603332	-0.416805	0.449	0.678	1
PHB	0.000603806	-0.416029	0.067	0.234	1
MAOA	0.000605764	-0.393533	0.022	0.163	1
SLC17A5	0.000612489	-0.354694	0	0.12	1
TINAG	0.000612489	-0.422446	0	0.12	1
HSPD1P1	0.000632621	0.357139	0.135	0.041	1
COMMD8	0.000638271	-0.429794	0.034	0.177	1
SLC31A1	0.000658147	-0.305221	0.022	0.163	1
TGFBR2	0.000680074	-0.297977	0.472	0.711	1
LMCD1	0.000682128	0.540358	0.236	0.112	1
RPL23AP74	0.000685511	0.2877	0.135	0.041	1
MME	0.000697363	-0.400134	0.011	0.139	1
BEX5	0.000706778	-0.495611	0.124	0.316	1
RNF114	0.000707795	0.334225	0.135	0.041	1
TUBGCP2	0.000710189	-0.379574	0.022	0.161	1
RBBP6	0.000712523	0.570872	0.483	0.349	1
REXO2	0.000717864	-0.323412	0.169	0.387	1
SMAD9	0.000722401	-0.426095	0.034	0.18	1
LEPR	0.000726809	0.409293	0.157	0.054	1
PPP1R15A	0.000731598	0.69505	0.438	0.3	1
GYPC	0.00073441	-0.468807	0.191	0.371	1
RAPGEF4	0.000743222	-0.425045	0.09	0.267	1
YWHAB	0.00074793	-0.329284	0.674	0.845	1
PAF1	0.00076654	0.507122	0.27	0.136	1
SERPINA1	0.000806123	-0.493352	0.067	0.229	1
CLTC	0.000809383	-0.443424	0.101	0.272	1
SLC9A3R2	0.000815317	0.461642	0.697	0.597	1
VPS25	0.000822862	-0.358929	0.045	0.196	1
EIF3I	0.000828165	0.562404	0.472	0.343	1
SNX10	0.000834329	-0.420814	0.011	0.136	1
MAL	0.000836226	0.469263	0.292	0.153	1
GOT1	0.000836725	-0.41643	0.056	0.207	1
SUCNR1	0.000838838	-0.382615	0	0.114	1
C3	0.000838838	-0.391803	0	0.114	1
ARL3	0.000852779	-0.371912	0.079	0.243	1
RPL12	0.00085944	0.318836	0.82	0.728	1
NDUFS5	0.000862306	-0.370583	0.393	0.597	1
SFPQ	0.000864329	0.440513	0.562	0.485	1
DDT	0.000870168	-0.370063	0.146	0.332	1
RDH11	0.000880504	-0.396176	0.124	0.308	1
KIF21A	0.000891759	-0.411849	0.011	0.134	1
EEF1A1	0.000901027	0.299758	0.989	0.97	1
SMIM24	0.000902723	-0.466755	0.09	0.256	1
GAS6	0.000918262	0.359958	0.449	0.3	1
SH3YL1	0.000919927	-0.383723	0.034	0.174	1
SURF4	0.000929554	-0.320857	0.034	0.174	1
DCAF7	0.000934971	-0.415219	0.056	0.207	1
SRP54	0.000966416	-0.376998	0.045	0.193	1
FLT4	0.000981047	-0.346213	0	0.112	1
NKAIN4	0.000981047	-0.417271	0	0.112	1
FARP1	0.0010003	-0.452402	0.034	0.169	1
EHHADH	0.00103458	-0.471129	0.045	0.185	1
GALNT11	0.00105545	-0.394302	0.079	0.243	1
FGB	0.00105781	-0.466131	0.011	0.134	1
TMEM141	0.00106659	-0.315987	0.045	0.193	1
LACTB2	0.00106714	-0.416656	0.112	0.289	1
HMGN3	0.00106952	-0.319654	0.169	0.371	1
CALCRL	0.00107171	-0.438508	0.315	0.507	1
IFNAR1	0.00108822	-0.439338	0.18	0.362	1
TCIM	0.00109443	-0.42678	0.438	0.613	1
AC034236.1	0.00110782	0.360013	0.213	0.093	1
SNHG5	0.0011172	0.364656	0.36	0.221	1
PBLD	0.00112623	-0.493454	0.045	0.185	1
RPL24P8	0.00113433	0.265025	0.135	0.044	1
TXNIP	0.00113745	0.274973	0.955	0.866	1
BDH2	0.00114555	-0.444009	0.09	0.251	1
NOX4	0.00114689	-0.307629	0	0.109	1
S100A1	0.00114689	-0.316107	0	0.109	1
SLC2A2	0.00114689	-0.35732	0	0.109	1
COL4A1	0.00114694	-0.307894	0.169	0.371	1
COX6B1	0.00115615	-0.342623	0.393	0.61	1
SLC25A3	0.00117833	-0.317082	0.292	0.501	1
DPP4	0.00119599	-0.396446	0.022	0.15	1
TMEM256	0.00120773	-0.442977	0.056	0.196	1
TSPAN9	0.00121874	-0.412608	0.034	0.163	1
STAU1	0.00122497	-0.369094	0.191	0.395	1
DYNLRB1	0.00125598	-0.425173	0.258	0.458	1
UQCRFS1	0.00125902	-0.381534	0.135	0.322	1
PTPN1	0.00127417	-0.373674	0.225	0.433	1
ETS1	0.00128089	-0.439196	0.303	0.504	1
VSIR	0.00128118	0.328364	0.169	0.065	1
MTREX	0.00128482	-0.339981	0.034	0.172	1
MAP7	0.00134023	-0.309285	0	0.106	1
PLTP	0.00134023	-0.391081	0	0.106	1
IDH1	0.00134024	-0.339226	0	0.106	1
PLEKHG1	0.00134024	-0.343324	0	0.106	1
CYSLTR1	0.00134024	-0.419554	0	0.106	1
RASSF6	0.00134024	-0.420741	0	0.106	1
HIST1H2BD	0.00135056	-0.331024	0.011	0.128	1
ANPEP	0.00136478	-0.433084	0.022	0.147	1
B3GNT5	0.00138213	0.411934	0.112	0.033	1
GSTO1	0.00139317	-0.364577	0.326	0.545	1
TDP2	0.00140085	-0.323099	0.011	0.125	1
LARP4	0.00141726	-0.36375	0.034	0.163	1
PCYOX1	0.00143076	-0.374073	0.135	0.313	1
GSPT1	0.00143994	-0.325097	0.124	0.302	1
EZR	0.00145163	-0.458604	0.157	0.338	1
NORAD	0.00146069	-0.334222	0.191	0.392	1
GTF3C3	0.00147395	-0.30509	0.011	0.128	1
MGLL	0.00148801	-0.45041	0.101	0.27	1
PSMA2	0.00149015	-0.383701	0.169	0.357	1
ARHGAP24	0.00149235	-0.405682	0.034	0.163	1
CDH13	0.00151597	0.481807	0.281	0.158	1
PTPN11	0.00156457	-0.533486	0.225	0.384	1
ALDH8A1	0.00156557	-0.305676	0	0.104	1
PSAT1	0.00156557	-0.347356	0	0.104	1
FBXO17	0.00156557	-0.35624	0	0.104	1
TMEM208	0.00156758	-0.379192	0.056	0.199	1
MRPL18	0.00160017	0.453741	0.326	0.196	1
SLC7A8	0.00160491	-0.357229	0.011	0.123	1
RPS3AP26	0.00160757	0.325039	0.146	0.052	1
PABPC1P3	0.00160869	0.284518	0.101	0.027	1
KPNA2	0.00161696	0.385834	0.191	0.084	1
PCBD1	0.00161944	-0.283093	0.079	0.234	1
ASS1	0.00163474	-0.365422	0.169	0.349	1
NOLC1	0.00163667	0.388574	0.247	0.125	1
MTDH	0.00166476	-0.395085	0.337	0.545	1
UGT3A1	0.00167642	-0.379578	0.022	0.142	1
FNIP2	0.00169195	-0.349014	0.079	0.229	1
TRIM44	0.00169803	-0.385317	0.124	0.292	1
SNCG	0.00171594	0.429599	0.258	0.134	1
S100A11	0.00171751	-0.25142	0.562	0.736	1
CXCL12	0.00172651	1.04213	0.258	0.136	1
AFTPH	0.00173216	-0.337544	0.022	0.142	1
CTAGE5	0.00173246	-0.387554	0.112	0.281	1
C1R	0.00174215	-0.341824	0.011	0.123	1
GLS	0.00174642	-0.435445	0.124	0.283	1
BCCIP	0.0017641	-0.296143	0.056	0.204	1
RGCC	0.00177034	0.448099	0.461	0.308	1
HSDL2	0.00178191	-0.358412	0.079	0.234	1
GLG1	0.00181627	-0.301856	0.146	0.324	1
TMEM107	0.00182812	-0.313193	0	0.101	1
GBA3	0.00182812	-0.288917	0	0.101	1
SHMT1	0.00182812	-0.293952	0	0.101	1
SLC27A2	0.00182812	-0.330605	0	0.101	1
SLC5A2	0.00182812	-0.359363	0	0.101	1
TFEC	0.00182812	-0.425385	0	0.101	1
LTC4S	0.00182875	0.510423	0.315	0.177	1
FKBP3	0.00184391	-0.361067	0.124	0.289	1
CCNG2	0.00190493	0.320097	0.169	0.068	1
MTATP6P1	0.00191039	-0.254649	0.955	0.948	1
LMNA	0.00192775	0.515415	0.382	0.248	1
FIS1	0.00194734	-0.368222	0.213	0.411	1
TULP4	0.00196038	-0.36425	0.011	0.12	1
PBX1	0.00196758	-0.346212	0.315	0.52	1
CHDH	0.00199124	-0.298883	0.011	0.123	1
PEPD	0.00204826	-0.38576	0.169	0.349	1
ECHDC1	0.00207688	-0.322966	0.034	0.163	1
TSPAN18	0.00208192	-0.255551	0.022	0.144	1
ANP32A	0.00209336	-0.283175	0.146	0.327	1
CFI	0.00209579	-0.305185	0.056	0.193	1
SPATS2L	0.00213951	-0.39316	0.281	0.477	1
RPS26	0.00216894	-0.301838	0.753	0.856	1
DPEP1	0.00217683	-0.309737	0.011	0.12	1
NDUFB9	0.0022183	-0.278503	0.326	0.531	1
NQO2	0.00222058	-0.337926	0.034	0.158	1
ABCD3	0.00222781	-0.289842	0.011	0.12	1
UQCRC1	0.00223467	-0.309365	0.09	0.245	1
SLC20A1	0.0022543	0.284944	0.124	0.041	1
PLK2	0.00226746	0.594432	0.315	0.191	1
GPATCH4	0.00227935	-0.269503	0.022	0.142	1
TOMM70	0.00230318	-0.392017	0.034	0.155	1
AC016739.1	0.00231029	0.39829	0.517	0.398	1
MAP7D3	0.00231478	-0.402319	0.045	0.174	1
VAMP8	0.00231759	-0.340444	0.079	0.226	1
MCRIP1	0.00232967	-0.316658	0.034	0.158	1
BMP4	0.00233496	0.274941	0.135	0.046	1
NDUFS7	0.00240266	-0.361701	0.157	0.324	1
GCC2	0.00241518	-0.430295	0.258	0.444	1
TUBA1A	0.00241993	0.507876	0.337	0.202	1
ZNF770	0.00247125	-0.314801	0.079	0.226	1
CSRNP1	0.00247265	0.406456	0.169	0.071	1
PLEKHB2	0.00249778	-0.348082	0.101	0.253	1
ITGB8	0.00250585	-0.417467	0.022	0.136	1
MRPL1	0.00250723	-0.412658	0.09	0.232	1
UHMK1	0.00251876	-0.373743	0.034	0.153	1
FADS3	0.00255096	0.294297	0.101	0.03	1
KHK	0.00260947	-0.33988	0.011	0.117	1
SRSF2	0.00262007	0.486865	0.36	0.24	1
PCAT19	0.00262737	-0.425091	0.326	0.54	1
GNPDA1	0.00267505	-0.330797	0.011	0.114	1
ATP5MC1	0.00268491	-0.440202	0.135	0.289	1
H1F0	0.00268573	-0.408753	0.101	0.243	1
CTSA	0.00269964	-0.337176	0.213	0.409	1
AGMAT	0.00270375	-0.407077	0.034	0.153	1
MT-TV	0.0027759	-0.3434	0.528	0.689	1
BCLAF1P2	0.00279495	0.268651	0.101	0.03	1
EPB41L1	0.00280035	-0.338469	0.022	0.134	1
ATP5F1B	0.00280195	-0.343209	0.337	0.526	1
LGALS3	0.00280894	0.474683	0.472	0.357	1
MT-CO1	0.00282085	-0.271281	1	1	1
GLO1	0.00283769	-0.5404	0.225	0.376	1
RASSF4	0.00286645	-0.447911	0.09	0.232	1
ARID5A	0.00291275	0.276056	0.101	0.03	1
MRPL21	0.00292222	-0.306657	0.079	0.221	1
SSR4	0.00293278	-0.329243	0.225	0.409	1
ATP5F1A	0.00297547	-0.251257	0.225	0.436	1
CD93	0.00300366	-0.345287	0.303	0.512	1
MTMR6	0.00301731	-0.377769	0.045	0.166	1
EDF1	0.00302363	-0.331215	0.258	0.458	1
RYBP	0.00303476	0.281538	0.461	0.316	1
AASDHPPT	0.00306108	-0.400136	0.067	0.207	1
SNRNP25	0.00310672	0.322412	0.146	0.057	1
SERPING1	0.00316658	-0.355862	0.326	0.51	1
IL17RB	0.00318271	-0.342008	0.022	0.134	1
RBM43	0.00320355	-0.347912	0.034	0.15	1
COX17	0.00321617	-0.377025	0.382	0.575	1
PLEKHA5	0.00321644	-0.396947	0.067	0.199	1
METTL7A	0.00322514	-0.364071	0.112	0.264	1
ZNF33A	0.00328438	-0.385156	0.056	0.183	1
SLC1A5	0.00328863	0.261021	0.124	0.044	1
HLA-B	0.00336567	0.257821	0.888	0.856	1
CAVIN1	0.00338991	0.465474	0.73	0.599	1
PLEKHA1	0.00345861	-0.339124	0.079	0.221	1
MGEA5	0.00347035	-0.298242	0.079	0.218	1
MACF1	0.00350028	-0.258201	0.18	0.351	1
ANKIB1	0.00354246	-0.314795	0.056	0.188	1
ADD3	0.0035449	-0.346664	0.202	0.379	1
BTG3	0.0035463	0.35727	0.258	0.136	1
BIN1	0.0035551	-0.2697	0.011	0.112	1
GOT2	0.00356103	-0.296305	0.011	0.109	1
ARHGDIB	0.00356675	-0.319205	0.303	0.477	1
PTMAP2	0.00359408	0.341949	0.584	0.474	1
TM6SF1	0.00359739	0.284157	0.112	0.038	1
PIP4K2A	0.00363879	-0.326314	0.056	0.188	1
UQCR10	0.00372187	-0.299742	0.303	0.499	1
ZFP36L2	0.00379807	0.400659	0.461	0.349	1
CRYZ	0.00385932	-0.435185	0.067	0.193	1
BNIP3L	0.00395581	-0.415597	0.135	0.281	1
ACTR3	0.00396966	-0.268127	0.157	0.33	1
TMEM37	0.00398568	-0.323124	0.022	0.125	1
GTF2E2	0.00399575	-0.292401	0.011	0.109	1
LIMCH1	0.00399711	0.326584	0.719	0.61	1
ACADSB	0.0040248	-0.366934	0.034	0.147	1
MICU1	0.00408491	-0.305147	0.034	0.147	1
LAP3	0.00412723	-0.271621	0.247	0.433	1
DHTKD1	0.00418502	-0.358512	0.034	0.144	1
CMIP	0.00419224	-0.32589	0.067	0.199	1
TMEM165	0.00431017	-0.319128	0.146	0.297	1
ASNA1	0.0043129	-0.296933	0.011	0.106	1
KNG1	0.00431521	0.758618	0.157	0.068	1
FAM107A	0.00431896	0.355402	0.517	0.384	1
LYL1	0.00434227	-0.314876	0.022	0.128	1
AC092069.1	0.00434507	0.350092	0.213	0.109	1
LACTB	0.00434927	0.503277	0.281	0.163	1
COX8A	0.00435054	-0.373309	0.416	0.591	1
RBM8B	0.00436007	0.317516	0.124	0.046	1
GUSB	0.00440118	-0.279928	0.146	0.308	1
CD99	0.00444612	0.364278	0.584	0.488	1
STK38	0.00448977	-0.282793	0.011	0.106	1
RPS18	0.0044909	0.27502	0.876	0.875	1
ITGA9	0.0045147	0.302411	0.135	0.052	1
SELENOF	0.00452877	-0.252918	0.18	0.36	1
USP10	0.00455297	-0.269014	0.09	0.237	1
HNRNPF	0.00456339	0.398279	0.315	0.199	1
BCLAF1	0.0045923	0.321539	0.663	0.575	1
BPTF	0.00462302	-0.297816	0.236	0.414	1
GHITM	0.0046236	-0.340922	0.225	0.387	1
ARG2	0.00464659	-0.332049	0.011	0.106	1
DNPH1	0.00468531	-0.36238	0.045	0.161	1
LAPTM4B	0.00469032	-0.415667	0.112	0.251	1
VIM	0.00470047	0.538065	0.708	0.613	1
THY1	0.00472648	-0.455233	0.067	0.188	1
PATJ	0.00473488	-0.339897	0.045	0.163	1
GBP1	0.00475723	0.366074	0.303	0.191	1
MIF	0.0047732	-0.312059	0.079	0.213	1
PRDX5	0.00479127	-0.334219	0.27	0.441	1
DNAJB6	0.00481297	0.405032	0.382	0.264	1
MAN1A2	0.00481799	-0.285789	0.101	0.256	1
DGUOK	0.00481824	-0.333656	0.045	0.161	1
SEPHS2	0.004825	-0.370484	0.09	0.229	1
NR1H4	0.00484359	-0.356068	0.022	0.123	1
RAB29	0.00487263	-0.347278	0.079	0.215	1
CCDC198	0.00492391	-0.256112	0.034	0.144	1
RTRAF	0.00494197	-0.264693	0.135	0.3	1
PTH1R	0.00494804	-0.356104	0.034	0.144	1
KLHL24	0.00494988	-0.281297	0.022	0.125	1
TSPAN3	0.00499955	-0.328923	0.135	0.286	1
TAX1BP1	0.00500228	-0.314609	0.506	0.692	1
COX4I1	0.00502047	-0.293404	0.483	0.668	1
ZEB1	0.00511577	0.306345	0.573	0.455	1
KIAA0040	0.00515368	0.330247	0.146	0.06	1
DDC	0.00519002	-0.336085	0.011	0.104	1
SUCLG2	0.00523806	-0.36947	0.112	0.253	1
OPTN	0.00528323	0.255499	0.607	0.501	1
PNP	0.00529375	0.456954	0.213	0.112	1
LSM4	0.00532593	-0.327994	0.034	0.142	1
ERGIC1	0.00537687	-0.351755	0.034	0.139	1
HNRNPAB	0.00539492	-0.377843	0.157	0.305	1
CD59	0.00543499	0.257319	0.753	0.643	1
UBC	0.00549967	0.37034	0.753	0.717	1
CAMK2N1	0.00556508	-0.324251	0.034	0.142	1
ACAA2	0.00564471	-0.442532	0.135	0.267	1
CCRL2	0.0056476	0.252337	0.101	0.033	1
TMEM205	0.00565825	-0.317755	0.101	0.243	1
UBE2D3	0.00569578	0.46072	0.528	0.463	1
SOS1	0.00574009	-0.376103	0.09	0.221	1
MRPS33	0.00575865	-0.344	0.067	0.188	1
HSD17B4	0.00576558	-0.287755	0.045	0.158	1
SHTN1	0.00578235	-0.286165	0.011	0.104	1
TSPAN12	0.00578909	-0.294936	0.056	0.177	1
COA4	0.00578927	-0.265009	0.022	0.123	1
MT2A	0.00581514	-0.652701	0.888	0.88	1
PSMA3	0.00586711	-0.360502	0.191	0.332	1
KIAA0319L	0.00588023	-0.268835	0.022	0.123	1
SLC9A3R1	0.0058934	-0.36727	0.045	0.155	1
CETN2	0.00592428	-0.326934	0.112	0.256	1
EIF2AK2	0.00593126	-0.326511	0.146	0.292	1
IFT43	0.0059564	-0.291892	0.034	0.142	1
SIAE	0.00596355	-0.283242	0.011	0.101	1
UBB	0.00596653	0.339631	0.966	0.948	1
VWA1	0.00597973	-0.405811	0.213	0.36	1
MRPS31	0.00603137	-0.364416	0.09	0.221	1
CAPNS1	0.00604387	-0.289629	0.292	0.488	1
IER3	0.00610116	0.396876	0.427	0.3	1
EMP1	0.00615382	0.459786	0.483	0.368	1
LAMTOR5	0.00617988	-0.375975	0.315	0.469	1
ARFGEF1	0.0062041	-0.367135	0.067	0.185	1
PICALM	0.00623084	-0.331151	0.124	0.262	1
GCLM	0.00625685	-0.269631	0.034	0.139	1
HGD	0.00627711	-0.293601	0.011	0.101	1
FLNB	0.00629078	0.301879	0.303	0.185	1
IMPA2	0.00634978	-0.322867	0.034	0.136	1
ZNF518A	0.00641034	-0.282284	0.034	0.139	1
ARL6IP1	0.00641362	0.567051	0.416	0.322	1
GPR160	0.00642117	-0.296486	0.011	0.101	1
MECOM	0.00645354	0.323607	0.18	0.084	1
RNF180	0.00649233	-0.288175	0.022	0.12	1
MPC1	0.00656974	-0.263391	0.112	0.248	1
KIAA1191	0.00659298	-0.366967	0.191	0.335	1
LPCAT2	0.00660666	0.329705	0.112	0.041	1
PAICS	0.00663092	-0.263106	0.034	0.139	1
HSD17B10	0.00669733	-0.267214	0.022	0.117	1
TAF11	0.00670373	-0.332103	0.067	0.188	1
LRRC32	0.00671677	0.507954	0.404	0.308	1
HHEX	0.00676442	0.291231	0.236	0.125	1
CEP63	0.00686396	-0.287782	0.034	0.136	1
C1orf115	0.00688537	0.564793	0.337	0.243	1
TPMT	0.00694641	-0.341075	0.022	0.117	1
SKAP2	0.0069844	-0.345081	0.236	0.395	1
SGK1	0.00700906	-0.39373	0.472	0.621	1
NEAT1	0.00706489	-0.747025	0.169	0.311	1
NMT1	0.00708617	-0.281748	0.191	0.346	1
EIF4EBP2	0.00710949	-0.29202	0.045	0.153	1
PAFAH1B1	0.00711858	-0.258644	0.202	0.376	1
SRSF7	0.00712182	0.437727	0.427	0.313	1
RPL23AP42	0.00729629	0.299015	0.202	0.104	1
THBD	0.00734933	0.453723	0.472	0.357	1
SEMA6A	0.00737035	-0.275098	0.101	0.237	1
THOC7	0.00737514	-0.394392	0.135	0.264	1
UQCRQ	0.00738403	-0.254382	0.528	0.689	1
TAOK1	0.00739792	-1.30861	0.18	0.33	1
SH3KBP1	0.00744118	-0.266045	0.101	0.24	1
ANXA4	0.00746533	-0.320244	0.067	0.185	1
USH1C	0.00746966	-0.31713	0.022	0.117	1
NUCB2	0.00750987	0.259368	0.708	0.635	1
ACTG1	0.00753335	-0.266471	0.528	0.733	1
STAB1	0.00761597	-0.265797	0.022	0.12	1
NOSIP	0.00766269	0.391545	0.236	0.134	1
FOXC1	0.00774512	0.41019	0.292	0.177	1
RBM39	0.00775882	0.328647	0.708	0.624	1
KRT18	0.00777629	-0.293317	0.056	0.169	1
ADGRG1	0.00783301	-0.367953	0.191	0.33	1
BRD4	0.00788429	-0.279226	0.101	0.237	1
COPZ1	0.00791187	-0.328113	0.056	0.169	1
SETX	0.00792818	-0.363719	0.124	0.256	1
ENO2	0.00800651	0.306956	0.124	0.049	1
VDAC1	0.00803679	-0.323639	0.27	0.441	1
SUZ12	0.00808809	-0.317372	0.112	0.245	1
OS9	0.00814755	-0.352916	0.112	0.245	1
PRKD2	0.00818921	0.263455	0.101	0.035	1
RFLNB	0.00819622	-0.36603	0.112	0.248	1
SEC22C	0.00821067	-0.269597	0.034	0.134	1
CTDSP2	0.0082363	-0.255635	0.022	0.117	1
HSCB	0.00824782	0.305012	0.101	0.035	1
PDCD5	0.00827723	-0.307026	0.202	0.365	1
FKBP5	0.00830429	0.263906	0.517	0.381	1
STK3	0.00832964	-0.29757	0.034	0.134	1
FAM241A	0.00843953	0.367821	0.146	0.065	1
VPS35	0.00845581	-0.327543	0.169	0.322	1
PRR13	0.00847871	-0.355612	0.169	0.316	1
CD55	0.00848219	0.378504	0.258	0.155	1
PROCR	0.00852348	0.26506	0.124	0.049	1
RSL24D1	0.00853684	0.337029	0.303	0.191	1
HSPD1	0.00865921	0.777163	0.562	0.523	1
AURKAIP1	0.00878684	-0.260462	0.124	0.259	1
ADGRL2	0.00883411	-0.256245	0.045	0.153	1
ATP6V1A	0.00886979	-0.303332	0.101	0.226	1
CFDP1	0.00891229	-0.304295	0.124	0.27	1
ARHGAP5	0.00908223	-0.384569	0.169	0.302	1
KLF10	0.00917049	0.447637	0.292	0.193	1
MRPL57	0.00918516	-0.262207	0.124	0.267	1
BHMT	0.00922968	-0.301512	0.022	0.114	1
EXOC3L2	0.0094031	-0.28749	0.202	0.351	1
PCCB	0.00941294	-0.290643	0.045	0.147	1
ARHGEF12	0.00950283	-0.298219	0.157	0.302	1
ECH1	0.00950516	-0.250454	0.112	0.256	1
EIF5	0.00950561	0.41916	0.64	0.605	1
UNC5B	0.00951632	-0.257982	0.022	0.114	1
CLPTM1L	0.00951841	-0.308539	0.112	0.24	1
UBE2H	0.00953986	-0.295105	0.112	0.243	1
PRSS23	0.00956935	-0.336764	0.056	0.169	1
FAM3C	0.00963837	-0.345584	0.079	0.193	1
LRRK2	0.00972511	-0.285413	0.022	0.112	1
TMEM192	0.00976683	-0.324874	0.056	0.163	1
NID2	0.0097834	-0.273247	0.056	0.166	1
AC099560.2	0.00984146	0.371566	0.371	0.281	1
EPRS	0.00987311	-0.342852	0.18	0.327	1
SLC25A39	0.00993517	-0.299709	0.056	0.163	1
IL1R1	0.00994396	-0.352572	0.09	0.21	1
ILF3-AS1	0.00995034	-0.280958	0.034	0.131	1
ZHX3	0.00997742	-0.263215	0.022	0.112	1
PET100	0.0100353	-0.283322	0.067	0.18	1
IL32	0.0100564	-0.37206	0.438	0.589	1
MT-TF	0.0100782	-0.264392	0.056	0.166	1
CALM3	0.0100969	-0.270592	0.09	0.21	1
NDUFS1	0.0101074	-0.382994	0.157	0.289	1
UXS1	0.0101209	-0.264666	0.056	0.166	1
ARCN1	0.0101407	-0.256923	0.034	0.131	1
COX7A2	0.0101793	-0.293288	0.517	0.676	1
RARRES1	0.0101834	-0.305579	0.022	0.112	1
CTNNAL1	0.0103919	0.481639	0.382	0.278	1
XIAP	0.0104572	-0.299389	0.169	0.324	1
BNIP3	0.0105793	-0.285153	0.067	0.177	1
BRD3	0.0106002	-0.257431	0.034	0.128	1
PXDC1	0.0107191	0.265682	0.124	0.052	1
ARL4A	0.0107346	0.394288	0.281	0.18	1
MTIF2	0.0107657	-0.260578	0.045	0.147	1
SMPD1	0.0108547	-0.266258	0.034	0.128	1
TST	0.0108943	-0.261901	0.022	0.109	1
OIP5-AS1	0.0109062	-0.256715	0.034	0.128	1
LINC01320	0.0110243	-0.279525	0.034	0.125	1
NDUFB1	0.0111841	-0.273347	0.449	0.638	1
CEBPG	0.011268	-0.291885	0.067	0.185	1
C6orf89	0.0113634	-0.260402	0.056	0.161	1
MRPS7	0.0115029	-0.297008	0.079	0.193	1
CISD2	0.011518	-0.252873	0.067	0.18	1
USP14	0.0115587	-0.31902	0.079	0.191	1
TRA2B	0.0116375	0.42216	0.427	0.319	1
RBM22	0.011843	0.354948	0.247	0.153	1
SLC16A4	0.0118801	-0.324023	0.022	0.109	1
PPP1R1A	0.0118801	-0.335923	0.022	0.109	1
EEF1D	0.0119362	0.325225	0.506	0.439	1
ARID5B	0.0120195	-0.273781	0.236	0.398	1
MT-TW	0.0120331	-0.368383	0.112	0.232	1
CUBN	0.0120466	-0.456072	0.067	0.174	1
GALM	0.0123823	-0.299424	0.034	0.128	1
ATP5MG	0.0123848	-0.299072	0.494	0.654	1
HECW2	0.012395	-0.302462	0.09	0.213	1
IKBIP	0.0125121	0.367484	0.247	0.139	1
KIF9	0.0125823	0.262986	0.146	0.068	1
NFIL3	0.0126488	0.396568	0.146	0.068	1
GSN	0.0127807	0.41748	0.551	0.45	1
SOS2	0.0129126	-0.322044	0.056	0.155	1
ATP5PD	0.012986	-0.304034	0.472	0.624	1
SRSF5	0.0129938	0.358663	0.483	0.379	1
EIF4A3	0.0131412	0.652809	0.36	0.286	1
CLIC4	0.0131498	-0.25147	0.281	0.447	1
TOP2B	0.0131657	-0.278505	0.067	0.172	1
SUPT6H	0.0131847	0.317092	0.18	0.093	1
OTUD6B-AS1	0.0133451	-0.270054	0.202	0.351	1
GNS	0.0133654	-0.256806	0.067	0.177	1
SEC31A	0.0133803	-0.345749	0.202	0.346	1
NDUFA11	0.0134556	-0.284609	0.337	0.512	1
ARHGDIA	0.0135528	-0.331174	0.112	0.229	1
ERBIN	0.0135617	-0.257286	0.124	0.248	1
NR2F2	0.013579	-0.325306	0.281	0.439	1
GATM	0.0136058	-0.502693	0.124	0.251	1
CD47	0.0136633	0.331325	0.213	0.123	1
SMARCC1	0.0137229	-0.259652	0.112	0.232	1
FRG1	0.0137238	-0.27183	0.247	0.42	1
BTN3A2	0.0137939	-0.250401	0.101	0.223	1
ATP6V0E1	0.0138516	-0.330865	0.393	0.529	1
RPL21P28	0.0138906	0.257953	0.382	0.272	1
HERC2P2	0.0140736	0.43413	0.135	0.063	1
CCL23	0.0140868	0.412548	0.169	0.084	1
ATP6V1C1	0.014104	-0.262817	0.079	0.193	1
PDIA4	0.0141547	-0.273529	0.079	0.188	1
HACD2	0.0142306	-0.250055	0.022	0.104	1
FBXL5	0.0142505	-0.268226	0.112	0.237	1
APLP2	0.0143492	0.289469	0.697	0.649	1
STRN3	0.0143736	-0.275395	0.079	0.188	1
CYB5A	0.0145516	-0.329783	0.326	0.48	1
PRKAR2A	0.0145591	-0.301771	0.146	0.281	1
SPCS3	0.0146042	-0.289902	0.191	0.338	1
UBE2E2	0.0146551	-0.299914	0.034	0.123	1
LRMP	0.0149644	-0.373313	0.034	0.12	1
LCA5	0.0150001	-0.289177	0.034	0.123	1
C1D	0.0150136	-0.261652	0.101	0.221	1
TMED4	0.0151922	-0.294038	0.157	0.292	1
AKR1C1	0.0152744	-0.301397	0.022	0.104	1
ATXN2	0.0154064	-0.281943	0.09	0.204	1
SNRPG	0.0154241	-0.276208	0.281	0.452	1
FAM213A	0.0155312	-0.305062	0.146	0.275	1
CPM	0.0155727	-0.30674	0.079	0.188	1
BUD31	0.0157609	0.315958	0.303	0.202	1
MAGT1	0.0157919	-0.282289	0.124	0.243	1
EXOSC9	0.0160116	-0.272607	0.022	0.101	1
MOB1A	0.0161156	-0.283876	0.101	0.215	1
RPS25	0.0162186	0.271149	0.775	0.738	1
BLVRB	0.0162307	-0.322071	0.079	0.183	1
TRIM2	0.0163011	-0.308021	0.045	0.134	1
MAPKAP1	0.0163226	-0.31694	0.09	0.196	1
NDUFAF2	0.0163342	-0.25283	0.09	0.204	1
XRCC6	0.0165471	-0.273252	0.079	0.185	1
SRSF3	0.016583	0.390785	0.539	0.471	1
RPL3	0.0167162	0.286175	0.798	0.76	1
BCAP31	0.016722	-0.279409	0.169	0.302	1
MLEC	0.0167571	-0.271319	0.112	0.237	1
MX1	0.0169652	0.449011	0.247	0.155	1
YY1	0.017409	-0.25504	0.247	0.387	1
SPART	0.017469	-0.293964	0.146	0.272	1
RBBP8	0.0177088	-0.319443	0.079	0.18	1
CDK2AP2	0.01779	-0.27865	0.067	0.172	1
PEAK1	0.0179064	-0.270049	0.034	0.117	1
WDR83OS	0.0180578	-0.332596	0.258	0.414	1
TM9SF2	0.018091	-0.257903	0.146	0.283	1
HES1	0.0182407	0.484922	0.798	0.85	1
SF3A3	0.0183116	0.327333	0.225	0.136	1
RPL27A	0.0183429	0.256158	0.933	0.921	1
ACTN4	0.018434	-0.254722	0.281	0.433	1
RBP7	0.0185636	0.964843	0.315	0.229	1
STXBP3	0.0187087	-0.27697	0.079	0.18	1
NDUFB3	0.0187571	-0.323243	0.27	0.401	1
FLII	0.0188909	0.358669	0.202	0.112	1
OPA1	0.0190146	-0.252087	0.034	0.117	1
CIR1	0.0190264	0.331241	0.371	0.267	1
FOXN3	0.0191903	-0.300827	0.034	0.117	1
HOXA-AS2	0.019244	0.253523	0.135	0.063	1
SP110	0.019572	-0.296736	0.112	0.229	1
PTK2	0.0196444	-0.308394	0.056	0.147	1
TOB1	0.0198097	0.299808	0.202	0.114	1
TMEM147	0.0198617	-0.272042	0.146	0.275	1
DNAJC1	0.0198902	-0.302613	0.315	0.466	1
LONRF1	0.0199977	0.254108	0.101	0.041	1
TFCP2L1	0.0200903	-0.261218	0.034	0.117	1
SLFN11	0.0201046	0.354579	0.146	0.074	1
IMMT	0.020147	-0.309044	0.112	0.215	1
TROVE2	0.0202234	-0.298098	0.236	0.365	1
MT-TP	0.0202376	-0.251681	0.562	0.703	1
PFDN5	0.0202884	0.285936	0.618	0.537	1
ANO6	0.0203064	-0.370542	0.112	0.221	1
RPS3AP6	0.0203197	0.367982	0.258	0.169	1
MRPS34	0.0204315	-0.262917	0.045	0.134	1
PHF6	0.0206513	-0.256528	0.045	0.134	1
ELOB	0.0206806	-0.326582	0.483	0.61	1
CHPT1	0.0208479	0.32442	0.213	0.131	1
GLYAT	0.0208731	-0.255531	0.045	0.134	1
NDUFAF8	0.0208822	-0.28738	0.067	0.163	1
RPL38	0.021332	-0.250537	0.708	0.809	1
KDR	0.0215572	-0.279618	0.382	0.534	1
MRPS35	0.0217569	-0.259977	0.146	0.262	1
SH3BP5	0.0218028	-0.31572	0.337	0.485	1
AC131235.1	0.0219927	0.274235	0.135	0.065	1
RPL26P19	0.0219943	0.304911	0.292	0.202	1
GRAMD2B	0.0225011	-0.258618	0.045	0.131	1
HLA-F	0.0227503	-0.282759	0.112	0.221	1
ANAPC16	0.0227663	-0.318089	0.416	0.54	1
ARF4	0.0229973	0.288	0.337	0.245	1
SHISA5	0.0230338	-0.251433	0.101	0.207	1
SARS	0.0235251	-0.264021	0.157	0.289	1
NMI	0.0236923	-0.254942	0.112	0.223	1
XRN1	0.0237289	-0.299135	0.124	0.237	1
SMARCA2	0.0240499	0.414298	0.36	0.27	1
ITPR1	0.0241924	0.283664	0.135	0.065	1
NFE2L2	0.0244046	0.355988	0.584	0.556	1
FOS	0.0244325	0.60521	0.539	0.529	1
SPTLC2	0.0249361	-0.282194	0.112	0.218	1
SOD2	0.0254469	-0.532843	0.303	0.428	1
GRHPR	0.0255726	-0.302252	0.112	0.221	1
ZSCAN16-AS1	0.0257366	-0.292339	0.045	0.128	1
SAMD9	0.0258094	-0.320395	0.09	0.193	1
EI24	0.0259442	-0.260821	0.09	0.191	1
CALB1	0.0260737	0.828245	0.101	0.044	1
MYL6B	0.0262202	0.276628	0.157	0.084	1
PCDH17	0.0262542	-0.353583	0.112	0.223	1
SGCB	0.0263062	-0.265343	0.079	0.174	1
CCDC50	0.0264491	-0.261452	0.258	0.39	1
HMGB2	0.0265277	0.374992	0.281	0.188	1
WDR13	0.0270705	-0.280207	0.045	0.128	1
PDIA6	0.0276403	-0.279656	0.371	0.504	1
PPP1R18	0.027799	0.272169	0.101	0.044	1
TIE1	0.0278644	-0.308584	0.112	0.215	1
ANAPC13	0.027866	-0.252586	0.112	0.218	1
FAM192A	0.0281904	0.272612	0.337	0.248	1
CREBRF	0.0282791	-0.257985	0.124	0.234	1
LAMA4	0.0284334	-0.282933	0.034	0.112	1
KDSR	0.0284458	-0.29037	0.157	0.264	1
HOXB5	0.0284818	0.320165	0.225	0.136	1
SLC16A12	0.0287849	-0.309741	0.056	0.142	1
DUSP1	0.0288917	0.307809	0.562	0.477	1
TNFRSF10D	0.0289474	0.35497	0.101	0.044	1
JAG1	0.0290295	0.26354	0.157	0.084	1
BHLHE40	0.029118	0.328004	0.225	0.142	1
TMEM183A	0.0292218	-0.310589	0.034	0.109	1
IDH2	0.0292651	-0.255972	0.135	0.256	1
RBM7	0.0297273	0.265217	0.124	0.06	1
TNFRSF14	0.0298003	0.271866	0.112	0.052	1
ALDH1A1	0.0299093	-0.250056	0.079	0.177	1
MT-TM	0.030007	-0.309466	0.169	0.283	1
GFOD1	0.0300286	0.309983	0.124	0.06	1
SERBP1	0.030311	-0.274241	0.494	0.646	1
CLNS1A	0.0304282	0.28157	0.18	0.101	1
GPR155	0.0307049	-0.287648	0.056	0.139	1
CUX1	0.0307685	-0.298668	0.101	0.199	1
IFIT3	0.0308177	0.442914	0.27	0.183	1
AL049873.1	0.031003	0.30648	0.191	0.114	1
ORMDL2	0.0313845	-0.251318	0.101	0.202	1
TMEM109	0.031666	0.472576	0.292	0.213	1
PTP4A1	0.0324909	-0.272897	0.056	0.136	1
RNF187	0.0328356	-0.259948	0.034	0.106	1
GNAI3	0.0328548	0.303665	0.225	0.142	1
DNASE1L3	0.0334527	0.254129	0.461	0.349	1
CTSC	0.0338364	-0.256452	0.157	0.264	1
AMD1	0.0339906	0.414752	0.337	0.248	1
DIS3	0.0347637	0.315437	0.225	0.144	1
FLOT1	0.0347922	-0.288258	0.337	0.45	1
COX14	0.0348378	-0.278323	0.281	0.406	1
IMPACT	0.035006	-0.292374	0.09	0.18	1
SHC1	0.0353769	0.294451	0.101	0.046	1
WFDC2	0.0353858	-0.374819	0.079	0.169	1
ALDH6A1	0.0354771	-0.391949	0.18	0.286	1
NIPSNAP1	0.0357046	-0.267969	0.056	0.136	1
ABI3	0.035884	-0.284621	0.045	0.12	1
GLRX2	0.035884	-0.287694	0.045	0.12	1
BST2	0.0364623	0.284041	0.506	0.422	1
SAMHD1	0.0366084	-0.256747	0.056	0.139	1
UBAP2	0.0366503	0.297244	0.202	0.125	1
AL590867.2	0.0367873	0.310059	0.348	0.275	1
VPS28	0.0367909	-0.310484	0.169	0.281	1
MPZL2	0.0369373	-0.306123	0.045	0.12	1
ATP6V1G1	0.0372133	-0.267738	0.449	0.591	1
TRNT1	0.037243	-0.275721	0.045	0.12	1
EPB41L4A-AS1	0.0373519	0.337275	0.157	0.087	1
BTG2	0.0374908	0.369873	0.191	0.117	1
MIOX	0.0375422	-0.400769	0.034	0.104	1
VPS4B	0.0379333	-0.356018	0.157	0.264	1
NCOA7	0.0380269	0.301284	0.562	0.507	1
MDFIC	0.0381622	0.253166	0.225	0.142	1
NPAT	0.0382603	-0.288212	0.09	0.185	1
SNRPN	0.038419	0.262435	0.303	0.213	1
BNIP2	0.0390767	0.301017	0.337	0.245	1
TOMM7	0.0392261	-0.252881	0.506	0.621	1
COMTD1	0.0403365	-0.258045	0.034	0.101	1
TMTC3	0.0405102	-0.266207	0.056	0.134	1
ARPC1B	0.0417407	-0.252185	0.157	0.267	1
CRNKL1	0.0420462	0.282103	0.191	0.117	1
ANO10	0.0421029	-0.327579	0.067	0.144	1
EMC2	0.0431798	0.311967	0.258	0.185	1
TCEAL3	0.0433227	0.378499	0.315	0.234	1
RFK	0.0435098	-0.271579	0.146	0.253	1
FDPS	0.0444255	0.354561	0.315	0.237	1
CALCOCO2	0.044444	0.272279	0.584	0.553	1
SLFN5	0.0447353	-0.267291	0.236	0.346	1
PLLP	0.0451312	0.419088	0.101	0.049	1
TRA2A	0.045517	0.329322	0.292	0.215	1
RPL24P2	0.0469356	0.305974	0.225	0.15	1
RAB8A	0.046986	0.318126	0.18	0.114	1
KDM6B	0.0473783	0.276245	0.112	0.057	1
CHD1	0.0473878	0.303123	0.337	0.253	1
SAV1	0.0481164	0.36653	0.213	0.144	1
NOP58	0.0481548	0.355612	0.393	0.313	1
TCP1	0.0492046	0.318427	0.326	0.245	1
PUM3	0.0495502	-0.284003	0.135	0.234	1
BAZ2A	0.0497984	0.283308	0.18	0.112	1
DNTTIP2	0.0500048	0.381354	0.393	0.322	1
IL6ST	0.0513708	-0.297516	0.775	0.847	1
PLVAP	0.0514491	-0.391377	0.382	0.48	1
OAT	0.0529976	0.265778	0.169	0.101	1
ABI3BP	0.0530424	0.30685	0.213	0.134	1
PA2G4	0.0533695	-0.268604	0.337	0.444	1
CEBPD	0.0534914	0.923295	0.584	0.649	1
FGD6	0.053927	0.300908	0.112	0.057	1
ECPAS	0.0542956	-0.271435	0.067	0.142	1
PPP1R10	0.0546251	0.376692	0.236	0.163	1
HEG1	0.0552794	-0.307284	0.258	0.376	1
RPL12P4	0.0556897	0.264677	0.247	0.174	1
ODF2L	0.0564577	0.321968	0.303	0.226	1
SLC38A2	0.0567055	0.432974	0.247	0.174	1
CEBPZOS	0.0576328	-0.260502	0.146	0.248	1
CCNY	0.0577247	0.391704	0.348	0.283	1
AAK1	0.0578004	-0.270681	0.169	0.272	1
UPP1	0.0580577	0.311054	0.281	0.202	1
TMEM150C	0.0596109	-0.279293	0.067	0.139	1
MRPS18B	0.0607995	-0.277882	0.247	0.362	1
ADI1	0.0625956	-0.325577	0.202	0.302	1
LMO4	0.0633773	0.254281	0.348	0.27	1
PCM1	0.0636279	-0.277245	0.337	0.436	1
HLA-DQB1	0.0638664	0.327555	0.517	0.455	1
PON2	0.0640078	-0.281955	0.146	0.232	1
HIP1	0.0641406	0.254935	0.27	0.191	1
TXNDC12	0.0646401	0.335962	0.213	0.147	1
RAB8B	0.0650839	-0.292454	0.18	0.278	1
PSMB2	0.0651125	-0.269693	0.124	0.204	1
CDKN2D	0.0654174	0.274972	0.101	0.052	1
AC005912.1	0.0655115	0.32989	0.281	0.213	1
VPS35L	0.0661016	-0.260228	0.067	0.142	1
CALD1	0.0661416	-0.294287	0.404	0.515	1
ENPP2	0.0669824	0.81431	0.191	0.131	1
C12orf65	0.0682664	0.307307	0.225	0.155	1
PNPLA2	0.0696711	0.30148	0.124	0.071	1
HPGD	0.0699215	0.49558	0.112	0.063	1
FRMD3	0.0699387	0.343549	0.146	0.087	1
CTTNBP2NL	0.070889	0.256107	0.348	0.272	1
EHD3	0.0717587	-0.277497	0.146	0.243	1
GOLPH3	0.0719019	0.25797	0.135	0.079	1
TNFAIP2	0.0720487	0.293429	0.18	0.117	1
MAN1A1	0.0728981	-0.278381	0.169	0.256	1
PI16	0.0731784	0.438977	0.135	0.076	1
RSRC2	0.0732013	0.256848	0.539	0.501	1
GJA5	0.0733558	-0.287846	0.079	0.153	1
RPL13AP5	0.0738124	0.252474	0.292	0.221	1
FRG1HP	0.0757225	0.262566	0.281	0.21	1
SPRY1	0.0771684	-0.25773	0.292	0.401	1
RABAC1	0.0771986	-0.255614	0.303	0.403	1
KIFAP3	0.0772204	-0.254589	0.18	0.272	1
WSB1	0.0773404	0.359138	0.382	0.324	1
CTSD	0.0788226	-0.27047	0.157	0.245	1
RPS9	0.0788259	0.307421	0.663	0.673	1
RNF44	0.080985	0.269838	0.18	0.117	1
IER2	0.0820043	0.432119	0.551	0.55	1
DEPP1	0.083864	-0.369941	0.18	0.262	1
FAM107B	0.0842413	-0.273441	0.202	0.294	1
PLPP1	0.0866723	0.271455	0.831	0.815	1
LRP10	0.0873014	-0.25397	0.135	0.215	1
EIF2AK4	0.0883008	0.274941	0.27	0.204	1
MAP2	0.0886363	0.293932	0.112	0.063	1
ARL4D	0.0905135	0.345209	0.157	0.101	1
STARD7	0.0924894	0.284502	0.202	0.144	1
MCL1	0.0936262	0.450028	0.146	0.095	1
POLR3GL	0.0950458	-0.269307	0.112	0.183	1
MYO10	0.0959023	-0.258888	0.079	0.142	1
STX2	0.0968016	0.301332	0.135	0.084	1
CARD19	0.0978273	0.276758	0.124	0.074	1
AHCYL1	0.0983209	-0.253244	0.213	0.313	1
EIF3F	0.0994571	0.319351	0.281	0.221	1
SERPINB1	0.100339	0.382992	0.348	0.297	1
CNIH1	0.100359	0.290379	0.202	0.142	1
TPST2	0.101552	0.288414	0.225	0.163	1
SOCS2	0.102915	0.353624	0.191	0.128	1
DDX18	0.103899	0.297113	0.438	0.39	1
USP53	0.106035	0.29453	0.18	0.123	1
SDCBP	0.106899	0.449529	0.393	0.365	1
SF3B6	0.112464	0.272708	0.382	0.322	1
ZNF704	0.11971	0.25219	0.191	0.131	1
CPE	0.121109	-0.279818	0.067	0.123	1
PAPSS2	0.121572	0.268337	0.112	0.068	1
ATP1B1	0.121796	-0.291123	0.483	0.561	1
HIRIP3	0.12315	0.315786	0.124	0.076	1
GATA2	0.125328	0.265026	0.18	0.125	1
C6orf48	0.127241	0.252181	0.303	0.243	1
KIAA1109	0.13452	0.321454	0.27	0.21	1
LDLR	0.134618	0.292016	0.146	0.098	1
SERPINE2	0.137441	0.60732	0.18	0.131	1
MKNK2	0.137806	0.265672	0.236	0.172	1
JMJD1C	0.138433	0.261436	0.348	0.313	1
NASP	0.140751	0.305492	0.337	0.281	1
SEMA3G	0.141279	0.288624	0.135	0.087	1
CDKN2AIP	0.143779	0.366018	0.202	0.155	1
EMC7	0.145165	0.359594	0.225	0.174	1
NEDD9	0.159976	0.253549	0.292	0.232	1
RNF168	0.160316	0.265204	0.247	0.199	1
SRP14	0.1628	0.680723	0.865	0.891	1
COX7B	0.16448	-0.258773	0.472	0.55	1
IFI6	0.167946	-0.253945	0.382	0.441	1
MXD4	0.169771	0.256876	0.315	0.259	1
RPL3P4	0.179356	0.303749	0.258	0.218	1
MYLK	0.180254	0.30246	0.292	0.259	1
MBNL2	0.181918	0.313427	0.281	0.243	1
VCAM1	0.183867	0.7708	0.36	0.341	1
UBXN1	0.188522	0.303556	0.303	0.267	1
PCF11	0.190285	0.429481	0.27	0.232	1
IFIT2	0.191095	0.355565	0.258	0.204	1
GNL3	0.192634	0.286665	0.202	0.155	1
SNHG7	0.195359	0.30586	0.281	0.237	1
DDX21	0.212587	0.255145	0.382	0.357	1
TOX4	0.221662	0.270691	0.258	0.218	1
MTUS1	0.234139	0.287582	0.438	0.392	1
PRKX	0.236999	0.259237	0.135	0.098	1
PIGF	0.239871	0.262221	0.101	0.068	1
F8	0.243683	-0.260559	0.326	0.406	1
AQP1	0.252213	0.818258	0.427	0.482	1
SERP1	0.253027	0.330173	0.281	0.253	1
HNRNPM	0.262052	0.280078	0.517	0.512	1
C1orf52	0.26674	0.280912	0.124	0.093	1
FAM114A1	0.267533	0.287571	0.18	0.144	1
NTN4	0.268203	-0.273581	0.191	0.243	1
AKAP12	0.270121	0.430689	0.472	0.439	1
MAGED2	0.273462	0.30067	0.236	0.204	1
DDX3X	0.276717	0.284415	0.303	0.27	1
SNW1	0.318206	0.28212	0.348	0.341	1
STAMBP	0.331199	0.271585	0.135	0.106	1
SPTY2D1	0.33275	0.285946	0.169	0.139	1
JUND	0.338298	0.329915	0.337	0.33	1
GAS5	0.383122	0.261197	0.247	0.232	1
TOPORS	0.394428	0.271831	0.191	0.161	1
ING2	0.403886	0.37205	0.112	0.09	1
CNOT4	0.42027	0.282194	0.169	0.144	1
CASP4	0.432722	0.250092	0.236	0.215	1
CDH5	0.436951	0.257176	0.315	0.302	1
TCEAL2	0.445002	0.283338	0.157	0.134	1
CKB	0.453224	0.275162	0.18	0.155	1
GON4L	0.497576	0.264279	0.135	0.114	1
CSRP2	0.501306	0.366206	0.169	0.155	1
CASC3	0.506153	0.288182	0.191	0.174	1
SRA1	0.507121	0.33575	0.112	0.093	1
C11orf96	0.51072	-0.339157	0.18	0.204	1
IVNS1ABP	0.528409	0.271758	0.101	0.084	1
CLDN5	0.563108	0.931284	0.258	0.267	1
AZIN1	0.572925	0.31522	0.124	0.112	1
CCND1	0.631452	0.303239	0.348	0.351	1
PALMD	0.656562	0.336563	0.303	0.313	1
SMCHD1	0.670692	0.25037	0.236	0.232	1
SOST	0.693362	0.561831	0.18	0.174	1
DEFB1	0.695232	-0.283006	0.303	0.335	1
GADD45G	0.723493	0.252655	0.18	0.166	1
CCDC186	0.723924	0.288439	0.225	0.229	1
ZNF302	0.779331	0.334107	0.112	0.109	1
IL1RL1	0.831692	0.345997	0.202	0.193	1
MGP	0.928275	0.405838	0.472	0.58	1
MALAT1	0.943174	-0.258748	1	1	1
TMEM160	0.965944	0.274367	0.18	0.191	1
