# Supplementary material for: Intrarenal Single-Cell Sequencing of Hepatitis B Virus Associated Membranous Nephropathy
Source: Front Med (Lausanne). 2022 Jul 22;9:869284. doi: 10.3389/fmed.2022.869284 (PMC9355751; doi:10.3389/fmed.2022.869284)
Supplement: Supplementary file 1 [file Data_Sheet_1.zip › 869284_SupMaterial (2)/Table 12.XLSX]

## Sheet: AECs GOenrich_significant
ONTOLOGY	ID	Description	GeneRatio	BgRatio	pvalue	p.adjust	qvalue	geneID	Count
CC	GO:0031091	platelet alpha granule	7/183	91/19520	2.36579e-05	0.00794907	0.00699777	SERPINA5/GAS6/SCCPDH/CD9/APP/TMSB4X/SPARC	7

## Sheet: AECs KEGGenrich_significant
ID	Description	GeneRatio	BgRatio	pvalue	p.adjust	qvalue	geneID	Count

## Sheet: CapECs  GOenrich_significant
ONTOLOGY	ID	Description	GeneRatio	BgRatio	pvalue	p.adjust	qvalue	geneID	Count
CC	GO:0042611	MHC protein complex	9/508	25/19520	7.19443e-09	3.57563e-06	2.99137e-06	HLA-DRB5/HLA-DPB1/CD74/HLA-DRA/B2M/HLA-B/HLA-DRB1/HLA-E/HLA-DQB1	9
BP	GO:0034341	response to interferon-gamma	23/485	197/18862	1.55388e-09	6.49677e-06	5.74772e-06	IRF7/HLA-DRB5/HLA-DPB1/CIITA/OASL/BST2/CD74/HLA-DRA/B2M/CCL23/HLA-B/HLA-DRB1/CD47/CALCOCO2/IFITM2/CCL20/HLA-E/TRIM68/CCL5/HLA-DQB1/EDN1/CD40/HSP90AB1	23
CC	GO:0005925	focal adhesion	32/508	416/19520	5.18658e-08	1.26367e-05	1.05719e-05	RPL31/PABPC1/LPXN/PTPRC/LCP1/FAM107A/ANXA1/CD59/RPS19/B2M/RRAS/MARCKS/ITGB1/ARL2/RPS18/CHP1/TLN1/TLE2/RPL12/PGM5/FLNB/SORBS2/CD99/EPB41L2/RPS2/SLC9A3R2/NCKAP1/CDC42EP1/LIMS2/TRIOBP/RSU1/CDH13	32
CC	GO:0030055	cell-substrate junction	32/508	423/19520	7.62779e-08	1.26367e-05	1.05719e-05	RPL31/PABPC1/LPXN/PTPRC/LCP1/FAM107A/ANXA1/CD59/RPS19/B2M/RRAS/MARCKS/ITGB1/ARL2/RPS18/CHP1/TLN1/TLE2/RPL12/PGM5/FLNB/SORBS2/CD99/EPB41L2/RPS2/SLC9A3R2/NCKAP1/CDC42EP1/LIMS2/TRIOBP/RSU1/CDH13	32
CC	GO:0012507	ER to Golgi transport vesicle membrane	11/508	62/19520	5.09966e-07	4.37434e-05	3.65957e-05	HLA-DRB5/HLA-DPB1/AREG/CD74/HLA-DRA/CD59/B2M/HLA-B/HLA-DRB1/HLA-E/HLA-DQB1	11
CC	GO:0071556	integral component of lumenal side of endoplasmic reticulum membrane	8/508	29/19520	5.2809e-07	4.37434e-05	3.65957e-05	HLA-DRB5/HLA-DPB1/CD74/HLA-DRA/HLA-B/HLA-DRB1/HLA-E/HLA-DQB1	8
CC	GO:0098553	lumenal side of endoplasmic reticulum membrane	8/508	29/19520	5.2809e-07	4.37434e-05	3.65957e-05	HLA-DRB5/HLA-DPB1/CD74/HLA-DRA/HLA-B/HLA-DRB1/HLA-E/HLA-DQB1	8
CC	GO:0042613	MHC class II protein complex	6/508	16/19520	1.93485e-06	0.000137374	0.000114927	HLA-DRB5/HLA-DPB1/CD74/HLA-DRA/HLA-DRB1/HLA-DQB1	6
CC	GO:0098576	lumenal side of membrane	8/508	36/19520	3.17176e-06	0.000197046	0.000164848	HLA-DRB5/HLA-DPB1/CD74/HLA-DRA/HLA-B/HLA-DRB1/HLA-E/HLA-DQB1	8
CC	GO:0022626	cytosolic ribosome	13/508	107/19520	4.19875e-06	0.000231864	0.000193977	RPL31/RPS19/RPL35A/RPS18/RPS23/RPL26L1/RPL12/RPL27A/RPS27/RPS2/RPL23A/RPL10/RPL15	13
BP	GO:0006413	translational initiation	20/485	193/18862	1.35569e-07	0.000283407	0.000250731	RPL31/PABPC1/EIF3L/EIF4A1/RPS19/TPR/RPL35A/RPS18/RPS23/RPL12/RPL27A/CCL5/RPS27/RPS2/RPL23A/RPL10/RPL15/EIF4A2/EIF2B3/EIF3A	20
BP	GO:0019080	viral gene expression	20/485	198/18862	2.06251e-07	0.000287445	0.000254304	MDFIC/RPL31/EIF3L/RPS19/TPR/RPL35A/RPS18/RPS23/RPL12/RPL27A/NUP54/CCL5/RPS27/RPS2/POLR2B/RPL23A/RPL10/RPL15/SMARCB1/EIF3A	20
BP	GO:0019058	viral life cycle	27/485	348/18862	3.82787e-07	0.000400108	0.000353977	ATG16L2/PABPC1/CD4/CIITA/VPS37D/OASL/BST2/CD74/GAS6/TPR/HLA-DRB1/PKN2/IFI16/ITGB1/IFITM2/CXCR4/CD86/CHMP7/CDK1/NUP54/TPCN2/TRIM68/CCL5/MPHOSPH8/HSP90AB1/SMARCB1/WWP1	27
BP	GO:0060333	interferon-gamma-mediated signaling pathway	13/485	91/18862	5.64437e-07	0.000471983	0.000417565	IRF7/HLA-DRB5/HLA-DPB1/CIITA/OASL/HLA-DRA/B2M/HLA-B/HLA-DRB1/HLA-E/TRIM68/HLA-DQB1/HSP90AB1	13
BP	GO:0071346	cellular response to interferon-gamma	18/485	177/18862	7.57172e-07	0.000527622	0.00046679	IRF7/HLA-DRB5/HLA-DPB1/CIITA/OASL/HLA-DRA/B2M/CCL23/HLA-B/HLA-DRB1/CD47/CCL20/HLA-E/TRIM68/CCL5/HLA-DQB1/EDN1/HSP90AB1	18
BP	GO:0019083	viral transcription	18/485	180/18862	9.69355e-07	0.000578982	0.000512227	MDFIC/RPL31/RPS19/TPR/RPL35A/RPS18/RPS23/RPL12/RPL27A/NUP54/CCL5/RPS27/RPS2/POLR2B/RPL23A/RPL10/RPL15/SMARCB1	18
BP	GO:0031341	regulation of cell killing	13/485	98/18862	1.34342e-06	0.000702104	0.000621155	DNASE1L3/PTPRC/HLA-DRA/CD59/B2M/SERPINB9/HLA-B/HLA-DRB1/P2RX7/SYK/TYROBP/HLA-E/HSP90AB1	13
BP	GO:0022613	ribonucleoprotein complex biogenesis	31/485	473/18862	2.04682e-06	0.000950863	0.000841232	SART1/UTP18/EIF3L/AGO1/RPUSD4/WBP11/CRNKL1/RPS19/USP4/DDX18/DDX56/RPL35A/RPL26L1/DDX39B/CELF2/MPV17L2/EXOSC10/RPS27/SF3B1/TGS1/RPS2/RPL23A/SRSF1/RRP8/PRPF6/HSP90AB1/RPL10/RPUSD3/YTHDC1/SF3A3/EIF3A	31
BP	GO:0000184	nuclear-transcribed mRNA catabolic process, nonsense-mediated decay	14/485	120/18862	2.54231e-06	0.00106294	0.000940388	RPL31/PABPC1/RPS19/RPL35A/RPS18/RPS23/RPL12/RPL27A/EXOSC10/RPS27/RPS2/RPL23A/RPL10/RPL15	14
CC	GO:0030666	endocytic vesicle membrane	15/508	163/19520	2.43212e-05	0.00120876	0.00101125	HLA-DRB5/HLA-DPB1/CD163/RAB9B/MSR1/CD74/HLA-DRA/RAB8A/B2M/HLA-B/HLA-DRB1/CYBB/HLA-E/HLA-DQB1/SCARF1	15
BP	GO:1902105	regulation of leukocyte differentiation	22/485	279/18862	3.53613e-06	0.00128979	0.00114108	IRF7/SART1/RAG1/PTPRC/C1QC/CD4/TNFSF9/CD74/MAFB/ANXA1/HLA-DRA/GAS6/ZFP36L2/HLA-B/HLA-DRB1/FOXP1/MDK/GNAS/CD86/NFATC2/SYK/TYROBP	22
BP	GO:1903706	regulation of hemopoiesis	28/485	415/18862	3.70186e-06	0.00128979	0.00114108	IRF7/SART1/RAG1/SCIN/AGO1/PTPRC/C1QC/CD4/TNFSF9/CD74/MAFB/ANXA1/HLA-DRA/GAS6/B2M/ZFP36L2/HLA-B/HLA-DRB1/FAXDC2/FOXP1/MDK/GNAS/CD86/NFATC2/SYK/TYROBP/LGALS3/ASH2L	28
BP	GO:0030099	myeloid cell differentiation	28/485	419/18862	4.44297e-06	0.00142893	0.00126418	IRF7/SCIN/AGO1/C1QC/CD4/G6PD/CD74/MAFB/ANXA2/RPS19/B2M/HLA-DRB1/FLI1/IFI16/FAXDC2/ADGRF5/FOXP1/EPAS1/GNAS/KAT8/TYROBP/LRRK1/CDKN2B/IREB2/PARP1/LGALS3/ASH2L/HOXB7	28
CC	GO:0030134	COPII-coated ER to Golgi transport vesicle	11/508	94/19520	3.27548e-05	0.00147992	0.0012381	HLA-DRB5/HLA-DPB1/AREG/CD74/HLA-DRA/CD59/B2M/HLA-B/HLA-DRB1/HLA-E/HLA-DQB1	11
BP	GO:0022618	ribonucleoprotein complex assembly	19/485	224/18862	5.73061e-06	0.00162006	0.00143327	SART1/EIF3L/AGO1/CRNKL1/RPS19/USP4/DDX39B/CELF2/RPS27/SF3B1/TGS1/RPL23A/SRSF1/PRPF6/HSP90AB1/RPL10/YTHDC1/SF3A3/EIF3A	19
BP	GO:0045785	positive regulation of cell adhesion	28/485	425/18862	5.81222e-06	0.00162006	0.00143327	HLA-DPB1/SART1/EMP2/RAG1/PTPRC/CD4/TNFSF9/CD74/ANXA1/HLA-DRA/HLA-DRB1/RRAS/CD47/ARL2/MDK/IGF2/CD86/SYK/RHOD/HLA-E/FMN1/COL8A1/ANGPT1/CCL5/LIMS2/TRIOBP/RSU1/CDH13	28
BP	GO:0097530	granulocyte migration	15/485	148/18862	6.5645e-06	0.00171539	0.00151761	UMOD/C3AR1/PTGER4/CD74/ANXA1/PECAM1/CCL23/MDK/CCL20/CXCL1/SYK/CCL5/EDN1/CD99/LGALS3	15
BP	GO:0071826	ribonucleoprotein complex subunit organization	19/485	231/18862	8.93074e-06	0.00219644	0.0019432	SART1/EIF3L/AGO1/CRNKL1/RPS19/USP4/DDX39B/CELF2/RPS27/SF3B1/TGS1/RPL23A/SRSF1/PRPF6/HSP90AB1/RPL10/YTHDC1/SF3A3/EIF3A	19
BP	GO:1902107	positive regulation of leukocyte differentiation	15/485	154/18862	1.06615e-05	0.00228452	0.00202112	SART1/RAG1/PTPRC/CD4/TNFSF9/CD74/ANXA1/HLA-DRA/GAS6/HLA-DRB1/MDK/GNAS/CD86/SYK/TYROBP	15
BP	GO:1903708	positive regulation of hemopoiesis	15/485	154/18862	1.06615e-05	0.00228452	0.00202112	SART1/RAG1/PTPRC/CD4/TNFSF9/CD74/ANXA1/HLA-DRA/GAS6/HLA-DRB1/MDK/GNAS/CD86/SYK/TYROBP	15
BP	GO:0045621	positive regulation of lymphocyte differentiation	12/485	101/18862	1.09281e-05	0.00228452	0.00202112	SART1/RAG1/PTPRC/TNFSF9/CD74/ANXA1/HLA-DRA/GAS6/HLA-DRB1/MDK/CD86/SYK	12
CC	GO:0030176	integral component of endoplasmic reticulum membrane	14/508	157/19520	6.37419e-05	0.00263998	0.0022086	HLA-DRB5/HLA-DPB1/STIM1/CD74/HLA-DRA/B2M/HLA-B/HLA-DRB1/EMC8/RTN2/HLA-E/RHBDD1/HLA-DQB1/RRBP1	14
BP	GO:0045582	positive regulation of T cell differentiation	11/485	88/18862	1.55848e-05	0.00309901	0.0027417	SART1/RAG1/PTPRC/TNFSF9/CD74/ANXA1/HLA-DRA/HLA-DRB1/MDK/CD86/SYK	11
BP	GO:0006614	SRP-dependent cotranslational protein targeting to membrane	12/485	105/18862	1.63067e-05	0.00309901	0.0027417	RPL31/RPS19/RPL35A/RPS18/RPS23/RPL12/RPL27A/RPS27/RPS2/RPL23A/RPL10/RPL15	12
BP	GO:1990266	neutrophil migration	13/485	123/18862	1.71416e-05	0.00311604	0.00275677	UMOD/C3AR1/CD74/PECAM1/CCL23/MDK/CCL20/CXCL1/SYK/CCL5/EDN1/CD99/LGALS3	13
BP	GO:0030217	T cell differentiation	19/485	246/18862	2.17181e-05	0.00378347	0.00334725	SART1/RAG1/LFNG/PTPRC/CD4/TNFSF9/PTGER4/CD74/MAFB/ANXA1/HLA-DRA/B2M/ZFP36L2/HLA-DRB1/FOXP1/MDK/CD86/NFATC2/SYK	19
CC	GO:0022625	cytosolic large ribosomal subunit	8/508	57/19520	0.000107293	0.00387018	0.00323779	RPL31/RPL35A/RPL26L1/RPL12/RPL27A/RPL23A/RPL10/RPL15	8
CC	GO:0031227	intrinsic component of endoplasmic reticulum membrane	14/508	165/19520	0.000109019	0.00387018	0.00323779	HLA-DRB5/HLA-DPB1/STIM1/CD74/HLA-DRA/B2M/HLA-B/HLA-DRB1/EMC8/RTN2/HLA-E/RHBDD1/HLA-DQB1/RRBP1	14
BP	GO:1903131	mononuclear cell differentiation	26/485	411/18862	2.52272e-05	0.00392766	0.00347481	IRF7/SART1/RAG1/LFNG/PTPRC/MERTK/CD4/DOCK10/TNFSF9/PTGER4/CD74/MAFB/ANXA1/HLA-DRA/GAS6/B2M/ZFP36L2/HLA-B/HLA-DRB1/IFI16/FOXP1/ITGB1/MDK/CD86/NFATC2/SYK	26
BP	GO:0050792	regulation of viral process	16/485	186/18862	2.61294e-05	0.00392766	0.00347481	MDFIC/PABPC1/CD4/CIITA/OASL/BST2/CD74/HLA-DRB1/PKN2/IFI16/IFITM2/CXCR4/TRIM68/CCL5/MPHOSPH8/POLR2B	16
BP	GO:0006613	cotranslational protein targeting to membrane	12/485	110/18862	2.6173e-05	0.00392766	0.00347481	RPL31/RPS19/RPL35A/RPS18/RPS23/RPL12/RPL27A/RPS27/RPS2/RPL23A/RPL10/RPL15	12
BP	GO:0002576	platelet degranulation	13/485	128/18862	2.63034e-05	0.00392766	0.00347481	TMSB4X/PLEK/GAS6/A2M/PECAM1/SPARC/TLN1/IGF2/TTN/SYK/TIMP3/CD63/PSAP	13
BP	GO:0070665	positive regulation of leukocyte proliferation	14/485	148/18862	2.90382e-05	0.00418651	0.00370383	HLA-DPB1/PTPRC/CD4/TNFSF9/BST2/CD74/ANXA1/IGF2/CD86/NFATC2/SYK/HLA-E/CCL5/CD40	14
BP	GO:0006612	protein targeting to membrane	17/485	211/18862	3.42417e-05	0.00477215	0.00422194	RPL31/VPS37D/NACA2/RPS19/RPL35A/RPS18/CHP1/RPS23/ARL6/RPL12/RPL27A/RPS27/RTP4/RPS2/RPL23A/RPL10/RPL15	17
BP	GO:0050870	positive regulation of T cell activation	17/485	212/18862	3.63616e-05	0.00490412	0.00433869	HLA-DPB1/SART1/RAG1/PTPRC/CD4/TNFSF9/CD74/ANXA1/HLA-DRA/HLA-DRB1/CD47/MDK/IGF2/CD86/SYK/HLA-E/CCL5	17
BP	GO:0019883	antigen processing and presentation of endogenous antigen	6/485	26/18862	4.1641e-05	0.00544066	0.00481337	CD74/HLA-DRA/B2M/HLA-B/HLA-DRB1/HLA-E	6
BP	GO:0050671	positive regulation of lymphocyte proliferation	13/485	135/18862	4.61943e-05	0.00585268	0.00517789	HLA-DPB1/PTPRC/CD4/TNFSF9/CD74/ANXA1/IGF2/CD86/NFATC2/SYK/HLA-E/CCL5/CD40	13
BP	GO:0002683	negative regulation of immune system process	25/485	403/18862	4.95609e-05	0.0059417	0.00525665	LPXN/PTPRC/MERTK/C1QC/PTGER4/BST2/CD74/MAFB/ANXA1/A2M/CD59/RPS19/SERPINB9/HLA-B/HLA-DRB1/IFI16/ADGRF5/CD47/MDK/CD86/TYROBP/CBLB/HLA-E/ANGPT1/LGALS3	25
BP	GO:0032946	positive regulation of mononuclear cell proliferation	13/485	136/18862	4.99032e-05	0.0059417	0.00525665	HLA-DPB1/PTPRC/CD4/TNFSF9/CD74/ANXA1/IGF2/CD86/NFATC2/SYK/HLA-E/CCL5/CD40	13
BP	GO:0097529	myeloid leukocyte migration	17/485	218/18862	5.17026e-05	0.0059417	0.00525665	UMOD/C3AR1/PTGER4/CD74/ANXA1/RPS19/PECAM1/CCL23/CD47/MDK/CCL20/CXCL1/SYK/CCL5/EDN1/CD99/LGALS3	17
BP	GO:0043903	regulation of biological process involved in symbiotic interaction	16/485	197/18862	5.25814e-05	0.0059417	0.00525665	MDFIC/PABPC1/CD4/CIITA/OASL/BST2/CD74/HLA-DRB1/PKN2/IFI16/IFITM2/CXCR4/TRIM68/CCL5/MPHOSPH8/POLR2B	16
BP	GO:0070663	regulation of leukocyte proliferation	18/485	241/18862	5.51965e-05	0.00607307	0.00537287	HLA-DPB1/PTPRC/CD4/TNFSF9/BST2/CD74/ANXA1/HLA-DRB1/IGF2/CD86/NFATC2/SYK/TYROBP/CBLB/HLA-E/CCL5/CD40/LGALS3	18
BP	GO:0030098	lymphocyte differentiation	23/485	358/18862	5.80685e-05	0.00610921	0.00540485	SART1/RAG1/LFNG/PTPRC/MERTK/CD4/DOCK10/TNFSF9/PTGER4/CD74/MAFB/ANXA1/HLA-DRA/GAS6/B2M/ZFP36L2/HLA-DRB1/FOXP1/ITGB1/MDK/CD86/NFATC2/SYK	23
BP	GO:0050670	regulation of lymphocyte proliferation	17/485	221/18862	6.13299e-05	0.00610921	0.00540485	HLA-DPB1/PTPRC/CD4/TNFSF9/CD74/ANXA1/HLA-DRB1/IGF2/CD86/NFATC2/SYK/TYROBP/CBLB/HLA-E/CCL5/CD40/LGALS3	17
BP	GO:0045047	protein targeting to ER	12/485	120/18862	6.22392e-05	0.00610921	0.00540485	RPL31/RPS19/RPL35A/RPS18/RPS23/RPL12/RPL27A/RPS27/RPS2/RPL23A/RPL10/RPL15	12
BP	GO:0001906	cell killing	15/485	179/18862	6.27371e-05	0.00610921	0.00540485	DNASE1L3/EMP2/PTPRC/HLA-DRA/CD59/RPS19/B2M/SERPINB9/HLA-B/HLA-DRB1/P2RX7/SYK/TYROBP/HLA-E/HSP90AB1	15
BP	GO:0002181	cytoplasmic translation	11/485	102/18862	6.28309e-05	0.00610921	0.00540485	RPL31/EIF3L/EIF4A1/RPL35A/RPS23/RPL26L1/DPH5/RPL15/EIF4A2/EIF2B3/EIF3A	11
BP	GO:0046718	viral entry into host cell	13/485	140/18862	6.74535e-05	0.00637332	0.0056385	CD4/CIITA/CD74/GAS6/HLA-DRB1/ITGB1/IFITM2/CXCR4/CD86/CDK1/TPCN2/TRIM68/WWP1	13
BP	GO:0032944	regulation of mononuclear cell proliferation	17/485	223/18862	6.85959e-05	0.00637332	0.0056385	HLA-DPB1/PTPRC/CD4/TNFSF9/CD74/ANXA1/HLA-DRB1/IGF2/CD86/NFATC2/SYK/TYROBP/CBLB/HLA-E/CCL5/CD40/LGALS3	17
BP	GO:0001916	positive regulation of T cell mediated cytotoxicity	6/485	29/18862	8.0474e-05	0.00731439	0.00647107	PTPRC/HLA-DRA/B2M/HLA-B/HLA-DRB1/HLA-E	6
BP	GO:0072599	establishment of protein localization to endoplasmic reticulum	12/485	124/18862	8.57047e-05	0.00762407	0.00674505	RPL31/RPS19/RPL35A/RPS18/RPS23/RPL12/RPL27A/RPS27/RPS2/RPL23A/RPL10/RPL15	12
BP	GO:0002698	negative regulation of immune effector process	12/485	125/18862	9.26397e-05	0.00806931	0.00713895	PTPRC/BST2/ANXA1/A2M/CD59/RPS19/SERPINB9/HLA-B/CD47/HLA-E/ANGPT1/LGALS3	12
BP	GO:0002483	antigen processing and presentation of endogenous peptide antigen	5/485	19/18862	9.49868e-05	0.0081049	0.00717043	HLA-DRA/B2M/HLA-B/HLA-DRB1/HLA-E	5
BP	GO:0000956	nuclear-transcribed mRNA catabolic process	16/485	208/18862	0.000100265	0.00838417	0.0074175	RPL31/PABPC1/AGO1/RPS19/ZFP36L2/RPL35A/RPS18/RPS23/RPL12/RPL27A/EXOSC10/RPS27/RPS2/RPL23A/RPL10/RPL15	16
BP	GO:0042119	neutrophil activation	28/485	500/18862	0.000106221	0.00854957	0.00756384	DNASE1L3/MANBA/RAB9B/PTPRC/C3AR1/ALDOC/BST2/CD59/ANXA2/PECAM1/B2M/HLA-B/CD47/PDAP1/GALNS/CXCL1/SYK/TYROBP/CYBB/CCL5/GMFG/HSP90AB1/HEXB/CDA/CD63/LGALS3/BRI3/PSAP	28
BP	GO:0042110	T cell activation	27/485	474/18862	0.000106333	0.00854957	0.00756384	HLA-DPB1/SART1/RAG1/LFNG/PTPRC/CD4/LCP1/TNFSF9/PTGER4/CD74/MAFB/ANXA1/HLA-DRA/B2M/ZFP36L2/HLA-DRB1/CD47/FOXP1/MDK/IGF2/CD86/NFATC2/SYK/CBLB/HLA-E/CCL5/LGALS3	27
BP	GO:1903900	regulation of viral life cycle	13/485	148/18862	0.000119117	0.00939679	0.00831337	PABPC1/CD4/CIITA/OASL/BST2/CD74/HLA-DRB1/PKN2/IFI16/IFITM2/TRIM68/CCL5/MPHOSPH8	13
BP	GO:0070213	protein auto-ADP-ribosylation	4/485	11/18862	0.000123414	0.00940998	0.00832505	PARP12/PARP8/PARP16/PARP1	4
BP	GO:1903039	positive regulation of leukocyte cell-cell adhesion	17/485	234/18862	0.000123786	0.00940998	0.00832505	HLA-DPB1/SART1/RAG1/PTPRC/CD4/TNFSF9/CD74/ANXA1/HLA-DRA/HLA-DRB1/CD47/MDK/IGF2/CD86/SYK/HLA-E/CCL5	17
BP	GO:0070972	protein localization to endoplasmic reticulum	13/485	152/18862	0.000155821	0.0115228	0.0101943	RPL31/RPS19/RPL35A/RPS18/RPS23/ANKRD13C/RPL12/RPL27A/RPS27/RPS2/RPL23A/RPL10/RPL15	13
BP	GO:0045655	regulation of monocyte differentiation	5/485	21/18862	0.000159309	0.0115228	0.0101943	IRF7/CD4/CD74/HLA-DRB1/FOXP1	5
BP	GO:2000107	negative regulation of leukocyte apoptotic process	7/485	46/18862	0.000159848	0.0115228	0.0101943	IRF7/RAG1/MERTK/CD74/GAS6/FOXP1/CCL5	7
BP	GO:0031589	cell-substrate adhesion	22/485	359/18862	0.000165265	0.0115944	0.0102576	EMP2/LPXN/ITGA7/MERTK/FAM107A/GAS6/RRAS/LIMCH1/NF2/ITGB1/PKD1/ARL2/MDK/RHOD/FMN1/COL8A1/ANGPT1/CD63/LIMS2/TRIOBP/RSU1/CDH13	22
BP	GO:0044409	entry into host	13/485	153/18862	0.000166387	0.0115944	0.0102576	CD4/CIITA/CD74/GAS6/HLA-DRB1/ITGB1/IFITM2/CXCR4/CD86/CDK1/TPCN2/TRIM68/WWP1	13
BP	GO:0002283	neutrophil activation involved in immune response	27/485	488/18862	0.000171055	0.0117243	0.0103725	DNASE1L3/MANBA/RAB9B/PTPRC/C3AR1/ALDOC/BST2/CD59/ANXA2/PECAM1/B2M/HLA-B/CD47/PDAP1/GALNS/CXCL1/SYK/TYROBP/CYBB/GMFG/HSP90AB1/HEXB/CDA/CD63/LGALS3/BRI3/PSAP	27
BP	GO:0045619	regulation of lymphocyte differentiation	14/485	175/18862	0.000178739	0.0120534	0.0106636	SART1/RAG1/PTPRC/TNFSF9/CD74/ANXA1/HLA-DRA/GAS6/ZFP36L2/HLA-DRB1/MDK/CD86/NFATC2/SYK	14
BP	GO:0001910	regulation of leukocyte mediated cytotoxicity	9/485	79/18862	0.000190352	0.0126327	0.0111762	DNASE1L3/PTPRC/HLA-DRA/B2M/SERPINB9/HLA-B/HLA-DRB1/TYROBP/HLA-E	9
BP	GO:0031343	positive regulation of cell killing	8/485	63/18862	0.000201967	0.0131941	0.0116729	PTPRC/HLA-DRA/B2M/HLA-B/HLA-DRB1/SYK/TYROBP/HLA-E	8
CC	GO:0044391	ribosomal subunit	14/508	187/19520	0.000400923	0.0132839	0.0111133	RPL31/RPS19/RPL35A/RPS18/RPS23/RPL26L1/MPV17L2/RPL12/RPL27A/RPS27/RPS2/RPL23A/RPL10/RPL15	14
BP	GO:2000106	regulation of leukocyte apoptotic process	9/485	80/18862	0.000209683	0.0133266	0.0117901	IRF7/RAG1/MERTK/CD74/ANXA1/GAS6/FOXP1/CCL5/LGALS3	9
BP	GO:0001913	T cell mediated cytotoxicity	7/485	48/18862	0.00021037	0.0133266	0.0117901	EMP2/PTPRC/HLA-DRA/B2M/HLA-B/HLA-DRB1/HLA-E	7
BP	GO:0007159	leukocyte cell-cell adhesion	22/485	366/18862	0.000216952	0.0135385	0.0119775	HLA-DPB1/SART1/UMOD/RAG1/PTPRC/CD4/TNFSF9/CD74/ANXA1/HLA-DRA/PECAM1/HLA-DRB1/CD47/ITGB1/MDK/IGF2/CD86/SYK/CBLB/HLA-E/CCL5/LGALS3	22
BP	GO:0042102	positive regulation of T cell proliferation	10/485	99/18862	0.000232073	0.0142691	0.0126239	HLA-DPB1/PTPRC/CD4/TNFSF9/ANXA1/IGF2/CD86/SYK/HLA-E/CCL5	10
BP	GO:0001961	positive regulation of cytokine-mediated signaling pathway	7/485	49/18862	0.000240065	0.0145465	0.0128694	IRF7/TSLP/CD74/GAS6/CXCR4/EDN1/CASP4	7
BP	GO:0002446	neutrophil mediated immunity	27/485	499/18862	0.000244463	0.0146014	0.0129179	DNASE1L3/MANBA/RAB9B/PTPRC/C3AR1/ALDOC/BST2/CD59/ANXA2/PECAM1/B2M/HLA-B/CD47/PDAP1/GALNS/CXCL1/SYK/TYROBP/CYBB/GMFG/HSP90AB1/HEXB/CDA/CD63/LGALS3/BRI3/PSAP	27
CC	GO:0030669	clathrin-coated endocytic vesicle membrane	6/508	39/19520	0.000474343	0.0147343	0.0123267	HLA-DRB5/HLA-DPB1/CD74/HLA-DRA/HLA-DRB1/HLA-DQB1	6
MF	GO:0042605	peptide antigen binding	7/506	32/18337	2.16079e-05	0.0148878	0.0138973	HLA-DRB5/HLA-DPB1/HLA-DRA/HLA-B/HLA-DRB1/HLA-E/HLA-DQB1	7
CC	GO:0016607	nuclear speck	23/508	411/19520	0.000517546	0.0151306	0.0126582	SART1/LPXN/CDC34/FAM107A/CRNKL1/FTO/IFI16/EHMT2/EPAS1/STK17A/ABHD17A/DHX15/DDX39B/BASP1/SF3B1/SRSF1/PRPF6/YTHDC1/SF3A3/FIBP/ZC3H13/PNISR/SMC4	23
BP	GO:0030224	monocyte differentiation	6/485	36/18862	0.000283362	0.0166864	0.0147625	IRF7/CD4/CD74/HLA-DRB1/IFI16/FOXP1	6
BP	GO:0071887	leukocyte apoptotic process	10/485	102/18862	0.000296334	0.017208	0.0152239	IRF7/RAG1/MERTK/CD74/ANXA1/GAS6/FOXP1/FAS/CCL5/LGALS3	10
BP	GO:0030593	neutrophil chemotaxis	10/485	103/18862	0.000320806	0.0183738	0.0162554	C3AR1/CD74/CCL23/MDK/CCL20/CXCL1/SYK/CCL5/EDN1/LGALS3	10
BP	GO:0050863	regulation of T cell activation	20/485	327/18862	0.000331789	0.0187461	0.0165847	HLA-DPB1/SART1/RAG1/PTPRC/CD4/TNFSF9/CD74/ANXA1/HLA-DRA/HLA-DRB1/CD47/MDK/IGF2/CD86/NFATC2/SYK/CBLB/HLA-E/CCL5/LGALS3	20
BP	GO:0090150	establishment of protein localization to membrane	21/485	354/18862	0.000357446	0.0197969	0.0175144	RPL31/VPS37D/NACA2/RAB8A/RPS19/EMC8/RPL35A/RPS18/CHP1/RPS23/ARL6/CPLX1/RPL12/RPL27A/RPS27/RTP4/TP53BP2/RPS2/RPL23A/RPL10/RPL15	21
BP	GO:0071621	granulocyte chemotaxis	11/485	124/18862	0.000359858	0.0197969	0.0175144	C3AR1/CD74/ANXA1/CCL23/MDK/CCL20/CXCL1/SYK/CCL5/EDN1/LGALS3	11
BP	GO:0043312	neutrophil degranulation	26/485	485/18862	0.000365338	0.0198374	0.0175502	MANBA/RAB9B/PTPRC/C3AR1/ALDOC/BST2/CD59/ANXA2/PECAM1/B2M/HLA-B/CD47/PDAP1/GALNS/CXCL1/SYK/TYROBP/CYBB/GMFG/HSP90AB1/HEXB/CDA/CD63/LGALS3/BRI3/PSAP	26
BP	GO:0001914	regulation of T cell mediated cytotoxicity	6/485	38/18862	0.000384554	0.0201365	0.0178148	PTPRC/HLA-DRA/B2M/HLA-B/HLA-DRB1/HLA-E	6
BP	GO:0051251	positive regulation of lymphocyte activation	21/485	356/18862	0.000385127	0.0201365	0.0178148	HLA-DPB1/SART1/RAG1/PTPRC/CD4/TNFSF9/CD74/ANXA1/HLA-DRA/GAS6/HLA-DRB1/CD47/MDK/IGF2/CD86/NFATC2/SYK/TYROBP/HLA-E/CCL5/CD40	21
BP	GO:0002285	lymphocyte activation involved in immune response	14/485	189/18862	0.000394831	0.0201365	0.0178148	LFNG/PTPRC/LCP1/DOCK10/PTGER4/CD74/ANXA1/HLA-DRA/HLA-DRB1/FOXP1/MDK/CD86/CD40/LGALS3	14
BP	GO:0045580	regulation of T cell differentiation	12/485	146/18862	0.000398714	0.0201365	0.0178148	SART1/RAG1/PTPRC/TNFSF9/CD74/ANXA1/HLA-DRA/HLA-DRB1/MDK/CD86/NFATC2/SYK	12
BP	GO:0019932	second-messenger-mediated signaling	19/485	307/18862	0.000401016	0.0201365	0.0178148	PRKAR2B/ADCY1/PLEK/PTPRC/CD4/P2RY11/CDC34/PDZD3/CHP1/PRKAR1B/CXCR4/CCL20/SLC8A1/P2RX7/NFATC2/SYK/TPCN2/EDN1/CDH13	19
BP	GO:0007229	integrin-mediated signaling pathway	10/485	106/18862	0.00040456	0.0201365	0.0178148	EMP2/ITGA9/ITGA7/PLEK/CD47/ITGB1/TLN1/SYK/CD63/LIMS2	10
BP	GO:0072009	nephron epithelium development	10/485	106/18862	0.00040456	0.0201365	0.0178148	UMOD/CALB1/PECAM1/PKD1/WNT2B/GZF1/FMN1/BASP1/HOXB7/PBX1	10
BP	GO:0042129	regulation of T cell proliferation	13/485	168/18862	0.00041604	0.0202464	0.0179121	HLA-DPB1/PTPRC/CD4/TNFSF9/ANXA1/HLA-DRB1/IGF2/CD86/SYK/CBLB/HLA-E/CCL5/LGALS3	13
BP	GO:0071674	mononuclear cell migration	14/485	190/18862	0.000416453	0.0202464	0.0179121	SLC8B1/C3AR1/ANXA1/GAS6/RPS19/PECAM1/CCL23/CD47/MDK/CXCR4/CCL20/CCL5/CD99/LGALS3	14
BP	GO:0060993	kidney morphogenesis	9/485	88/18862	0.000431162	0.0207206	0.0183316	CALB1/NPHP3/PKD1/WNT2B/GZF1/FMN1/BASP1/HOXB7/PBX1	9
BP	GO:0050867	positive regulation of cell activation	23/485	412/18862	0.000450735	0.0214151	0.018946	HLA-DPB1/SART1/RAG1/PLEK/PTPRC/CD4/TSLP/TNFSF9/CD74/ANXA1/HLA-DRA/GAS6/HLA-DRB1/CD47/MDK/IGF2/CD86/NFATC2/SYK/TYROBP/HLA-E/CCL5/CD40	23
BP	GO:0031342	negative regulation of cell killing	5/485	26/18862	0.00046317	0.0217586	0.0192499	PTPRC/SERPINB9/HLA-B/HLA-E/HSP90AB1	5
BP	GO:0051127	positive regulation of actin nucleation	4/485	15/18862	0.000470358	0.0218507	0.0193314	SCIN/FCHSD2/FMN1/NCKAP1	4
BP	GO:0001912	positive regulation of leukocyte mediated cytotoxicity	7/485	55/18862	0.000496746	0.022823	0.0201916	PTPRC/HLA-DRA/B2M/HLA-B/HLA-DRB1/TYROBP/HLA-E	7
BP	GO:0019079	viral genome replication	11/485	129/18862	0.000504834	0.0229425	0.0202973	ATG16L2/PABPC1/OASL/BST2/GAS6/PKN2/IFI16/IFITM2/CCL5/MPHOSPH8/SMARCB1	11
BP	GO:0060760	positive regulation of response to cytokine stimulus	7/485	56/18862	0.000555328	0.0249659	0.0220874	IRF7/TSLP/CD74/GAS6/CXCR4/EDN1/CASP4	7
BP	GO:0051701	biological process involved in interaction with host	15/485	219/18862	0.000568815	0.0253002	0.0223832	CD4/CIITA/CD74/GAS6/SERPINB9/HLA-DRB1/ITGB1/IFITM2/CXCR4/CD86/CDK1/DDX39B/TPCN2/TRIM68/WWP1	15
MF	GO:0023026	MHC class II protein complex binding	5/506	17/18337	7.37308e-05	0.0254003	0.0237103	CD4/CD74/HLA-DRA/HLA-DRB1/HSP90AB1	5
BP	GO:0002286	T cell activation involved in immune response	10/485	111/18862	0.000584227	0.0255601	0.0226132	LCP1/PTGER4/CD74/ANXA1/HLA-DRA/HLA-DRB1/FOXP1/MDK/CD86/LGALS3	10
BP	GO:0046596	regulation of viral entry into host cell	6/485	41/18862	0.000586887	0.0255601	0.0226132	CD4/CIITA/CD74/HLA-DRB1/IFITM2/TRIM68	6
BP	GO:0052126	movement in host environment	13/485	175/18862	0.000613475	0.0259503	0.0229584	CD4/CIITA/CD74/GAS6/HLA-DRB1/ITGB1/IFITM2/CXCR4/CD86/CDK1/TPCN2/TRIM68/WWP1	13
BP	GO:0036035	osteoclast development	4/485	16/18862	0.000614466	0.0259503	0.0229584	ANXA2/FOXP1/TYROBP/LRRK1	4
BP	GO:0044764	multi-organism cellular process	4/485	16/18862	0.000614466	0.0259503	0.0229584	CD4/GAS6/CXCR4/TPCN2	4
BP	GO:0019722	calcium-mediated signaling	14/485	198/18862	0.000628786	0.0262895	0.0232585	PLEK/PTPRC/CD4/P2RY11/CHP1/CXCR4/CCL20/SLC8A1/P2RX7/NFATC2/SYK/TPCN2/EDN1/CDH13	14
CC	GO:0030662	coated vesicle membrane	13/508	182/19520	0.000989507	0.0272613	0.0228068	HLA-DRB5/HLA-DPB1/CD4/AREG/CD74/HLA-DRA/CD59/B2M/HLA-B/HLA-DRB1/NRGN/HLA-E/HLA-DQB1	13
CC	GO:0030658	transport vesicle membrane	14/508	206/19520	0.00104218	0.0272613	0.0228068	HLA-DRB5/HLA-DPB1/AREG/CD74/HLA-DRA/CD59/B2M/SEMA4C/HLA-B/CA4/HLA-DRB1/NRGN/HLA-E/HLA-DQB1	14
BP	GO:0070371	ERK1 and ERK2 cascade	19/485	320/18862	0.00066512	0.0275333	0.0243589	GNAI2/PTPRC/CD4/PTGER4/CD74/GAS6/SHC1/NDRG4/ZFP36L2/CCL23/HLA-DRB1/RRAS/CCL20/SYK/ANGPT1/CCL5/RAMP3/TIMP3/EIF3A	19
BP	GO:0001909	leukocyte mediated cytotoxicity	10/485	113/18862	0.000672509	0.0275663	0.024388	DNASE1L3/EMP2/PTPRC/HLA-DRA/B2M/SERPINB9/HLA-B/HLA-DRB1/TYROBP/HLA-E	10
CC	GO:0030667	secretory granule membrane	18/508	305/19520	0.00112466	0.0279478	0.0233811	MANBA/RAB9B/PTPRC/C3AR1/BST2/CD59/PECAM1/HLA-B/CA4/SPARC/CD47/TYROBP/CYBB/PLA1A/CD63/LGALS3/BRI3/PSAP	18
CC	GO:0030139	endocytic vesicle	18/508	307/19520	0.00121055	0.0286496	0.0239682	HLA-DRB5/HLA-DPB1/CD163/RAB9B/MSR1/CD74/HLA-DRA/RAB8A/B2M/HLA-B/SPARC/HLA-DRB1/GOLIM4/SYK/CYBB/HLA-E/HLA-DQB1/SCARF1	18
BP	GO:0002696	positive regulation of leukocyte activation	22/485	401/18862	0.000749495	0.0304237	0.026916	HLA-DPB1/SART1/RAG1/PTPRC/CD4/TSLP/TNFSF9/CD74/ANXA1/HLA-DRA/GAS6/HLA-DRB1/CD47/MDK/IGF2/CD86/NFATC2/SYK/TYROBP/HLA-E/CCL5/CD40	22
BP	GO:1902624	positive regulation of neutrophil migration	5/485	29/18862	0.000784765	0.0313347	0.027722	C3AR1/CD74/MDK/EDN1/CD99	5
BP	GO:0030595	leukocyte chemotaxis	15/485	226/18862	0.000786928	0.0313347	0.027722	SLC8B1/C3AR1/CD74/ANXA1/GAS6/RPS19/CCL23/MDK/CXCR4/CCL20/CXCL1/SYK/CCL5/EDN1/LGALS3	15
BP	GO:0022409	positive regulation of cell-cell adhesion	17/485	276/18862	0.000839903	0.0329333	0.0291362	HLA-DPB1/SART1/RAG1/PTPRC/CD4/TNFSF9/CD74/ANXA1/HLA-DRA/HLA-DRB1/CD47/MDK/IGF2/CD86/SYK/HLA-E/CCL5	17
BP	GO:0002573	myeloid leukocyte differentiation	14/485	204/18862	0.000842827	0.0329333	0.0291362	IRF7/C1QC/CD4/CD74/MAFB/ANXA2/HLA-DRB1/IFI16/FOXP1/GNAS/TYROBP/LRRK1/IREB2/PARP1	14
BP	GO:0072006	nephron development	11/485	138/18862	0.000888544	0.0343982	0.0304322	UMOD/CALB1/PECAM1/PKD1/WNT2B/GZF1/FMN1/ANGPT1/BASP1/HOXB7/PBX1	11
BP	GO:0051125	regulation of actin nucleation	5/485	30/18862	0.000922033	0.0353672	0.0312895	SCIN/FCHSD2/FMN1/GMFG/NCKAP1	5
BP	GO:0003014	renal system process	10/485	118/18862	0.000942272	0.0355687	0.0314678	PRKAR2B/ADCY1/GNAI2/EMP2/UMOD/ADCY6/GAS6/ADGRF5/PRKAR1B/EDN1	10
BP	GO:0007015	actin filament organization	23/485	435/18862	0.000944302	0.0355687	0.0314678	EMP2/TMSB4X/SCIN/PLEK/LCP1/CORO7/CATIP/PTGER4/FAM107A/BAIAP2L1/FCHSD2/MARCKS/LIMCH1/NF2/CD47/TTN/RHOD/FMN1/SORBS2/GMFG/NCKAP1/CDC42EP1/TRIOBP	23
BP	GO:1903037	regulation of leukocyte cell-cell adhesion	19/485	330/18862	0.000959695	0.0358257	0.0316952	HLA-DPB1/SART1/RAG1/PTPRC/CD4/TNFSF9/CD74/ANXA1/HLA-DRA/HLA-DRB1/CD47/MDK/IGF2/CD86/SYK/CBLB/HLA-E/CCL5/LGALS3	19
CC	GO:0030136	clathrin-coated vesicle	13/508	192/19520	0.00160736	0.0363118	0.0303784	HLA-DRB5/HLA-DPB1/CD4/AREG/CD74/HLA-DRA/RAB8A/HLA-DRB1/ECE1/NRGN/DVL1/HLA-DQB1/EDN1	13
BP	GO:0034199	activation of protein kinase A activity	4/485	18/18862	0.000991819	0.0366973	0.0324663	PRKAR2B/ADCY1/ADCY6/PRKAR1B	4
CC	GO:0005840	ribosome	15/508	243/19520	0.00183405	0.0373262	0.031227	RPL31/RPS19/RPL35A/RPS18/RPS23/RPL26L1/MPV17L2/RPL12/RPL27A/RPS27/RPS2/RPL23A/RPL10/RPL15/RRBP1	15
CC	GO:0034399	nuclear periphery	10/508	128/19520	0.00191248	0.0373262	0.031227	IFFO1/ENC1/SPARC/TPR/KAT8/ATXN1/DDX39B/BASP1/STAG1/SATB1	10
CC	GO:0030135	coated vesicle	17/508	295/19520	0.00196569	0.0373262	0.031227	HLA-DRB5/HLA-DPB1/CD4/AREG/CD74/HLA-DRA/RAB8A/CD59/B2M/HLA-B/HLA-DRB1/ECE1/NRGN/HLA-E/DVL1/HLA-DQB1/EDN1	17
CC	GO:0031300	intrinsic component of organelle membrane	21/508	402/19520	0.00208068	0.0373262	0.031227	HLA-DRB5/HLA-DPB1/STIM1/LFNG/SLC8B1/CD74/HLA-DRA/B2M/HLA-B/HLA-DRB1/EMC8/ECE1/SLC35A3/ABHD17A/RTN2/LEMD2/P2RX7/HLA-E/RHBDD1/HLA-DQB1/RRBP1	21
CC	GO:0045121	membrane raft	18/508	323/19520	0.002121	0.0373262	0.031227	PRKAR2B/MAL/STIM1/ADCY1/GNAI2/EMP2/PTPRC/CD4/BST2/ANXA2/PECAM1/ITGB1/FAS/CBLB/ANGPT1/CAVIN2/CAVIN1/CDH13	18
CC	GO:0098857	membrane microdomain	18/508	323/19520	0.002121	0.0373262	0.031227	PRKAR2B/MAL/STIM1/ADCY1/GNAI2/EMP2/PTPRC/CD4/BST2/ANXA2/PECAM1/ITGB1/FAS/CBLB/ANGPT1/CAVIN2/CAVIN1/CDH13	18
CC	GO:0016363	nuclear matrix	9/508	109/19520	0.00217799	0.0373262	0.031227	IFFO1/ENC1/SPARC/KAT8/ATXN1/DDX39B/BASP1/STAG1/SATB1	9
BP	GO:0002697	regulation of immune effector process	24/485	465/18862	0.00102796	0.0375912	0.0332571	DNASE1L3/PTPRC/C1QC/C1QB/C3AR1/BST2/CD74/ANXA1/HLA-DRA/A2M/CD59/RPS19/B2M/SERPINB9/HLA-B/HLA-DRB1/CD47/CD86/SYK/TYROBP/HLA-E/ANGPT1/CD40/LGALS3	24
BP	GO:0000245	spliceosomal complex assembly	8/485	80/18862	0.00103396	0.0375912	0.0332571	CRNKL1/DDX39B/CELF2/SF3B1/SRSF1/PRPF6/YTHDC1/SF3A3	8
BP	GO:0046651	lymphocyte proliferation	17/485	282/18862	0.00106374	0.0383406	0.0339201	HLA-DPB1/PTPRC/CD4/TNFSF9/CD74/ANXA1/HLA-DRB1/IGF2/CD86/NFATC2/SYK/TYROBP/CBLB/HLA-E/CCL5/CD40/LGALS3	17
BP	GO:0010811	positive regulation of cell-substrate adhesion	10/485	121/18862	0.00114285	0.0408397	0.036131	EMP2/RRAS/ARL2/MDK/FMN1/COL8A1/LIMS2/TRIOBP/RSU1/CDH13	10
BP	GO:0006606	protein import into nucleus	11/485	143/18862	0.00118982	0.0419323	0.0370977	MDFIC/TPR/TXNIP/CHP1/SYK/CBLB/IPO13/NUP54/ANGPT1/HSP90AB1/TNPO2	11
BP	GO:0032943	mononuclear cell proliferation	17/485	285/18862	0.00119348	0.0419323	0.0370977	HLA-DPB1/PTPRC/CD4/TNFSF9/CD74/ANXA1/HLA-DRB1/IGF2/CD86/NFATC2/SYK/TYROBP/CBLB/HLA-E/CCL5/CD40/LGALS3	17
BP	GO:0098751	bone cell development	5/485	32/18862	0.00124908	0.0435201	0.0385024	ANXA2/FLI1/FOXP1/TYROBP/LRRK1	5
BP	GO:0070661	leukocyte proliferation	18/485	312/18862	0.00126422	0.0436837	0.0386471	HLA-DPB1/PTPRC/CD4/TNFSF9/BST2/CD74/ANXA1/HLA-DRB1/IGF2/CD86/NFATC2/SYK/TYROBP/CBLB/HLA-E/CCL5/CD40/LGALS3	18
BP	GO:0050730	regulation of peptidyl-tyrosine phosphorylation	16/485	262/18862	0.0012914	0.0442569	0.0391543	PTPRC/CD4/AREG/TSLP/CD74/GAS6/PECAM1/SHC1/NF2/IGF2/SYK/CBLB/LRRK1/ANGPT1/CCL5/CD40	16
BP	GO:0045069	regulation of viral genome replication	8/485	83/18862	0.00131599	0.044733	0.0395754	PABPC1/OASL/BST2/PKN2/IFI16/IFITM2/CCL5/MPHOSPH8	8
BP	GO:0052372	modulation by symbiont of entry into host	6/485	48/18862	0.00137669	0.046419	0.0410671	CD4/CIITA/CD74/HLA-DRB1/IFITM2/TRIM68	6
BP	GO:0046635	positive regulation of alpha-beta T cell activation	7/485	66/18862	0.00149653	0.0493338	0.0436458	PTPRC/ANXA1/HLA-DRA/HLA-DRB1/CD86/SYK/HLA-E	7
BP	GO:0061515	myeloid cell development	7/485	66/18862	0.00149653	0.0493338	0.0436458	G6PD/ANXA2/FLI1/ADGRF5/FOXP1/TYROBP/LRRK1	7
BP	GO:0046823	negative regulation of nucleocytoplasmic transport	4/485	20/18862	0.00150772	0.0493338	0.0436458	MDFIC/TPR/CHP1/ANGPT1	4
BP	GO:0050731	positive regulation of peptidyl-tyrosine phosphorylation	13/485	193/18862	0.00151034	0.0493338	0.0436458	PTPRC/CD4/AREG/TSLP/CD74/GAS6/PECAM1/IGF2/SYK/LRRK1/ANGPT1/CCL5/CD40	13
BP	GO:0034109	homotypic cell-cell adhesion	8/485	85/18862	0.00153576	0.0497752	0.0440363	PLEK/TLN1/GNAS/SYK/CCL5/CD99/MYL12A/FIBP	8

## Sheet: CapECs  KEGGenrich_significant
ID	Description	GeneRatio	BgRatio	pvalue	p.adjust	qvalue	geneID	Count
hsa05330	Allograft rejection	10/237	38/8101	8.74688e-08	2.24795e-05	1.95193e-05	HLA-DRB5/HLA-DPB1/HLA-DRA/HLA-B/HLA-DRB1/CD86/FAS/HLA-E/HLA-DQB1/CD40	10
hsa04612	Antigen processing and presentation	12/237	78/8101	2.33723e-06	0.000164056	0.000142453	HLA-DRB5/HLA-DPB1/CD4/CIITA/CD74/HLA-DRA/B2M/HLA-B/HLA-DRB1/HLA-E/HLA-DQB1/HSP90AB1	12
hsa05320	Autoimmune thyroid disease	10/237	53/8101	2.45284e-06	0.000164056	0.000142453	HLA-DRB5/HLA-DPB1/HLA-DRA/HLA-B/HLA-DRB1/CD86/FAS/HLA-E/HLA-DQB1/CD40	10
hsa05332	Graft-versus-host disease	9/237	42/8101	2.589e-06	0.000164056	0.000142453	HLA-DRB5/HLA-DPB1/HLA-DRA/HLA-B/HLA-DRB1/CD86/FAS/HLA-E/HLA-DQB1	9
hsa04940	Type I diabetes mellitus	9/237	43/8101	3.19176e-06	0.000164056	0.000142453	HLA-DRB5/HLA-DPB1/HLA-DRA/HLA-B/HLA-DRB1/CD86/FAS/HLA-E/HLA-DQB1	9
hsa04514	Cell adhesion molecules	15/237	149/8101	2.81862e-05	0.00120731	0.00104833	HLA-DRB5/HLA-DPB1/ITGA9/PTPRC/CD4/HLA-DRA/PECAM1/HLA-B/HLA-DRB1/ITGB1/CD86/HLA-E/HLA-DQB1/CD99/CD40	15
hsa05168	Herpes simplex virus 1 infection	31/237	495/8101	4.3344e-05	0.00159135	0.00138179	IRF7/HLA-DRB5/HLA-DPB1/ZNF230/ZNF470/ZNF736/ZNF671/ZNF490/ZNF555/BST2/CD74/HLA-DRA/B2M/HLA-B/HLA-DRB1/ZNF235/ZFP37/ZNF175/FAS/HCFC1/SYK/ZNF582/ZNF714/ZNF155/HLA-E/ZNF621/CCL5/HLA-DQB1/SRSF1/ZNF302/EIF2B3	31
hsa05416	Viral myocarditis	9/237	60/8101	5.42457e-05	0.00174264	0.00151317	HLA-DRB5/HLA-DPB1/HLA-DRA/HLA-B/HLA-DRB1/CD86/HLA-E/HLA-DQB1/CD40	9
hsa04672	Intestinal immune network for IgA production	8/237	49/8101	7.62113e-05	0.00217626	0.00188968	HLA-DRB5/HLA-DPB1/HLA-DRA/HLA-DRB1/CXCR4/CD86/HLA-DQB1/CD40	8
hsa05171	Coronavirus disease - COVID-19	18/237	232/8101	0.000146998	0.00377785	0.00328038	RPL31/C1QC/C1QB/C3AR1/RPS19/RPL35A/RPS18/RPS23/RPL26L1/SYK/CYBB/RPL12/RPL27A/RPS27/RPS2/RPL23A/RPL10/RPL15	18
hsa05310	Asthma	6/237	31/8101	0.000234401	0.00547647	0.00475532	HLA-DRB5/HLA-DPB1/HLA-DRA/HLA-DRB1/HLA-DQB1/CD40	6
hsa05166	Human T-cell leukemia virus 1 infection	17/237	222/8101	0.000262834	0.00562902	0.00488779	HLA-DRB5/HLA-DPB1/ADCY1/ADCY6/CD4/HLA-DRA/B2M/FDPS/HLA-B/HLA-DRB1/TLN1/NFATC2/HLA-E/CDKN2B/HLA-DQB1/CD40/MAP3K3	17
hsa05323	Rheumatoid arthritis	10/237	93/8101	0.000364844	0.00721268	0.0062629	HLA-DRB5/HLA-DPB1/HLA-DRA/HLA-DRB1/CD86/CCL20/CXCL1/ANGPT1/CCL5/HLA-DQB1	10
hsa03010	Ribosome	13/237	158/8101	0.000711747	0.0130656	0.0113451	RPL31/RPS19/RPL35A/RPS18/RPS23/RPL26L1/RPL12/RPL27A/RPS27/RPS2/RPL23A/RPL10/RPL15	13
hsa05145	Toxoplasmosis	10/237	112/8101	0.00157524	0.0269891	0.0234352	HLA-DRB5/HLA-DPB1/GNAI2/CIITA/HLA-DRA/HLA-DRB1/ITGB1/HLA-DQB1/CD40/LAMA4	10

## Sheet: GlomerularECs GOenrich_sig
ONTOLOGY	ID	Description	GeneRatio	BgRatio	pvalue	p.adjust	qvalue	geneID	Count
BP	GO:0006614	SRP-dependent cotranslational protein targeting to membrane	27/145	105/18862	3.46e-34	4.64e-31	4.47e-31	RPL23A/RPS3A/RPS13/RPS29/RPL41/SRP14/RPS25/RPL21/RPL31/RPL27A/RPL35A/RPL39/RPS28/RPL32/RPS27/RPL5/RPS19/RPL15/RPL36A/RPL13/RPS23/RPL3/RPS2/RPL24/RPL12/RPS18/RPL6	27
BP	GO:0000184	nuclear-transcribed mRNA catabolic process, nonsense-mediated decay	28/145	120/18862	4.03e-34	4.64e-31	4.47e-31	RPL23A/RPS3A/RPS13/RPS29/RPL41/RPS25/RPL21/RPL31/RPL27A/RPL35A/RPL39/RPS28/RPL32/RPS27/RPL5/RPS19/EIF3E/RPL15/RPL36A/RPL13/RPS23/RPL3/RPS2/RPL24/PABPC1/RPL12/RPS18/RPL6	28
BP	GO:0006613	cotranslational protein targeting to membrane	27/145	110/18862	1.42e-33	1.09e-30	1.05e-30	RPL23A/RPS3A/RPS13/RPS29/RPL41/SRP14/RPS25/RPL21/RPL31/RPL27A/RPL35A/RPL39/RPS28/RPL32/RPS27/RPL5/RPS19/RPL15/RPL36A/RPL13/RPS23/RPL3/RPS2/RPL24/RPL12/RPS18/RPL6	27
BP	GO:0070972	protein localization to endoplasmic reticulum	29/145	152/18862	1.44e-32	8.31e-30	8.02e-30	RPL23A/RPS3A/RPS13/RPS29/RPL41/SRP14/RPS25/RPL21/RPL31/RPL27A/RPL35A/RPL39/RPS28/RPL32/RPS27/RPL5/RPS19/BCAP29/RPL15/RPL36A/RPL13/RPS23/RPL3/RPS2/RPL24/TAPT1/RPL12/RPS18/RPL6	29
BP	GO:0045047	protein targeting to ER	27/145	120/18862	1.91e-32	8.82e-30	8.51e-30	RPL23A/RPS3A/RPS13/RPS29/RPL41/SRP14/RPS25/RPL21/RPL31/RPL27A/RPL35A/RPL39/RPS28/RPL32/RPS27/RPL5/RPS19/RPL15/RPL36A/RPL13/RPS23/RPL3/RPS2/RPL24/RPL12/RPS18/RPL6	27
CC	GO:0022626	cytosolic ribosome	26/150	107/19520	3.44e-32	9.61e-30	8.56e-30	RPL23A/RPS3A/RPS13/RPS29/RPL41/RPS25/RPL21/RPL31/RPL27A/RPL35A/RPL39/RPS28/RPL32/RPS27/RPL5/RPS19/RPL15/RPL36A/RPL13/RPS23/RPL3/RPS2/RPL24/RPL12/RPS18/RPL6	26
BP	GO:0072599	establishment of protein localization to endoplasmic reticulum	27/145	124/18862	5.06e-32	1.94e-29	1.87e-29	RPL23A/RPS3A/RPS13/RPS29/RPL41/SRP14/RPS25/RPL21/RPL31/RPL27A/RPL35A/RPL39/RPS28/RPL32/RPS27/RPL5/RPS19/RPL15/RPL36A/RPL13/RPS23/RPL3/RPS2/RPL24/RPL12/RPS18/RPL6	27
BP	GO:0006413	translational initiation	28/145	193/18862	6.08e-28	2e-25	1.93e-25	RPL23A/RPS3A/RPS13/RPS29/RPL41/RPS25/RPL21/RPL31/RPL27A/RPL35A/RPL39/RPS28/RPL32/RPS27/RPL5/RPS19/EIF3E/RPL15/RPL36A/RPL13/RPS23/RPL3/RPS2/RPL24/PABPC1/RPL12/RPS18/RPL6	28
BP	GO:0000956	nuclear-transcribed mRNA catabolic process	28/145	208/18862	5.27e-27	1.52e-24	1.47e-24	RPL23A/RPS3A/RPS13/RPS29/RPL41/RPS25/RPL21/RPL31/RPL27A/RPL35A/RPL39/RPS28/RPL32/RPS27/RPL5/RPS19/EIF3E/RPL15/RPL36A/RPL13/RPS23/RPL3/RPS2/RPL24/PABPC1/RPL12/RPS18/RPL6	28
BP	GO:0019083	viral transcription	26/145	180/18862	6.3e-26	1.61e-23	1.56e-23	RPL23A/RPS3A/RPS13/RPS29/RPL41/RPS25/RPL21/RPL31/RPL27A/RPL35A/RPL39/RPS28/RPL32/RPS27/RPL5/RPS19/RPL15/RPL36A/RPL13/RPS23/RPL3/RPS2/RPL24/RPL12/RPS18/RPL6	26
CC	GO:0044391	ribosomal subunit	26/150	187/19520	1.88e-25	2.62e-23	2.33e-23	RPL23A/RPS3A/RPS13/RPS29/RPL41/RPS25/RPL21/RPL31/RPL27A/RPL35A/RPL39/RPS28/RPL32/RPS27/RPL5/RPS19/RPL15/RPL36A/RPL13/RPS23/RPL3/RPS2/RPL24/RPL12/RPS18/RPL6	26
BP	GO:0006612	protein targeting to membrane	27/145	211/18862	1.91e-25	4.39e-23	4.24e-23	RPL23A/RPS3A/RPS13/RPS29/RPL41/SRP14/RPS25/RPL21/RPL31/RPL27A/RPL35A/RPL39/RPS28/RPL32/RPS27/RPL5/RPS19/RPL15/RPL36A/RPL13/RPS23/RPL3/RPS2/RPL24/RPL12/RPS18/RPL6	27
MF	GO:0003735	structural constituent of ribosome	26/149	180/18337	2.69e-25	9.84e-23	9.42e-23	RPL23A/RPS3A/RPS13/RPS29/RPL41/RPS25/RPL21/RPL31/RPL27A/RPL35A/RPL39/RPS28/RPL32/RPS27/RPL5/RPS19/RPL15/RPL36A/RPL13/RPS23/RPL3/RPS2/RPL24/RPL12/RPS18/RPL6	26
BP	GO:0019080	viral gene expression	26/145	198/18862	8.06e-25	1.69e-22	1.63e-22	RPL23A/RPS3A/RPS13/RPS29/RPL41/RPS25/RPL21/RPL31/RPL27A/RPL35A/RPL39/RPS28/RPL32/RPS27/RPL5/RPS19/RPL15/RPL36A/RPL13/RPS23/RPL3/RPS2/RPL24/RPL12/RPS18/RPL6	26
CC	GO:0005840	ribosome	26/150	243/19520	1.86e-22	1.73e-20	1.54e-20	RPL23A/RPS3A/RPS13/RPS29/RPL41/RPS25/RPL21/RPL31/RPL27A/RPL35A/RPL39/RPS28/RPL32/RPS27/RPL5/RPS19/RPL15/RPL36A/RPL13/RPS23/RPL3/RPS2/RPL24/RPL12/RPS18/RPL6	26
BP	GO:0006402	mRNA catabolic process	30/145	375/18862	3.69e-22	7.08e-20	6.83e-20	RPL23A/RPS3A/RPS13/RPS29/RPL41/RPS25/RPL21/RPL31/RPL27A/RPL35A/RPL39/RPS28/VIM/RPL32/RPS27/RPL5/RPS19/EIF3E/RPL15/RPL36A/RPL13/RPS23/RPL3/RPS2/RPL24/PABPC1/YBX1/RPL12/RPS18/RPL6	30
BP	GO:0090150	establishment of protein localization to membrane	29/145	354/18862	1.01e-21	1.8e-19	1.73e-19	RPL23A/RPS3A/RPS13/RPS29/RPL41/SRP14/RPS25/RPL21/RPL31/RPL27A/RPL35A/RPL39/RPS28/RPL32/RPS27/RPL5/OPTN/RPS19/RPL15/RPL36A/RPL13/EMC2/RPS23/RPL3/RPS2/RPL24/RPL12/RPS18/RPL6	29
CC	GO:0022625	cytosolic large ribosomal subunit	16/150	57/19520	2.88e-21	2.01e-19	1.79e-19	RPL23A/RPL41/RPL21/RPL31/RPL27A/RPL35A/RPL39/RPL32/RPL5/RPL15/RPL36A/RPL13/RPL3/RPL24/RPL12/RPL6	16
BP	GO:0006401	RNA catabolic process	30/145	414/18862	6.36e-21	1.05e-18	1.01e-18	RPL23A/RPS3A/RPS13/RPS29/RPL41/RPS25/RPL21/RPL31/RPL27A/RPL35A/RPL39/RPS28/VIM/RPL32/RPS27/RPL5/RPS19/EIF3E/RPL15/RPL36A/RPL13/RPS23/RPL3/RPS2/RPL24/PABPC1/YBX1/RPL12/RPS18/RPL6	30
BP	GO:0006605	protein targeting	27/145	441/18862	5.16e-17	7.93e-15	7.65e-15	RPL23A/RPS3A/RPS13/RPS29/RPL41/SRP14/RPS25/RPL21/RPL31/RPL27A/RPL35A/RPL39/RPS28/RPL32/RPS27/RPL5/RPS19/RPL15/RPL36A/RPL13/RPS23/RPL3/RPS2/RPL24/RPL12/RPS18/RPL6	27
CC	GO:0015934	large ribosomal subunit	16/150	115/19520	5.11e-16	2.85e-14	2.54e-14	RPL23A/RPL41/RPL21/RPL31/RPL27A/RPL35A/RPL39/RPL32/RPL5/RPL15/RPL36A/RPL13/RPL3/RPL24/RPL12/RPL6	16
CC	GO:0042788	polysomal ribosome	10/150	32/19520	2.96e-14	1.38e-12	1.23e-12	RPS29/RPL41/RPL31/RPL39/RPS28/RPL32/RPL36A/RPS23/RPL24/RPL6	10
CC	GO:0022627	cytosolic small ribosomal subunit	10/150	46/19520	1.71e-12	6.8e-11	6.05e-11	RPS3A/RPS13/RPS29/RPS25/RPS28/RPS27/RPS19/RPS23/RPS2/RPS18	10
CC	GO:0005844	polysome	11/150	68/19520	4.01e-12	1.4e-10	1.25e-10	RPS29/RPL41/RPL31/RPL39/RPS28/VIM/RPL32/RPL36A/RPS23/RPL24/RPL6	11
BP	GO:0002181	cytoplasmic translation	13/145	102/18862	9.88e-13	1.42e-10	1.37e-10	RPS29/RPL41/RPL31/RPL35A/RPL39/RPS28/RPL32/EIF3E/RPL15/RPL36A/RPS23/RPL24/RPL6	13
CC	GO:0015935	small ribosomal subunit	10/150	74/19520	2.5e-10	7.76e-09	6.91e-09	RPS3A/RPS13/RPS29/RPS25/RPS28/RPS27/RPS19/RPS23/RPS2/RPS18	10
CC	GO:0005925	focal adhesion	17/150	416/19520	2.26e-08	6.3e-07	5.61e-07	RPS3A/CAV1/RPS13/RPS29/RPL31/VIM/RPL5/RPS19/RPL3/RPS2/DCAF6/PROCR/PABPC1/RPL12/CNN3/RPS18/RPL6	17
CC	GO:0030055	cell-substrate junction	17/150	423/19520	2.88e-08	7.3e-07	6.5e-07	RPS3A/CAV1/RPS13/RPS29/RPL31/VIM/RPL5/RPS19/RPL3/RPS2/DCAF6/PROCR/PABPC1/RPL12/CNN3/RPS18/RPL6	17
BP	GO:0042255	ribosome assembly	8/145	64/18862	3.09e-08	4.19e-06	4.04e-06	RPL23A/RPS28/RPS27/RPL5/RPS19/RPL3/RPL24/RPL6	8
MF	GO:0019843	rRNA binding	7/149	64/18337	8.56e-07	0.000156676	0.000150052	RPL23A/RPS13/RPL5/CAVIN1/RPL3/RPL12/RPS18	7
BP	GO:0000027	ribosomal large subunit assembly	5/145	28/18862	2.14e-06	0.000273301	0.000263711	RPL23A/RPL5/RPL3/RPL24/RPL6	5
BP	GO:0042254	ribosome biogenesis	12/145	307/18862	4.58e-06	0.000555066	0.00053559	RPL23A/RPS25/RPL35A/RPS28/RPS27/RPL5/RPS19/RPL3/RPS2/RPL24/CUL4B/RPL6	12
BP	GO:0022618	ribonucleoprotein complex assembly	10/145	224/18862	9.31e-06	0.00106033	0.00102313	RPL23A/RPS28/RPS27/RPL5/RPS19/EIF3E/RPL3/RPL24/SART3/RPL6	10
BP	GO:0032507	maintenance of protein location in cell	6/145	64/18862	9.66e-06	0.00106033	0.00102313	TMSB4X/CAV1/SRGN/SCIN/TAPT1/TAF8	6
BP	GO:0071826	ribonucleoprotein complex subunit organization	10/145	231/18862	1.22e-05	0.00127501	0.00123027	RPL23A/RPS28/RPS27/RPL5/RPS19/EIF3E/RPL3/RPL24/SART3/RPL6	10
BP	GO:0022613	ribonucleoprotein complex biogenesis	14/145	473/18862	1.75e-05	0.00175162	0.00169016	RPL23A/RPS25/RPL35A/RPS28/RPS27/RPL5/RPS19/EIF3E/RPL3/RPS2/RPL24/CUL4B/SART3/RPL6	14
BP	GO:0042273	ribosomal large subunit biogenesis	6/145	72/18862	1.91e-05	0.00183835	0.00177385	RPL23A/RPL35A/RPL5/RPL3/RPL24/RPL6	6
BP	GO:0031330	negative regulation of cellular catabolic process	10/145	255/18862	2.85e-05	0.00262782	0.00253562	TIMP3/LEPR/RPL5/TIMP4/TIGAR/FEZ2/PABPC1/YBX1/DAB2IP/QSOX1	10
BP	GO:0048145	regulation of fibroblast proliferation	6/145	79/18862	3.26e-05	0.0028888	0.00278744	AQP1/BTC/PPARG/FN1/FTH1/DAB2IP	6
BP	GO:0048144	fibroblast proliferation	6/145	80/18862	3.5e-05	0.00298849	0.00288363	AQP1/BTC/PPARG/FN1/FTH1/DAB2IP	6
CC	GO:0099572	postsynaptic specialization	10/150	333/19520	0.000259137	0.00602494	0.0053646	RPS13/RPS25/SRGN/RPS27/RPS19/NTRK2/RPL12/CNN3/RPS18/RPL6	10
BP	GO:0045185	maintenance of protein location	6/145	92/18862	7.71e-05	0.00634098	0.00611849	TMSB4X/CAV1/SRGN/SCIN/TAPT1/TAF8	6
MF	GO:0048027	mRNA 5'-UTR binding	4/149	26/18337	5.45e-05	0.00664421	0.00636331	RPS3A/RPS13/RPL41/RPL5	4
BP	GO:0009895	negative regulation of catabolic process	10/145	312/18862	0.000152939	0.0121507	0.0117244	TIMP3/LEPR/RPL5/TIMP4/TIGAR/FEZ2/PABPC1/YBX1/DAB2IP/QSOX1	10
CC	GO:0014069	postsynaptic density	9/150	313/19520	0.000719382	0.015439	0.0137469	RPS13/RPS25/RPS27/RPS19/NTRK2/RPL12/CNN3/RPS18/RPL6	9
CC	GO:0032279	asymmetric synapse	9/150	318/19520	0.000804783	0.0160382	0.0142804	RPS13/RPS25/RPS27/RPS19/NTRK2/RPL12/CNN3/RPS18/RPL6	9
BP	GO:0051651	maintenance of location in cell	8/145	209/18862	0.000216249	0.0166079	0.0160252	TMSB4X/CAV1/SRGN/SCIN/CHERP/TAPT1/FTH1/TAF8	8
CC	GO:0098984	neuron to neuron synapse	9/150	342/19520	0.00133754	0.0248782	0.0221515	RPS13/RPS25/RPS27/RPS19/NTRK2/RPL12/CNN3/RPS18/RPL6	9
CC	GO:0031093	platelet alpha granule lumen	4/150	67/19520	0.00176374	0.0307552	0.0273844	TMSB4X/SRGN/FN1/QSOX1	4
MF	GO:0045296	cadherin binding	10/149	332/18337	0.000391483	0.0358207	0.0343062	RPL23A/EEF1D/EIF3E/RPL15/RPS2/RPL24/KLC2/CNN3/DAB2IP/RPL6	10
BP	GO:0000028	ribosomal small subunit assembly	3/145	21/18862	0.000534664	0.0397376	0.0383433	RPS28/RPS27/RPS19	3
CC	GO:0005791	rough endoplasmic reticulum	4/150	75/19520	0.00266761	0.0437801	0.0389817	RPS29/RPS28/RPS23/RPL6	4
CC	GO:0030864	cortical actin cytoskeleton	4/150	78/19520	0.00307566	0.0476727	0.0424477	EEF1A1/CLDN5/UTRN/SHROOM1	4
CC	GO:0005901	caveola	4/150	80/19520	0.00337018	0.0487978	0.0434495	CAV1/PLPP1/PTGIS/CAVIN1	4
CC	GO:0034774	secretory granule lumen	8/150	322/19520	0.00349805	0.0487978	0.0434495	EEF1A1/TMSB4X/TIMP3/SRP14/SRGN/FN1/QSOX1/CREG1	8
CC	GO:0060205	cytoplasmic vesicle lumen	8/150	326/19520	0.00376797	0.0495712	0.0441381	EEF1A1/TMSB4X/TIMP3/SRP14/SRGN/FN1/QSOX1/CREG1	8
CC	GO:0031983	vesicle lumen	8/150	328/19520	0.00390884	0.0495712	0.0441381	EEF1A1/TMSB4X/TIMP3/SRP14/SRGN/FN1/QSOX1/CREG1	8

## Sheet: GlomerularECs KEGGenrich_sig
ID	Description	GeneRatio	BgRatio	pvalue	p.adjust	qvalue	geneID	Count
hsa03010	Ribosome	26/90	158/8101	4.31886e-24	5.83047e-22	5.83047e-22	RPL23A/RPS3A/RPS13/RPS29/RPL41/RPS25/RPL21/RPL31/RPL27A/RPL35A/RPL39/RPS28/RPL32/RPS27/RPL5/RPS19/RPL15/RPL36A/RPL13/RPS23/RPL3/RPS2/RPL24/RPL12/RPS18/RPL6	26
hsa05171	Coronavirus disease - COVID-19	26/90	232/8101	1.08607e-19	7.331e-18	7.331e-18	RPL23A/RPS3A/RPS13/RPS29/RPL41/RPS25/RPL21/RPL31/RPL27A/RPL35A/RPL39/RPS28/RPL32/RPS27/RPL5/RPS19/RPL15/RPL36A/RPL13/RPS23/RPL3/RPS2/RPL24/RPL12/RPS18/RPL6	26

## Sheet: VECs GOenrich_significant
ONTOLOGY	ID	Description	GeneRatio	BgRatio	pvalue	p.adjust	qvalue	geneID	Count
BP	GO:0006986	response to unfolded protein	27/378	185/18862	6.45392e-16	2.61472e-12	1.85994e-12	DNAJB1/HSPH1/HSPA1A/CCL2/HSP90AB1/HSPA8/HSPE1/HSP90AA1/HSPA1B/DDIT3/DNAJA1/HSPD1/ATF3/HSPA6/BAG3/PPP1R15A/CXCL8/HSPB1/UMOD/DNAJB4/TSPYL2/PPP1R15B/DNAJB9/SERPINH1/BCL2L11/HSPA2/SHC1	27
BP	GO:0035966	response to topologically incorrect protein	28/378	206/18862	1.21024e-15	2.61472e-12	1.85994e-12	DNAJB1/HSPH1/HSPA1A/CCL2/HSP90AB1/HSPA8/HSPE1/HSP90AA1/HSPA1B/DDIT3/DNAJA1/HSPD1/ATF3/CLU/HSPA6/BAG3/PPP1R15A/CXCL8/HSPB1/UMOD/DNAJB4/TSPYL2/PPP1R15B/DNAJB9/SERPINH1/BCL2L11/HSPA2/SHC1	28
MF	GO:0051082	unfolded protein binding	21/383	120/18337	6.41975e-14	3.90963e-11	3.23015e-11	DNAJB1/HSPA1A/HSP90AB1/HSPA8/HSPE1/HSP90AA1/HSPA1B/DNAJA1/HSPD1/CLU/HSPA6/HSP90AA2P/TCP1/HSP90AB3P/PTGES3/DNAJB4/DNAJB6/ERO1B/SERPINH1/HSPA2/NPM1	21
BP	GO:0009266	response to temperature stimulus	26/378	228/18862	8.61358e-13	1.23449e-09	8.78138e-10	DNAJB1/HSPH1/HSPA1A/CDKN1A/HSP90AB1/HSPA8/HSP90AA1/HSPA1B/DNAJA1/HSPD1/NFKBIA/CHORDC1/HSPA6/BAG3/FOS/HSP90AB3P/PTGES3/DNAJB4/DNAJB6/CXCL10/SOD2/IER5/HSPA2/SIRT1/NUP98/SOD1	26
BP	GO:0009408	response to heat	22/378	161/18862	1.3215e-12	1.23449e-09	8.78138e-10	DNAJB1/HSPH1/HSPA1A/CDKN1A/HSP90AB1/HSPA8/HSP90AA1/HSPA1B/DNAJA1/CHORDC1/HSPA6/BAG3/HSP90AB3P/PTGES3/DNAJB4/DNAJB6/CXCL10/IER5/HSPA2/SIRT1/NUP98/SOD1	22
BP	GO:0006457	protein folding	26/378	233/18862	1.42848e-12	1.23449e-09	8.78138e-10	DNAJB1/HSPH1/HSPA1A/HSP90AB1/HSPA8/HSPE1/HSP90AA1/HSPA1B/DNAJA1/HSPD1/CHORDC1/CLU/HSPA6/BAG3/HSP90AA2P/TCP1/HSPB1/HSP90AB3P/UMOD/PTGES3/DNAJB4/DNAJB6/QSOX1/ERO1B/NGLY1/HSPA2	26
BP	GO:0045444	fat cell differentiation	24/378	221/18862	1.89582e-11	1.15175e-08	8.19278e-09	ZFP36/IL6/DDIT3/LRG1/KLF4/NR4A1/HES1/GDF3/ZC3H12A/KLF5/ADIRF/BMP2/C1QTNF3/NR4A2/NR1D1/INSIG1/SAV1/SOX13/MAFB/ZBTB16/SIRT1/RGS2/HNRNPU/PIM1	24
BP	GO:0061077	chaperone-mediated protein folding	14/378	63/18862	2.03662e-11	1.15175e-08	8.19278e-09	DNAJB1/HSPH1/HSPA1A/HSPA8/HSPE1/HSPA1B/CHORDC1/CLU/HSPA6/HSPB1/UMOD/PTGES3/DNAJB4/HSPA2	14
BP	GO:0097193	intrinsic apoptotic signaling pathway	27/378	283/18862	2.13237e-11	1.15175e-08	8.19278e-09	HSPA1A/CDKN1A/DDIT3/DNAJA1/PMAIP1/BCL3/CLU/UBB/DDX5/YBX3/PPP1R15A/HSPB1/DDX3X/ITPR1/SFPQ/MCL1/SOD2/BCLAF1/ING2/BCL2L11/SIRT1/NUPR1/EPHA2/NKX3-1/PERP/SOD1/SELENOK	27
BP	GO:0070555	response to interleukin-1	23/378	206/18862	2.85147e-11	1.32445e-08	9.42131e-09	ICAM1/CCL2/IL6/UBC/NFKBIA/EGR1/SELE/UBB/HAS2/MAP3K8/PTGIS/CXCL8/RIPK2/GBP1/ZC3H12A/PELI1/CCL23/AKAP12/NR1D1/IKBKB/ANXA1/NKX3-1/SQSTM1	23
BP	GO:0034605	cellular response to heat	18/378	120/18862	3.06515e-11	1.32445e-08	9.42131e-09	DNAJB1/HSPH1/HSPA1A/CDKN1A/HSP90AB1/HSPA8/HSP90AA1/HSPA1B/CHORDC1/HSPA6/BAG3/HSP90AB3P/PTGES3/DNAJB6/CXCL10/IER5/SIRT1/NUP98	18
BP	GO:1903311	regulation of mRNA metabolic process	29/378	334/18862	3.79916e-11	1.49238e-08	1.06158e-08	HSPA1A/ZFP36/HSPA8/UBC/PABPC1/UBB/RBM8A/ZC3HAV1/DDX5/YBX3/BTG2/HSPB1/TRA2B/ZC3H12A/SRSF7/TOB1/PAF1/TRA2A/RBM7/CNOT1/SRSF3/RBM39/SAP18/CCNT1/KHDRBS1/NPM1/DIS3/NUP98/HNRNPU	29
BP	GO:0071347	cellular response to interleukin-1	21/378	180/18862	9.18485e-11	3.30731e-08	2.35261e-08	ICAM1/CCL2/IL6/UBC/NFKBIA/EGR1/UBB/HAS2/MAP3K8/PTGIS/CXCL8/RIPK2/GBP1/ZC3H12A/PELI1/CCL23/AKAP12/NR1D1/IKBKB/NKX3-1/SQSTM1	21
BP	GO:0030522	intracellular receptor signaling pathway	25/378	274/18862	3.11576e-10	1.03563e-07	7.36682e-08	HSPA1A/HSPA1B/UBC/DNAJA1/NFKBIA/FABP5/UBB/DDX58/DDX5/IRF7/TNFAIP3/PTGIS/TIFA/NR2F1/NR4A1/RIPK2/CITED2/BIRC3/NR4A2/CNOT1/NR1D1/SIRT1/KCTD6/NKX3-1/PIM1	25
BP	GO:2001233	regulation of apoptotic signaling pathway	28/378	348/18862	4.84576e-10	1.45666e-07	1.03617e-07	HSPA1A/ICAM1/HSPA1B/DDIT3/DNAJA1/PMAIP1/ATF3/G0S2/CLU/UBB/YBX3/TNFAIP3/HSPB1/HGF/DDX3X/SFPQ/NR4A2/MCL1/SOD2/BCLAF1/ING2/BCL2L11/SIRT1/NUPR1/NKX3-1/HMGB2/SOD1/BMP4	28
BP	GO:1900034	regulation of cellular response to heat	14/378	79/18862	5.06949e-10	1.45666e-07	1.03617e-07	DNAJB1/HSPH1/HSPA1A/HSP90AB1/HSPA8/HSP90AA1/HSPA1B/CHORDC1/BAG3/PTGES3/DNAJB6/IER5/SIRT1/NUP98	14
BP	GO:2001242	regulation of intrinsic apoptotic signaling pathway	19/378	160/18862	5.39379e-10	1.45666e-07	1.03617e-07	HSPA1A/DDIT3/DNAJA1/PMAIP1/CLU/UBB/YBX3/HSPB1/DDX3X/SFPQ/MCL1/SOD2/BCLAF1/ING2/BCL2L11/SIRT1/NUPR1/NKX3-1/SOD1	19
BP	GO:0006458	'de novo' protein folding	11/378	43/18862	5.86558e-10	1.49089e-07	1.06053e-07	DNAJB1/HSPH1/HSPA1A/HSPA8/HSPE1/HSPA1B/HSPD1/HSPA6/PTGES3/DNAJB4/HSPA2	11
BP	GO:0051085	chaperone cofactor-dependent protein refolding	10/378	34/18862	7.92926e-10	1.90346e-07	1.354e-07	DNAJB1/HSPH1/HSPA1A/HSPA8/HSPE1/HSPA1B/HSPA6/PTGES3/DNAJB4/HSPA2	10
BP	GO:0034620	cellular response to unfolded protein	18/378	149/18862	1.16674e-09	2.65341e-07	1.88746e-07	HSPA1A/CCL2/HSPA8/HSPA1B/DDIT3/HSPD1/ATF3/HSPA6/BAG3/PPP1R15A/CXCL8/UMOD/TSPYL2/PPP1R15B/DNAJB9/BCL2L11/HSPA2/SHC1	18
BP	GO:0051090	regulation of DNA-binding transcription factor activity	31/378	444/18862	1.80906e-09	3.90847e-07	2.78024e-07	HSPA1A/ICAM1/HSPA1B/IL6/UBC/DDIT3/NFKBIA/JUN/CLU/UBB/KLF4/DDX58/TNFAIP3/PTGIS/FOS/CSF3/RIPK2/HES1/BHLHE40/RGCC/ZC3H12A/PELI1/PROX1/BUD31/SAV1/IKBKB/NPM1/SIRT1/NUPR1/NKX3-1/PIM1	31
BP	GO:0045598	regulation of fat cell differentiation	17/378	136/18862	1.99561e-09	4.10621e-07	2.9209e-07	ZFP36/IL6/DDIT3/HES1/GDF3/ZC3H12A/KLF5/ADIRF/BMP2/NR1D1/INSIG1/SAV1/SOX13/ZBTB16/SIRT1/HNRNPU/PIM1	17
BP	GO:0032496	response to lipopolysaccharide	26/378	326/18862	2.47955e-09	4.87006e-07	3.46425e-07	ICAM1/CCL2/ZFP36/CXCL2/IL6/CXCL3/NFKBIA/JUN/SELE/VCAM1/TNFAIP3/CXCL8/FOS/CSF3/RIPK2/UMOD/JUND/ZC3H12A/CXCL10/PELI1/AKAP12/PAF1/NR1D1/SOD2/THBD/HMGB2	26
BP	GO:0051084	'de novo' posttranslational protein folding	10/378	39/18862	3.516e-09	6.60549e-07	4.69872e-07	DNAJB1/HSPH1/HSPA1A/HSPA8/HSPE1/HSPA1B/HSPA6/PTGES3/DNAJB4/HSPA2	10
MF	GO:0044183	protein folding chaperone	10/383	36/18337	2.20235e-09	6.70616e-07	5.54065e-07	DNAJB1/HSPA1A/HSP90AB1/HSPA8/HSP90AA1/HSPA1B/HSPA6/TCP1/HSPB1/HSPA2	10
BP	GO:0043484	regulation of RNA splicing	17/378	145/18862	5.3853e-09	9.56844e-07	6.80638e-07	HSPA1A/HSPA8/RBM8A/DDX5/CLK1/TRA2B/SLC38A2/SRSF7/TRA2A/RBM7/SRSF3/RBM39/HNRNPF/SAP18/KHDRBS1/NUP98/HNRNPU	17
BP	GO:0071900	regulation of protein serine/threonine kinase activity	32/378	492/18862	5.53601e-09	9.56844e-07	6.80638e-07	CDKN1A/HSP90AB1/UBC/GADD45B/DNAJA1/CHORDC1/CCNL1/UBB/TIAM1/TNFAIP3/HSPB1/RIPK2/HEXIM1/HGF/RGCC/CXCL10/DDX3X/CCNYL1/PROX1/BMP2/DUSP14/CCNT1/GADD45A/SERTAD1/SIRT1/DUSP1/RGS2/CCNG2/SHC1/SOD1/CCNE2/BMP4	32
MF	GO:0031072	heat shock protein binding	16/383	123/18337	5.94948e-09	1.20774e-06	9.97842e-07	DNAJB1/HSPA1A/ZFP36/HSP90AB1/HSPA8/HSPA1B/DNAJA1/CHORDC1/HSPA6/BAG3/PTGES3/GBP1/DNAJB6/METTL21A/DNAJB9/HSPA2	16
BP	GO:0035967	cellular response to topologically incorrect protein	18/378	168/18862	8.11247e-09	1.34808e-06	9.58937e-07	HSPA1A/CCL2/HSPA8/HSPA1B/DDIT3/HSPD1/ATF3/HSPA6/BAG3/PPP1R15A/CXCL8/UMOD/TSPYL2/PPP1R15B/DNAJB9/BCL2L11/HSPA2/SHC1	18
BP	GO:0002237	response to molecule of bacterial origin	26/378	346/18862	8.59747e-09	1.34808e-06	9.58937e-07	ICAM1/CCL2/ZFP36/CXCL2/IL6/CXCL3/NFKBIA/JUN/SELE/VCAM1/TNFAIP3/CXCL8/FOS/CSF3/RIPK2/UMOD/JUND/ZC3H12A/CXCL10/PELI1/AKAP12/PAF1/NR1D1/SOD2/THBD/HMGB2	26
BP	GO:0060537	muscle tissue development	27/378	371/18862	8.73552e-09	1.34808e-06	9.58937e-07	ATF3/EGR1/MAFF/TIPARP/DDX5/YBX3/BTG2/FOS/KLF5/ZFAND5/PROX1/KDM6B/MYL6B/BMP2/GATA6/FOXC1/SAV1/CSRP2/AKIRIN1/SAP30/RGS2/NUPR1/NDRG4/HNRNPU/PIM1/PGM5/BMP4	27
BP	GO:0062197	cellular response to chemical stress	26/378	347/18862	9.12556e-09	1.35971e-06	9.6721e-07	HSPA1A/HSPA1B/IL6/DDIT3/DNAJA1/JUN/KLF4/YBX3/TNFAIP3/FOS/HSPB1/HGF/ZC3H12A/DDX3X/KDM6B/SFPQ/NR4A2/MCL1/CYCS/SOD2/CPEB2/ANXA1/SLC2A1/TXN/SIRT1/SOD1	26
BP	GO:0001666	response to hypoxia	26/378	348/18862	9.68383e-09	1.39479e-06	9.92168e-07	ICAM1/UBC/PMAIP1/ELOC/EGR1/UBB/VCAM1/MYC/PTGIS/APOLD1/CITED2/LDHA/RGCC/ANGPTL4/ITPR1/BMP2/NR4A2/GATA6/SOD2/ANGPT2/CPEB2/SLC2A1/SIRT1/HILPDA/NKX3-1/ALAS1	26
CC	GO:0016607	nuclear speck	29/383	411/19520	3.07496e-09	1.40526e-06	1.27854e-06	NFKBIZ/HSPA1A/HSPA1B/CCNL1/BRD2/NAMPT/KMT2E/RBM8A/EIF4A3/RBBP6/ADAMTS4/BASP1/PCBP1/SRSF2/SRSF7/TRIM69/BAZ2A/SFPQ/NR4A2/SRSF3/RBM39/SAP18/BCLAF1/GADD45A/NXT1/ZBTB16/SDE2/HNRNPU/CWC25	29
BP	GO:1903037	regulation of leukocyte cell-cell adhesion	25/378	330/18862	1.42443e-08	1.98547e-06	1.41234e-06	NFKBIZ/HSPH1/ICAM1/CCL2/IRF1/IL6/HSPD1/SELE/KLF4/HAS2/MAP3K8/HLA-DPB1/VCAM1/RIPK2/HES1/ZC3H12A/PELI1/CD83/LRRC32/SOX13/PNP/ANXA1/ZBTB16/BMP4/SELENOK	25
BP	GO:0022407	regulation of cell-cell adhesion	29/378	437/18862	1.90555e-08	2.46563e-06	1.75389e-06	NFKBIZ/HSPH1/ICAM1/CCL2/IRF1/IL6/HSPD1/SELE/KLF4/HAS2/MAP3K8/HLA-DPB1/VCAM1/RIPK2/CITED2/HES1/RGCC/ZC3H12A/PELI1/CD83/BMP2/C1QTNF1/LRRC32/SOX13/PNP/ANXA1/ZBTB16/BMP4/SELENOK	29
BP	GO:0070482	response to oxygen levels	27/378	385/18862	1.90648e-08	2.46563e-06	1.75389e-06	ICAM1/CDKN1A/UBC/PMAIP1/ELOC/EGR1/UBB/VCAM1/MYC/PTGIS/APOLD1/CITED2/LDHA/RGCC/ANGPTL4/ITPR1/BMP2/NR4A2/GATA6/SOD2/ANGPT2/CPEB2/SLC2A1/SIRT1/HILPDA/NKX3-1/ALAS1	27
BP	GO:0036293	response to decreased oxygen levels	26/378	360/18862	1.94009e-08	2.46563e-06	1.75389e-06	ICAM1/UBC/PMAIP1/ELOC/EGR1/UBB/VCAM1/MYC/PTGIS/APOLD1/CITED2/LDHA/RGCC/ANGPTL4/ITPR1/BMP2/NR4A2/GATA6/SOD2/ANGPT2/CPEB2/SLC2A1/SIRT1/HILPDA/NKX3-1/ALAS1	26
BP	GO:2001244	positive regulation of intrinsic apoptotic signaling pathway	11/378	60/18862	2.57581e-08	3.18002e-06	2.26207e-06	DDIT3/PMAIP1/UBB/SFPQ/MCL1/BCLAF1/BCL2L11/SIRT1/NUPR1/NKX3-1/SOD1	11
BP	GO:0007159	leukocyte cell-cell adhesion	26/378	366/18862	2.71387e-08	3.2574e-06	2.31711e-06	NFKBIZ/HSPH1/ICAM1/CCL2/IRF1/IL6/HSPD1/SELE/KLF4/HAS2/MAP3K8/HLA-DPB1/VCAM1/RIPK2/UMOD/HES1/ZC3H12A/PELI1/CD83/LRRC32/SOX13/PNP/ANXA1/ZBTB16/BMP4/SELENOK	26
MF	GO:0051087	chaperone binding	14/383	101/18337	2.34603e-08	3.57182e-06	2.95105e-06	DNAJB1/HSPA8/HSPE1/DNAJA1/HSPD1/CLU/BAG3/PTGES3/DNAJB4/HES1/DNAJB6/DNAJB9/HSPA2/SOD1	14
BP	GO:0045787	positive regulation of cell cycle	27/378	395/18862	3.25134e-08	3.79703e-06	2.70097e-06	CDKN1A/HSP90AB1/KMT2E/BTG2/CITED2/HES1/PPP1R10/RGCC/DDX3X/CCNYL1/PROX1/PLK2/PAF1/SFPQ/CNOT1/GATA6/CCNT1/TFDP2/GADD45A/ANXA1/BCL2L11/HSPA2/NPM1/KLHL18/NUPR1/HNRNPU/NKX3-1	27
BP	GO:0019058	viral life cycle	25/378	348/18862	4.06302e-08	4.62008e-06	3.28643e-06	HSPA1A/ICAM1/CCL2/HSP90AB1/HSPA8/HSPA1B/UBC/PABPC1/UBB/OASL/ZC3HAV1/CXCL8/PCBP1/ZC3H12A/DDX3X/MX1/PROX1/SLC1A5/KPNA2/STOM/LDLR/NUP98/EPHA2/ATG16L1/IFIT1	25
BP	GO:1990830	cellular response to leukemia inhibitory factor	12/378	79/18862	5.39527e-08	5.97769e-06	4.25215e-06	ICAM1/SOCS3/KLF4/EIF4A2/KLF5/SRSF7/SRSF3/RNF138/MAT2A/BCLAF1/SIRT1/HNRNPU	12
BP	GO:1990823	response to leukemia inhibitory factor	12/378	80/18862	6.23414e-08	6.73443e-06	4.79045e-06	ICAM1/SOCS3/KLF4/EIF4A2/KLF5/SRSF7/SRSF3/RNF138/MAT2A/BCLAF1/SIRT1/HNRNPU	12
BP	GO:0001819	positive regulation of cytokine production	28/378	437/18862	7.07451e-08	7.45585e-06	5.30361e-06	HSPA1A/IRF1/HSP90AA1/HSPA1B/IL6/DDIT3/HSPD1/BCL3/EGR1/CLU/DDX58/HLA-DPB1/IRF7/HSPB1/RIPK2/DDX21/HGF/RGCC/DDX3X/PELI1/CD83/C1QTNF3/GATA6/ANXA1/HILPDA/HMGB2/SOD1/SELENOK	28
BP	GO:0045600	positive regulation of fat cell differentiation	11/378	66/18862	7.24982e-08	7.45868e-06	5.30563e-06	ZFP36/GDF3/ZC3H12A/KLF5/ADIRF/BMP2/SAV1/SOX13/ZBTB16/HNRNPU/PIM1	11
BP	GO:0009615	response to virus	25/378	359/18862	7.43759e-08	7.47392e-06	5.31647e-06	IRF1/HSP90AA1/IL6/PMAIP1/BCL3/CLU/OASL/DDX58/ZC3HAV1/IRF7/TNFAIP3/IFIT3/HSPB1/GBP1/DDX21/BIRC3/ZC3H12A/CXCL10/DDX3X/MX1/IKBKB/IFIT2/ODC1/IFIT1/SELENOK	25
MF	GO:0061629	RNA polymerase II-specific DNA-binding transcription factor binding	22/383	271/18337	6.44013e-08	7.84408e-06	6.48081e-06	DNAJA1/NFKBIA/JUN/OASL/KLF4/DDX5/GTF2B/FOS/NR4A1/HSPB1/BHLHE40/JUND/ARID5A/PROX1/BAZ2A/NR4A2/CNOT1/BUD31/GATA6/NPM1/SIRT1/NKX3-1	22
BP	GO:0048024	regulation of mRNA splicing, via spliceosome	13/378	100/18862	1.00872e-07	9.90611e-06	7.04657e-06	HSPA8/RBM8A/DDX5/TRA2B/SRSF7/TRA2A/RBM7/SRSF3/RBM39/SAP18/KHDRBS1/NUP98/HNRNPU	13
BP	GO:1903313	positive regulation of mRNA metabolic process	12/378	84/18862	1.088e-07	1.04472e-05	7.43151e-06	ZFP36/HSPA8/PABPC1/ZC3HAV1/BTG2/TRA2B/ZC3H12A/TOB1/PAF1/TRA2A/CNOT1/NUP98	12
BP	GO:0009314	response to radiation	28/378	447/18862	1.13302e-07	1.0643e-05	7.57074e-06	ICAM1/CDKN1A/BCL3/JUN/EGR1/VCAM1/MYC/FOS/BHLHE40/JUND/CXCL10/ADIRF/HMGCS1/COL3A1/SOD2/ANGPT2/RRM1/GADD45A/ANXA1/TXN/NPM1/SIRT1/DUSP1/SDE2/PER3/NDRG4/THBD/XPA	28
MF	GO:0140297	DNA-binding transcription factor binding	26/383	376/18337	1.049e-07	1.06474e-05	8.79688e-06	DDIT3/DNAJA1/NFKBIA/JUN/OASL/KLF4/DDX5/MYC/GTF2B/FOS/NR4A1/HSPB1/HES1/BHLHE40/JUND/KLF5/ARID5A/PROX1/BAZ2A/NR4A2/CNOT1/BUD31/GATA6/NPM1/SIRT1/NKX3-1	26
BP	GO:0050684	regulation of mRNA processing	15/378	139/18862	1.31182e-07	1.20603e-05	8.57896e-06	HSPA8/RBM8A/DDX5/TRA2B/SRSF7/PAF1/TRA2A/RBM7/SRSF3/RBM39/SAP18/CCNT1/KHDRBS1/NUP98/HNRNPU	15
BP	GO:0051131	chaperone-mediated protein complex assembly	7/378	22/18862	1.61597e-07	1.45471e-05	1.03479e-05	HSPA1A/HSP90AB1/HSP90AA1/HSPD1/CLU/PTGES3/HOPX	7
BP	GO:1904029	regulation of cyclin-dependent protein kinase activity	13/378	105/18862	1.80968e-07	1.58327e-05	1.12624e-05	CDKN1A/HSP90AB1/CCNL1/TNFAIP3/HEXIM1/RGCC/CCNYL1/PROX1/CCNT1/GADD45A/SERTAD1/CCNG2/CCNE2	13
BP	GO:0002753	cytoplasmic pattern recognition receptor signaling pathway	11/378	72/18862	1.83207e-07	1.58327e-05	1.12624e-05	HSPA1A/HSPA1B/UBC/NFKBIA/UBB/DDX58/IRF7/TNFAIP3/TIFA/RIPK2/BIRC3	11
BP	GO:0014706	striated muscle tissue development	24/378	351/18862	1.91105e-07	1.61915e-05	1.15176e-05	ATF3/EGR1/MAFF/DDX5/YBX3/BTG2/FOS/KLF5/PROX1/KDM6B/MYL6B/BMP2/GATA6/FOXC1/SAV1/AKIRIN1/SAP30/RGS2/NUPR1/NDRG4/HNRNPU/PIM1/PGM5/BMP4	24
BP	GO:2000116	regulation of cysteine-type endopeptidase activity	19/378	230/18862	2.10286e-07	1.7474e-05	1.24299e-05	HSPE1/HSPD1/PMAIP1/KLF4/MYC/RIPK2/DLC1/HGF/SERPINB9/BIRC3/DNAJB6/DDX3X/CYCS/ARL6IP1/BCL2L11/SIRT1/NKX3-1/PERP/SOX7	19
BP	GO:0002221	pattern recognition receptor signaling pathway	18/378	208/18862	2.20389e-07	1.79369e-05	1.27592e-05	HSPA1A/IRF1/HSPA1B/UBC/HSPD1/NFKBIA/UBB/DDX58/UBE2D3/IRF7/TNFAIP3/TIFA/RIPK2/BIRC3/DDX3X/PELI1/NR1D1/IKBKB	18
BP	GO:0042026	protein refolding	7/378	23/18862	2.28311e-07	1.79369e-05	1.27592e-05	HSPA1A/HSPA8/HSP90AA1/HSPA1B/HSPD1/HSPA6/HSPA2	7
BP	GO:0070841	inclusion body assembly	7/378	23/18862	2.28311e-07	1.79369e-05	1.27592e-05	DNAJB1/HSPA1A/HSPA1B/CLU/BAG3/DNAJB6/HSPA2	7
BP	GO:0071216	cellular response to biotic stimulus	19/378	233/18862	2.57259e-07	1.98503e-05	1.41202e-05	ICAM1/CCL2/ZFP36/CXCL2/IL6/DDIT3/CXCL3/NFKBIA/TNFAIP3/CXCL8/CSF3/RIPK2/ZC3H12A/CXCL10/PAF1/PPP1R15B/NR1D1/BCL2L11/HMGB2	19
BP	GO:1903039	positive regulation of leukocyte cell-cell adhesion	19/378	234/18862	2.74933e-07	2.08418e-05	1.48255e-05	NFKBIZ/HSPH1/ICAM1/CCL2/IL6/HSPD1/SELE/HAS2/MAP3K8/HLA-DPB1/VCAM1/RIPK2/HES1/CD83/SOX13/PNP/ANXA1/ZBTB16/SELENOK	19
BP	GO:0008406	gonad development	18/378	212/18862	2.92969e-07	2.18262e-05	1.55258e-05	ICAM1/UBB/TIPARP/YBX3/BASP1/CITED2/HMGCS1/GATA6/FOXC1/RRM1/ING2/BCL2L11/NASP/SIRT1/NUPR1/NKX3-1/HMGB2/SOD1	18
BP	GO:0019079	viral genome replication	14/378	129/18862	3.21192e-07	2.35232e-05	1.67329e-05	CCL2/HSPA8/PABPC1/OASL/ZC3HAV1/CXCL8/PCBP1/ZC3H12A/DDX3X/MX1/PROX1/STOM/ATG16L1/IFIT1	14
BP	GO:0045137	development of primary sexual characteristics	18/378	217/18862	4.14118e-07	2.97344e-05	2.11511e-05	ICAM1/UBB/TIPARP/YBX3/BASP1/CITED2/HMGCS1/GATA6/FOXC1/RRM1/ING2/BCL2L11/NASP/SIRT1/NUPR1/NKX3-1/HMGB2/SOD1	18
BP	GO:0090083	regulation of inclusion body assembly	6/378	16/18862	4.2074e-07	2.97344e-05	2.11511e-05	DNAJB1/HSPA1A/HSPA1B/CLU/DNAJB6/HSPA2	6
BP	GO:0009991	response to extracellular stimulus	28/378	477/18862	4.26644e-07	2.97344e-05	2.11511e-05	ICAM1/CDKN1A/ZFP36/HSPA8/DDIT3/PMAIP1/ATF3/JUN/VCAM1/FOS/LDHA/ZC3H12A/KLF10/CXCL10/SLC25A25/SLC38A2/PROX1/MAP1B/HMGCS1/NR4A2/SOD2/OXCT1/SLC2A1/LDLR/SIRT1/SOD1/PIM1/MAP1LC3B	28
BP	GO:0035914	skeletal muscle cell differentiation	10/378	64/18862	5.36524e-07	3.67988e-05	2.61763e-05	ATF3/EGR1/MAFF/DDX5/BTG2/FOS/KLF5/AKIRIN1/SAP30/NUPR1	10
BP	GO:0042542	response to hydrogen peroxide	14/378	135/18862	5.6319e-07	3.77652e-05	2.68637e-05	IL6/JUN/KLF4/TNFAIP3/LDHA/HGF/KDM6B/PPP1R15B/SOD2/ANXA1/TXN/SIRT1/DUSP1/SOD1	14
BP	GO:0034612	response to tumor necrosis factor	22/378	320/18862	5.68095e-07	3.77652e-05	2.68637e-05	HSPA1A/ICAM1/CCL2/ZFP36/HSPA1B/NFKBIA/SELE/HAS2/VCAM1/YBX3/TNFAIP3/CXCL8/UMOD/GBP1/BIRC3/ZC3H12A/CCL23/AKAP12/NR1D1/IKBKB/SIRT1/NKX3-1	22
BP	GO:0071356	cellular response to tumor necrosis factor	21/378	296/18862	6.17564e-07	4.04317e-05	2.87606e-05	HSPA1A/ICAM1/CCL2/ZFP36/HSPA1B/NFKBIA/HAS2/VCAM1/YBX3/TNFAIP3/CXCL8/UMOD/GBP1/BIRC3/ZC3H12A/CCL23/AKAP12/NR1D1/IKBKB/SIRT1/NKX3-1	21
BP	GO:0034599	cellular response to oxidative stress	21/378	299/18862	7.27946e-07	4.69471e-05	3.33952e-05	HSPA1A/HSPA1B/IL6/JUN/KLF4/TNFAIP3/FOS/HSPB1/HGF/ZC3H12A/KDM6B/SFPQ/NR4A2/MCL1/CYCS/SOD2/CPEB2/ANXA1/TXN/SIRT1/SOD1	21
BP	GO:0050863	regulation of T cell activation	22/378	327/18862	8.17809e-07	5.15389e-05	3.66615e-05	NFKBIZ/HSPH1/CCL2/IRF1/IL6/HSPD1/MAP3K8/HLA-DPB1/VCAM1/RIPK2/HES1/ZC3H12A/PELI1/CD83/LRRC32/SOX13/PNP/ANXA1/ZBTB16/SOD1/BMP4/SELENOK	22
BP	GO:0022409	positive regulation of cell-cell adhesion	20/378	276/18862	8.23e-07	5.15389e-05	3.66615e-05	NFKBIZ/HSPH1/ICAM1/CCL2/IL6/HSPD1/SELE/HAS2/MAP3K8/HLA-DPB1/VCAM1/RIPK2/CITED2/HES1/CD83/SOX13/PNP/ANXA1/ZBTB16/SELENOK	20
BP	GO:0000079	regulation of cyclin-dependent protein serine/threonine kinase activity	12/378	101/18862	8.455e-07	5.21915e-05	3.71257e-05	CDKN1A/CCNL1/TNFAIP3/HEXIM1/RGCC/CCNYL1/PROX1/CCNT1/GADD45A/SERTAD1/CCNG2/CCNE2	12
BP	GO:0051098	regulation of binding	23/378	357/18862	9.73699e-07	5.92585e-05	4.21527e-05	CDKN1A/HSP90AB1/DDIT3/BCL3/NFKBIA/JUN/KLF4/TIAM1/EIF4A3/GTF2B/CSF3/RIPK2/HES1/CCL23/PLK2/BMP2/FOXC1/TXN/NKX3-1/HMGB2/IFIT2/BMP4/IFIT1	23
BP	GO:0070423	nucleotide-binding oligomerization domain containing signaling pathway	8/378	40/18862	1.06065e-06	6.36538e-05	4.52793e-05	HSPA1A/HSPA1B/UBC/NFKBIA/UBB/TNFAIP3/RIPK2/BIRC3	8
BP	GO:1903706	regulation of hemopoiesis	25/378	415/18862	1.12664e-06	6.66876e-05	4.74373e-05	NFKBIZ/HSPA1A/ZFP36/IRF1/HSPA1B/NFKBIA/JUN/KMT2E/IRF7/MYC/FOS/CSF3/RIPK2/ZC3H12A/KLF10/CD83/PAF1/SOX13/MAFB/PNP/ANXA1/ZBTB16/HMGB2/SOD1/BMP4	25
BP	GO:0006979	response to oxidative stress	26/378	444/18862	1.16551e-06	6.80562e-05	4.84109e-05	HSPA1A/HSPA1B/IL6/JUN/KLF4/TNFAIP3/FOS/HSPB1/LDHA/HGF/TRA2B/ZC3H12A/KDM6B/SFPQ/PPP1R15B/NR4A2/MCL1/CYCS/SOD2/CPEB2/ANXA1/TXN/SIRT1/DUSP1/SOD1/SELENOK	26
BP	GO:0045765	regulation of angiogenesis	22/378	335/18862	1.22398e-06	7.05173e-05	5.01615e-05	IL6/LRG1/BTG1/KLF4/GLUL/TNFAIP3/PTGIS/CXCL8/HSPB1/HGF/RGCC/ZC3H12A/CXCL10/ANGPTL4/PLK2/GATA6/ANGPT2/FOXC1/GADD45A/SIRT1/RAPGEF3/EPHA2	22
BP	GO:0035872	nucleotide-binding domain, leucine rich repeat containing receptor signaling pathway	8/378	41/18862	1.29493e-06	7.34342e-05	5.22364e-05	HSPA1A/HSPA1B/UBC/NFKBIA/UBB/TNFAIP3/RIPK2/BIRC3	8
BP	GO:0090084	negative regulation of inclusion body assembly	5/378	11/18862	1.31703e-06	7.34342e-05	5.22364e-05	DNAJB1/HSPA1A/HSPA1B/DNAJB6/HSPA2	5
BP	GO:0007050	cell cycle arrest	18/378	235/18862	1.32559e-06	7.34342e-05	5.22364e-05	CDKN1A/HSP90AB1/IRF1/DDIT3/KMT2E/MYC/PPP1R15A/BTG2/CXCL8/RGCC/PLK2/CNOT1/GATA6/TFDP2/GADD45A/DUSP1/SDE2/NKX3-1	18
BP	GO:0051607	defense response to virus	19/378	260/18862	1.36812e-06	7.38956e-05	5.25646e-05	IRF1/HSP90AA1/IL6/PMAIP1/OASL/DDX58/ZC3HAV1/IRF7/TNFAIP3/IFIT3/GBP1/DDX21/BIRC3/ZC3H12A/CXCL10/MX1/IFIT2/IFIT1/SELENOK	19
BP	GO:0140546	defense response to symbiont	19/378	260/18862	1.36812e-06	7.38956e-05	5.25646e-05	IRF1/HSP90AA1/IL6/PMAIP1/OASL/DDX58/ZC3HAV1/IRF7/TNFAIP3/IFIT3/GBP1/DDX21/BIRC3/ZC3H12A/CXCL10/MX1/IFIT2/IFIT1/SELENOK	19
BP	GO:2001235	positive regulation of apoptotic signaling pathway	13/378	126/18862	1.51521e-06	8.083e-05	5.74973e-05	DDIT3/PMAIP1/ATF3/G0S2/UBB/SFPQ/MCL1/BCLAF1/BCL2L11/SIRT1/NUPR1/NKX3-1/SOD1	13
BP	GO:0031667	response to nutrient levels	26/378	451/18862	1.55843e-06	8.11992e-05	5.776e-05	ICAM1/CDKN1A/ZFP36/HSPA8/DDIT3/PMAIP1/ATF3/JUN/VCAM1/LDHA/ZC3H12A/KLF10/CXCL10/SLC25A25/SLC38A2/PROX1/MAP1B/HMGCS1/SOD2/OXCT1/SLC2A1/LDLR/SIRT1/SOD1/PIM1/MAP1LC3B	26
BP	GO:0006913	nucleocytoplasmic transport	22/378	340/18862	1.56406e-06	8.11992e-05	5.776e-05	CDKN1A/HSP90AB1/NFKBIA/BAG3/RBM8A/EIF4A3/RANBP3L/PPP1R10/ZC3H12A/SRSF2/SRSF7/DNAJC27/NOLC1/SRSF3/KPNA2/NXT1/TXN/KHDRBS1/NPM1/RAPGEF3/NUP98/BMP4	22
BP	GO:2000278	regulation of DNA biosynthetic process	12/378	107/18862	1.57851e-06	8.11992e-05	5.776e-05	CDKN1A/HSP90AB1/HSP90AA1/KLF4/MYC/TCP1/PTGES3/HGF/RGCC/TINF2/DUSP1/HNRNPU	12
BP	GO:0008380	RNA splicing	27/378	481/18862	1.62568e-06	8.2484e-05	5.86739e-05	HSPA1A/HSPA8/PABPC1/RBM8A/DDX5/CLK1/EIF4A3/UMOD/PCF11/TRA2B/PCBP1/SLC38A2/SRSF2/SRSF7/TRA2A/SFPQ/RBM7/SRSF3/RBM39/BUD31/HNRNPF/SAP18/KHDRBS1/NUP98/HNRNPU/SNRPN/CWC25	27
BP	GO:1901342	regulation of vasculature development	22/378	341/18862	1.64166e-06	8.2484e-05	5.86739e-05	IL6/LRG1/BTG1/KLF4/GLUL/TNFAIP3/PTGIS/CXCL8/HSPB1/HGF/RGCC/ZC3H12A/CXCL10/ANGPTL4/PLK2/GATA6/ANGPT2/FOXC1/GADD45A/SIRT1/RAPGEF3/EPHA2	22
BP	GO:0051169	nuclear transport	22/378	343/18862	1.80752e-06	8.97733e-05	6.3859e-05	CDKN1A/HSP90AB1/NFKBIA/BAG3/RBM8A/EIF4A3/RANBP3L/PPP1R10/ZC3H12A/SRSF2/SRSF7/DNAJC27/NOLC1/SRSF3/KPNA2/NXT1/TXN/KHDRBS1/NPM1/RAPGEF3/NUP98/BMP4	22
BP	GO:0060333	interferon-gamma-mediated signaling pathway	11/378	91/18862	2.04203e-06	0.000100268	7.13243e-05	ICAM1/HLA-DRB5/HSP90AB1/IRF1/SOCS3/OASL/HLA-DPB1/VCAM1/IRF7/GBP1/HLA-C	11
BP	GO:0097201	negative regulation of transcription from RNA polymerase II promoter in response to stress	5/378	12/18862	2.22064e-06	0.000107813	7.66915e-05	DNAJB1/HSPA1A/JUN/BAG3/CITED2	5
BP	GO:0071222	cellular response to lipopolysaccharide	16/378	197/18862	2.40631e-06	0.00011542	8.21023e-05	ICAM1/CCL2/ZFP36/CXCL2/IL6/CXCL3/NFKBIA/TNFAIP3/CXCL8/CSF3/RIPK2/ZC3H12A/CXCL10/PAF1/NR1D1/HMGB2	16
BP	GO:0034976	response to endoplasmic reticulum stress	20/378	296/18862	2.43073e-06	0.00011542	8.21023e-05	HSPA1A/CCL2/DDIT3/PMAIP1/ATF3/JUN/CLU/PPP1R15A/CXCL8/UMOD/DDX3X/ITPR1/TSPYL2/PPP1R15B/DNAJB9/BCL2L11/SIRT1/NUPR1/SHC1/SELENOK	20
BP	GO:0048608	reproductive structure development	24/378	405/18862	2.46389e-06	0.000115722	8.23176e-05	ICAM1/HSP90AB1/JUNB/SOCS3/UBB/TIPARP/YBX3/BASP1/CITED2/HES1/HMGCS1/GATA6/FOXC1/RRM1/ING2/ANXA1/BCL2L11/NASP/SIRT1/NUPR1/NKX3-1/HMGB2/SOD1/BMP4	24
BP	GO:0061458	reproductive system development	24/378	408/18862	2.79893e-06	0.000130045	9.25056e-05	ICAM1/HSP90AB1/JUNB/SOCS3/UBB/TIPARP/YBX3/BASP1/CITED2/HES1/HMGCS1/GATA6/FOXC1/RRM1/ING2/ANXA1/BCL2L11/NASP/SIRT1/NUPR1/NKX3-1/HMGB2/SOD1/BMP4	24
BP	GO:2001234	negative regulation of apoptotic signaling pathway	17/378	224/18862	2.95775e-06	0.000135962	9.67149e-05	HSPA1A/ICAM1/HSPA1B/DNAJA1/CLU/YBX3/TNFAIP3/HSPB1/HGF/DDX3X/NR4A2/MCL1/SOD2/ING2/SIRT1/HMGB2/BMP4	17
BP	GO:0008584	male gonad development	13/378	134/18862	3.0379e-06	0.000138176	9.82898e-05	ICAM1/UBB/YBX3/CITED2/HMGCS1/GATA6/RRM1/ING2/BCL2L11/NASP/NUPR1/NKX3-1/HMGB2	13
BP	GO:0034504	protein localization to nucleus	19/378	275/18862	3.13723e-06	0.000141208	0.000100446	CDKN1A/HSP90AB1/BCL3/NFKBIA/BAG3/TCP1/GLUL/PPP1R10/ZC3H12A/PAF1/NOLC1/KPNA2/NXT1/TXN/ZBTB16/NUP98/HNRNPU/XPA/BMP4	19
BP	GO:0000377	RNA splicing, via transesterification reactions with bulged adenosine as nucleophile	23/378	383/18862	3.20668e-06	0.000141388	0.000100575	HSPA8/PABPC1/RBM8A/DDX5/EIF4A3/PCF11/TRA2B/PCBP1/SRSF2/SRSF7/TRA2A/SFPQ/RBM7/SRSF3/RBM39/BUD31/HNRNPF/SAP18/KHDRBS1/NUP98/HNRNPU/SNRPN/CWC25	23
BP	GO:0000398	mRNA splicing, via spliceosome	23/378	383/18862	3.20668e-06	0.000141388	0.000100575	HSPA8/PABPC1/RBM8A/DDX5/EIF4A3/PCF11/TRA2B/PCBP1/SRSF2/SRSF7/TRA2A/SFPQ/RBM7/SRSF3/RBM39/BUD31/HNRNPF/SAP18/KHDRBS1/NUP98/HNRNPU/SNRPN/CWC25	23
BP	GO:0046546	development of primary male sexual characteristics	13/378	135/18862	3.30159e-06	0.000143197	0.000101861	ICAM1/UBB/YBX3/CITED2/HMGCS1/GATA6/RRM1/ING2/BCL2L11/NASP/NUPR1/NKX3-1/HMGB2	13
BP	GO:0009612	response to mechanical stimulus	16/378	202/18862	3.33433e-06	0.000143197	0.000101861	IRF1/NFKBIA/JUN/BAG3/FOSB/BTG2/FOS/JUND/CXCL10/SLC38A2/MAP1B/COL3A1/ANGPT2/GADD45A/SLC2A1/XPA	16
BP	GO:0032728	positive regulation of interferon-beta production	7/378	33/18862	3.34711e-06	0.000143197	0.000101861	IRF1/HSP90AA1/DDX58/IRF7/RIPK2/DDX3X/HMGB2	7
BP	GO:0043620	regulation of DNA-templated transcription in response to stress	12/378	115/18862	3.40154e-06	0.000144098	0.000102502	DNAJB1/HSPA1A/UBC/DDIT3/ATF3/JUN/ELOC/EGR1/UBB/BAG3/CITED2/BCLAF1	12
BP	GO:0002224	toll-like receptor signaling pathway	14/378	157/18862	3.46419e-06	0.000145328	0.000103377	IRF1/UBC/HSPD1/NFKBIA/UBB/UBE2D3/IRF7/TNFAIP3/RIPK2/BIRC3/DDX3X/PELI1/NR1D1/IKBKB	14
BP	GO:0060213	positive regulation of nuclear-transcribed mRNA poly(A) tail shortening	5/378	13/18862	3.54924e-06	0.00014606	0.000103898	ZFP36/PABPC1/BTG2/TOB1/CNOT1	5
BP	GO:1902947	regulation of tau-protein kinase activity	5/378	13/18862	3.54924e-06	0.00014606	0.000103898	HSP90AB1/HSP90AA1/EGR1/CLU/HGF	5
BP	GO:0007178	transmembrane receptor protein serine/threonine kinase signaling pathway	22/378	358/18862	3.62933e-06	0.00014747	0.000104901	HSPA1A/HSP90AB1/UBC/LRG1/JUN/EGR1/UBB/DDX5/UBE2D3/FOS/DKK3/CITED2/HES1/GDF3/TOB1/BMP2/LRRC32/COL3A1/SDCBP/ING2/SIRT1/BMP4	22
BP	GO:0000375	RNA splicing, via transesterification reactions	23/378	386/18862	3.65178e-06	0.00014747	0.000104901	HSPA8/PABPC1/RBM8A/DDX5/EIF4A3/PCF11/TRA2B/PCBP1/SRSF2/SRSF7/TRA2A/SFPQ/RBM7/SRSF3/RBM39/BUD31/HNRNPF/SAP18/KHDRBS1/NUP98/HNRNPU/SNRPN/CWC25	23
MF	GO:0051787	misfolded protein binding	7/383	29/18337	1.72342e-06	0.000149938	0.000123879	HSPA1A/HSPA8/HSPA1B/CLU/HSPA6/DNAJB9/HSPA2	7
BP	GO:0042110	T cell activation	26/378	474/18862	3.86763e-06	0.000154741	0.000110073	NFKBIZ/HSPH1/ICAM1/CCL2/IRF1/IL6/HSPD1/BCL3/EGR1/MAP3K8/HLA-DPB1/VCAM1/RIPK2/HES1/ZC3H12A/PELI1/CD83/LRRC32/SOX13/MAFB/PNP/ANXA1/ZBTB16/SOD1/BMP4/SELENOK	26
BP	GO:0043281	regulation of cysteine-type endopeptidase activity involved in apoptotic process	16/378	205/18862	4.03445e-06	0.000159935	0.000113767	HSPE1/HSPD1/PMAIP1/KLF4/MYC/DLC1/HGF/SERPINB9/DNAJB6/DDX3X/CYCS/ARL6IP1/BCL2L11/SIRT1/NKX3-1/SOX7	16
BP	GO:0036499	PERK-mediated unfolded protein response	6/378	23/18862	4.70927e-06	0.000184989	0.000131589	CCL2/DDIT3/ATF3/PPP1R15A/CXCL8/PPP1R15B	6
BP	GO:0043462	regulation of ATPase activity	10/378	81/18862	4.91814e-06	0.000189744	0.000134972	DNAJB1/DNAJA1/DNAJB4/DNAJB6/HSPA2/SIRT1/HNRNPU/ALDOB/CNN3/IFIT1	10
BP	GO:1905897	regulation of response to endoplasmic reticulum stress	10/378	81/18862	4.91814e-06	0.000189744	0.000134972	HSPA1A/DDIT3/PMAIP1/CLU/PPP1R15A/PPP1R15B/DNAJB9/BCL2L11/SIRT1/NUPR1	10
BP	GO:0071219	cellular response to molecule of bacterial origin	16/378	209/18862	5.17211e-06	0.000197776	0.000140685	ICAM1/CCL2/ZFP36/CXCL2/IL6/CXCL3/NFKBIA/TNFAIP3/CXCL8/CSF3/RIPK2/ZC3H12A/CXCL10/PAF1/NR1D1/HMGB2	16
BP	GO:0006403	RNA localization	17/378	234/18862	5.32497e-06	0.000201835	0.000143573	ZFP36/RBM8A/EIF4A3/TCP1/MRPL18/SRSF2/SRSF7/SFPQ/NOP58/SRSF3/ARC/NXT1/KHDRBS1/NPM1/EIF5A2/NUP98/HNRNPU	17
BP	GO:0061013	regulation of mRNA catabolic process	16/378	210/18862	5.49802e-06	0.000206582	0.000146949	HSPA1A/ZFP36/HSPA8/UBC/PABPC1/UBB/ZC3HAV1/YBX3/BTG2/HSPB1/ZC3H12A/TOB1/CNOT1/NPM1/DIS3/HNRNPU	16
BP	GO:0006417	regulation of translation	24/378	425/18862	5.62006e-06	0.000209347	0.000148916	ZFP36/IL6/PABPC1/BCL3/EIF1/RBM8A/EIF5/EIF4A3/EIF4A2/YBX3/PPP1R15A/BTG2/HSPB1/ZC3H12A/DDX3X/TOB1/PPP1R15B/NOLC1/CNOT1/CPEB2/KHDRBS1/NPM1/EIF5A2/RGS2	24
MF	GO:1990841	promoter-specific chromatin binding	9/383	58/18337	2.9705e-06	0.000226129	0.000186829	EGR1/KLF4/DDX5/GTF2B/FOXC1/GADD45A/SIRT1/NUP98/HNRNPU	9
BP	GO:0007548	sex differentiation	18/378	262/18862	6.16216e-06	0.000227237	0.000161642	ICAM1/UBB/TIPARP/YBX3/BASP1/CITED2/HMGCS1/GATA6/FOXC1/RRM1/ING2/BCL2L11/NASP/SIRT1/NUPR1/NKX3-1/HMGB2/SOD1	18
BP	GO:0050870	positive regulation of T cell activation	16/378	212/18862	6.2055e-06	0.000227237	0.000161642	NFKBIZ/HSPH1/CCL2/IL6/HSPD1/MAP3K8/HLA-DPB1/VCAM1/RIPK2/HES1/CD83/SOX13/PNP/ANXA1/ZBTB16/SELENOK	16
BP	GO:0060211	regulation of nuclear-transcribed mRNA poly(A) tail shortening	5/378	15/18862	8.0118e-06	0.000290916	0.000206939	ZFP36/PABPC1/BTG2/TOB1/CNOT1	5
BP	GO:0061614	pri-miRNA transcription by RNA polymerase II	8/378	52/18862	8.41562e-06	0.000303032	0.000215558	JUN/EGR1/KLF4/DDX5/FOS/KLF5/BMP2/BMP4	8
BP	GO:0017038	protein import	15/378	194/18862	9.03154e-06	0.00031988	0.000227542	CDKN1A/HSP90AB1/HSPA8/HSP90AA1/HSPD1/NFKBIA/CLU/BAG3/PPP1R10/ZC3H12A/NOLC1/KPNA2/NXT1/NUP98/BMP4	15
BP	GO:0071897	DNA biosynthetic process	15/378	194/18862	9.03154e-06	0.00031988	0.000227542	CDKN1A/HSP90AB1/HSP90AA1/UBC/UBB/KLF4/MYC/TCP1/PTGES3/HGF/RGCC/TINF2/SIRT1/DUSP1/HNRNPU	15
MF	GO:0043021	ribonucleoprotein complex binding	13/383	134/18337	4.74888e-06	0.000321341	0.000265493	EIF1/DDX5/EIF4A3/YBX3/ZC3H12A/DDX3X/NOLC1/CPEB2/NPM1/EIF5A2/HNRNPU/ERI1/PIM1	13
BP	GO:0030330	DNA damage response, signal transduction by p53 class mediator	11/378	106/18862	9.17617e-06	0.00032236	0.000229306	CDKN1A/PMAIP1/BCL3/DDX5/BTG2/RGCC/PLK2/CNOT1/TFDP2/GADD45A/SIRT1	11
BP	GO:0006984	ER-nucleus signaling pathway	8/378	53/18862	9.74027e-06	0.000339417	0.00024144	CCL2/DDIT3/ATF3/PPP1R15A/CXCL8/PPP1R15B/INSIG1/BCL2L11	8
BP	GO:0043331	response to dsRNA	8/378	54/18862	1.12365e-05	0.00038661	0.00027501	PMAIP1/NFKBIA/DDX58/RIPK2/DDX21/PELI1/NPM1/IFIT1	8
BP	GO:2001056	positive regulation of cysteine-type endopeptidase activity	13/378	151/18862	1.13306e-05	0.00038661	0.00027501	HSPE1/HSPD1/PMAIP1/MYC/RIPK2/DLC1/DDX3X/CYCS/BCL2L11/SIRT1/NKX3-1/PERP/SOX7	13
BP	GO:0070431	nucleotide-binding oligomerization domain containing 2 signaling pathway	5/378	16/18862	1.14623e-05	0.00038661	0.00027501	HSPA1A/HSPA1B/NFKBIA/TNFAIP3/RIPK2	5
BP	GO:0050657	nucleic acid transport	15/378	198/18862	1.15419e-05	0.00038661	0.00027501	ZFP36/RBM8A/EIF4A3/MRPL18/SRSF2/SRSF7/SFPQ/SRSF3/ARC/NXT1/KHDRBS1/NPM1/EIF5A2/NUP98/HNRNPU	15
BP	GO:0050658	RNA transport	15/378	198/18862	1.15419e-05	0.00038661	0.00027501	ZFP36/RBM8A/EIF4A3/MRPL18/SRSF2/SRSF7/SFPQ/SRSF3/ARC/NXT1/KHDRBS1/NPM1/EIF5A2/NUP98/HNRNPU	15
BP	GO:0043618	regulation of transcription from RNA polymerase II promoter in response to stress	11/378	109/18862	1.20056e-05	0.000397447	0.000282718	DNAJB1/HSPA1A/UBC/DDIT3/ATF3/JUN/ELOC/EGR1/UBB/BAG3/CITED2	11
BP	GO:1901214	regulation of neuron death	19/378	302/18862	1.20494e-05	0.000397447	0.000282718	CCL2/HSP90AB1/DDIT3/JUN/EGR1/CLU/UBB/BTG2/FOS/CSF3/NR4A2/MCL1/SOD2/SNCG/BCL2L11/SIRT1/NUPR1/SSH1/SOD1	19
BP	GO:0000302	response to reactive oxygen species	16/378	224/18862	1.24364e-05	0.000407103	0.000289587	IL6/JUN/KLF4/TNFAIP3/FOS/LDHA/HGF/TRA2B/KDM6B/PPP1R15B/SOD2/ANXA1/TXN/SIRT1/DUSP1/SOD1	16
BP	GO:0071496	cellular response to external stimulus	19/378	303/18862	1.26235e-05	0.000410123	0.000291735	ICAM1/CDKN1A/HSPA8/IRF1/PMAIP1/ATF3/JUN/BAG3/VCAM1/FOS/ZC3H12A/KLF10/SLC38A2/NR4A2/GADD45A/SLC2A1/SIRT1/PIM1/MAP1LC3B	19
BP	GO:0140467	integrated stress response signaling	6/378	27/18862	1.29038e-05	0.000416099	0.000295987	CCL2/DDIT3/ATF3/PPP1R15A/CXCL8/PPP1R15B	6
BP	GO:0046661	male sex differentiation	13/378	153/18862	1.30623e-05	0.00041809	0.000297402	ICAM1/UBB/YBX3/CITED2/HMGCS1/GATA6/RRM1/ING2/BCL2L11/NASP/NUPR1/NKX3-1/HMGB2	13
BP	GO:0051236	establishment of RNA localization	15/378	201/18862	1.38129e-05	0.000438866	0.000312181	ZFP36/RBM8A/EIF4A3/MRPL18/SRSF2/SRSF7/SFPQ/SRSF3/ARC/NXT1/KHDRBS1/NPM1/EIF5A2/NUP98/HNRNPU	15
BP	GO:0050810	regulation of steroid biosynthetic process	10/378	91/18862	1.40915e-05	0.000444448	0.000316152	EGR1/DKK3/PROX1/HMGCS1/IDI1/BMP2/NR1D1/INSIG1/SIRT1/SOD1	10
MF	GO:0035257	nuclear hormone receptor binding	13/383	140/18337	7.70027e-06	0.000468946	0.000387445	OASL/DDX5/GTF2B/NR4A1/JUND/ARID5A/PROX1/BAZ2A/NR4A2/CNOT1/BUD31/SIRT1/NKX3-1	13
BP	GO:0001709	cell fate determination	7/378	41/18862	1.5345e-05	0.000480477	0.000341781	IFRD1/KLF4/HES1/PROX1/MCL1/GATA6/BMP4	7
BP	GO:0071850	mitotic cell cycle arrest	5/378	17/18862	1.59719e-05	0.000496506	0.000353183	CDKN1A/RGCC/GADD45A/DUSP1/NKX3-1	5
BP	GO:1902175	regulation of oxidative stress-induced intrinsic apoptotic signaling pathway	6/378	28/18862	1.61472e-05	0.000498372	0.00035451	HSPB1/SFPQ/MCL1/SOD2/SIRT1/SOD1	6
BP	GO:0007249	I-kappaB kinase/NF-kappaB signaling	18/378	282/18862	1.68109e-05	0.000515177	0.000366464	UBC/BCL3/NFKBIA/UBB/TNFAIP3/TIFA/HSPB1/RIPK2/DDX21/BIRC3/ZC3H12A/PELI1/PLK2/NR1D1/SLC20A1/IKBKB/SIRT1/SQSTM1	18
BP	GO:0060538	skeletal muscle organ development	13/378	157/18862	1.72365e-05	0.000524499	0.000373095	ATF3/EGR1/MAFF/DDX5/YBX3/BTG2/FOS/BASP1/KLF5/MYL6B/AKIRIN1/SAP30/NUPR1	13
BP	GO:0052548	regulation of endopeptidase activity	23/378	426/18862	1.81053e-05	0.000547083	0.00038916	HSPE1/HSPD1/PMAIP1/KLF4/TFPI2/MYC/RIPK2/DLC1/HGF/SERPINB9/BIRC3/DNAJB6/DDX3X/KNG1/CYCS/SERPINB1/SERPINH1/ARL6IP1/BCL2L11/SIRT1/NKX3-1/PERP/SOX7	23
BP	GO:0071456	cellular response to hypoxia	15/378	206/18862	1.84869e-05	0.000552696	0.000393153	ICAM1/UBC/PMAIP1/ELOC/EGR1/UBB/MYC/PTGIS/CITED2/RGCC/GATA6/CPEB2/SIRT1/HILPDA/NKX3-1	15
BP	GO:0072332	intrinsic apoptotic signaling pathway by p53 class mediator	9/378	75/18862	1.85469e-05	0.000552696	0.000393153	CDKN1A/PMAIP1/BCL3/UBB/DDX5/ING2/SIRT1/NUPR1/PERP	9
BP	GO:0050673	epithelial cell proliferation	23/378	428/18862	1.94973e-05	0.000577041	0.00041047	CCL2/ZFP36/IL6/LRG1/HAS2/MYC/TNFAIP3/NR4A1/HES1/HGF/RGCC/PROX1/BMP2/NR1D1/SERPINB1/SAV1/TINF2/SIRT1/NUPR1/EPHA2/NKX3-1/HMGB2/BMP4	23
BP	GO:0060337	type I interferon signaling pathway	10/378	95/18862	2.06394e-05	0.000602586	0.000428641	HSP90AB1/IRF1/EGR1/OASL/IRF7/IFIT3/MX1/IFIT2/HLA-C/IFIT1	10
BP	GO:2001243	negative regulation of intrinsic apoptotic signaling pathway	10/378	95/18862	2.06394e-05	0.000602586	0.000428641	HSPA1A/DNAJA1/CLU/YBX3/HSPB1/DDX3X/MCL1/SOD2/ING2/SIRT1	10
BP	GO:0071243	cellular response to arsenic-containing substance	5/378	18/18862	2.17523e-05	0.000630816	0.000448722	ATF3/ZC3H12A/SLC38A2/DDX3X/CPEB2	5
BP	GO:0031668	cellular response to extracellular stimulus	16/378	235/18862	2.25235e-05	0.000647711	0.00046074	ICAM1/CDKN1A/HSPA8/PMAIP1/ATF3/JUN/VCAM1/FOS/ZC3H12A/KLF10/SLC38A2/NR4A2/SLC2A1/SIRT1/PIM1/MAP1LC3B	16
BP	GO:0071357	cellular response to type I interferon	10/378	96/18862	2.26347e-05	0.000647711	0.00046074	HSP90AB1/IRF1/EGR1/OASL/IRF7/IFIT3/MX1/IFIT2/HLA-C/IFIT1	10
BP	GO:0034248	regulation of cellular amide metabolic process	25/378	494/18862	2.3366e-05	0.00066424	0.000472498	ZFP36/IL6/PABPC1/BCL3/EIF1/CLU/RBM8A/EIF5/EIF4A3/EIF4A2/YBX3/PPP1R15A/BTG2/HSPB1/ZC3H12A/DDX3X/TOB1/PPP1R15B/NOLC1/CNOT1/CPEB2/KHDRBS1/NPM1/EIF5A2/RGS2	25
BP	GO:0007517	muscle organ development	19/378	317/18862	2.36851e-05	0.00066891	0.00047582	ATF3/EGR1/MAFF/DDX5/YBX3/BTG2/FOS/BASP1/CXCL10/KLF5/PROX1/MYL6B/BMP2/FOXC1/AKIRIN1/SAP30/SIRT1/NUPR1/BMP4	19
BP	GO:0006402	mRNA catabolic process	21/378	375/18862	2.45321e-05	0.000678046	0.000482319	HSPA1A/ZFP36/HSPA8/HSPA1B/UBC/PABPC1/UBB/RBM8A/ZC3HAV1/DDX5/EIF4A3/YBX3/BTG2/HSPB1/ZC3H12A/TOB1/CNOT1/NPM1/DIS3/PNRC2/HNRNPU	21
BP	GO:0035666	TRIF-dependent toll-like receptor signaling pathway	6/378	30/18862	2.46022e-05	0.000678046	0.000482319	UBC/UBB/UBE2D3/IRF7/BIRC3/IKBKB	6
BP	GO:0046685	response to arsenic-containing substance	6/378	30/18862	2.46022e-05	0.000678046	0.000482319	CDKN1A/ATF3/ZC3H12A/SLC38A2/DDX3X/CPEB2	6
BP	GO:1990868	response to chemokine	10/378	97/18862	2.47932e-05	0.000678046	0.000482319	CCL2/CXCL2/CXCL3/CXCL8/ZC3H12A/CXCL10/CCL23/FOXC1/CCRL2/DUSP1	10
BP	GO:1990869	cellular response to chemokine	10/378	97/18862	2.47932e-05	0.000678046	0.000482319	CCL2/CXCL2/CXCL3/CXCL8/ZC3H12A/CXCL10/CCL23/FOXC1/CCRL2/DUSP1	10
BP	GO:1903320	regulation of protein modification by small protein conjugation or removal	16/378	237/18862	2.49888e-05	0.000679098	0.000483067	HSPA1A/HSP90AB1/HSP90AA1/HSPA1B/DNAJA1/EGR1/UBB/TNFAIP3/RIPK2/BIRC3/ZC3H12A/DDX3X/PELI1/UBE2S/SQSTM1/ARRDC3	16
BP	GO:0070059	intrinsic apoptotic signaling pathway in response to endoplasmic reticulum stress	8/378	61/18862	2.81494e-05	0.00075995	0.00054058	HSPA1A/DDIT3/PMAIP1/PPP1R15A/ITPR1/BCL2L11/SIRT1/SELENOK	8
BP	GO:0051091	positive regulation of DNA-binding transcription factor activity	17/378	266/18862	2.83156e-05	0.00075995	0.00054058	HSPA1A/ICAM1/HSPA1B/IL6/UBC/DDIT3/CLU/UBB/DDX58/CSF3/RIPK2/RGCC/BUD31/SAV1/IKBKB/NPM1/NKX3-1	17
BP	GO:0036294	cellular response to decreased oxygen levels	15/378	214/18862	2.89021e-05	0.000770901	0.00054837	ICAM1/UBC/PMAIP1/ELOC/EGR1/UBB/MYC/PTGIS/CITED2/RGCC/GATA6/CPEB2/SIRT1/HILPDA/NKX3-1	15
MF	GO:0031625	ubiquitin protein ligase binding	19/383	293/18337	1.39615e-05	0.000772962	0.000638624	HSPA1A/CDKN1A/HSP90AB1/HSPA8/HSP90AA1/HSPA1B/UBC/DNAJA1/HSPD1/NFKBIA/JUN/CLU/UBB/HSPA6/DDX58/TCP1/TUBA1B/SQSTM1/MAP1LC3B	19
MF	GO:0019207	kinase regulator activity	16/383	220/18337	1.64652e-05	0.000792046	0.000654391	CDKN1A/HSP90AB1/SOCS3/CCNL1/KLF4/HSPB1/HEXIM1/RGCC/CXCL10/DDX3X/CCNYL1/CCNT1/SOCS2/NPM1/CCNG2/CCNE2	16
MF	GO:0051427	hormone receptor binding	14/383	173/18337	1.69074e-05	0.000792046	0.000654391	OASL/DDX5/GTF2B/NR4A1/JUND/ARID5A/PROX1/BAZ2A/NR4A2/CNOT1/BUD31/SOCS2/SIRT1/NKX3-1	14
BP	GO:1902237	positive regulation of endoplasmic reticulum stress-induced intrinsic apoptotic signaling pathway	4/378	10/18862	3.03006e-05	0.000803244	0.000571376	DDIT3/PMAIP1/BCL2L11/SIRT1	4
BP	GO:0031647	regulation of protein stability	18/378	295/18862	3.06259e-05	0.000806917	0.000573989	HSPA1A/CDKN1A/HSP90AB1/HSPA8/HSP90AA1/HSPA1B/HSPD1/CLU/BAG3/TCP1/HSP90AB3P/PTGES3/BMP2/NR1D1/SAV1/SIRT1/PER3/PIM1	18
BP	GO:0006446	regulation of translational initiation	9/378	80/18862	3.13622e-05	0.000821311	0.000584228	EIF1/EIF5/EIF4A2/PPP1R15A/HSPB1/DDX3X/PPP1R15B/KHDRBS1/NPM1	9
BP	GO:0051348	negative regulation of transferase activity	18/378	296/18862	3.20215e-05	0.000833524	0.000592916	CDKN1A/ZFP36/DNAJA1/SOCS3/CHORDC1/EIF4A2/TNFAIP3/HSPB1/HEXIM1/DUSP14/GADD45A/NPM1/SIRT1/DUSP1/RGS2/HNRNPU/MIDN/BMP4	18
BP	GO:0050821	protein stabilization	14/378	191/18862	3.25323e-05	0.00084175	0.000598767	HSPA1A/CDKN1A/HSP90AB1/HSP90AA1/HSPA1B/HSPD1/CLU/BAG3/TCP1/HSP90AB3P/PTGES3/SAV1/PER3/PIM1	14
MF	GO:0043024	ribosomal small subunit binding	5/383	17/18337	1.94831e-05	0.000847513	0.000700218	EIF1/DDX3X/CPEB2/NPM1/PIM1	5
BP	GO:0031331	positive regulation of cellular catabolic process	21/378	384/18862	3.47271e-05	0.00089162	0.000634242	HSPA1A/ZFP36/HSP90AA1/HSPA1B/IL6/PABPC1/CLU/BAG3/ZC3HAV1/BTG2/TNFAIP3/RIPK2/PFKFB3/ZC3H12A/PLK2/TOB1/CNOT1/BCL2L11/LDLR/SIRT1/NUPR1	21
BP	GO:0006401	RNA catabolic process	22/378	414/18862	3.49754e-05	0.00089162	0.000634242	HSPA1A/ZFP36/HSPA8/HSPA1B/UBC/PABPC1/UBB/RBM8A/ZC3HAV1/DDX5/EIF4A3/YBX3/BTG2/HSPB1/ZC3H12A/TOB1/RBM7/CNOT1/NPM1/DIS3/PNRC2/HNRNPU	22
BP	GO:0034340	response to type I interferon	10/378	101/18862	3.52851e-05	0.00089162	0.000634242	HSP90AB1/IRF1/EGR1/OASL/IRF7/IFIT3/MX1/IFIT2/HLA-C/IFIT1	10
BP	GO:2000379	positive regulation of reactive oxygen species metabolic process	10/378	101/18862	3.52851e-05	0.00089162	0.000634242	ICAM1/CDKN1A/HSP90AB1/HSP90AA1/CLU/KLF4/ZC3H12A/SOD2/GADD45A/SOD1	10
MF	GO:0001228	DNA-binding transcription activator activity, RNA polymerase II-specific	24/383	443/18337	2.1996e-05	0.000893039	0.000737832	IRF1/DDIT3/JUNB/ATF3/CEBPD/JUN/EGR1/KLF4/MAFF/FOSB/MYC/FOS/NR4A1/JUND/KLF10/KLF5/CSRNP1/NR4A2/FOXC1/MAFB/TFDP2/ZBTB16/CSRNP2/HOXD8	24
BP	GO:0002262	myeloid cell homeostasis	12/378	145/18862	3.64011e-05	0.000909185	0.000646736	HSPA1A/ZFP36/HSPA1B/IL6/KMT2E/MAFB/ANXA1/BCL2L11/HMGB2/SOD1/ALAS1/BMP4	12
BP	GO:0071901	negative regulation of protein serine/threonine kinase activity	12/378	145/18862	3.64011e-05	0.000909185	0.000646736	CDKN1A/DNAJA1/CHORDC1/TNFAIP3/HSPB1/HEXIM1/DUSP14/GADD45A/SIRT1/DUSP1/RGS2/BMP4	12
BP	GO:0006925	inflammatory cell apoptotic process	5/378	20/18862	3.8082e-05	0.000945703	0.000672713	IL6/IRF7/TCP1/ANXA1/SIRT1	5
BP	GO:0046620	regulation of organ growth	10/378	102/18862	3.8434e-05	0.00094899	0.000675051	YBX3/BASP1/PROX1/GATA6/FOXC1/SAV1/BCL2L11/RGS2/SOD1/PIM1	10
BP	GO:0009409	response to cold	7/378	47/18862	3.87155e-05	0.000950509	0.000676132	HSP90AA1/HSPD1/NFKBIA/FOS/CXCL10/SOD2/HSPA2	7
MF	GO:0001216	DNA-binding transcription activator activity	24/383	447/18337	2.54348e-05	0.000968114	0.000799859	IRF1/DDIT3/JUNB/ATF3/CEBPD/JUN/EGR1/KLF4/MAFF/FOSB/MYC/FOS/NR4A1/JUND/KLF10/KLF5/CSRNP1/NR4A2/FOXC1/MAFB/TFDP2/ZBTB16/CSRNP2/HOXD8	24
BP	GO:0051099	positive regulation of binding	13/378	170/18862	3.99507e-05	0.000975293	0.000693761	HSP90AB1/KLF4/TIAM1/GTF2B/CSF3/RIPK2/HES1/PLK2/BMP2/FOXC1/TXN/HMGB2/BMP4	13
BP	GO:0048545	response to steroid hormone	19/378	330/18862	4.1017e-05	0.000995698	0.000708276	ICAM1/CDKN1A/ZFP36/IL6/DNAJA1/FOSB/DDX5/FOS/CNOT1/NR1D1/ANXA1/BCL2L11/SIRT1/DUSP1/KCTD6/HNRNPU/NKX3-1/HMGB2/BMP4	19
BP	GO:0007519	skeletal muscle tissue development	12/378	147/18862	4.16683e-05	0.00100391	0.000714116	ATF3/EGR1/MAFF/DDX5/YBX3/BTG2/FOS/KLF5/MYL6B/AKIRIN1/SAP30/NUPR1	12
BP	GO:0070498	interleukin-1-mediated signaling pathway	10/378	103/18862	4.18198e-05	0.00100391	0.000714116	IL6/UBC/NFKBIA/EGR1/UBB/MAP3K8/RIPK2/PELI1/IKBKB/SQSTM1	10
BP	GO:0042594	response to starvation	14/378	196/18862	4.32356e-05	0.00103216	0.000734213	CDKN1A/ZFP36/HSPA8/DDIT3/PMAIP1/ATF3/JUN/ZC3H12A/KLF10/SLC38A2/OXCT1/SLC2A1/SIRT1/MAP1LC3B	14
BP	GO:0051973	positive regulation of telomerase activity	6/378	33/18862	4.36199e-05	0.00103561	0.000736669	HSP90AB1/HSP90AA1/KLF4/MYC/TCP1/PTGES3	6
BP	GO:2000573	positive regulation of DNA biosynthetic process	8/378	65/18862	4.50019e-05	0.00106259	0.000755856	HSP90AB1/HSP90AA1/KLF4/MYC/TCP1/PTGES3/HGF/RGCC	8
MF	GO:0003714	transcription corepressor activity	14/383	182/18337	2.98415e-05	0.00106903	0.000883234	DNAJB1/HSPA1A/BTG2/BASP1/CITED2/LMCD1/ARID5A/SRSF2/TOB1/RYBP/SAP18/SAP30/SIRT1/HNRNPU	14
MF	GO:0044389	ubiquitin-like protein ligase binding	19/383	312/18337	3.33262e-05	0.00112754	0.000931575	HSPA1A/CDKN1A/HSP90AB1/HSPA8/HSP90AA1/HSPA1B/UBC/DNAJA1/HSPD1/NFKBIA/JUN/CLU/UBB/HSPA6/DDX58/TCP1/TUBA1B/SQSTM1/MAP1LC3B	19
BP	GO:0060326	cell chemotaxis	18/378	306/18862	4.94193e-05	0.00116055	0.000825539	CCL2/CXCL2/IL6/CXCL3/TIAM1/VCAM1/CXCL8/NR4A1/HSPB1/HGF/CXCL10/CCL23/AKIRIN1/ANXA1/CCRL2/DUSP1/EPHA2/HMGB2	18
BP	GO:0052547	regulation of peptidase activity	23/378	455/18862	5.04279e-05	0.00117783	0.000837835	HSPE1/HSPD1/PMAIP1/KLF4/TFPI2/MYC/RIPK2/DLC1/HGF/SERPINB9/BIRC3/DNAJB6/DDX3X/KNG1/CYCS/SERPINB1/SERPINH1/ARL6IP1/BCL2L11/SIRT1/NKX3-1/PERP/SOX7	23
BP	GO:0038066	p38MAPK cascade	7/378	49/18862	5.10926e-05	0.00118694	0.000844314	ZFP36/GADD45B/HGF/ZC3H12A/BMP2/GADD45A/DUSP1	7
BP	GO:1902105	regulation of leukocyte differentiation	17/378	279/18862	5.16018e-05	0.00119066	0.000846959	NFKBIZ/IRF1/JUN/IRF7/MYC/FOS/RIPK2/ZC3H12A/KLF10/CD83/SOX13/MAFB/PNP/ANXA1/ZBTB16/SOD1/BMP4	17
BP	GO:0002756	MyD88-independent toll-like receptor signaling pathway	6/378	34/18862	5.20793e-05	0.00119066	0.000846959	UBC/UBB/UBE2D3/IRF7/BIRC3/IKBKB	6
BP	GO:1904031	positive regulation of cyclin-dependent protein kinase activity	6/378	34/18862	5.20793e-05	0.00119066	0.000846959	CDKN1A/HSP90AB1/RGCC/CCNYL1/PROX1/CCNT1	6
BP	GO:0045766	positive regulation of angiogenesis	13/378	175/18862	5.39729e-05	0.00122103	0.000868563	LRG1/BTG1/KLF4/PTGIS/CXCL8/HSPB1/HGF/ZC3H12A/ANGPTL4/GATA6/ANGPT2/SIRT1/RAPGEF3	13
BP	GO:1904018	positive regulation of vasculature development	13/378	175/18862	5.39729e-05	0.00122103	0.000868563	LRG1/BTG1/KLF4/PTGIS/CXCL8/HSPB1/HGF/ZC3H12A/ANGPTL4/GATA6/ANGPT2/SIRT1/RAPGEF3	13
BP	GO:0015931	nucleobase-containing compound transport	16/378	253/18862	5.50036e-05	0.00123787	0.00088054	ZFP36/RBM8A/EIF4A3/MRPL18/SLC25A25/SRSF2/SRSF7/SFPQ/SRSF3/ARC/NXT1/KHDRBS1/NPM1/EIF5A2/NUP98/HNRNPU	16
BP	GO:0051168	nuclear export	14/378	201/18862	5.6904e-05	0.001274	0.000906243	BAG3/RBM8A/EIF4A3/RANBP3L/SRSF2/SRSF7/DNAJC27/SRSF3/NXT1/TXN/KHDRBS1/NPM1/RAPGEF3/NUP98	14
BP	GO:0046632	alpha-beta T cell differentiation	10/378	107/18862	5.80312e-05	0.00129254	0.00091943	NFKBIZ/IRF1/IL6/BCL3/RIPK2/ZC3H12A/CD83/PNP/ANXA1/ZBTB16	10
BP	GO:0032648	regulation of interferon-beta production	7/378	50/18862	5.83979e-05	0.00129404	0.000920496	IRF1/HSP90AA1/DDX58/IRF7/RIPK2/DDX3X/HMGB2	7
BP	GO:0007179	transforming growth factor beta receptor signaling pathway	14/378	202/18862	6.00503e-05	0.00132386	0.000941712	HSPA1A/HSP90AB1/UBC/LRG1/JUN/UBB/FOS/DKK3/CITED2/LRRC32/COL3A1/SDCBP/ING2/SIRT1	14
BP	GO:0043433	negative regulation of DNA-binding transcription factor activity	13/378	177/18862	6.0679e-05	0.00132421	0.00094196	DDIT3/NFKBIA/KLF4/TNFAIP3/PTGIS/HES1/BHLHE40/ZC3H12A/PELI1/PROX1/SIRT1/NUPR1/PIM1	13
BP	GO:0071346	cellular response to interferon-gamma	13/378	177/18862	6.0679e-05	0.00132421	0.00094196	ICAM1/HLA-DRB5/CCL2/HSP90AB1/IRF1/SOCS3/OASL/HLA-DPB1/VCAM1/IRF7/GBP1/CCL23/HLA-C	13
BP	GO:1903201	regulation of oxidative stress-induced cell death	8/378	68/18862	6.25548e-05	0.00134403	0.00095606	HSPB1/HGF/SFPQ/MCL1/SOD2/TXN/SIRT1/SOD1	8
BP	GO:0032069	regulation of nuclease activity	5/378	22/18862	6.2583e-05	0.00134403	0.00095606	HSPA1A/OASL/NPM1/SIRT1/HMGB2	5
BP	GO:0032727	positive regulation of interferon-alpha production	5/378	22/18862	6.2583e-05	0.00134403	0.00095606	HSPD1/DDX58/IRF7/RIPK2/DDX3X	5
BP	GO:0071156	regulation of cell cycle arrest	10/378	108/18862	6.28315e-05	0.00134403	0.00095606	CDKN1A/HSP90AB1/BTG2/RGCC/PLK2/CNOT1/GATA6/TFDP2/GADD45A/SDE2	10
BP	GO:2001236	regulation of extrinsic apoptotic signaling pathway	12/378	154/18862	6.56485e-05	0.00138889	0.000987969	HSPA1A/ICAM1/HSPA1B/PMAIP1/ATF3/G0S2/TNFAIP3/HGF/DDX3X/MCL1/HMGB2/BMP4	12
BP	GO:0070997	neuron death	19/378	342/18862	6.62355e-05	0.00138889	0.000987969	CCL2/HSP90AB1/DDIT3/JUN/EGR1/CLU/UBB/BTG2/FOS/CSF3/NR4A2/MCL1/SOD2/SNCG/BCL2L11/SIRT1/NUPR1/SSH1/SOD1	19
BP	GO:0006636	unsaturated fatty acid biosynthetic process	7/378	51/18862	6.65356e-05	0.00138889	0.000987969	FABP5/PTGIS/PTGES3/FADS3/DEGS1/ANXA1/SIRT1	7
BP	GO:0010718	positive regulation of epithelial to mesenchymal transition	7/378	51/18862	6.65356e-05	0.00138889	0.000987969	IL6/TIAM1/RGCC/BMP2/SDCBP/FOXC1/BMP4	7
BP	GO:1902893	regulation of pri-miRNA transcription by RNA polymerase II	7/378	51/18862	6.65356e-05	0.00138889	0.000987969	JUN/EGR1/KLF4/FOS/KLF5/BMP2/BMP4	7
BP	GO:0042770	signal transduction in response to DNA damage	11/378	131/18862	6.70802e-05	0.00139353	0.000991266	CDKN1A/PMAIP1/BCL3/DDX5/BTG2/RGCC/PLK2/CNOT1/TFDP2/GADD45A/SIRT1	11
BP	GO:0071453	cellular response to oxygen levels	15/378	231/18862	6.94924e-05	0.00143673	0.001022	ICAM1/UBC/PMAIP1/ELOC/EGR1/UBB/MYC/PTGIS/CITED2/RGCC/GATA6/CPEB2/SIRT1/HILPDA/NKX3-1	15
BP	GO:0031396	regulation of protein ubiquitination	14/378	205/18862	7.04185e-05	0.00144895	0.00103069	HSPA1A/HSP90AB1/HSP90AA1/HSPA1B/DNAJA1/UBB/TNFAIP3/RIPK2/BIRC3/DDX3X/PELI1/UBE2S/SQSTM1/ARRDC3	14
MF	GO:0019887	protein kinase regulator activity	14/383	190/18337	4.7938e-05	0.00153654	0.00126949	CDKN1A/HSP90AB1/SOCS3/CCNL1/HSPB1/HEXIM1/RGCC/CXCL10/DDX3X/CCNYL1/CCNT1/NPM1/CCNG2/CCNE2	14
BP	GO:0032608	interferon-beta production	7/378	52/18862	7.55765e-05	0.00154041	0.00109575	IRF1/HSP90AA1/DDX58/IRF7/RIPK2/DDX3X/HMGB2	7
BP	GO:0061014	positive regulation of mRNA catabolic process	7/378	52/18862	7.55765e-05	0.00154041	0.00109575	ZFP36/PABPC1/ZC3HAV1/BTG2/ZC3H12A/TOB1/CNOT1	7
BP	GO:0010950	positive regulation of endopeptidase activity	13/378	182/18862	8.06981e-05	0.00163707	0.00116451	HSPE1/HSPD1/PMAIP1/MYC/RIPK2/DLC1/DDX3X/CYCS/BCL2L11/SIRT1/NKX3-1/PERP/SOX7	13
BP	GO:0006611	protein export from nucleus	13/378	183/18862	8.53246e-05	0.00171987	0.00122341	BAG3/RBM8A/EIF4A3/RANBP3L/SRSF2/SRSF7/DNAJC27/SRSF3/NXT1/TXN/NPM1/RAPGEF3/NUP98	13
BP	GO:0033120	positive regulation of RNA splicing	6/378	37/18862	8.55757e-05	0.00171987	0.00122341	HSPA1A/HSPA8/TRA2B/SLC38A2/TRA2A/NUP98	6
BP	GO:0072331	signal transduction by p53 class mediator	16/378	263/18862	8.69619e-05	0.00173964	0.00123747	CDKN1A/PMAIP1/BCL3/UBB/DDX5/BTG2/HEXIM1/RGCC/PLK2/CNOT1/ING2/TFDP2/GADD45A/SIRT1/NUPR1/PERP	16
BP	GO:0043280	positive regulation of cysteine-type endopeptidase activity involved in apoptotic process	11/378	135/18862	8.81233e-05	0.00175475	0.00124822	HSPE1/HSPD1/PMAIP1/MYC/DLC1/DDX3X/CYCS/BCL2L11/SIRT1/NKX3-1/SOX7	11
BP	GO:0034614	cellular response to reactive oxygen species	12/378	159/18862	8.93494e-05	0.001771	0.00125978	IL6/JUN/KLF4/TNFAIP3/FOS/HGF/KDM6B/SOD2/ANXA1/TXN/SIRT1/SOD1	12
BP	GO:1901216	positive regulation of neuron death	9/378	92/18862	9.51672e-05	0.00187771	0.00133568	DDIT3/JUN/EGR1/CLU/FOS/MCL1/BCL2L11/NUPR1/SSH1	9
BP	GO:0048710	regulation of astrocyte differentiation	5/378	24/18862	9.77342e-05	0.00191959	0.00136547	IL6/HES1/BMP2/NR1D1/LDLR	5
BP	GO:0070424	regulation of nucleotide-binding oligomerization domain containing signaling pathway	4/378	13/18862	9.83543e-05	0.00192303	0.00136792	HSPA1A/HSPA1B/TNFAIP3/BIRC3	4
BP	GO:0071276	cellular response to cadmium ion	6/378	38/18862	9.99203e-05	0.00194485	0.00138344	JUN/MT1A/UBE2D3/FOS/MT1M/SOD1	6
BP	GO:0007623	circadian rhythm	14/378	212/18862	0.000100873	0.00195457	0.00139036	JUN/EGR1/NAMPT/NFIL3/BHLHE40/JUND/KLF10/PROX1/SFPQ/NR1D1/SIRT1/PER3/HNRNPU/NDUFA9	14
BP	GO:0007162	negative regulation of cell adhesion	17/378	295/18862	0.000102408	0.00197547	0.00140522	IRF1/KLF4/RND1/TACSTD2/DLC1/GBP1/RGCC/ZC3H12A/PELI1/KNG1/BMP2/C1QTNF1/LRRC32/ANGPT2/ANXA1/DUSP1/BMP4	17
BP	GO:0033673	negative regulation of kinase activity	16/378	267/18862	0.000103725	0.00199199	0.00141697	CDKN1A/DNAJA1/SOCS3/CHORDC1/TNFAIP3/HSPB1/HEXIM1/DUSP14/GADD45A/NPM1/SIRT1/DUSP1/RGS2/HNRNPU/MIDN/BMP4	16
MF	GO:0097718	disordered domain specific binding	6/383	34/18337	6.54484e-05	0.0019929	0.00164654	HSPA1A/HSP90AB1/HSP90AA1/HSP90AB3P/RRM1/HSPA2	6
BP	GO:0000380	alternative mRNA splicing, via spliceosome	8/378	73/18862	0.000104285	0.00199387	0.00141832	RBM8A/DDX5/TRA2B/SFPQ/RBM7/SAP18/KHDRBS1/HNRNPU	8
BP	GO:0001704	formation of primary germ layer	10/378	115/18862	0.000106872	0.00203433	0.00144709	KLF4/KDM6B/PAF1/GATA6/FOXC1/DUSP1/EPHA2/KIF16B/SOX7/BMP4	10
MF	GO:0016538	cyclin-dependent protein serine/threonine kinase regulator activity	7/383	50/18337	7.56382e-05	0.00207332	0.00171298	CDKN1A/CCNL1/HEXIM1/CCNYL1/CCNT1/CCNG2/CCNE2	7
MF	GO:0008143	poly(A) binding	5/383	22/18337	7.60737e-05	0.00207332	0.00171298	PABPC1/EIF4A3/DDX3X/KHDRBS1/HNRNPU	5
MF	GO:0003712	transcription coregulator activity	24/383	480/18337	7.83026e-05	0.00207332	0.00171298	DNAJB1/HSPA1A/BTG1/BTG2/BASP1/CITED2/LMCD1/ARID5A/SRSF2/TOB1/BUD31/RYBP/KDM7A/SAP18/BCLAF1/AKIRIN1/SAP30/NPM1/SIRT1/NUP98/NUPR1/HNRNPU/HMGB2/EWSR1	24
BP	GO:0044843	cell cycle G1/S phase transition	17/378	298/18862	0.00011575	0.00219366	0.00156043	CCL2/CDKN1A/KLF4/KMT2E/MYC/BTG2/RGCC/DDX3X/PLK2/PAF1/CNOT1/TFDP2/GADD45A/ANXA1/KHDRBS1/NASP/CCNE2	17
BP	GO:0009896	positive regulation of catabolic process	22/378	450/18862	0.000118926	0.00224402	0.00159625	HSPA1A/ZFP36/HSP90AA1/HSPA1B/IL6/PABPC1/CLU/BAG3/TIPARP/ZC3HAV1/BTG2/TNFAIP3/RIPK2/PFKFB3/ZC3H12A/PLK2/TOB1/CNOT1/BCL2L11/LDLR/SIRT1/NUPR1	22
BP	GO:0006977	DNA damage response, signal transduction by p53 class mediator resulting in cell cycle arrest	7/378	56/18862	0.000122321	0.00229805	0.00163468	CDKN1A/BTG2/RGCC/PLK2/CNOT1/TFDP2/GADD45A	7
MF	GO:0003727	single-stranded RNA binding	9/383	88/18337	9.19149e-05	0.00233234	0.00192699	PABPC1/DDX58/EIF4A3/DDX3X/RBM7/HNRNPF/ANXA1/KHDRBS1/HNRNPU	9
BP	GO:0042493	response to drug	19/378	359/18862	0.000125262	0.0023431	0.00166673	ICAM1/CDKN1A/HSP90AB1/JUN/FOSB/MYC/FOS/UMOD/LDHA/ADIRF/MAP1B/HMGCS1/GATA6/SOD2/OXCT1/PNP/ANXA1/NKX3-1/SOD1	19
BP	GO:0097191	extrinsic apoptotic signaling pathway	14/378	217/18862	0.0001291	0.00240449	0.0017104	HSPA1A/ICAM1/HSPA1B/PMAIP1/ATF3/G0S2/BAG3/TNFAIP3/HGF/DDX3X/MCL1/BCL2L11/HMGB2/BMP4	14
BP	GO:0008637	apoptotic mitochondrial changes	10/378	118/18862	0.000132514	0.00244697	0.00174062	HSPA1A/HSPD1/PMAIP1/JUN/CLU/HGF/SOD2/TFDP2/BCL2L11/IFIT2	10
BP	GO:0051101	regulation of DNA binding	10/378	118/18862	0.000132514	0.00244697	0.00174062	DDIT3/BCL3/NFKBIA/JUN/KLF4/GTF2B/HES1/FOXC1/TXN/HMGB2	10
BP	GO:1902895	positive regulation of pri-miRNA transcription by RNA polymerase II	6/378	40/18862	0.000134318	0.00246793	0.00175553	JUN/EGR1/KLF4/FOS/KLF5/BMP2	6
BP	GO:0035358	regulation of peroxisome proliferator activated receptor signaling pathway	4/378	14/18862	0.000135524	0.00246793	0.00175553	FABP5/PTGIS/CITED2/SIRT1	4
BP	GO:0048569	post-embryonic animal organ development	4/378	14/18862	0.000135524	0.00246793	0.00175553	KLF4/LDHA/EFEMP1/BCL2L11	4
BP	GO:0000381	regulation of alternative mRNA splicing, via spliceosome	7/378	57/18862	0.000137075	0.00246793	0.00175553	RBM8A/DDX5/TRA2B/RBM7/SAP18/KHDRBS1/HNRNPU	7
BP	GO:0072431	signal transduction involved in mitotic G1 DNA damage checkpoint	7/378	57/18862	0.000137075	0.00246793	0.00175553	CDKN1A/BTG2/RGCC/PLK2/CNOT1/TFDP2/GADD45A	7
BP	GO:1902400	intracellular signal transduction involved in G1 DNA damage checkpoint	7/378	57/18862	0.000137075	0.00246793	0.00175553	CDKN1A/BTG2/RGCC/PLK2/CNOT1/TFDP2/GADD45A	7
BP	GO:0010212	response to ionizing radiation	11/378	142/18862	0.000138597	0.00247939	0.00176368	ICAM1/CDKN1A/EGR1/VCAM1/MYC/CXCL10/RRM1/GADD45A/ANXA1/SIRT1/THBD	11
BP	GO:0009791	post-embryonic development	8/378	76/18862	0.000138859	0.00247939	0.00176368	KLF4/TIPARP/CSRNP1/ITPR1/EFEMP1/NR4A2/BCL2L11/BMP4	8
BP	GO:0030217	T cell differentiation	15/378	246/18862	0.000140212	0.00249324	0.00177353	NFKBIZ/IRF1/IL6/BCL3/EGR1/RIPK2/ZC3H12A/CD83/SOX13/MAFB/PNP/ANXA1/ZBTB16/SOD1/BMP4	15
BP	GO:0090068	positive regulation of cell cycle process	17/378	303/18862	0.000141392	0.00250391	0.00178112	CDKN1A/KMT2E/BTG2/RGCC/DDX3X/PLK2/PAF1/SFPQ/CNOT1/GATA6/TFDP2/GADD45A/ANXA1/HSPA2/NPM1/KLHL18/HNRNPU	17
BP	GO:0000082	G1/S transition of mitotic cell cycle	16/378	275/18862	0.000145919	0.0025707	0.00182863	CCL2/CDKN1A/KLF4/KMT2E/MYC/BTG2/RGCC/DDX3X/PLK2/CNOT1/TFDP2/GADD45A/ANXA1/KHDRBS1/NASP/CCNE2	16
BP	GO:0010894	negative regulation of steroid biosynthetic process	5/378	26/18862	0.000146353	0.0025707	0.00182863	DKK3/PROX1/BMP2/INSIG1/SOD1	5
BP	GO:0006606	protein import into nucleus	11/378	143/18862	0.000147503	0.00258041	0.00183554	CDKN1A/HSP90AB1/NFKBIA/BAG3/PPP1R10/ZC3H12A/NOLC1/KPNA2/NXT1/NUP98/BMP4	11
BP	GO:0042129	regulation of T cell proliferation	12/378	168/18862	0.000150791	0.0026273	0.00186889	IRF1/IL6/HLA-DPB1/VCAM1/RIPK2/HES1/PELI1/LRRC32/PNP/ANXA1/BMP4/SELENOK	12
BP	GO:0032481	positive regulation of type I interferon production	8/378	77/18862	0.000152292	0.00264279	0.00187991	IRF1/HSP90AA1/HSPD1/DDX58/IRF7/RIPK2/DDX3X/HMGB2	8
BP	GO:0032781	positive regulation of ATPase activity	7/378	58/18862	0.00015324	0.0026486	0.00188404	DNAJB1/DNAJA1/DNAJB4/DNAJB6/HSPA2/HNRNPU/ALDOB	7
BP	GO:0051817	modulation of process of other organism involved in symbiotic interaction	9/378	98/18862	0.000155174	0.00267135	0.00190023	HSPA8/JUN/SERPINB9/CHD1/ZC3H12A/CCNT1/KPNA2/STOM/BCL2L11	9
BP	GO:1902806	regulation of cell cycle G1/S phase transition	13/378	195/18862	0.00016149	0.00276904	0.00196972	CCL2/CDKN1A/KLF4/KMT2E/BTG2/RGCC/DDX3X/PLK2/PAF1/CNOT1/TFDP2/GADD45A/ANXA1	13
BP	GO:0001818	negative regulation of cytokine production	19/378	367/18862	0.000166422	0.00283114	0.00201389	ZFP36/HSP90AB1/IL6/DDIT3/BCL3/KLF4/DDX58/TNFAIP3/GBP1/HGF/RGCC/ZC3H12A/CD83/C1QTNF3/LRRC32/GATA6/SERPINB1/ANXA1/EPHA2	19
BP	GO:0045862	positive regulation of proteolysis	19/378	367/18862	0.000166422	0.00283114	0.00201389	HSPA1A/HSPE1/HSPA1B/HSPD1/PMAIP1/CLU/MYC/RIPK2/DLC1/ZC3H12A/DDX3X/PLK2/CYCS/BCL2L11/SIRT1/NUPR1/NKX3-1/PERP/SOX7	19
BP	GO:0031124	mRNA 3'-end processing	9/378	99/18862	0.000167727	0.00284216	0.00202173	PABPC1/RBM8A/EIF4A3/PCF11/SRSF2/SRSF7/PAF1/SRSF3/CCNT1	9
BP	GO:0045428	regulation of nitric oxide biosynthetic process	7/378	59/18862	0.000170914	0.00285142	0.00202832	ICAM1/HSP90AB1/HSP90AA1/CLU/KLF4/PTGIS/ZC3H12A	7
BP	GO:1902041	regulation of extrinsic apoptotic signaling pathway via death domain receptors	7/378	59/18862	0.000170914	0.00285142	0.00202832	ICAM1/PMAIP1/ATF3/TNFAIP3/HGF/DDX3X/HMGB2	7
BP	GO:1902402	signal transduction involved in mitotic DNA damage checkpoint	7/378	59/18862	0.000170914	0.00285142	0.00202832	CDKN1A/BTG2/RGCC/PLK2/CNOT1/TFDP2/GADD45A	7
BP	GO:1902403	signal transduction involved in mitotic DNA integrity checkpoint	7/378	59/18862	0.000170914	0.00285142	0.00202832	CDKN1A/BTG2/RGCC/PLK2/CNOT1/TFDP2/GADD45A	7
BP	GO:0001649	osteoblast differentiation	14/378	223/18862	0.000171797	0.00285513	0.00203096	HSPE1/IL6/JUNB/DDX5/RANBP3L/DDX21/HGF/JUND/TOB1/BMP2/VCAN/EPHA2/HNRNPU/BMP4	14
BP	GO:0019218	regulation of steroid metabolic process	10/378	122/18862	0.000174625	0.00288295	0.00205075	EGR1/DKK3/PROX1/HMGCS1/IDI1/BMP2/NR1D1/INSIG1/SIRT1/SOD1	10
BP	GO:0090092	regulation of transmembrane receptor protein serine/threonine kinase signaling pathway	15/378	251/18862	0.000174805	0.00288295	0.00205075	HSPA1A/HSP90AB1/UBC/LRG1/UBB/DKK3/CITED2/HES1/GDF3/TOB1/BMP2/SDCBP/ING2/SIRT1/BMP4	15
BP	GO:0045580	regulation of T cell differentiation	11/378	146/18862	0.000177197	0.00291129	0.00207091	NFKBIZ/IRF1/RIPK2/ZC3H12A/CD83/SOX13/PNP/ANXA1/ZBTB16/SOD1/BMP4	11
BP	GO:0034341	response to interferon-gamma	13/378	197/18862	0.000178664	0.00292365	0.0020797	ICAM1/HLA-DRB5/CCL2/HSP90AB1/IRF1/SOCS3/OASL/HLA-DPB1/VCAM1/IRF7/GBP1/CCL23/HLA-C	13
BP	GO:0001822	kidney development	16/378	280/18862	0.000179303	0.00292365	0.0020797	EGR1/TIPARP/HAS2/MYC/UMOD/BASP1/TACSTD2/HES1/PROX1/BMP2/ANGPT2/FOXC1/BCL2L11/ZBTB16/NKX3-1/BMP4	16
BP	GO:0008630	intrinsic apoptotic signaling pathway in response to DNA damage	9/378	100/18862	0.000181116	0.00294211	0.00209283	CDKN1A/BCL3/CLU/MCL1/ING2/BCL2L11/SIRT1/NUPR1/EPHA2	9
BP	GO:1900153	positive regulation of nuclear-transcribed mRNA catabolic process, deadenylation-dependent decay	4/378	15/18862	0.000181892	0.00294365	0.00209393	ZFP36/PABPC1/TOB1/CNOT1	4
BP	GO:0071902	positive regulation of protein serine/threonine kinase activity	17/378	311/18862	0.0001928	0.00310854	0.00221122	HSP90AB1/UBC/GADD45B/UBB/TIAM1/RIPK2/HGF/RGCC/DDX3X/CCNYL1/PROX1/BMP2/CCNT1/GADD45A/SIRT1/SHC1/SOD1	17
BP	GO:0046634	regulation of alpha-beta T cell activation	9/378	101/18862	0.000195382	0.00313845	0.0022325	NFKBIZ/HSPH1/IRF1/RIPK2/ZC3H12A/CD83/PNP/ANXA1/ZBTB16	9
BP	GO:0045445	myoblast differentiation	8/378	80/18862	0.000199157	0.00318725	0.00226721	DDIT3/BTG1/IFRD1/DDX5/RANBP3L/CXCL10/AKIRIN1/BMP4	8
BP	GO:1900744	regulation of p38MAPK cascade	6/378	43/18862	0.000202817	0.00323384	0.00230035	GADD45B/HGF/ZC3H12A/BMP2/GADD45A/DUSP1	6
BP	GO:0010952	positive regulation of peptidase activity	13/378	200/18862	0.000207359	0.00324558	0.0023087	HSPE1/HSPD1/PMAIP1/MYC/RIPK2/DLC1/DDX3X/CYCS/BCL2L11/SIRT1/NKX3-1/PERP/SOX7	13
BP	GO:2000045	regulation of G1/S transition of mitotic cell cycle	12/378	174/18862	0.000209376	0.00324558	0.0023087	CCL2/CDKN1A/KLF4/KMT2E/BTG2/RGCC/DDX3X/PLK2/CNOT1/TFDP2/GADD45A/ANXA1	12
BP	GO:0032623	interleukin-2 production	7/378	61/18862	0.000211207	0.00324558	0.0023087	ZFP36/TNFAIP3/RIPK2/GBP1/CD83/PNP/ANXA1	7
BP	GO:0046686	response to cadmium ion	7/378	61/18862	0.000211207	0.00324558	0.0023087	JUN/MT1A/UBE2D3/FOS/MT1M/SOD2/SOD1	7
BP	GO:0072413	signal transduction involved in mitotic cell cycle checkpoint	7/378	61/18862	0.000211207	0.00324558	0.0023087	CDKN1A/BTG2/RGCC/PLK2/CNOT1/TFDP2/GADD45A	7
BP	GO:0080164	regulation of nitric oxide metabolic process	7/378	61/18862	0.000211207	0.00324558	0.0023087	ICAM1/HSP90AB1/HSP90AA1/CLU/KLF4/PTGIS/ZC3H12A	7
BP	GO:0032607	interferon-alpha production	5/378	28/18862	0.000211581	0.00324558	0.0023087	HSPD1/DDX58/IRF7/RIPK2/DDX3X	5
BP	GO:0032647	regulation of interferon-alpha production	5/378	28/18862	0.000211581	0.00324558	0.0023087	HSPD1/DDX58/IRF7/RIPK2/DDX3X	5
BP	GO:0033028	myeloid cell apoptotic process	5/378	28/18862	0.000211581	0.00324558	0.0023087	IL6/IRF7/TCP1/ANXA1/SIRT1	5
BP	GO:0050678	regulation of epithelial cell proliferation	19/378	374/18862	0.000211742	0.00324558	0.0023087	CCL2/ZFP36/LRG1/HAS2/MYC/TNFAIP3/NR4A1/HES1/RGCC/PROX1/BMP2/NR1D1/SAV1/TINF2/SIRT1/NUPR1/NKX3-1/HMGB2/BMP4	19
BP	GO:0046631	alpha-beta T cell activation	11/378	149/18862	0.000211815	0.00324558	0.0023087	NFKBIZ/HSPH1/IRF1/IL6/BCL3/RIPK2/ZC3H12A/CD83/PNP/ANXA1/ZBTB16	11
BP	GO:0071383	cellular response to steroid hormone stimulus	13/378	201/18862	0.000217762	0.00332492	0.00236513	ICAM1/ZFP36/DNAJA1/DDX5/CNOT1/NR1D1/ANXA1/BCL2L11/SIRT1/KCTD6/HNRNPU/NKX3-1/BMP4	13
MF	GO:0070063	RNA polymerase binding	8/383	73/18337	0.000138471	0.00337316	0.00278692	ZFP36/GTF2B/PCF11/PAF1/SPTY2D1/CCNT1/STOM/HNRNPU	8
BP	GO:0042326	negative regulation of phosphorylation	20/378	407/18862	0.000225226	0.00342548	0.00243667	CDKN1A/DNAJA1/SOCS3/CHORDC1/TNFAIP3/HSPB1/HEXIM1/HGF/ZC3H12A/DUSP14/PPP1R15B/GADD45A/NPM1/SIRT1/DUSP1/RGS2/NUPR1/HNRNPU/MIDN/BMP4	20
BP	GO:0046822	regulation of nucleocytoplasmic transport	9/378	103/18862	0.000226727	0.00342548	0.00243667	HSP90AB1/BAG3/ZC3H12A/DNAJC27/NOLC1/TXN/KHDRBS1/RAPGEF3/BMP4	9
BP	GO:2001237	negative regulation of extrinsic apoptotic signaling pathway	9/378	103/18862	0.000226727	0.00342548	0.00243667	HSPA1A/ICAM1/HSPA1B/TNFAIP3/HGF/DDX3X/MCL1/HMGB2/BMP4	9
BP	GO:0008631	intrinsic apoptotic signaling pathway in response to oxidative stress	6/378	44/18862	0.000230919	0.00347665	0.00247307	HSPB1/SFPQ/MCL1/SOD2/SIRT1/SOD1	6
BP	GO:0031571	mitotic G1 DNA damage checkpoint	7/378	62/18862	0.000234045	0.00350881	0.00249594	CDKN1A/BTG2/RGCC/PLK2/CNOT1/TFDP2/GADD45A	7
BP	GO:0045637	regulation of myeloid cell differentiation	15/378	258/18862	0.000235548	0.00350881	0.00249594	HSPA1A/ZFP36/HSPA1B/NFKBIA/JUN/KMT2E/IRF7/MYC/FOS/CSF3/KLF10/PAF1/MAFB/ZBTB16/HMGB2	15
BP	GO:0002065	columnar/cuboidal epithelial cell differentiation	8/378	82/18862	0.000236526	0.00350881	0.00249594	CDKN1A/HES1/KLF5/PROX1/BMP2/GATA6/SAV1/BMP4	8
BP	GO:0071158	positive regulation of cell cycle arrest	8/378	82/18862	0.000236526	0.00350881	0.00249594	CDKN1A/BTG2/RGCC/PLK2/CNOT1/GATA6/TFDP2/GADD45A	8
BP	GO:0060485	mesenchyme development	16/378	287/18862	0.000237114	0.00350881	0.00249594	IL6/HAS2/DDX5/TIAM1/MYC/RANBP3L/BASP1/CITED2/HES1/HGF/RGCC/BMP2/NOLC1/SDCBP/FOXC1/BMP4	16
BP	GO:0061684	chaperone-mediated autophagy	4/378	16/18862	0.000238702	0.00352024	0.00250408	HSPA8/HSP90AA1/CLU/BAG3	4
BP	GO:0046890	regulation of lipid biosynthetic process	13/378	203/18862	0.000239918	0.00352614	0.00250827	FABP5/EGR1/DKK3/PROX1/HMGCS1/IDI1/BMP2/NR1D1/INSIG1/ANXA1/LDLR/SIRT1/SOD1	13
BP	GO:0017015	regulation of transforming growth factor beta receptor signaling pathway	10/378	127/18862	0.000242597	0.00354143	0.00251915	HSPA1A/HSP90AB1/UBC/LRG1/UBB/DKK3/CITED2/SDCBP/ING2/SIRT1	10
BP	GO:0030968	endoplasmic reticulum unfolded protein response	10/378	127/18862	0.000242597	0.00354143	0.00251915	CCL2/DDIT3/ATF3/PPP1R15A/CXCL8/TSPYL2/PPP1R15B/DNAJB9/BCL2L11/SHC1	10
BP	GO:0072001	renal system development	16/378	288/18862	0.000246568	0.00358728	0.00255176	EGR1/TIPARP/HAS2/MYC/UMOD/BASP1/TACSTD2/HES1/PROX1/BMP2/ANGPT2/FOXC1/BCL2L11/ZBTB16/NKX3-1/BMP4	16
BP	GO:0030511	positive regulation of transforming growth factor beta receptor signaling pathway	5/378	29/18862	0.00025149	0.0036223	0.00257667	HSP90AB1/LRG1/CITED2/SDCBP/ING2	5
BP	GO:0045939	negative regulation of steroid metabolic process	5/378	29/18862	0.00025149	0.0036223	0.00257667	DKK3/PROX1/BMP2/INSIG1/SOD1	5
BP	GO:1903846	positive regulation of cellular response to transforming growth factor beta stimulus	5/378	29/18862	0.00025149	0.0036223	0.00257667	HSP90AB1/LRG1/CITED2/SDCBP/ING2	5
BP	GO:1903131	mononuclear cell differentiation	20/378	411/18862	0.000255867	0.00367309	0.0026128	NFKBIZ/IRF1/IL6/BCL3/JUN/EGR1/VCAM1/IRF7/MYC/RIPK2/ZC3H12A/CD83/DNAJB9/SOX13/MAFB/PNP/ANXA1/ZBTB16/SOD1/BMP4	20
BP	GO:0045069	regulation of viral genome replication	8/378	83/18862	0.000257258	0.00367899	0.002617	PABPC1/OASL/ZC3HAV1/CXCL8/DDX3X/MX1/PROX1/IFIT1	8
BP	GO:0044783	G1 DNA damage checkpoint	7/378	63/18862	0.000258832	0.00367899	0.002617	CDKN1A/BTG2/RGCC/PLK2/CNOT1/TFDP2/GADD45A	7
BP	GO:0044819	mitotic G1/S transition checkpoint	7/378	63/18862	0.000258832	0.00367899	0.002617	CDKN1A/BTG2/RGCC/PLK2/CNOT1/TFDP2/GADD45A	7
BP	GO:0062207	regulation of pattern recognition receptor signaling pathway	9/378	105/18862	0.000262138	0.00371376	0.00264174	HSPA1A/IRF1/HSPA1B/IRF7/TNFAIP3/BIRC3/DDX3X/PELI1/NR1D1	9
BP	GO:0051403	stress-activated MAPK cascade	15/378	261/18862	0.000266703	0.00374216	0.00266194	ZFP36/UBC/GADD45B/DNAJA1/UBB/MAP3K8/MYC/RIPK2/HGF/ZC3H12A/BMP2/SDCBP/IKBKB/GADD45A/DUSP1	15
BP	GO:0001837	epithelial to mesenchymal transition	11/378	153/18862	0.000266741	0.00374216	0.00266194	IL6/HAS2/DDX5/TIAM1/HGF/RGCC/BMP2/NOLC1/SDCBP/FOXC1/BMP4	11
BP	GO:0031123	RNA 3'-end processing	11/378	153/18862	0.000266741	0.00374216	0.00266194	PABPC1/RBM8A/EIF4A3/PCF11/SRSF2/SRSF7/PAF1/SRSF3/CCNT1/ERI1/INTS6	11
BP	GO:0001655	urogenital system development	17/378	320/18862	0.000269471	0.00375608	0.00267184	EGR1/TIPARP/HAS2/MYC/UMOD/BASP1/TACSTD2/HES1/PROX1/BMP2/ANGPT2/FOXC1/ANXA1/BCL2L11/ZBTB16/NKX3-1/BMP4	17
BP	GO:0070371	ERK1 and ERK2 cascade	17/378	320/18862	0.000269471	0.00375608	0.00267184	ICAM1/CCL2/ATF3/KLF4/TIAM1/MYC/RIPK2/GBP1/CCL23/DNAJC27/AKAP12/BMP2/DUSP1/NDRG4/EPHA2/SHC1/BMP4	17
BP	GO:0008625	extrinsic apoptotic signaling pathway via death domain receptors	8/378	84/18862	0.000279452	0.00387024	0.00275304	ICAM1/PMAIP1/ATF3/BAG3/TNFAIP3/HGF/DDX3X/HMGB2	8
BP	GO:1900407	regulation of cellular response to oxidative stress	8/378	84/18862	0.000279452	0.00387024	0.00275304	HSPB1/HGF/SFPQ/MCL1/SOD2/TXN/SIRT1/SOD1	8
MF	GO:0001046	core promoter sequence-specific DNA binding	6/383	40/18337	0.000168076	0.00393685	0.00325264	MYC/GTF2B/FOS/KLF10/BAZ2A/NPM1	6
BP	GO:1903844	regulation of cellular response to transforming growth factor beta stimulus	10/378	130/18862	0.000293123	0.00404659	0.00287849	HSPA1A/HSP90AB1/UBC/LRG1/UBB/DKK3/CITED2/SDCBP/ING2/SIRT1	10
BP	GO:0050873	brown fat cell differentiation	6/378	46/18862	0.000296268	0.00407227	0.00289676	LRG1/SOX13/SIRT1/RGS2/HNRNPU/PIM1	6
BP	GO:1902235	regulation of endoplasmic reticulum stress-induced intrinsic apoptotic signaling pathway	5/378	30/18862	0.000296868	0.00407227	0.00289676	HSPA1A/DDIT3/PMAIP1/BCL2L11/SIRT1	5
BP	GO:0090100	positive regulation of transmembrane receptor protein serine/threonine kinase signaling pathway	9/378	107/18862	0.000302014	0.00412975	0.00293764	HSP90AB1/LRG1/CITED2/HES1/GDF3/BMP2/SDCBP/ING2/BMP4	9
MF	GO:0003725	double-stranded RNA binding	8/383	76/18337	0.000183975	0.00414965	0.00342846	HSP90AB1/HSPD1/OASL/DDX58/TUBA1B/DDX21/DDX3X/HNRNPU	8
BP	GO:1900151	regulation of nuclear-transcribed mRNA catabolic process, deadenylation-dependent decay	4/378	17/18862	0.000307234	0.00418788	0.00297899	ZFP36/PABPC1/TOB1/CNOT1	4
BP	GO:0048511	rhythmic process	16/378	294/18862	0.000310449	0.0042184	0.0030007	JUN/EGR1/NAMPT/HAS2/DDX5/NFIL3/BHLHE40/JUND/KLF10/PROX1/SFPQ/NR1D1/SIRT1/PER3/HNRNPU/NDUFA9	16
MF	GO:0016922	nuclear receptor binding	9/383	97/18337	0.000195034	0.00423412	0.00349824	DDX5/NR4A1/JUND/ARID5A/PROX1/BAZ2A/NR4A2/CNOT1/NKX3-1	9
MF	GO:0046332	SMAD binding	8/383	77/18337	0.000201625	0.00423412	0.00349824	JUN/DDX5/RANBP3L/FOS/RGCC/TOB1/BMP2/SAV1	8
BP	GO:0051251	positive regulation of lymphocyte activation	18/378	356/18862	0.000327031	0.00442979	0.00315107	NFKBIZ/HSPH1/CCL2/CDKN1A/IL6/HSPD1/MAP3K8/HLA-DPB1/VCAM1/RIPK2/HES1/PELI1/CD83/SOX13/PNP/ANXA1/ZBTB16/SELENOK	18
BP	GO:0030099	myeloid cell differentiation	20/378	419/18862	0.000328283	0.00443285	0.00315325	HSPA1A/ZFP36/HSPA1B/JUNB/NFKBIA/JUN/KMT2E/IRF7/MYC/FOS/CSF3/KLF10/PAF1/MAFB/ZBTB16/SIRT1/EPHA2/HMGB2/ALAS1/BMP4	20
BP	GO:0009267	cellular response to starvation	11/378	157/18862	0.000333229	0.0044573	0.00317064	CDKN1A/HSPA8/PMAIP1/ATF3/JUN/ZC3H12A/KLF10/SLC38A2/SLC2A1/SIRT1/MAP1LC3B	11
BP	GO:0031669	cellular response to nutrient levels	13/378	210/18862	0.000333314	0.0044573	0.00317064	ICAM1/CDKN1A/HSPA8/PMAIP1/ATF3/JUN/ZC3H12A/KLF10/SLC38A2/SLC2A1/SIRT1/PIM1/MAP1LC3B	13
BP	GO:0051972	regulation of telomerase activity	6/378	47/18862	0.000333958	0.0044573	0.00317064	HSP90AB1/HSP90AA1/KLF4/MYC/TCP1/PTGES3	6
BP	GO:0003002	regionalization	17/378	326/18862	0.00033422	0.0044573	0.00317064	DDIT3/BTG2/BASP1/CITED2/HES1/BHLHE40/TRA2B/BMP2/FOXC1/MAFB/ARC/ZBTB16/NKX3-1/HOXD8/GORAB/SETDB2/BMP4	17
BP	GO:0046635	positive regulation of alpha-beta T cell activation	7/378	66/18862	0.000346105	0.004601	0.00327286	NFKBIZ/HSPH1/RIPK2/CD83/PNP/ANXA1/ZBTB16	7
BP	GO:0001516	prostaglandin biosynthetic process	5/378	31/18862	0.00034819	0.004601	0.00327286	FABP5/PTGIS/PTGES3/ANXA1/SIRT1	5
BP	GO:0046457	prostanoid biosynthetic process	5/378	31/18862	0.00034819	0.004601	0.00327286	FABP5/PTGIS/PTGES3/ANXA1/SIRT1	5
BP	GO:0003007	heart morphogenesis	14/378	239/18862	0.000349814	0.00460838	0.0032781	HAS2/DLC1/CITED2/HES1/PROX1/BMP2/GATA6/FOXC1/SAV1/NDRG4/SEC24B/SETDB2/PIM1/BMP4	14
BP	GO:0045727	positive regulation of translation	10/378	133/18862	0.000352159	0.00462516	0.00329005	IL6/PABPC1/BCL3/EIF4A3/YBX3/PPP1R15A/DDX3X/KHDRBS1/NPM1/EIF5A2	10
BP	GO:0051346	negative regulation of hydrolase activity	21/378	456/18862	0.00037768	0.0049372	0.00351201	KLF4/TFPI2/PPP1R15A/HGF/PPP1R10/SERPINB9/DNAJB6/DDX3X/ANGPTL4/KNG1/SERPINB1/SERPINH1/IKBKB/CPEB2/ARL6IP1/ANXA1/SIRT1/RGS2/CSRNP2/CNN3/IFIT1	21
BP	GO:0032922	circadian regulation of gene expression	7/378	67/18862	0.000379932	0.0049372	0.00351201	EGR1/NAMPT/BHLHE40/NR1D1/SIRT1/PER3/HNRNPU	7
BP	GO:0046637	regulation of alpha-beta T cell differentiation	7/378	67/18862	0.000379932	0.0049372	0.00351201	NFKBIZ/RIPK2/ZC3H12A/CD83/PNP/ANXA1/ZBTB16	7
BP	GO:0070663	regulation of leukocyte proliferation	14/378	241/18862	0.000380488	0.0049372	0.00351201	CDKN1A/IRF1/IL6/HLA-DPB1/VCAM1/TNFAIP3/RIPK2/HES1/PELI1/LRRC32/PNP/ANXA1/BMP4/SELENOK	14
BP	GO:0070098	chemokine-mediated signaling pathway	8/378	88/18862	0.000384448	0.00495881	0.00352738	CCL2/CXCL2/CXCL3/CXCL8/CXCL10/CCL23/FOXC1/CCRL2	8
BP	GO:1903312	negative regulation of mRNA metabolic process	8/378	88/18862	0.000384448	0.00495881	0.00352738	ZFP36/PABPC1/YBX3/SRSF7/TOB1/SAP18/CCNT1/HNRNPU	8
BP	GO:0050792	regulation of viral process	12/378	186/18862	0.00038611	0.00496542	0.00353208	ZFP36/PABPC1/OASL/ZC3HAV1/CXCL8/HEXIM1/DDX3X/MX1/PROX1/CCNT1/KPNA2/IFIT1	12
BP	GO:0045785	positive regulation of cell adhesion	20/378	425/18862	0.00039378	0.00504904	0.00359156	NFKBIZ/HSPH1/ICAM1/CCL2/IL6/HSPD1/SELE/HAS2/MAP3K8/HLA-DPB1/VCAM1/RIPK2/CITED2/HES1/CD83/SOX13/PNP/ANXA1/ZBTB16/SELENOK	20
BP	GO:0050671	positive regulation of lymphocyte proliferation	10/378	135/18862	0.000396777	0.00505745	0.00359755	CDKN1A/IL6/HLA-DPB1/VCAM1/RIPK2/HES1/PELI1/PNP/ANXA1/SELENOK	10
BP	GO:0051384	response to glucocorticoid	10/378	135/18862	0.000396777	0.00505745	0.00359755	ICAM1/CDKN1A/ZFP36/IL6/FOSB/FOS/ANXA1/BCL2L11/DUSP1/HNRNPU	10
BP	GO:0070372	regulation of ERK1 and ERK2 cascade	16/378	301/18862	0.000402622	0.00511685	0.0036398	ICAM1/CCL2/ATF3/KLF4/TIAM1/RIPK2/GBP1/CCL23/DNAJC27/AKAP12/BMP2/DUSP1/NDRG4/EPHA2/SHC1/BMP4	16
MF	GO:0070717	poly-purine tract binding	5/383	28/18337	0.000256116	0.00519915	0.00429556	PABPC1/EIF4A3/DDX3X/KHDRBS1/HNRNPU	5
BP	GO:0006469	negative regulation of protein kinase activity	14/378	243/18862	0.000413432	0.00523017	0.00372041	CDKN1A/DNAJA1/SOCS3/CHORDC1/TNFAIP3/HSPB1/HEXIM1/DUSP14/GADD45A/NPM1/SIRT1/DUSP1/RGS2/BMP4	14
BP	GO:0032642	regulation of chemokine production	8/378	89/18862	0.00041517	0.00523017	0.00372041	IL6/EGR1/KLF4/RIPK2/DDX3X/C1QTNF3/EPHA2/SELENOK	8
BP	GO:0036473	cell death in response to oxidative stress	8/378	89/18862	0.00041517	0.00523017	0.00372041	HSPB1/HGF/SFPQ/MCL1/SOD2/TXN/SIRT1/SOD1	8
BP	GO:0045661	regulation of myoblast differentiation	6/378	49/18862	0.00042054	0.00525504	0.0037381	DDIT3/BTG1/RANBP3L/CXCL10/AKIRIN1/BMP4	6
BP	GO:0046638	positive regulation of alpha-beta T cell differentiation	6/378	49/18862	0.00042054	0.00525504	0.0037381	NFKBIZ/RIPK2/CD83/PNP/ANXA1/ZBTB16	6
BP	GO:0032946	positive regulation of mononuclear cell proliferation	10/378	136/18862	0.000420792	0.00525504	0.0037381	CDKN1A/IL6/HLA-DPB1/VCAM1/RIPK2/HES1/PELI1/PNP/ANXA1/SELENOK	10
BP	GO:0043488	regulation of mRNA stability	12/378	188/18862	0.000425297	0.00529598	0.00376723	HSPA1A/ZFP36/HSPA8/UBC/PABPC1/UBB/YBX3/HSPB1/ZC3H12A/NPM1/DIS3/HNRNPU	12
BP	GO:0043122	regulation of I-kappaB kinase/NF-kappaB signaling	14/378	244/18862	0.000430797	0.00534907	0.00380498	TNFAIP3/TIFA/HSPB1/RIPK2/DDX21/BIRC3/ZC3H12A/PELI1/PLK2/NR1D1/SLC20A1/IKBKB/SIRT1/SQSTM1	14
BP	GO:0060759	regulation of response to cytokine stimulus	12/378	189/18862	0.000446116	0.00552341	0.003929	HSPA1A/HSP90AB1/HSPA1B/IL6/SOCS3/KLF4/DDX58/IRF7/TNFAIP3/RIPK2/BIRC3/IKBKB	12
BP	GO:0070301	cellular response to hydrogen peroxide	8/378	90/18862	0.000447857	0.00552474	0.00392995	IL6/KLF4/TNFAIP3/HGF/KDM6B/ANXA1/TXN/SIRT1	8
BP	GO:0045926	negative regulation of growth	14/378	245/18862	0.000448781	0.00552474	0.00392995	HSPA1A/CDKN1A/HSPA1B/BTG1/MT1A/MT1M/DDX3X/ING1/TSPYL2/SAV1/SOCS2/SIRT1/RGS2/BMP4	14
BP	GO:0034250	positive regulation of cellular amide metabolic process	11/378	163/18862	0.00045877	0.00561571	0.00399466	IL6/PABPC1/BCL3/CLU/EIF4A3/YBX3/PPP1R15A/DDX3X/KHDRBS1/NPM1/EIF5A2	11
BP	GO:0051170	import into nucleus	11/378	163/18862	0.00045877	0.00561571	0.00399466	CDKN1A/HSP90AB1/NFKBIA/BAG3/PPP1R10/ZC3H12A/NOLC1/KPNA2/NXT1/NUP98/BMP4	11
BP	GO:0050685	positive regulation of mRNA processing	5/378	33/18862	0.000470649	0.00574484	0.00408651	HSPA8/TRA2B/PAF1/TRA2A/NUP98	5
BP	GO:0072006	nephron development	10/378	138/18862	0.000472458	0.00575067	0.00409066	EGR1/MYC/UMOD/BASP1/TACSTD2/HES1/BMP2/ANGPT2/FOXC1/BMP4	10
BP	GO:0031098	stress-activated protein kinase signaling cascade	15/378	276/18862	0.000481535	0.00584124	0.00415509	ZFP36/UBC/GADD45B/DNAJA1/UBB/MAP3K8/MYC/RIPK2/HGF/ZC3H12A/BMP2/SDCBP/IKBKB/GADD45A/DUSP1	15
BP	GO:0001823	mesonephros development	8/378	91/18862	0.000482602	0.00584124	0.00415509	MYC/BASP1/TACSTD2/HES1/BMP2/FOXC1/ZBTB16/BMP4	8
BP	GO:0062099	negative regulation of programmed necrotic cell death	4/378	19/18862	0.000484737	0.0058507	0.00416181	YBX3/BIRC3/PELI1/NUPR1	4
BP	GO:2000377	regulation of reactive oxygen species metabolic process	12/378	192/18862	0.000513807	0.00618428	0.00439911	ICAM1/CDKN1A/HSP90AB1/HSP90AA1/CLU/KLF4/PTGIS/ZC3H12A/SOD2/ARF4/GADD45A/SOD1	12
BP	GO:0032088	negative regulation of NF-kappaB transcription factor activity	8/378	92/18862	0.000519501	0.00623545	0.0044355	DDIT3/NFKBIA/KLF4/TNFAIP3/PTGIS/ZC3H12A/PELI1/SIRT1	8
BP	GO:0048872	homeostasis of number of cells	14/378	249/18862	0.000527265	0.00631111	0.00448932	HSPA1A/ZFP36/HSPA1B/IL6/PMAIP1/KMT2E/TNFAIP3/MAFB/ANXA1/BCL2L11/HMGB2/SOD1/ALAS1/BMP4	14
BP	GO:0035265	organ growth	11/378	166/18862	0.000535076	0.00638692	0.00454325	YBX3/BASP1/PROX1/GATA6/FOXC1/SAV1/BCL2L11/RGS2/NDRG4/SOD1/PIM1	11
MF	GO:0060590	ATPase regulator activity	6/383	45/18337	0.00032668	0.00641768	0.00530231	DNAJB1/HSPH1/DNAJA1/BAG3/DNAJB4/DNAJB6	6
BP	GO:0050670	regulation of lymphocyte proliferation	13/378	221/18862	0.00054205	0.00644137	0.00458198	CDKN1A/IRF1/IL6/HLA-DPB1/VCAM1/RIPK2/HES1/PELI1/LRRC32/PNP/ANXA1/BMP4/SELENOK	13
BP	GO:0098586	cellular response to virus	7/378	71/18862	0.00054262	0.00644137	0.00458198	HSP90AA1/IL6/DDX58/IRF7/BIRC3/ZC3H12A/DDX3X	7
BP	GO:1902882	regulation of response to oxidative stress	8/378	93/18862	0.000558651	0.00660719	0.00469994	HSPB1/HGF/SFPQ/MCL1/SOD2/TXN/SIRT1/SOD1	8
BP	GO:0062012	regulation of small molecule metabolic process	20/378	437/18862	0.000559647	0.00660719	0.00469994	PMAIP1/FABP5/EGR1/DKK3/PFKFB3/PROX1/HMGCS1/IDI1/BMP2/C1QTNF3/C1QTNF1/NR1D1/INSIG1/ANXA1/SIRT1/NUP98/NUPR1/SOD1/MIDN/ODC1	20
BP	GO:0033002	muscle cell proliferation	13/378	222/18862	0.000565569	0.00665892	0.00473673	CDKN1A/IL6/JUN/KLF4/TNFAIP3/GATA6/SOD2/FOXC1/SAV1/AKIRIN1/NDRG4/PIM1/BMP4	13
BP	GO:0071560	cellular response to transforming growth factor beta stimulus	14/378	251/18862	0.000570697	0.00670104	0.00476669	HSPA1A/HSP90AB1/UBC/LRG1/JUN/UBB/FOS/DKK3/CITED2/LRRC32/COL3A1/SDCBP/ING2/SIRT1	14
BP	GO:0042098	T cell proliferation	12/378	195/18862	0.000589943	0.0068896	0.00490082	IRF1/IL6/HLA-DPB1/VCAM1/RIPK2/HES1/PELI1/LRRC32/PNP/ANXA1/BMP4/SELENOK	12
BP	GO:0032944	regulation of mononuclear cell proliferation	13/378	223/18862	0.000589945	0.0068896	0.00490082	CDKN1A/IRF1/IL6/HLA-DPB1/VCAM1/RIPK2/HES1/PELI1/LRRC32/PNP/ANXA1/BMP4/SELENOK	13
BP	GO:0070661	leukocyte proliferation	16/378	312/18862	0.000594913	0.00692755	0.00492782	CDKN1A/IRF1/IL6/HSPD1/CLU/HLA-DPB1/VCAM1/TNFAIP3/RIPK2/HES1/PELI1/LRRC32/PNP/ANXA1/BMP4/SELENOK	16
BP	GO:0044342	type B pancreatic cell proliferation	4/378	20/18862	0.000596401	0.00692755	0.00492782	NR4A1/NR1D1/SERPINB1/NUPR1	4
BP	GO:1904035	regulation of epithelial cell apoptotic process	8/378	94/18862	0.000600153	0.00695244	0.00494552	ICAM1/CCL2/ZFP36/IL6/TNFAIP3/RGCC/ANGPTL4/NUPR1	8
BP	GO:0043393	regulation of protein binding	12/378	196/18862	0.000617337	0.00712148	0.00506577	CDKN1A/HSP90AB1/TIAM1/CSF3/RIPK2/CCL23/PLK2/BMP2/NKX3-1/IFIT2/BMP4/IFIT1	12
BP	GO:0045931	positive regulation of mitotic cell cycle	9/378	118/18862	0.000621436	0.00712148	0.00506577	KMT2E/HES1/PPP1R10/RGCC/DDX3X/ANXA1/HSPA2/KLHL18/NKX3-1	9
BP	GO:0000289	nuclear-transcribed mRNA poly(A) tail shortening	5/378	35/18862	0.000622985	0.00712148	0.00506577	ZFP36/PABPC1/BTG2/TOB1/CNOT1	5
BP	GO:0002755	MyD88-dependent toll-like receptor signaling pathway	5/378	35/18862	0.000622985	0.00712148	0.00506577	IRF1/UBC/HSPD1/UBB/IRF7	5
BP	GO:1905898	positive regulation of response to endoplasmic reticulum stress	5/378	35/18862	0.000622985	0.00712148	0.00506577	DDIT3/PMAIP1/PPP1R15A/BCL2L11/SIRT1	5
BP	GO:0006809	nitric oxide biosynthetic process	7/378	73/18862	0.000642489	0.00728581	0.00518266	ICAM1/HSP90AB1/HSP90AA1/CLU/KLF4/PTGIS/ZC3H12A	7
BP	GO:0072401	signal transduction involved in DNA integrity checkpoint	7/378	73/18862	0.000642489	0.00728581	0.00518266	CDKN1A/BTG2/RGCC/PLK2/CNOT1/TFDP2/GADD45A	7
BP	GO:0072422	signal transduction involved in DNA damage checkpoint	7/378	73/18862	0.000642489	0.00728581	0.00518266	CDKN1A/BTG2/RGCC/PLK2/CNOT1/TFDP2/GADD45A	7
BP	GO:0032602	chemokine production	8/378	95/18862	0.00064411	0.00728581	0.00518266	IL6/EGR1/KLF4/RIPK2/DDX3X/C1QTNF3/EPHA2/SELENOK	8
BP	GO:0043903	regulation of biological process involved in symbiotic interaction	12/378	197/18862	0.000645792	0.00728581	0.00518266	ZFP36/PABPC1/OASL/ZC3HAV1/CXCL8/HEXIM1/DDX3X/MX1/PROX1/CCNT1/KPNA2/IFIT1	12
BP	GO:0014074	response to purine-containing compound	10/378	144/18862	0.000659987	0.00741474	0.00527437	JUN/FOSB/FOS/LDHA/HMGCS1/DUSP1/RAPGEF3/SSH1/THBD/SOD1	10
BP	GO:2000134	negative regulation of G1/S transition of mitotic cell cycle	9/378	119/18862	0.000660651	0.00741474	0.00527437	CCL2/CDKN1A/KLF4/BTG2/RGCC/PLK2/CNOT1/TFDP2/GADD45A	9
BP	GO:0043487	regulation of RNA stability	12/378	198/18862	0.000675338	0.00755994	0.00537766	HSPA1A/ZFP36/HSPA8/UBC/PABPC1/UBB/YBX3/HSPB1/ZC3H12A/NPM1/DIS3/HNRNPU	12
BP	GO:0048568	embryonic organ development	19/378	412/18862	0.000697759	0.00779074	0.00554184	JUNB/SOCS3/EIF4A3/RBBP6/CXCL8/CITED2/HES1/TRA2B/PROX1/EFEMP1/INSIG1/FOXC1/MAFB/NDRG4/EPHA2/SEC24B/SOD1/SETDB2/BMP4	19
BP	GO:0048732	gland development	19/378	413/18862	0.000718266	0.0079731	0.00567156	IL6/TNFAIP3/DKK3/CITED2/HES1/HGF/PROX1/HMGCS1/BMP2/GATA6/FOXC1/MAFB/ANXA1/SOCS2/BCL2L11/EPHA2/NKX3-1/SOD1/BMP4	19
BP	GO:0071559	response to transforming growth factor beta	14/378	257/18862	0.000719678	0.0079731	0.00567156	HSPA1A/HSP90AB1/UBC/LRG1/JUN/UBB/FOS/DKK3/CITED2/LRRC32/COL3A1/SDCBP/ING2/SIRT1	14
BP	GO:0035357	peroxisome proliferator activated receptor signaling pathway	4/378	21/18862	0.000725163	0.0079731	0.00567156	FABP5/PTGIS/CITED2/SIRT1	4
BP	GO:0043555	regulation of translation in response to stress	4/378	21/18862	0.000725163	0.0079731	0.00567156	PPP1R15A/DDX3X/PPP1R15B/NPM1	4
BP	GO:0048745	smooth muscle tissue development	4/378	21/18862	0.000725163	0.0079731	0.00567156	TIPARP/ZFAND5/PROX1/BMP4	4
BP	GO:0072111	cell proliferation involved in kidney development	4/378	21/18862	0.000725163	0.0079731	0.00567156	EGR1/MYC/BMP2/BMP4	4
BP	GO:0032677	regulation of interleukin-8 production	8/378	97/18862	0.000739816	0.00811356	0.00577147	HSPA1A/HSPA1B/IL6/DDIT3/BCL3/KLF4/DDX58/ANXA1	8
BP	GO:0032386	regulation of intracellular transport	17/378	350/18862	0.000746309	0.00816405	0.00580739	HSP90AB1/PMAIP1/BAG3/UBE2D3/ZC3H12A/MAP1B/DNAJC27/NOLC1/INSIG1/TFDP2/TXN/STOM/KHDRBS1/RAPGEF3/NDRG4/SEC24B/BMP4	17
BP	GO:0001836	release of cytochrome c from mitochondria	6/378	55/18862	0.000788278	0.00857972	0.00610306	PMAIP1/JUN/CLU/HGF/SOD2/BCL2L11	6
BP	GO:1903428	positive regulation of reactive oxygen species biosynthetic process	6/378	55/18862	0.000788278	0.00857972	0.00610306	ICAM1/HSP90AB1/HSP90AA1/CLU/KLF4/SOD2	6
MF	GO:0045236	CXCR chemokine receptor binding	4/383	18/18337	0.000454535	0.00865036	0.00714696	CXCL2/CXCL3/CXCL8/CXCL10	4
BP	GO:0045930	negative regulation of mitotic cell cycle	16/378	321/18862	0.000806213	0.00875005	0.00622423	CCL2/CDKN1A/BTG1/KLF4/BTG2/PPP1R10/RGCC/PLK2/CNOT1/FOXC1/TFDP2/GADD45A/DUSP1/NKX3-1/BTG3/BMP4	16
BP	GO:0060412	ventricular septum morphogenesis	5/378	37/18862	0.000809538	0.00875005	0.00622423	CITED2/HES1/PROX1/SAV1/BMP4	5
BP	GO:0070665	positive regulation of leukocyte proliferation	10/378	148/18862	0.000816261	0.00875005	0.00622423	CDKN1A/IL6/HLA-DPB1/VCAM1/RIPK2/HES1/PELI1/PNP/ANXA1/SELENOK	10
BP	GO:0010594	regulation of endothelial cell migration	13/378	231/18862	0.000818885	0.00875005	0.00622423	KLF4/GLUL/HSPB1/RGCC/ZC3H12A/PROX1/PLK2/ANGPT2/GADD45A/ANXA1/SIRT1/EPHA2/BMP4	13
BP	GO:0048762	mesenchymal cell differentiation	13/378	231/18862	0.000818885	0.00875005	0.00622423	IL6/HAS2/DDX5/TIAM1/RANBP3L/HES1/HGF/RGCC/BMP2/NOLC1/SDCBP/FOXC1/BMP4	13
BP	GO:0007492	endoderm development	7/378	76/18862	0.000819058	0.00875005	0.00622423	PAF1/GATA6/ARC/DUSP1/KIF16B/SOX7/BMP4	7
BP	GO:0072395	signal transduction involved in cell cycle checkpoint	7/378	76/18862	0.000819058	0.00875005	0.00622423	CDKN1A/BTG2/RGCC/PLK2/CNOT1/TFDP2/GADD45A	7
BP	GO:0051052	regulation of DNA metabolic process	17/378	353/18862	0.000820128	0.00875005	0.00622423	CDKN1A/HSP90AB1/HSP90AA1/IL6/KLF4/MYC/TCP1/PTGES3/HGF/PPP1R10/RGCC/TINF2/KPNA2/NPM1/SIRT1/DUSP1/HNRNPU	17
BP	GO:0045619	regulation of lymphocyte differentiation	11/378	175/18862	0.000830254	0.00883628	0.00628557	NFKBIZ/IRF1/RIPK2/ZC3H12A/CD83/SOX13/PNP/ANXA1/ZBTB16/SOD1/BMP4	11
BP	GO:0035821	modulation of process of other organism	9/378	123/18862	0.000838265	0.0088778	0.0063151	HSPA8/JUN/SERPINB9/CHD1/ZC3H12A/CCNT1/KPNA2/STOM/BCL2L11	9
BP	GO:1903409	reactive oxygen species biosynthetic process	9/378	123/18862	0.000838265	0.0088778	0.0063151	ICAM1/HSP90AB1/HSP90AA1/CLU/KLF4/PTGIS/ZC3H12A/SOD2/SOD1	9
BP	GO:0009952	anterior/posterior pattern specification	12/378	203/18862	0.000840615	0.00888092	0.00631732	DDIT3/BTG2/BASP1/HES1/BHLHE40/BMP2/FOXC1/ARC/ZBTB16/NKX3-1/HOXD8/BMP4	12
BP	GO:0042102	positive regulation of T cell proliferation	8/378	99/18862	0.000846646	0.00890111	0.00633168	IL6/HLA-DPB1/VCAM1/RIPK2/HES1/PNP/ANXA1/SELENOK	8
BP	GO:1903426	regulation of reactive oxygen species biosynthetic process	8/378	99/18862	0.000846646	0.00890111	0.00633168	ICAM1/HSP90AB1/HSP90AA1/CLU/KLF4/PTGIS/ZC3H12A/SOD2	8
BP	GO:0021978	telencephalon regionalization	3/378	10/18862	0.000862906	0.00905004	0.00643762	TRA2B/BMP2/BMP4	3
BP	GO:0043388	positive regulation of DNA binding	6/378	56/18862	0.000868192	0.00906166	0.00644589	KLF4/GTF2B/HES1/FOXC1/TXN/HMGB2	6
BP	GO:0060575	intestinal epithelial cell differentiation	4/378	22/18862	0.000872403	0.00906166	0.00644589	CDKN1A/KLF5/GATA6/SAV1	4
BP	GO:0090335	regulation of brown fat cell differentiation	4/378	22/18862	0.000872403	0.00906166	0.00644589	SOX13/SIRT1/HNRNPU/PIM1	4
BP	GO:1901798	positive regulation of signal transduction by p53 class mediator	4/378	22/18862	0.000872403	0.00906166	0.00644589	PMAIP1/UBB/DDX5/HEXIM1	4
BP	GO:0002831	regulation of response to biotic stimulus	19/378	420/18862	0.000876904	0.00908658	0.00646361	HSP90AB1/IRF1/HSP90AA1/HSPD1/SOCS3/DDX58/IRF7/TNFAIP3/RIPK2/HEXIM1/SERPINB9/BIRC3/ZC3H12A/SFPQ/GATA6/IKBKB/HMGB2/IFIT1/SELENOK	19
BP	GO:0034121	regulation of toll-like receptor signaling pathway	7/378	77/18862	0.000885735	0.0091304	0.00649478	IRF1/IRF7/TNFAIP3/BIRC3/DDX3X/PELI1/NR1D1	7
BP	GO:0046209	nitric oxide metabolic process	7/378	77/18862	0.000885735	0.0091304	0.00649478	ICAM1/HSP90AB1/HSP90AA1/CLU/KLF4/PTGIS/ZC3H12A	7
BP	GO:1902807	negative regulation of cell cycle G1/S phase transition	9/378	124/18862	0.000888249	0.0091304	0.00649478	CCL2/CDKN1A/KLF4/BTG2/RGCC/PLK2/CNOT1/TFDP2/GADD45A	9
BP	GO:0010632	regulation of epithelial cell migration	15/378	293/18862	0.000889585	0.0091304	0.00649478	KLF4/HAS2/GLUL/HSPB1/TACSTD2/RGCC/ZC3H12A/PROX1/PLK2/ANGPT2/GADD45A/ANXA1/SIRT1/EPHA2/BMP4	15
BP	GO:0060419	heart growth	8/378	100/18862	0.000904518	0.00926167	0.00658816	BASP1/PROX1/GATA6/FOXC1/SAV1/RGS2/NDRG4/PIM1	8
BP	GO:0032733	positive regulation of interleukin-10 production	5/378	38/18862	0.000917056	0.00932376	0.00663233	IL6/HSPD1/BCL3/HGF/CD83	5
BP	GO:0045429	positive regulation of nitric oxide biosynthetic process	5/378	38/18862	0.000917056	0.00932376	0.00663233	ICAM1/HSP90AB1/HSP90AA1/CLU/KLF4	5
BP	GO:0060612	adipose tissue development	5/378	38/18862	0.000917056	0.00932376	0.00663233	UBB/SLC25A25/OXCT1/SIRT1/ARRDC3	5
MF	GO:0008009	chemokine activity	6/383	49/18337	0.000522882	0.00964955	0.00797249	CCL2/CXCL2/CXCL3/CXCL8/CXCL10/CCL23	6
BP	GO:2001057	reactive nitrogen species metabolic process	7/378	78/18862	0.000956618	0.00968463	0.00688903	ICAM1/HSP90AB1/HSP90AA1/CLU/KLF4/PTGIS/ZC3H12A	7
BP	GO:0030098	lymphocyte differentiation	17/378	358/18862	0.000957032	0.00968463	0.00688903	NFKBIZ/IRF1/IL6/BCL3/EGR1/VCAM1/RIPK2/ZC3H12A/CD83/DNAJB9/SOX13/MAFB/PNP/ANXA1/ZBTB16/SOD1/BMP4	17
BP	GO:0062014	negative regulation of small molecule metabolic process	8/378	101/18862	0.000965519	0.00974768	0.00693388	DKK3/PROX1/BMP2/C1QTNF3/INSIG1/SIRT1/NUPR1/SOD1	8
BP	GO:0090287	regulation of cellular response to growth factor stimulus	15/378	296/18862	0.000985769	0.00992892	0.0070628	HSPA1A/HSP90AB1/UBC/LRG1/UBB/DKK3/CITED2/HES1/GDF3/TOB1/SDCBP/ING2/SIRT1/BMP4/CD63	15
BP	GO:0007369	gastrulation	11/378	179/18862	0.000999189	0.0100199	0.00712754	KLF4/UGDH/KDM6B/PAF1/GATA6/FOXC1/DUSP1/EPHA2/KIF16B/SOX7/BMP4	11
BP	GO:0031960	response to corticosteroid	10/378	152/18862	0.00100176	0.0100199	0.00712754	ICAM1/CDKN1A/ZFP36/IL6/FOSB/FOS/ANXA1/BCL2L11/DUSP1/HNRNPU	10
BP	GO:0051028	mRNA transport	10/378	152/18862	0.00100176	0.0100199	0.00712754	ZFP36/RBM8A/EIF4A3/SRSF2/SRSF7/SRSF3/ARC/NXT1/EIF5A2/NUP98	10
BP	GO:0044773	mitotic DNA damage checkpoint	8/378	102/18862	0.00102977	0.0102763	0.0073099	CDKN1A/BTG2/PPP1R10/RGCC/PLK2/CNOT1/TFDP2/GADD45A	8
BP	GO:1904407	positive regulation of nitric oxide metabolic process	5/378	39/18862	0.00103484	0.0102785	0.00731148	ICAM1/HSP90AB1/HSP90AA1/CLU/KLF4	5
BP	GO:0033032	regulation of myeloid cell apoptotic process	4/378	23/18862	0.00103951	0.0102785	0.00731148	IRF7/TCP1/ANXA1/SIRT1	4
BP	GO:0048026	positive regulation of mRNA splicing, via spliceosome	4/378	23/18862	0.00103951	0.0102785	0.00731148	HSPA8/TRA2B/TRA2A/NUP98	4
BP	GO:0060547	negative regulation of necrotic cell death	4/378	23/18862	0.00103951	0.0102785	0.00731148	YBX3/BIRC3/PELI1/NUPR1	4
MF	GO:0042379	chemokine receptor binding	7/383	69/18337	0.00058194	0.0104236	0.00861199	CCL2/CXCL2/CXCL3/CXCL8/CXCL10/CCL23/CCRL2	7
MF	GO:0042826	histone deacetylase binding	9/383	113/18337	0.000608578	0.0105893	0.00874888	HSPA1A/HSP90AB1/HSP90AA1/HSPA1B/KLF4/HES1/SFPQ/KPNA2/NKX3-1	9
BP	GO:0001933	negative regulation of protein phosphorylation	17/378	362/18862	0.00108015	0.0106317	0.00756275	CDKN1A/DNAJA1/SOCS3/CHORDC1/TNFAIP3/HSPB1/HEXIM1/HGF/ZC3H12A/DUSP14/PPP1R15B/GADD45A/NPM1/SIRT1/DUSP1/RGS2/BMP4	17
BP	GO:0042692	muscle cell differentiation	17/378	362/18862	0.00108015	0.0106317	0.00756275	HES1/CXCL10/KLF5/ERVFRD-1/PROX1/KDM6B/BMP2/GATA6/SOD2/FLII/CSRP2/SIRT1/RGS2/HNRNPU/MORF4L2/PGM5/BMP4	17
BP	GO:0032637	interleukin-8 production	8/378	103/18862	0.00109739	0.0107769	0.00766601	HSPA1A/HSPA1B/IL6/DDIT3/BCL3/KLF4/DDX58/ANXA1	8
BP	GO:1902107	positive regulation of leukocyte differentiation	10/378	154/18862	0.0011067	0.0108191	0.00769602	NFKBIZ/JUN/FOS/RIPK2/KLF10/CD83/SOX13/PNP/ANXA1/ZBTB16	10
BP	GO:1903708	positive regulation of hemopoiesis	10/378	154/18862	0.0011067	0.0108191	0.00769602	NFKBIZ/JUN/FOS/RIPK2/KLF10/CD83/SOX13/PNP/ANXA1/ZBTB16	10
BP	GO:0032479	regulation of type I interferon production	9/378	128/18862	0.00111299	0.010856	0.00772228	IRF1/HSP90AA1/HSPD1/DDX58/IRF7/TNFAIP3/RIPK2/DDX3X/HMGB2	9
BP	GO:0051146	striated muscle cell differentiation	14/378	269/18862	0.00111782	0.0108786	0.00773835	CXCL10/KLF5/ERVFRD-1/PROX1/KDM6B/BMP2/GATA6/FLII/CSRP2/RGS2/HNRNPU/MORF4L2/PGM5/BMP4	14
BP	GO:0032663	regulation of interleukin-2 production	6/378	59/18862	0.00114576	0.0110757	0.00787855	ZFP36/TNFAIP3/RIPK2/GBP1/CD83/ANXA1	6
BP	GO:0051055	negative regulation of lipid biosynthetic process	6/378	59/18862	0.00114576	0.0110757	0.00787855	DKK3/PROX1/BMP2/INSIG1/SIRT1/SOD1	6
BP	GO:1904589	regulation of protein import	6/378	59/18862	0.00114576	0.0110757	0.00787855	HSP90AB1/HSPA8/BAG3/ZC3H12A/NOLC1/BMP4	6
BP	GO:0036363	transforming growth factor beta activation	3/378	11/18862	0.00116892	0.0111994	0.00796652	HSP90AB1/LRRC32/GATA6	3
BP	GO:0036490	regulation of translation in response to endoplasmic reticulum stress	3/378	11/18862	0.00116892	0.0111994	0.00796652	PPP1R15A/DDX3X/PPP1R15B	3
BP	GO:0071888	macrophage apoptotic process	3/378	11/18862	0.00116892	0.0111994	0.00796652	IRF7/TCP1/SIRT1	3
BP	GO:0072321	chaperone-mediated protein transport	3/378	11/18862	0.00116892	0.0111994	0.00796652	HSPA8/CLU/BAG3	3
BP	GO:0032606	type I interferon production	9/378	129/18862	0.00117581	0.0112404	0.0079957	IRF1/HSP90AA1/HSPD1/DDX58/IRF7/TNFAIP3/RIPK2/DDX3X/HMGB2	9
BP	GO:0043367	CD4-positive, alpha-beta T cell differentiation	7/378	81/18862	0.00119636	0.0114117	0.00811753	NFKBIZ/IL6/BCL3/RIPK2/ZC3H12A/CD83/ANXA1	7
BP	GO:0050727	regulation of inflammatory response	17/378	366/18862	0.00121649	0.0115781	0.00823592	NFKBIZ/IL6/SOCS3/NFKBIA/SELE/C2CD4B/KLF4/TNFAIP3/PTGIS/HGF/BIRC3/C1QTNF3/NR1D1/ANXA1/LDLR/NUPR1/SOD1	17
BP	GO:0046683	response to organophosphorus	9/378	130/18862	0.00124146	0.0117898	0.0083865	JUN/FOSB/FOS/LDHA/DUSP1/RAPGEF3/SSH1/THBD/SOD1	9
BP	GO:0001656	metanephros development	7/378	82/18862	0.00128595	0.0121855	0.00866797	EGR1/MYC/UMOD/BASP1/HES1/NKX3-1/BMP4	7
BP	GO:0001503	ossification	18/378	401/18862	0.00129701	0.0122367	0.00870438	HSPE1/IL6/JUNB/DDX5/RANBP3L/OMD/DDX21/HGF/JUND/KLF10/TOB1/BMP2/FOXC1/VCAN/ZBTB16/EPHA2/HNRNPU/BMP4	18
BP	GO:0002696	positive regulation of leukocyte activation	18/378	401/18862	0.00129701	0.0122367	0.00870438	NFKBIZ/HSPH1/CCL2/CDKN1A/IL6/HSPD1/MAP3K8/HLA-DPB1/VCAM1/RIPK2/HES1/PELI1/CD83/SOX13/PNP/ANXA1/ZBTB16/SELENOK	18
BP	GO:0050691	regulation of defense response to virus by host	5/378	41/18862	0.0013036	0.0122453	0.00871053	HSP90AA1/DDX58/TNFAIP3/ZC3H12A/SELENOK	5
BP	GO:1902042	negative regulation of extrinsic apoptotic signaling pathway via death domain receptors	5/378	41/18862	0.0013036	0.0122453	0.00871053	ICAM1/TNFAIP3/HGF/DDX3X/HMGB2	5
BP	GO:0044774	mitotic DNA integrity checkpoint	8/378	106/18862	0.00132179	0.0123624	0.00879383	CDKN1A/BTG2/PPP1R10/RGCC/PLK2/CNOT1/TFDP2/GADD45A	8
BP	GO:0072009	nephron epithelium development	8/378	106/18862	0.00132179	0.0123624	0.00879383	MYC/UMOD/BASP1/TACSTD2/HES1/BMP2/FOXC1/BMP4	8
BP	GO:0048645	animal organ formation	6/378	61/18862	0.00136547	0.0127434	0.00906485	CITED2/HES1/BMP2/GATA6/PIM1/BMP4	6
BP	GO:0032092	positive regulation of protein binding	7/378	83/18862	0.00138069	0.0128577	0.00914616	HSP90AB1/TIAM1/CSF3/RIPK2/PLK2/BMP2/BMP4	7
BP	GO:0003018	vascular process in circulatory system	13/378	245/18862	0.00139853	0.0129958	0.00924439	ICAM1/FABP5/C2CD4B/SLC2A3/SLC38A2/KNG1/AKAP12/SLC1A5/SOD2/FOXC1/SLC2A1/RGS2/SOD1	13
BP	GO:1901989	positive regulation of cell cycle phase transition	8/378	107/18862	0.00140419	0.0130204	0.00926189	KMT2E/RGCC/DDX3X/PAF1/ANXA1/HSPA2/NPM1/KLHL18	8
BP	GO:0043405	regulation of MAP kinase activity	15/378	307/18862	0.00141714	0.0131124	0.00932731	UBC/GADD45B/DNAJA1/UBB/TIAM1/RIPK2/HGF/BMP2/DUSP14/GADD45A/DUSP1/RGS2/SHC1/SOD1/BMP4	15
BP	GO:0032682	negative regulation of chemokine production	4/378	25/18862	0.00143885	0.0132282	0.00940972	IL6/KLF4/C1QTNF3/EPHA2	4
BP	GO:0072012	glomerulus vasculature development	4/378	25/18862	0.00143885	0.0132282	0.00940972	EGR1/HES1/ANGPT2/BMP4	4
BP	GO:1903798	regulation of production of miRNAs involved in gene silencing by miRNA	4/378	25/18862	0.00143885	0.0132282	0.00940972	IL6/DDX5/ZC3H12A/BMP4	4
BP	GO:0032680	regulation of tumor necrosis factor production	10/378	160/18862	0.00147663	0.0135467	0.00963628	ZFP36/IL6/BCL3/CLU/DDX58/TNFAIP3/HSPB1/RIPK2/ZC3H12A/SELENOK	10
BP	GO:0032835	glomerulus development	6/378	62/18862	0.00148669	0.0135528	0.00964057	EGR1/BASP1/HES1/ANGPT2/FOXC1/BMP4	6
BP	GO:0045604	regulation of epidermal cell differentiation	6/378	62/18862	0.00148669	0.0135528	0.00964057	ZFP36/MAFF/HES1/GDF3/FOXC1/BMP4	6
BP	GO:0051851	modulation by host of symbiont process	6/378	62/18862	0.00148669	0.0135528	0.00964057	HSPA8/JUN/CHD1/ZC3H12A/CCNT1/STOM	6
BP	GO:0043542	endothelial cell migration	14/378	278/18862	0.00152566	0.0138516	0.00985313	KLF4/GLUL/NR4A1/HSPB1/RGCC/ZC3H12A/PROX1/PLK2/ANGPT2/GADD45A/ANXA1/SIRT1/EPHA2/BMP4	14
BP	GO:0006983	ER overload response	3/378	12/18862	0.0015355	0.0138516	0.00985313	DDIT3/PPP1R15B/BCL2L11	3
BP	GO:0061469	regulation of type B pancreatic cell proliferation	3/378	12/18862	0.0015355	0.0138516	0.00985313	NR4A1/NR1D1/NUPR1	3
BP	GO:0070857	regulation of bile acid biosynthetic process	3/378	12/18862	0.0015355	0.0138516	0.00985313	PROX1/NR1D1/SIRT1	3
BP	GO:1903800	positive regulation of production of miRNAs involved in gene silencing by miRNA	3/378	12/18862	0.0015355	0.0138516	0.00985313	IL6/DDX5/BMP4	3
BP	GO:0033157	regulation of intracellular protein transport	13/378	248/18862	0.0015592	0.0140361	0.00998437	HSP90AB1/PMAIP1/BAG3/UBE2D3/ZC3H12A/DNAJC27/NOLC1/INSIG1/TFDP2/TXN/STOM/RAPGEF3/BMP4	13
BP	GO:0051701	biological process involved in interaction with host	12/378	219/18862	0.00161185	0.0144799	0.0103001	HSPA1A/ICAM1/HSPA1B/TCP1/CXCL8/SERPINB9/SLC1A5/KPNA2/BCL2L11/LDLR/EPHA2/IFIT1	12
BP	GO:0032640	tumor necrosis factor production	10/378	162/18862	0.00162019	0.0144985	0.0103133	ZFP36/IL6/BCL3/CLU/DDX58/TNFAIP3/HSPB1/RIPK2/ZC3H12A/SELENOK	10
BP	GO:0034142	toll-like receptor 4 signaling pathway	5/378	43/18862	0.00162064	0.0144985	0.0103133	NFKBIA/TNFAIP3/RIPK2/PELI1/NR1D1	5
BP	GO:0061437	renal system vasculature development	4/378	26/18862	0.00167385	0.0148821	0.0105862	EGR1/HES1/ANGPT2/BMP4	4
BP	GO:0061440	kidney vasculature development	4/378	26/18862	0.00167385	0.0148821	0.0105862	EGR1/HES1/ANGPT2/BMP4	4
BP	GO:0070920	regulation of production of small RNA involved in gene silencing by RNA	4/378	26/18862	0.00167385	0.0148821	0.0105862	IL6/DDX5/ZC3H12A/BMP4	4
BP	GO:0071824	protein-DNA complex subunit organization	14/378	281/18862	0.00168652	0.014964	0.0106444	UBC/BRD2/UBB/MYC/GTF2B/TSPYL2/PAF1/BAZ2A/SPTY2D1/BDP1/NASP/NPM1/HMGB2/XPA	14
BP	GO:0001657	ureteric bud development	7/378	86/18862	0.00169796	0.0150346	0.0106946	MYC/BASP1/TACSTD2/HES1/BMP2/FOXC1/BMP4	7
BP	GO:0045165	cell fate commitment	13/378	251/18862	0.00173489	0.0153302	0.0109049	IL6/IFRD1/KLF4/HES1/GDF3/PROX1/KDM6B/PAF1/BMP2/MCL1/GATA6/SOX13/BMP4	13
BP	GO:0046651	lymphocyte proliferation	14/378	282/18862	0.00174319	0.0153694	0.0109328	CDKN1A/IRF1/IL6/HSPD1/HLA-DPB1/VCAM1/RIPK2/HES1/PELI1/LRRC32/PNP/ANXA1/BMP4/SELENOK	14
BP	GO:0050867	positive regulation of cell activation	18/378	412/18862	0.00174873	0.0153694	0.0109328	NFKBIZ/HSPH1/CCL2/CDKN1A/IL6/HSPD1/MAP3K8/HLA-DPB1/VCAM1/RIPK2/HES1/PELI1/CD83/SOX13/PNP/ANXA1/ZBTB16/SELENOK	18
BP	GO:0042093	T-helper cell differentiation	6/378	64/18862	0.00175356	0.0153694	0.0109328	NFKBIZ/IL6/BCL3/RIPK2/ZC3H12A/ANXA1	6
BP	GO:0060411	cardiac septum morphogenesis	6/378	64/18862	0.00175356	0.0153694	0.0109328	CITED2/HES1/PROX1/GATA6/SAV1/BMP4	6
BP	GO:1903555	regulation of tumor necrosis factor superfamily cytokine production	10/378	164/18862	0.00177486	0.0155247	0.0110433	ZFP36/IL6/BCL3/CLU/DDX58/TNFAIP3/HSPB1/RIPK2/ZC3H12A/SELENOK	10
BP	GO:0003158	endothelium development	9/378	137/18862	0.00178841	0.0156115	0.0111051	ICAM1/BTG1/APOLD1/CXCL10/PROX1/KDM6B/IKBKB/RAPGEF3/BMP4	9
BP	GO:0042771	intrinsic apoptotic signaling pathway in response to DNA damage by p53 class mediator	5/378	44/18862	0.0017988	0.0156391	0.0111247	CDKN1A/BCL3/ING2/SIRT1/NUPR1	5
BP	GO:1903573	negative regulation of response to endoplasmic reticulum stress	5/378	44/18862	0.0017988	0.0156391	0.0111247	HSPA1A/CLU/PPP1R15A/PPP1R15B/DNAJB9	5
BP	GO:0072163	mesonephric epithelium development	7/378	87/18862	0.00181541	0.0157202	0.0111824	MYC/BASP1/TACSTD2/HES1/BMP2/FOXC1/BMP4	7
BP	GO:0072164	mesonephric tubule development	7/378	87/18862	0.00181541	0.0157202	0.0111824	MYC/BASP1/TACSTD2/HES1/BMP2/FOXC1/BMP4	7
BP	GO:0006413	translational initiation	11/378	193/18862	0.00182869	0.0158036	0.0112417	PABPC1/EIF1/EIF3I/EIF5/EIF4A2/PPP1R15A/HSPB1/DDX3X/PPP1R15B/KHDRBS1/NPM1	11
BP	GO:0001889	liver development	9/378	138/18862	0.00188022	0.0162164	0.0115353	IL6/TNFAIP3/CITED2/HES1/HGF/PROX1/HMGCS1/GATA6/ANXA1	9
BP	GO:0032943	mononuclear cell proliferation	14/378	285/18862	0.00192275	0.0165502	0.0117728	CDKN1A/IRF1/IL6/HSPD1/HLA-DPB1/VCAM1/RIPK2/HES1/PELI1/LRRC32/PNP/ANXA1/BMP4/SELENOK	14
BP	GO:0042180	cellular ketone metabolic process	13/378	254/18862	0.00192666	0.0165509	0.0117732	FABP5/EGR1/DKK3/PROX1/BMP2/NR1D1/INSIG1/OXCT1/CBR3/ANXA1/SIRT1/ODC1/NDUFA9	13
BP	GO:0045582	positive regulation of T cell differentiation	7/378	88/18862	0.00193907	0.0166245	0.0118256	NFKBIZ/RIPK2/CD83/SOX13/PNP/ANXA1/ZBTB16	7
BP	GO:0006596	polyamine biosynthetic process	3/378	13/18862	0.00196665	0.0167611	0.0119228	SAT1/AMD1/ODC1	3
BP	GO:0031392	regulation of prostaglandin biosynthetic process	3/378	13/18862	0.00196665	0.0167611	0.0119228	FABP5/ANXA1/SIRT1	3
BP	GO:0099640	axo-dendritic protein transport	3/378	13/18862	0.00196665	0.0167611	0.0119228	HSPB1/SFPQ/HNRNPU	3
BP	GO:0031018	endocrine pancreas development	5/378	45/18862	0.00199091	0.0169345	0.0120461	IL6/HES1/GATA6/ANXA1/BMP4	5
BP	GO:0001501	skeletal system development	20/378	486/18862	0.00201606	0.0171147	0.0121743	TIPARP/HAS2/EIF4A3/RANBP3L/ADAMTS4/HOXD1/GDF3/ZFAND5/CSRNP1/BMP2/EFEMP1/COL3A1/SERPINH1/INSIG1/FOXC1/VCAN/ZBTB16/EPHA2/HOXD8/BMP4	20
BP	GO:0071706	tumor necrosis factor superfamily cytokine production	10/378	167/18862	0.00202908	0.0171915	0.0122289	ZFP36/IL6/BCL3/CLU/DDX58/TNFAIP3/HSPB1/RIPK2/ZC3H12A/SELENOK	10
MF	GO:0070412	R-SMAD binding	4/383	22/18337	0.00101717	0.0172072	0.0142166	JUN/DDX5/FOS/RGCC	4
BP	GO:0002294	CD4-positive, alpha-beta T cell differentiation involved in immune response	6/378	66/18862	0.00205525	0.0173792	0.0123624	NFKBIZ/IL6/BCL3/RIPK2/ZC3H12A/ANXA1	6
BP	GO:0048525	negative regulation of viral process	7/378	89/18862	0.00206916	0.0174626	0.0124218	ZFP36/OASL/ZC3HAV1/HEXIM1/MX1/PROX1/IFIT1	7
BP	GO:0061008	hepaticobiliary system development	9/378	140/18862	0.00207514	0.0174789	0.0124334	IL6/TNFAIP3/CITED2/HES1/HGF/PROX1/HMGCS1/GATA6/ANXA1	9
BP	GO:0071103	DNA conformation change	16/378	352/18862	0.00208699	0.0175445	0.01248	UBC/BRD2/UBB/CHD1/DDX3X/TSPYL2/PAF1/BAZ2A/SPTY2D1/ANXA1/NASP/NPM1/SIRT1/HMGB2/SETDB2/XPA	16
BP	GO:0043523	regulation of neuron apoptotic process	11/378	197/18862	0.00214847	0.0180263	0.0128227	CCL2/HSP90AB1/DDIT3/JUN/BTG2/NR4A2/MCL1/SOD2/BCL2L11/NUPR1/SOD1	11
BP	GO:0002287	alpha-beta T cell activation involved in immune response	6/378	67/18862	0.00222004	0.0183877	0.0130798	NFKBIZ/IL6/BCL3/RIPK2/ZC3H12A/ANXA1	6
BP	GO:0002293	alpha-beta T cell differentiation involved in immune response	6/378	67/18862	0.00222004	0.0183877	0.0130798	NFKBIZ/IL6/BCL3/RIPK2/ZC3H12A/ANXA1	6
BP	GO:0050918	positive chemotaxis	6/378	67/18862	0.00222004	0.0183877	0.0130798	CXCL8/HGF/CXCL10/ANGPT2/HMGB2/BMP4	6
BP	GO:0003206	cardiac chamber morphogenesis	8/378	115/18862	0.00222037	0.0183877	0.0130798	CITED2/HES1/PROX1/BMP2/GATA6/FOXC1/SAV1/BMP4	8
BP	GO:0030218	erythrocyte differentiation	8/378	115/18862	0.00222037	0.0183877	0.0130798	HSPA1A/ZFP36/HSPA1B/KMT2E/MAFB/HMGB2/ALAS1/BMP4	8
BP	GO:0060795	cell fate commitment involved in formation of primary germ layer	4/378	28/18862	0.00222133	0.0183877	0.0130798	KLF4/PAF1/GATA6/BMP4	4
BP	GO:0062098	regulation of programmed necrotic cell death	4/378	28/18862	0.00222133	0.0183877	0.0130798	YBX3/BIRC3/PELI1/NUPR1	4
BP	GO:0051054	positive regulation of DNA metabolic process	11/378	198/18862	0.00223512	0.0184665	0.0131359	HSP90AB1/HSP90AA1/IL6/KLF4/MYC/TCP1/PTGES3/HGF/PPP1R10/RGCC/SIRT1	11
MF	GO:0003724	RNA helicase activity	7/383	77/18337	0.00112512	0.0185189	0.0153003	DDX58/DDX5/EIF4A3/EIF4A2/DDX3Y/DDX21/DDX3X	7
MF	GO:0001664	G protein-coupled receptor binding	15/383	289/18337	0.00116851	0.0187269	0.0154722	HSPA1A/CCL2/HSPA8/CXCL2/HSPA1B/DNAJA1/CXCL3/CXCL8/CXCL10/CCL23/CNRIP1/SDCBP/SAV1/CCRL2/ARRDC3	15
BP	GO:0006405	RNA export from nucleus	9/378	142/18862	0.00228584	0.0188135	0.0133827	RBM8A/EIF4A3/SRSF2/SRSF7/SRSF3/NXT1/KHDRBS1/NPM1/NUP98	9
BP	GO:0072655	establishment of protein localization to mitochondrion	9/378	142/18862	0.00228584	0.0188135	0.0133827	HSP90AA1/DDIT3/DNAJA1/HSPD1/PMAIP1/BAG3/UBE2D3/TFDP2/BCL2L11	9
BP	GO:0002819	regulation of adaptive immune response	10/378	170/18862	0.00231187	0.0189916	0.0135094	NFKBIZ/IRF1/IL6/HSPD1/IRF7/TNFAIP3/RIPK2/ZC3H12A/ANXA1/SIRT1	10
BP	GO:1904019	epithelial cell apoptotic process	8/378	116/18862	0.00234419	0.0192206	0.0136723	ICAM1/CCL2/ZFP36/IL6/TNFAIP3/RGCC/ANGPTL4/NUPR1	8
BP	GO:0046883	regulation of hormone secretion	13/378	260/18862	0.00236284	0.0193368	0.013755	IL6/TIAM1/ITPR1/C1QTNF3/C1QTNF1/NR1D1/OXCT1/ANXA1/SLC2A1/RAPGEF3/NKX3-1/MIDN/HADH	13
BP	GO:0002548	monocyte chemotaxis	6/378	68/18862	0.00239459	0.0195086	0.0138772	CCL2/IL6/CXCL10/CCL23/ANXA1/DUSP1	6
BP	GO:0007004	telomere maintenance via telomerase	6/378	68/18862	0.00239459	0.0195086	0.0138772	HSP90AB1/HSP90AA1/TCP1/PTGES3/TINF2/HNRNPU	6
BP	GO:0033135	regulation of peptidyl-serine phosphorylation	9/378	143/18862	0.00239738	0.0195086	0.0138772	HSP90AB1/HSP90AA1/IL6/CSF3/RIPK2/HGF/GADD45A/TXN/RAPGEF3	9
BP	GO:0010631	epithelial cell migration	16/378	357/18862	0.0024024	0.0195127	0.0138801	KLF4/HAS2/GLUL/NR4A1/HSPB1/TACSTD2/RGCC/ZC3H12A/PROX1/PLK2/ANGPT2/GADD45A/ANXA1/SIRT1/EPHA2/BMP4	16
BP	GO:0050866	negative regulation of cell activation	11/378	200/18862	0.00241694	0.0195774	0.0139261	IRF1/TNFAIP3/ZC3H12A/PELI1/C1QTNF1/LRRC32/NR1D1/ANXA1/LDLR/THBD/BMP4	11
BP	GO:0045646	regulation of erythrocyte differentiation	5/378	47/18862	0.00241943	0.0195774	0.0139261	HSPA1A/ZFP36/HSPA1B/MAFB/HMGB2	5
BP	GO:1900102	negative regulation of endoplasmic reticulum unfolded protein response	3/378	14/18862	0.00246604	0.0198802	0.0141415	PPP1R15A/PPP1R15B/DNAJB9	3
BP	GO:1901722	regulation of cell proliferation involved in kidney development	3/378	14/18862	0.00246604	0.0198802	0.0141415	EGR1/MYC/BMP4	3
BP	GO:0051702	biological process involved in interaction with symbiont	7/378	92/18862	0.00250022	0.0201181	0.0143108	HSPA8/HSPD1/JUN/CHD1/ZC3H12A/CCNT1/STOM	7
BP	GO:0007389	pattern specification process	18/378	426/18862	0.00250968	0.0201476	0.0143317	DDIT3/BTG2/BASP1/CITED2/HES1/BHLHE40/TRA2B/BMP2/FOXC1/MAFB/ARC/ZBTB16/NDRG4/NKX3-1/HOXD8/GORAB/SETDB2/BMP4	18
BP	GO:0035051	cardiocyte differentiation	9/378	144/18862	0.00251321	0.0201476	0.0143317	VCAM1/HES1/PROX1/KDM6B/BMP2/GATA6/RGS2/HNRNPU/BMP4	9
BP	GO:0060914	heart formation	4/378	29/18862	0.00253651	0.0201846	0.0143581	HES1/BMP2/PIM1/BMP4	4
BP	GO:1900101	regulation of endoplasmic reticulum unfolded protein response	4/378	29/18862	0.00253651	0.0201846	0.0143581	PPP1R15A/PPP1R15B/DNAJB9/BCL2L11	4
BP	GO:1900745	positive regulation of p38MAPK cascade	4/378	29/18862	0.00253651	0.0201846	0.0143581	GADD45B/ZC3H12A/BMP2/GADD45A	4
BP	GO:2000637	positive regulation of gene silencing by miRNA	4/378	29/18862	0.00253651	0.0201846	0.0143581	ZFP36/IL6/DDX5/BMP4	4
BP	GO:0014823	response to activity	6/378	69/18862	0.00257926	0.0204121	0.0145199	IL6/SLC25A25/KDM6B/SOD2/OXCT1/ANGPT2	6
BP	GO:0045682	regulation of epidermis development	6/378	69/18862	0.00257926	0.0204121	0.0145199	ZFP36/MAFF/HES1/GDF3/FOXC1/BMP4	6
BP	GO:0050688	regulation of defense response to virus	6/378	69/18862	0.00257926	0.0204121	0.0145199	HSP90AA1/DDX58/TNFAIP3/ZC3H12A/IFIT1/SELENOK	6
BP	GO:0090132	epithelium migration	16/378	360/18862	0.00261002	0.0206177	0.0146661	KLF4/HAS2/GLUL/NR4A1/HSPB1/TACSTD2/RGCC/ZC3H12A/PROX1/PLK2/ANGPT2/GADD45A/ANXA1/SIRT1/EPHA2/BMP4	16
BP	GO:0032102	negative regulation of response to external stimulus	17/378	394/18862	0.00264241	0.0207334	0.0147484	CCL2/SOCS3/PLAT/KLF4/TNFAIP3/PTGIS/HGF/SERPINB9/KNG1/C1QTNF3/C1QTNF1/NR1D1/ANGPT2/LDLR/DUSP1/THBD/SOD1	17
BP	GO:0002067	glandular epithelial cell differentiation	5/378	48/18862	0.00265712	0.0207334	0.0147484	HES1/PROX1/BMP2/GATA6/BMP4	5
BP	GO:0006692	prostanoid metabolic process	5/378	48/18862	0.00265712	0.0207334	0.0147484	FABP5/PTGIS/PTGES3/ANXA1/SIRT1	5
BP	GO:0006693	prostaglandin metabolic process	5/378	48/18862	0.00265712	0.0207334	0.0147484	FABP5/PTGIS/PTGES3/ANXA1/SIRT1	5
BP	GO:0043330	response to exogenous dsRNA	5/378	48/18862	0.00265712	0.0207334	0.0147484	NFKBIA/DDX58/RIPK2/DDX21/IFIT1	5
BP	GO:0008585	female gonad development	7/378	93/18862	0.00265825	0.0207334	0.0147484	ICAM1/UBB/TIPARP/FOXC1/SIRT1/NUPR1/SOD1	7
BP	GO:0051591	response to cAMP	7/378	93/18862	0.00265825	0.0207334	0.0147484	JUN/FOSB/FOS/LDHA/DUSP1/RAPGEF3/THBD	7
BP	GO:0097305	response to alcohol	12/378	233/18862	0.00269587	0.0209889	0.0149302	ICAM1/CDKN1A/KLF4/FOSB/VCAM1/FOS/CSF3/HMGCS1/SOD2/OXCT1/RGS2/SOD1	12
BP	GO:0002446	neutrophil mediated immunity	20/378	499/18862	0.00272936	0.0212114	0.0150885	HSPA1A/HSP90AB1/HSPA8/HSP90AA1/HSPA1B/IL6/LRG1/FABP5/HSPA6/SLC2A3/KMT2E/DDX3X/QSOX1/DEGS1/SERPINB1/SDCBP/PNP/STOM/HLA-C/CD63	20
BP	GO:0032652	regulation of interleukin-1 production	8/378	119/18862	0.00274841	0.0212829	0.0151393	IL6/EGR1/TNFAIP3/HSPB1/RIPK2/ZC3H12A/SERPINB1/ANXA1	8
BP	GO:0045446	endothelial cell differentiation	8/378	119/18862	0.00274841	0.0212829	0.0151393	ICAM1/BTG1/APOLD1/PROX1/KDM6B/IKBKB/RAPGEF3/BMP4	8
BP	GO:0070585	protein localization to mitochondrion	9/378	146/18862	0.00275816	0.0213202	0.0151659	HSP90AA1/DDIT3/DNAJA1/HSPD1/PMAIP1/BAG3/UBE2D3/TFDP2/BCL2L11	9
BP	GO:0042119	neutrophil activation	20/378	500/18862	0.00279206	0.0215437	0.0153249	HSPA1A/HSP90AB1/HSPA8/HSP90AA1/HSPA1B/LRG1/FABP5/HSPA6/SLC2A3/KMT2E/CXCL8/DDX3X/QSOX1/DEGS1/SERPINB1/SDCBP/PNP/STOM/HLA-C/CD63	20
BP	GO:0002573	myeloid leukocyte differentiation	11/378	204/18862	0.00281652	0.0216937	0.0154315	JUNB/JUN/IRF7/MYC/FOS/CSF3/KLF10/MAFB/SIRT1/EPHA2/BMP4	11
BP	GO:0071214	cellular response to abiotic stimulus	15/378	330/18862	0.00284242	0.0218155	0.0155181	CDKN1A/IRF1/EGR1/BAG3/MYC/YBX3/SLC38A2/DDX3X/ADIRF/GADD45A/SLC2A1/NPM1/SIRT1/SDE2/XPA	15
BP	GO:0104004	cellular response to environmental stimulus	15/378	330/18862	0.00284242	0.0218155	0.0155181	CDKN1A/IRF1/EGR1/BAG3/MYC/YBX3/SLC38A2/DDX3X/ADIRF/GADD45A/SLC2A1/NPM1/SIRT1/SDE2/XPA	15
BP	GO:0043534	blood vessel endothelial cell migration	10/378	175/18862	0.00285288	0.0218569	0.0155476	KLF4/NR4A1/HSPB1/RGCC/PLK2/ANGPT2/GADD45A/ANXA1/SIRT1/EPHA2	10
BP	GO:0001975	response to amphetamine	4/378	30/18862	0.00288107	0.0219174	0.0155907	ICAM1/NR4A2/RGS2/SOD1	4
BP	GO:0045737	positive regulation of cyclin-dependent protein serine/threonine kinase activity	4/378	30/18862	0.00288107	0.0219174	0.0155907	RGCC/CCNYL1/PROX1/CCNT1	4
BP	GO:0060148	positive regulation of posttranscriptional gene silencing	4/378	30/18862	0.00288107	0.0219174	0.0155907	ZFP36/IL6/DDX5/BMP4	4
BP	GO:0090183	regulation of kidney development	4/378	30/18862	0.00288107	0.0219174	0.0155907	MYC/BASP1/TACSTD2/BMP4	4
BP	GO:0090130	tissue migration	16/378	365/18862	0.00298909	0.0226992	0.0161468	KLF4/HAS2/GLUL/NR4A1/HSPB1/TACSTD2/RGCC/ZC3H12A/PROX1/PLK2/ANGPT2/GADD45A/ANXA1/SIRT1/EPHA2/BMP4	16
CC	GO:0072562	blood microparticle	11/383	146/19520	0.000147863	0.0227424	0.0206916	HSPA1A/HSPA8/HSPA1B/CLU/HSPA6/ANGPTL4/KNG1/SDCBP/SLC2A1/STOM/HSPA2	11
CC	GO:0101031	chaperone complex	5/383	28/19520	0.000191927	0.0227424	0.0206916	HSP90AB1/HSPA8/BAG3/TCP1/PTGES3	5
CC	GO:0036464	cytoplasmic ribonucleoprotein granule	14/383	234/19520	0.0002285	0.0227424	0.0206916	NFKBIZ/ZFP36/PABPC1/DDX3Y/PCBP1/ZC3H12A/DDX3X/NUFIP2/CNOT1/SERPINB1/ARC/PNRC2/HNRNPU/SQSTM1	14
CC	GO:0071013	catalytic step 2 spliceosome	8/383	87/19520	0.000309233	0.0227424	0.0206916	PABPC1/RBM8A/DDX5/EIF4A3/BUD31/HNRNPF/HNRNPU/SNRPN	8
CC	GO:0035770	ribonucleoprotein granule	14/383	244/19520	0.000350059	0.0227424	0.0206916	NFKBIZ/ZFP36/PABPC1/DDX3Y/PCBP1/ZC3H12A/DDX3X/NUFIP2/CNOT1/SERPINB1/ARC/PNRC2/HNRNPU/SQSTM1	14
CC	GO:0005681	spliceosomal complex	12/383	191/19520	0.000407358	0.0227424	0.0206916	HSPA8/PABPC1/RBM8A/DDX5/EIF4A3/TRA2B/TRA2A/BUD31/HNRNPF/HNRNPU/SNRPN/CWC25	12
CC	GO:0008287	protein serine/threonine phosphatase complex	6/383	51/19520	0.00046888	0.0227424	0.0206916	PPP1R15A/PPP1R10/ITPR1/PPP1R15B/CYCS/IER5	6
CC	GO:1903293	phosphatase complex	6/383	51/19520	0.00046888	0.0227424	0.0206916	PPP1R15A/PPP1R10/ITPR1/PPP1R15B/CYCS/IER5	6
CC	GO:0005667	transcription regulator complex	19/383	409/19520	0.000497646	0.0227424	0.0206916	DDIT3/JUNB/JUN/KLF4/GTF2B/FOS/NR4A1/JUND/KLF5/SFPQ/NR4A2/BDP1/GATA6/MAFB/ING2/TFDP2/ETV3/ZBTB16/HNRNPU	19
BP	GO:0097530	granulocyte migration	9/378	148/18862	0.00302164	0.0227834	0.0162067	CCL2/CXCL2/CXCL3/CXCL8/UMOD/CXCL10/CCL23/AKIRIN1/ANXA1	9
BP	GO:1903900	regulation of viral life cycle	9/378	148/18862	0.00302164	0.0227834	0.0162067	PABPC1/OASL/ZC3HAV1/CXCL8/DDX3X/MX1/PROX1/KPNA2/IFIT1	9
BP	GO:0043558	regulation of translational initiation in response to stress	3/378	15/18862	0.00303708	0.0227834	0.0162067	PPP1R15A/PPP1R15B/NPM1	3
BP	GO:0051770	positive regulation of nitric-oxide synthase biosynthetic process	3/378	15/18862	0.00303708	0.0227834	0.0162067	CCL2/NAMPT/AKAP12	3
BP	GO:1904251	regulation of bile acid metabolic process	3/378	15/18862	0.00303708	0.0227834	0.0162067	PROX1/NR1D1/SIRT1	3
BP	GO:2000136	regulation of cell proliferation involved in heart morphogenesis	3/378	15/18862	0.00303708	0.0227834	0.0162067	HES1/PIM1/BMP4	3
BP	GO:2001279	regulation of unsaturated fatty acid biosynthetic process	3/378	15/18862	0.00303708	0.0227834	0.0162067	FABP5/ANXA1/SIRT1	3
BP	GO:0034101	erythrocyte homeostasis	8/378	121/18862	0.00304677	0.0228164	0.0162301	HSPA1A/ZFP36/HSPA1B/KMT2E/MAFB/HMGB2/ALAS1/BMP4	8
BP	GO:0001959	regulation of cytokine-mediated signaling pathway	10/378	177/18862	0.00309573	0.023143	0.0164625	HSPA1A/HSP90AB1/HSPA1B/IL6/SOCS3/IRF7/TNFAIP3/RIPK2/BIRC3/IKBKB	10
BP	GO:0070671	response to interleukin-12	5/378	50/18862	0.00318253	0.0237001	0.0168587	TCP1/RIPK2/SOD2/HNRNPF/SOD1	5
BP	GO:1903202	negative regulation of oxidative stress-induced cell death	5/378	50/18862	0.00318253	0.0237001	0.0168587	HSPB1/HGF/SOD2/TXN/SIRT1	5
BP	GO:0014855	striated muscle cell proliferation	6/378	72/18862	0.00319767	0.0237001	0.0168587	GATA6/FOXC1/SAV1/AKIRIN1/NDRG4/PIM1	6
BP	GO:0035924	cellular response to vascular endothelial growth factor stimulus	6/378	72/18862	0.00319767	0.0237001	0.0168587	VCAM1/NR4A1/HSPB1/FOXC1/ANXA1/CD63	6
BP	GO:0043154	negative regulation of cysteine-type endopeptidase activity involved in apoptotic process	6/378	72/18862	0.00319767	0.0237001	0.0168587	KLF4/HGF/SERPINB9/DNAJB6/DDX3X/ARL6IP1	6
BP	GO:0035270	endocrine system development	8/378	122/18862	0.00320509	0.0237144	0.0168689	IL6/DKK3/CITED2/HES1/BMP2/GATA6/ANXA1/BMP4	8
BP	GO:0019216	regulation of lipid metabolic process	17/378	402/18862	0.00324296	0.0239536	0.017039	FABP5/G0S2/EGR1/LACTB/DKK3/ANGPTL4/PROX1/HMGCS1/IDI1/BMP2/NR1D1/INSIG1/ANXA1/LDLR/SIRT1/SOD1/ALAS1	17
BP	GO:0002230	positive regulation of defense response to virus by host	4/378	31/18862	0.00325631	0.0240092	0.0170786	HSP90AA1/DDX58/ZC3H12A/SELENOK	4
BP	GO:0000956	nuclear-transcribed mRNA catabolic process	11/378	208/18862	0.00326775	0.0240092	0.0170786	ZFP36/PABPC1/RBM8A/DDX5/EIF4A3/BTG2/ZC3H12A/TOB1/CNOT1/DIS3/PNRC2	11
BP	GO:0048738	cardiac muscle tissue development	11/378	208/18862	0.00326775	0.0240092	0.0170786	PROX1/KDM6B/BMP2/GATA6/FOXC1/SAV1/RGS2/NDRG4/HNRNPU/PIM1/BMP4	11
BP	GO:0001701	in utero embryonic development	15/378	335/18862	0.00327272	0.0240092	0.0170786	JUNB/SOCS3/KLF4/MAFF/RBBP6/YBX3/HES1/ZFAND5/HOPX/BMP2/CNOT1/GATA6/FOXC1/BCL2L11/NASP	15
BP	GO:0043535	regulation of blood vessel endothelial cell migration	9/378	150/18862	0.00330458	0.0242019	0.0172157	KLF4/HSPB1/RGCC/PLK2/ANGPT2/GADD45A/ANXA1/SIRT1/EPHA2	9
BP	GO:0046545	development of primary female sexual characteristics	7/378	97/18862	0.00336834	0.0246271	0.0175181	ICAM1/UBB/TIPARP/FOXC1/SIRT1/NUPR1/SOD1	7
CC	GO:0016234	inclusion body	7/383	74/19520	0.000616586	0.0246533	0.0224301	HSPA1A/HSP90AB1/HSPA1B/CLU/BAG3/NUP98/SQSTM1	7
CC	GO:0008180	COP9 signalosome	5/383	36/19520	0.000647351	0.0246533	0.0224301	HSPA1A/HSP90AB1/HSPA1B/HSPA6/BASP1	5
BP	GO:0002292	T cell differentiation involved in immune response	6/378	73/18862	0.00342649	0.0249257	0.0177306	NFKBIZ/IL6/BCL3/RIPK2/ZC3H12A/ANXA1	6
BP	GO:0003151	outflow tract morphogenesis	6/378	73/18862	0.00342649	0.0249257	0.0177306	CITED2/HES1/GATA6/FOXC1/SEC24B/BMP4	6
BP	GO:0031016	pancreas development	6/378	73/18862	0.00342649	0.0249257	0.0177306	IL6/HES1/PROX1/GATA6/ANXA1/BMP4	6
BP	GO:0043370	regulation of CD4-positive, alpha-beta T cell differentiation	5/378	51/18862	0.00347154	0.0252109	0.0179335	NFKBIZ/RIPK2/ZC3H12A/CD83/ANXA1	5
BP	GO:0071621	granulocyte chemotaxis	8/378	124/18862	0.00354088	0.0256456	0.0182426	CCL2/CXCL2/CXCL3/CXCL8/CXCL10/CCL23/AKIRIN1/ANXA1	8
BP	GO:0065004	protein-DNA complex assembly	12/378	241/18862	0.00354326	0.0256456	0.0182426	UBC/BRD2/UBB/GTF2B/TSPYL2/BAZ2A/SPTY2D1/BDP1/NASP/NPM1/HMGB2/XPA	12
BP	GO:0032872	regulation of stress-activated MAPK cascade	10/378	181/18862	0.00363079	0.0262352	0.018662	GADD45B/DNAJA1/MYC/RIPK2/HGF/ZC3H12A/BMP2/SDCBP/GADD45A/DUSP1	10
BP	GO:0043372	positive regulation of CD4-positive, alpha-beta T cell differentiation	4/378	32/18862	0.0036635	0.0262601	0.0186798	NFKBIZ/RIPK2/CD83/ANXA1	4
BP	GO:0046825	regulation of protein export from nucleus	4/378	32/18862	0.0036635	0.0262601	0.0186798	BAG3/DNAJC27/TXN/RAPGEF3	4
BP	GO:0001829	trophectodermal cell differentiation	3/378	16/18862	0.00368286	0.0262601	0.0186798	JUNB/HOPX/CNOT1	3
BP	GO:0043923	positive regulation by host of viral transcription	3/378	16/18862	0.00368286	0.0262601	0.0186798	JUN/CHD1/CCNT1	3
BP	GO:0061323	cell proliferation involved in heart morphogenesis	3/378	16/18862	0.00368286	0.0262601	0.0186798	HES1/PIM1/BMP4	3
BP	GO:0090336	positive regulation of brown fat cell differentiation	3/378	16/18862	0.00368286	0.0262601	0.0186798	SOX13/HNRNPU/PIM1	3
BP	GO:1902931	negative regulation of alcohol biosynthetic process	3/378	16/18862	0.00368286	0.0262601	0.0186798	DKK3/BMP2/SOD1	3
BP	GO:1903209	positive regulation of oxidative stress-induced cell death	3/378	16/18862	0.00368286	0.0262601	0.0186798	SFPQ/MCL1/SOD1	3
CC	GO:1904813	ficolin-1-rich granule lumen	9/383	124/19520	0.000766548	0.0269471	0.0245171	HSPA1A/HSP90AB1/HSPA8/HSP90AA1/HSPA1B/LRG1/HSPA6/DDX3X/PNP	9
BP	GO:0032612	interleukin-1 production	8/378	126/18862	0.0039033	0.0277861	0.0197652	IL6/EGR1/TNFAIP3/HSPB1/RIPK2/ZC3H12A/SERPINB1/ANXA1	8
BP	GO:0006278	RNA-dependent DNA biosynthetic process	6/378	75/18862	0.0039204	0.0278619	0.0198192	HSP90AB1/HSP90AA1/TCP1/PTGES3/TINF2/HNRNPU	6
BP	GO:0060562	epithelial tube morphogenesis	14/378	309/18862	0.00398683	0.0282133	0.0200691	BRD2/MYC/TACSTD2/DLC1/HES1/CXCL10/PROX1/BMP2/NDRG4/EPHA2/NKX3-1/SEC24B/SETDB2/BMP4	14
BP	GO:0010717	regulation of epithelial to mesenchymal transition	7/378	100/18862	0.00398943	0.0282133	0.0200691	IL6/TIAM1/RGCC/BMP2/SDCBP/FOXC1/BMP4	7
BP	GO:0035710	CD4-positive, alpha-beta T cell activation	7/378	100/18862	0.00398943	0.0282133	0.0200691	NFKBIZ/IL6/BCL3/RIPK2/ZC3H12A/CD83/ANXA1	7
BP	GO:0070302	regulation of stress-activated protein kinase signaling cascade	10/378	184/18862	0.00407825	0.0287943	0.0204824	GADD45B/DNAJA1/MYC/RIPK2/HGF/ZC3H12A/BMP2/SDCBP/GADD45A/DUSP1	10
BP	GO:0010922	positive regulation of phosphatase activity	4/378	33/18862	0.0041039	0.0289281	0.0205776	HSP90AB1/PPP1R15A/BMP2/PPP1R15B	4
BP	GO:0060395	SMAD protein signal transduction	6/378	76/18862	0.00418622	0.0294604	0.0209562	JUN/FOS/GDF3/TOB1/BMP2/BMP4	6
BP	GO:0045621	positive regulation of lymphocyte differentiation	7/378	101/18862	0.00421461	0.0295777	0.0210397	NFKBIZ/RIPK2/CD83/SOX13/PNP/ANXA1/ZBTB16	7
BP	GO:0010498	proteasomal protein catabolic process	19/378	483/18862	0.00421659	0.0295777	0.0210397	HSPA1A/HSP90AB1/HSPA1B/UBC/DDIT3/PMAIP1/CLU/UBB/UBE2D3/UMOD/PELI1/PLK2/UBE2S/NR1D1/SDCBP/RYBP/DNAJB9/SIRT1/NUPR1	19
BP	GO:0010565	regulation of cellular ketone metabolic process	10/378	185/18862	0.00423672	0.0296707	0.0211059	FABP5/EGR1/DKK3/PROX1/BMP2/NR1D1/INSIG1/ANXA1/SIRT1/ODC1	10
BP	GO:0030856	regulation of epithelial cell differentiation	9/378	156/18862	0.00428011	0.0299261	0.0212876	ZFP36/BTG1/MAFF/APOLD1/HES1/GDF3/FOXC1/IKBKB/BMP4	9
BP	GO:0045667	regulation of osteoblast differentiation	8/378	128/18862	0.00429372	0.0299728	0.0213207	IL6/DDX5/RANBP3L/HGF/JUND/TOB1/BMP2/BMP4	8
MF	GO:0001671	ATPase activator activity	4/383	26/18337	0.00194643	0.0303943	0.0251119	DNAJB1/DNAJA1/DNAJB4/DNAJB6	4
BP	GO:0001946	lymphangiogenesis	3/378	17/18862	0.00440621	0.03048	0.0216816	PROX1/FOXC1/EPHA2	3
BP	GO:0006595	polyamine metabolic process	3/378	17/18862	0.00440621	0.03048	0.0216816	SAT1/AMD1/ODC1	3
BP	GO:0010566	regulation of ketone biosynthetic process	3/378	17/18862	0.00440621	0.03048	0.0216816	EGR1/DKK3/BMP2	3
BP	GO:0043217	myelin maintenance	3/378	17/18862	0.00440621	0.03048	0.0216816	CLU/DEGS1/SOD1	3
BP	GO:0060192	negative regulation of lipase activity	3/378	17/18862	0.00440621	0.03048	0.0216816	ANGPTL4/ANXA1/RGS2	3
BP	GO:0010639	negative regulation of organelle organization	15/378	346/18862	0.00440957	0.03048	0.0216816	HSPA1A/CLU/TACSTD2/DLC1/HGF/MAP1B/ODF2L/FLII/TINF2/NPM1/DUSP1/NUPR1/HNRNPU/SSH1/BMP4	15
BP	GO:0045639	positive regulation of myeloid cell differentiation	7/378	102/18862	0.00444928	0.03048	0.0216816	HSPA1A/HSPA1B/JUN/FOS/CSF3/KLF10/HMGB2	7
BP	GO:0071887	leukocyte apoptotic process	7/378	102/18862	0.00444928	0.03048	0.0216816	IL6/IRF7/TCP1/ANXA1/BCL2L11/SIRT1/BMP4	7
BP	GO:0043525	positive regulation of neuron apoptotic process	5/378	54/18862	0.00445135	0.03048	0.0216816	DDIT3/JUN/MCL1/BCL2L11/NUPR1	5
BP	GO:0045071	negative regulation of viral genome replication	5/378	54/18862	0.00445135	0.03048	0.0216816	OASL/ZC3HAV1/MX1/PROX1/IFIT1	5
BP	GO:0046622	positive regulation of organ growth	5/378	54/18862	0.00445135	0.03048	0.0216816	YBX3/BASP1/PROX1/GATA6/PIM1	5
BP	GO:0061756	leukocyte adhesion to vascular endothelial cell	5/378	54/18862	0.00445135	0.03048	0.0216816	ICAM1/IL6/SELE/KLF4/VCAM1	5
BP	GO:0000288	nuclear-transcribed mRNA catabolic process, deadenylation-dependent decay	6/378	77/18862	0.00446514	0.03048	0.0216816	ZFP36/PABPC1/BTG2/TOB1/CNOT1/DIS3	6
BP	GO:0060420	regulation of heart growth	6/378	77/18862	0.00446514	0.03048	0.0216816	BASP1/PROX1/GATA6/SAV1/RGS2/PIM1	6
BP	GO:1902115	regulation of organelle assembly	10/378	187/18862	0.00456822	0.0311043	0.0221256	HSPA1A/HSPA1B/KIF9/PLK2/CNOT1/ODF2L/SDCBP/NPM1/NUPR1/HNRNPU	10
BP	GO:0072593	reactive oxygen species metabolic process	13/378	281/18862	0.00457098	0.0311043	0.0221256	ICAM1/CDKN1A/HSP90AB1/HSP90AA1/PMAIP1/CLU/KLF4/PTGIS/ZC3H12A/SOD2/ARF4/GADD45A/SOD1	13
BP	GO:0032675	regulation of interleukin-6 production	9/378	158/18862	0.00465089	0.0315614	0.0224508	IL6/HSPD1/DDX58/TNFAIP3/RIPK2/HGF/ZC3H12A/C1QTNF3/SELENOK	9
BP	GO:0097529	myeloid leukocyte migration	11/378	218/18862	0.00465277	0.0315614	0.0224508	CCL2/CXCL2/IL6/CXCL3/CXCL8/UMOD/CXCL10/CCL23/AKIRIN1/ANXA1/DUSP1	11
BP	GO:0032651	regulation of interleukin-1 beta production	7/378	103/18862	0.00469369	0.0317891	0.0226127	IL6/EGR1/TNFAIP3/HSPB1/RIPK2/ZC3H12A/SERPINB1	7
BP	GO:0071426	ribonucleoprotein complex export from nucleus	8/378	130/18862	0.00471352	0.0318735	0.0226727	RBM8A/EIF4A3/SRSF2/SRSF7/SRSF3/NXT1/NPM1/NUP98	8
BP	GO:0071385	cellular response to glucocorticoid stimulus	5/378	55/18862	0.00481765	0.0325267	0.0231374	ICAM1/ZFP36/ANXA1/BCL2L11/HNRNPU	5
BP	GO:0007093	mitotic cell cycle checkpoint	9/378	159/18862	0.00484542	0.0325615	0.0231622	CDKN1A/BTG2/PPP1R10/RGCC/PLK2/CNOT1/TFDP2/GADD45A/DUSP1	9
BP	GO:0051092	positive regulation of NF-kappaB transcription factor activity	9/378	159/18862	0.00484542	0.0325615	0.0231622	HSPA1A/ICAM1/HSPA1B/UBC/CLU/UBB/RIPK2/IKBKB/NPM1	9
BP	GO:0051100	negative regulation of binding	9/378	159/18862	0.00484542	0.0325615	0.0231622	CDKN1A/DDIT3/NFKBIA/JUN/EIF4A3/CCL23/NKX3-1/IFIT2/IFIT1	9
BP	GO:1903362	regulation of cellular protein catabolic process	12/378	251/18862	0.00489178	0.032822	0.0233475	HSPA1A/HSP90AB1/HSP90AA1/HSPA1B/CLU/UBB/TNFAIP3/PLK2/SDCBP/RYBP/LDLR/NUPR1	12
BP	GO:0022408	negative regulation of cell-cell adhesion	10/378	189/18862	0.00491981	0.0329577	0.023444	IRF1/KLF4/RGCC/ZC3H12A/PELI1/BMP2/C1QTNF1/LRRC32/ANXA1/BMP4	10
BP	GO:0071166	ribonucleoprotein complex localization	8/378	131/18862	0.00493489	0.0329577	0.023444	RBM8A/EIF4A3/SRSF2/SRSF7/SRSF3/NXT1/NPM1/NUP98	8
BP	GO:0072073	kidney epithelium development	8/378	131/18862	0.00493489	0.0329577	0.023444	MYC/UMOD/BASP1/TACSTD2/HES1/BMP2/FOXC1/BMP4	8
MF	GO:0039706	co-receptor binding	3/383	13/18337	0.00221265	0.0333869	0.0275843	DKK3/BMP2/BMP4	3
MF	GO:0008139	nuclear localization sequence binding	4/383	27/18337	0.00224772	0.0333869	0.0275843	NFKBIA/NOLC1/KPNA2/NUP98	4
BP	GO:0050728	negative regulation of inflammatory response	9/378	160/18862	0.0050462	0.0336492	0.0239359	SOCS3/KLF4/TNFAIP3/PTGIS/HGF/C1QTNF3/NR1D1/LDLR/SOD1	9
BP	GO:0006694	steroid biosynthetic process	10/378	190/18862	0.00510339	0.033978	0.0241698	EGR1/DKK3/PROX1/HMGCS1/IDI1/BMP2/NR1D1/INSIG1/SIRT1/SOD1	10
BP	GO:0009743	response to carbohydrate	11/378	221/18862	0.00514844	0.0341077	0.024262	ICAM1/EGR1/TIAM1/LDHA/TRA2B/MAP1B/NR1D1/SOD2/OXCT1/ANGPT2/NDUFA9	11
BP	GO:2001020	regulation of response to DNA damage stimulus	11/378	221/18862	0.00514844	0.0341077	0.024262	PMAIP1/CLU/DDX5/MYC/IER3/PPP1R10/MCL1/BCLAF1/ING2/SIRT1/NKX3-1	11
BP	GO:0010883	regulation of lipid storage	5/378	56/18862	0.00520485	0.0341077	0.024262	IL6/NFKBIA/ZC3H12A/SIRT1/HILPDA	5
BP	GO:0042306	regulation of protein import into nucleus	5/378	56/18862	0.00520485	0.0341077	0.024262	HSP90AB1/BAG3/ZC3H12A/NOLC1/BMP4	5
BP	GO:0046456	icosanoid biosynthetic process	5/378	56/18862	0.00520485	0.0341077	0.024262	FABP5/PTGIS/PTGES3/ANXA1/SIRT1	5
BP	GO:0060760	positive regulation of response to cytokine stimulus	5/378	56/18862	0.00520485	0.0341077	0.024262	HSPA1A/HSPA1B/DDX58/IRF7/RIPK2	5
BP	GO:1902808	positive regulation of cell cycle G1/S phase transition	5/378	56/18862	0.00520485	0.0341077	0.024262	KMT2E/RGCC/DDX3X/PAF1/ANXA1	5
BP	GO:0032780	negative regulation of ATPase activity	3/378	18/18862	0.00520969	0.0341077	0.024262	SIRT1/CNN3/IFIT1	3
BP	GO:0060546	negative regulation of necroptotic process	3/378	18/18862	0.00520969	0.0341077	0.024262	YBX3/BIRC3/PELI1	3
BP	GO:1901673	regulation of mitotic spindle assembly	3/378	18/18862	0.00520969	0.0341077	0.024262	HSPA1A/HSPA1B/HNRNPU	3
BP	GO:2000738	positive regulation of stem cell differentiation	3/378	18/18862	0.00520969	0.0341077	0.024262	TACSTD2/GATA6/FOXC1	3
BP	GO:0000723	telomere maintenance	9/378	161/18862	0.00525339	0.0342873	0.0243898	HSP90AB1/HSP90AA1/MYC/TCP1/PTGES3/PPP1R10/TINF2/HNRNPU/CCNE2	9
BP	GO:0009416	response to light stimulus	14/378	319/18862	0.00526094	0.0342873	0.0243898	CDKN1A/BCL3/MYC/FOS/BHLHE40/JUND/HMGCS1/NPM1/SIRT1/DUSP1/SDE2/PER3/NDRG4/XPA	14
BP	GO:0048638	regulation of developmental growth	14/378	319/18862	0.00526094	0.0342873	0.0243898	CDKN1A/YBX3/BASP1/PROX1/MAP1B/GATA6/FOXC1/SAV1/SOCS2/BCL2L11/RGS2/SOD1/PIM1/BMP4	14
BP	GO:0001935	endothelial cell proliferation	10/378	191/18862	0.00529231	0.0344398	0.0244983	CCL2/LRG1/NR4A1/RGCC/PROX1/BMP2/SIRT1/EPHA2/HMGB2/BMP4	10
MF	GO:0140296	general transcription initiation factor binding	5/383	45/18337	0.00238189	0.0345374	0.0285349	GTF2B/NOP58/BDP1/HNRNPF/HNRNPU	5
BP	GO:0010660	regulation of muscle cell apoptotic process	6/378	80/18862	0.00538416	0.03488	0.0248114	BAG3/PPP1R10/ZC3H12A/SOD2/SIRT1/NUPR1	6
BP	GO:0010833	telomere maintenance via telomere lengthening	6/378	80/18862	0.00538416	0.03488	0.0248114	HSP90AB1/HSP90AA1/TCP1/PTGES3/TINF2/HNRNPU	6
BP	GO:2000117	negative regulation of cysteine-type endopeptidase activity	6/378	80/18862	0.00538416	0.03488	0.0248114	KLF4/HGF/SERPINB9/DNAJB6/DDX3X/ARL6IP1	6
CC	GO:0042470	melanosome	8/383	106/19520	0.00115717	0.035255	0.0320759	HSP90AB1/HSPA8/HSP90AA1/SLC1A5/SDCBP/SLC2A1/STOM/CD63	8
CC	GO:0048770	pigment granule	8/383	106/19520	0.00115717	0.035255	0.0320759	HSP90AB1/HSPA8/HSP90AA1/SLC1A5/SDCBP/SLC2A1/STOM/CD63	8
BP	GO:0032635	interleukin-6 production	9/378	162/18862	0.00546711	0.0353643	0.0251559	IL6/HSPD1/DDX58/TNFAIP3/RIPK2/HGF/ZC3H12A/C1QTNF3/SELENOK	9
BP	GO:0031330	negative regulation of cellular catabolic process	12/378	255/18862	0.00553429	0.0357454	0.025427	ZFP36/HSP90AB1/PABPC1/YBX3/HGF/TOB1/QSOX1/MCL1/SDCBP/RYBP/NUPR1/HNRNPU	12
BP	GO:0032757	positive regulation of interleukin-8 production	5/378	57/18862	0.00561357	0.0361494	0.0257144	HSPA1A/HSPA1B/IL6/DDIT3/DDX58	5
BP	GO:0048008	platelet-derived growth factor receptor signaling pathway	5/378	57/18862	0.00561357	0.0361494	0.0257144	PLAT/TIPARP/ZFAND5/CSRNP1/NDRG4	5
BP	GO:0030224	monocyte differentiation	4/378	36/18862	0.0056363	0.0361879	0.0257418	JUN/IRF7/MYC/BMP4	4
BP	GO:0042311	vasodilation	4/378	36/18862	0.0056363	0.0361879	0.0257418	KNG1/SOD2/RGS2/SOD1	4
BP	GO:0043401	steroid hormone mediated signaling pathway	8/378	134/18862	0.00564696	0.0362025	0.0257522	DNAJA1/DDX5/CNOT1/NR1D1/SIRT1/KCTD6/NKX3-1/BMP4	8
BP	GO:1901653	cellular response to peptide	16/378	391/18862	0.0057674	0.0369055	0.0262522	ICAM1/SOCS3/KLF4/VCAM1/NR4A1/RIPK2/KLF10/KLF5/MAP1B/NR4A2/INSIG1/CPEB2/SOCS2/BCL2L11/SIRT1/SHC1	16
BP	GO:0033138	positive regulation of peptidyl-serine phosphorylation	7/378	107/18862	0.00577369	0.0369055	0.0262522	HSP90AB1/HSP90AA1/IL6/CSF3/RIPK2/TXN/RAPGEF3	7
BP	GO:0030900	forebrain development	15/378	357/18862	0.00584951	0.0373349	0.0265577	DNAJB1/UBB/BTG2/DLC1/HES1/TRA2B/SLC38A2/PROX1/KDM6B/BMP2/NR4A2/COL3A1/RRM1/SLC2A1/BMP4	15
BP	GO:0035306	positive regulation of dephosphorylation	5/378	58/18862	0.00604441	0.0381107	0.0271095	HSP90AB1/PPP1R15A/DLC1/BMP2/PPP1R15B	5
BP	GO:0060038	cardiac muscle cell proliferation	5/378	58/18862	0.00604441	0.0381107	0.0271095	GATA6/FOXC1/SAV1/NDRG4/PIM1	5
BP	GO:0060675	ureteric bud morphogenesis	5/378	58/18862	0.00604441	0.0381107	0.0271095	MYC/TACSTD2/HES1/BMP2/BMP4	5
BP	GO:2000351	regulation of endothelial cell apoptotic process	5/378	58/18862	0.00604441	0.0381107	0.0271095	ICAM1/CCL2/TNFAIP3/RGCC/ANGPTL4	5
BP	GO:0006970	response to osmotic stress	6/378	82/18862	0.00606918	0.0381107	0.0271095	HSP90AB1/YBX3/TSC22D2/DDX3X/NOLC1/SLC2A1	6
BP	GO:0009798	axis specification	6/378	82/18862	0.00606918	0.0381107	0.0271095	DDIT3/BASP1/CITED2/HOXD8/SETDB2/BMP4	6
BP	GO:0001938	positive regulation of endothelial cell proliferation	7/378	108/18862	0.00607053	0.0381107	0.0271095	LRG1/NR4A1/PROX1/BMP2/SIRT1/HMGB2/BMP4	7
BP	GO:0032611	interleukin-1 beta production	7/378	108/18862	0.00607053	0.0381107	0.0271095	IL6/EGR1/TNFAIP3/HSPB1/RIPK2/ZC3H12A/SERPINB1	7
BP	GO:0002089	lens morphogenesis in camera-type eye	3/378	19/18862	0.00609562	0.0381107	0.0271095	PROX1/EPHA2/BMP4	3
BP	GO:0043031	negative regulation of macrophage activation	3/378	19/18862	0.00609562	0.0381107	0.0271095	ZC3H12A/NR1D1/LDLR	3
BP	GO:0044827	modulation by host of viral genome replication	3/378	19/18862	0.00609562	0.0381107	0.0271095	HSPA8/ZC3H12A/STOM	3
BP	GO:0045663	positive regulation of myoblast differentiation	3/378	19/18862	0.00609562	0.0381107	0.0271095	BTG1/RANBP3L/AKIRIN1	3
BP	GO:0070262	peptidyl-serine dephosphorylation	3/378	19/18862	0.00609562	0.0381107	0.0271095	PPP1R15A/PPP1R15B/DUSP1	3
BP	GO:0072074	kidney mesenchyme development	3/378	19/18862	0.00609562	0.0381107	0.0271095	MYC/BASP1/BMP4	3
BP	GO:0030705	cytoskeleton-dependent intracellular transport	10/378	195/18862	0.00610336	0.0381107	0.0271095	HSPA8/UBB/BAG3/HSPB1/TUBA1B/MAP1B/SFPQ/HNRNPU/MYO19/SOD1	10
BP	GO:0010948	negative regulation of cell cycle process	15/378	359/18862	0.00614809	0.0383346	0.0272688	CCL2/CDKN1A/HSP90AB1/KLF4/BTG2/PPP1R10/RGCC/PLK2/CNOT1/RYBP/TFDP2/GADD45A/NPM1/DUSP1/BMP4	15
BP	GO:1904994	regulation of leukocyte adhesion to vascular endothelial cell	4/378	37/18862	0.00622137	0.0387356	0.0275541	ICAM1/IL6/SELE/KLF4	4
CC	GO:0071006	U2-type catalytic step 1 spliceosome	3/383	12/19520	0.00144531	0.0388533	0.0353497	RBM8A/EIF4A3/CWC25	3
CC	GO:0071012	catalytic step 1 spliceosome	3/383	12/19520	0.00144531	0.0388533	0.0353497	RBM8A/EIF4A3/CWC25	3
BP	GO:0009913	epidermal cell differentiation	15/378	360/18862	0.00630192	0.0391807	0.0278707	ZFP36/KLF4/MAFF/HES1/TCHH/GDF3/GATA6/FOXC1/SAV1/ANXA1/EPHA2/PERP/SEC24B/SOD1/BMP4	15
BP	GO:0031497	chromatin assembly	10/378	196/18862	0.0063205	0.0391835	0.0278726	BRD2/TSPYL2/PAF1/BAZ2A/SPTY2D1/NASP/NPM1/SIRT1/HMGB2/SETDB2	10
BP	GO:0034284	response to monosaccharide	10/378	196/18862	0.0063205	0.0391835	0.0278726	ICAM1/EGR1/TIAM1/LDHA/TRA2B/NR1D1/SOD2/OXCT1/ANGPT2/NDUFA9	10
BP	GO:1903322	positive regulation of protein modification by small protein conjugation or removal	8/378	137/18862	0.00643477	0.0398347	0.0283359	UBB/RIPK2/BIRC3/ZC3H12A/DDX3X/PELI1/UBE2S/ARRDC3	8
BP	GO:0043030	regulation of macrophage activation	5/378	59/18862	0.00649799	0.040054	0.0284918	IL6/HSPD1/ZC3H12A/NR1D1/LDLR	5
BP	GO:0072171	mesonephric tubule morphogenesis	5/378	59/18862	0.00649799	0.040054	0.0284918	MYC/TACSTD2/HES1/BMP2/BMP4	5
BP	GO:1902373	negative regulation of mRNA catabolic process	5/378	59/18862	0.00649799	0.040054	0.0284918	ZFP36/PABPC1/YBX3/TOB1/HNRNPU	5
BP	GO:0071772	response to BMP	9/378	167/18862	0.0066384	0.040803	0.0290247	EGR1/DDX5/UBE2D3/HES1/GDF3/TOB1/BMP2/GATA6/BMP4	9
BP	GO:0071773	cellular response to BMP stimulus	9/378	167/18862	0.0066384	0.040803	0.0290247	EGR1/DDX5/UBE2D3/HES1/GDF3/TOB1/BMP2/GATA6/BMP4	9
BP	GO:0010657	muscle cell apoptotic process	6/378	84/18862	0.00681557	0.0418325	0.029757	BAG3/PPP1R10/ZC3H12A/SOD2/SIRT1/NUPR1	6
BP	GO:0042401	cellular biogenic amine biosynthetic process	4/378	38/18862	0.0068454	0.041956	0.0298448	SAT1/AMD1/NR4A2/ODC1	4
BP	GO:0051402	neuron apoptotic process	11/378	230/18862	0.00688983	0.0421685	0.029996	CCL2/HSP90AB1/DDIT3/JUN/BTG2/NR4A2/MCL1/SOD2/BCL2L11/NUPR1/SOD1	11
BP	GO:0032653	regulation of interleukin-10 production	5/378	60/18862	0.00697491	0.0422888	0.0300815	IL6/HSPD1/BCL3/HGF/CD83	5
BP	GO:0032722	positive regulation of chemokine production	5/378	60/18862	0.00697491	0.0422888	0.0300815	IL6/EGR1/RIPK2/DDX3X/SELENOK	5
BP	GO:0071384	cellular response to corticosteroid stimulus	5/378	60/18862	0.00697491	0.0422888	0.0300815	ICAM1/ZFP36/ANXA1/BCL2L11/HNRNPU	5
BP	GO:0002286	T cell activation involved in immune response	7/378	111/18862	0.00702954	0.0422888	0.0300815	NFKBIZ/ICAM1/IL6/BCL3/RIPK2/ZC3H12A/ANXA1	7
BP	GO:0022612	gland morphogenesis	7/378	111/18862	0.00702954	0.0422888	0.0300815	IL6/TNFAIP3/HGF/PROX1/EPHA2/NKX3-1/BMP4	7
BP	GO:0046660	female sex differentiation	7/378	111/18862	0.00702954	0.0422888	0.0300815	ICAM1/UBB/TIPARP/FOXC1/SIRT1/NUPR1/SOD1	7
BP	GO:1905954	positive regulation of lipid localization	7/378	111/18862	0.00702954	0.0422888	0.0300815	NFKBIA/ZC3H12A/C1QTNF1/ARL6IP1/SIRT1/HILPDA/NKX3-1	7
BP	GO:0006448	regulation of translational elongation	3/378	20/18862	0.00706607	0.0422888	0.0300815	EIF4A3/CPEB2/EIF5A2	3
BP	GO:0021871	forebrain regionalization	3/378	20/18862	0.00706607	0.0422888	0.0300815	TRA2B/BMP2/BMP4	3
BP	GO:0032495	response to muramyl dipeptide	3/378	20/18862	0.00706607	0.0422888	0.0300815	NFKBIA/TNFAIP3/RIPK2	3
BP	GO:0046885	regulation of hormone biosynthetic process	3/378	20/18862	0.00706607	0.0422888	0.0300815	EGR1/DKK3/BMP2	3
BP	GO:0051412	response to corticosterone	3/378	20/18862	0.00706607	0.0422888	0.0300815	CDKN1A/FOSB/FOS	3
BP	GO:0051767	nitric-oxide synthase biosynthetic process	3/378	20/18862	0.00706607	0.0422888	0.0300815	CCL2/NAMPT/AKAP12	3
BP	GO:0051769	regulation of nitric-oxide synthase biosynthetic process	3/378	20/18862	0.00706607	0.0422888	0.0300815	CCL2/NAMPT/AKAP12	3
BP	GO:1902176	negative regulation of oxidative stress-induced intrinsic apoptotic signaling pathway	3/378	20/18862	0.00706607	0.0422888	0.0300815	HSPB1/SOD2/SIRT1	3
BP	GO:1903978	regulation of microglial cell activation	3/378	20/18862	0.00706607	0.0422888	0.0300815	IL6/NR1D1/LDLR	3
BP	GO:0001667	ameboidal-type cell migration	18/378	473/18862	0.00734421	0.0438926	0.0312224	KLF4/HAS2/GLUL/NR4A1/HSPB1/TACSTD2/RGCC/ZC3H12A/ZFAND5/PROX1/PLK2/AKAP12/ANGPT2/GADD45A/ANXA1/SIRT1/EPHA2/BMP4	18
BP	GO:0046824	positive regulation of nucleocytoplasmic transport	5/378	61/18862	0.00747575	0.044572	0.0317057	HSP90AB1/BAG3/ZC3H12A/KHDRBS1/RAPGEF3	5
BP	GO:0009309	amine biosynthetic process	4/378	39/18862	0.00750947	0.044572	0.0317057	SAT1/AMD1/NR4A2/ODC1	4
BP	GO:0045622	regulation of T-helper cell differentiation	4/378	39/18862	0.00750947	0.044572	0.0317057	NFKBIZ/RIPK2/ZC3H12A/ANXA1	4
BP	GO:2000279	negative regulation of DNA biosynthetic process	4/378	39/18862	0.00750947	0.044572	0.0317057	CDKN1A/TINF2/DUSP1/HNRNPU	4
BP	GO:2000516	positive regulation of CD4-positive, alpha-beta T cell activation	4/378	39/18862	0.00750947	0.044572	0.0317057	NFKBIZ/RIPK2/CD83/ANXA1	4
BP	GO:0002683	negative regulation of immune system process	16/378	403/18862	0.00761796	0.0451539	0.0321196	CCL2/IRF1/MYC/TNFAIP3/GBP1/SERPINB9/ZC3H12A/PELI1/LRRC32/COL3A1/NR1D1/MAFB/ANXA1/LDLR/DUSP1/BMP4	16
BP	GO:0006406	mRNA export from nucleus	7/378	113/18862	0.00772848	0.0456837	0.0324965	RBM8A/EIF4A3/SRSF2/SRSF7/SRSF3/NXT1/NUP98	7
BP	GO:0071427	mRNA-containing ribonucleoprotein complex export from nucleus	7/378	113/18862	0.00772848	0.0456837	0.0324965	RBM8A/EIF4A3/SRSF2/SRSF7/SRSF3/NXT1/NUP98	7
BP	GO:0032613	interleukin-10 production	5/378	62/18862	0.00800111	0.0471962	0.0335724	IL6/HSPD1/BCL3/HGF/CD83	5
BP	GO:0050679	positive regulation of epithelial cell proliferation	10/378	203/18862	0.00801352	0.0471962	0.0335724	LRG1/HAS2/MYC/TNFAIP3/NR4A1/PROX1/BMP2/SIRT1/HMGB2/BMP4	10
BP	GO:1902903	regulation of supramolecular fiber organization	15/378	370/18862	0.00801713	0.0471962	0.0335724	HSPA1A/ICAM1/HSPA8/HSPA1B/CLU/CSF3/TACSTD2/DLC1/RGCC/PROX1/MAP1B/FLII/LDLR/RAPGEF3/SSH1	15
BP	GO:0006919	activation of cysteine-type endopeptidase activity involved in apoptotic process	6/378	87/18862	0.00805676	0.0472396	0.0336032	HSPE1/HSPD1/PMAIP1/DLC1/CYCS/NKX3-1	6
BP	GO:0032760	positive regulation of tumor necrosis factor production	6/378	87/18862	0.00805676	0.0472396	0.0336032	IL6/CLU/DDX58/HSPB1/RIPK2/SELENOK	6
BP	GO:0032392	DNA geometric change	7/378	114/18862	0.00809658	0.0472396	0.0336032	UBC/UBB/CHD1/DDX3X/ANXA1/HMGB2/XPA	7
BP	GO:0055007	cardiac muscle cell differentiation	7/378	114/18862	0.00809658	0.0472396	0.0336032	PROX1/KDM6B/BMP2/GATA6/RGS2/HNRNPU/BMP4	7
BP	GO:0032516	positive regulation of phosphoprotein phosphatase activity	3/378	21/18862	0.00812289	0.0472396	0.0336032	HSP90AB1/PPP1R15A/PPP1R15B	3
BP	GO:0036303	lymph vessel morphogenesis	3/378	21/18862	0.00812289	0.0472396	0.0336032	PROX1/FOXC1/EPHA2	3
BP	GO:0045655	regulation of monocyte differentiation	3/378	21/18862	0.00812289	0.0472396	0.0336032	JUN/IRF7/MYC	3
BP	GO:0072574	hepatocyte proliferation	3/378	21/18862	0.00812289	0.0472396	0.0336032	IL6/TNFAIP3/PROX1	3
BP	GO:0072575	epithelial cell proliferation involved in liver morphogenesis	3/378	21/18862	0.00812289	0.0472396	0.0336032	IL6/TNFAIP3/PROX1	3
BP	GO:1901987	regulation of cell cycle phase transition	18/378	478/18862	0.00813985	0.0472746	0.0336281	CCL2/CDKN1A/HSP90AA1/KLF4/KMT2E/BTG2/RGCC/DDX3X/PLK2/PAF1/CNOT1/TFDP2/GADD45A/ANXA1/HSPA2/NPM1/DUSP1/KLHL18	18
BP	GO:0046879	hormone secretion	13/378	302/18862	0.00820378	0.047517	0.0338005	IL6/TIAM1/ITPR1/C1QTNF3/C1QTNF1/NR1D1/OXCT1/ANXA1/SLC2A1/RAPGEF3/NKX3-1/MIDN/HADH	13
BP	GO:0030521	androgen receptor signaling pathway	4/378	40/18862	0.00821457	0.047517	0.0338005	DNAJA1/DDX5/SIRT1/NKX3-1	4
BP	GO:0150077	regulation of neuroinflammatory response	4/378	40/18862	0.00821457	0.047517	0.0338005	IL6/NR1D1/LDLR/NUPR1	4
BP	GO:0044706	multi-multicellular organism process	10/378	204/18862	0.0082814	0.0478138	0.0340117	JUNB/MAFF/FOSB/FOS/SLC38A2/ANGPT2/SLC2A1/RGS2/THBD/SOD1	10
BP	GO:0061138	morphogenesis of a branching epithelium	9/378	173/18862	0.00828802	0.0478138	0.0340117	SOCS3/MYC/TACSTD2/HGF/PROX1/BMP2/EPHA2/NKX3-1/BMP4	9
BP	GO:0007569	cell aging	7/378	115/18862	0.00847745	0.0487367	0.0346682	ICAM1/CDKN1A/PLK2/ING2/NPM1/SIRT1/SOD1	7
BP	GO:0033559	unsaturated fatty acid metabolic process	7/378	115/18862	0.00847745	0.0487367	0.0346682	FABP5/PTGIS/PTGES3/FADS3/DEGS1/ANXA1/SIRT1	7
BP	GO:0034644	cellular response to UV	6/378	88/18862	0.0085044	0.0487367	0.0346682	CDKN1A/MYC/NPM1/SIRT1/SDE2/XPA	6
BP	GO:0060993	kidney morphogenesis	6/378	88/18862	0.0085044	0.0487367	0.0346682	MYC/BASP1/TACSTD2/HES1/BMP2/BMP4	6
BP	GO:0072080	nephron tubule development	6/378	88/18862	0.0085044	0.0487367	0.0346682	MYC/UMOD/TACSTD2/HES1/BMP2/BMP4	6
BP	GO:0010803	regulation of tumor necrosis factor-mediated signaling pathway	5/378	63/18862	0.00855155	0.0488389	0.0347409	HSPA1A/HSPA1B/TNFAIP3/BIRC3/IKBKB	5
BP	GO:0048662	negative regulation of smooth muscle cell proliferation	5/378	63/18862	0.00855155	0.0488389	0.0347409	CDKN1A/KLF4/TNFAIP3/SOD2/NDRG4	5
BP	GO:0002685	regulation of leukocyte migration	10/378	205/18862	0.00855613	0.0488389	0.0347409	ICAM1/CCL2/IL6/SELE/CXCL8/CXCL10/AKIRIN1/ANXA1/DUSP1/SELENOK	10
BP	GO:0032200	telomere organization	9/378	174/18862	0.00859079	0.048972	0.0348356	HSP90AB1/HSP90AA1/MYC/TCP1/PTGES3/PPP1R10/TINF2/HNRNPU/CCNE2	9
CC	GO:0090575	RNA polymerase II transcription regulator complex	10/383	170/19520	0.00198652	0.0494953	0.045032	DDIT3/JUNB/JUN/GTF2B/FOS/JUND/SFPQ/ING2/TFDP2/HNRNPU	10
CC	GO:0044295	axonal growth cone	4/383	28/19520	0.00205779	0.0494953	0.045032	HSP90AB1/HSP90AA1/TIAM1/GPM6A	4

## Sheet: VECs KEGGenrich_significant
ID	Description	GeneRatio	BgRatio	pvalue	p.adjust	qvalue	geneID	Count
hsa05417	Lipid and atherosclerosis	26/203	215/8101	1.78662e-11	3.77798e-09	2.81822e-09	HSPA1A/ICAM1/CCL2/HSP90AB1/HSPA8/CXCL2/HSP90AA1/HSPA1B/IL6/DDIT3/CXCL3/HSPD1/NFKBIA/JUN/SELE/HSPA6/VCAM1/IRF7/CXCL8/FOS/ITPR1/CYCS/SOD2/IKBKB/HSPA2/LDLR	26
hsa04668	TNF signaling pathway	19/203	112/8101	2.97479e-11	3.77798e-09	2.81822e-09	ICAM1/CCL2/IRF1/CXCL2/IL6/JUNB/CXCL3/SOCS3/BCL3/NFKBIA/JUN/SELE/MAP3K8/VCAM1/TNFAIP3/FOS/BIRC3/CXCL10/IKBKB	19
hsa05134	Legionellosis	13/203	57/8101	9.72023e-10	6.98562e-08	5.21099e-08	HSPA1A/HSPA8/CXCL2/HSPA1B/IL6/CXCL3/HSPD1/NFKBIA/HSPA6/CLK1/CXCL8/CYCS/HSPA2	13
hsa04657	IL-17 signaling pathway	16/203	94/8101	1.1001e-09	6.98562e-08	5.21099e-08	CCL2/HSP90AB1/CXCL2/HSP90AA1/IL6/CXCL3/NFKBIA/JUN/FOSB/TNFAIP3/CXCL8/FOS/CSF3/JUND/CXCL10/IKBKB	16
hsa05169	Epstein-Barr virus infection	21/203	202/8101	2.76466e-08	1.20246e-06	8.96989e-07	ICAM1/HLA-DRB5/CDKN1A/IL6/GADD45B/NFKBIA/JUN/DDX58/HLA-DPB1/IRF7/MYC/TNFAIP3/HES1/CXCL10/CYCS/IKBKB/GADD45A/SAP30/BCL2L11/HLA-C/CCNE2	21
hsa04621	NOD-like receptor signaling pathway	20/203	184/8101	2.84046e-08	1.20246e-06	8.96989e-07	CCL2/HSP90AB1/CXCL2/HSP90AA1/IL6/CXCL3/NFKBIA/JUN/NAMPT/IRF7/TNFAIP3/CXCL8/RIPK2/GBP1/BIRC3/ITPR1/IKBKB/TXN/ATG16L1/MAP1LC3B	20
hsa05167	Kaposi sarcoma-associated herpesvirus infection	20/203	194/8101	6.95483e-08	2.52361e-06	1.88251e-06	ICAM1/CDKN1A/ZFP36/CXCL2/IL6/UBC/CXCL3/NFKBIA/JUN/UBB/IRF7/MYC/CXCL8/FOS/ITPR1/CYCS/ANGPT2/IKBKB/HLA-C/MAP1LC3B	20
hsa05164	Influenza A	18/203	171/8101	2.37323e-07	7.53499e-06	5.6208e-06	DNAJB1/ICAM1/HLA-DRB5/CCL2/IL6/SOCS3/NFKBIA/DDX58/HLA-DPB1/IRF7/CXCL8/CXCL10/MX1/CYCS/IKBKB/KPNA2/NXT1/NUP98	18
hsa05162	Measles	16/203	139/8101	3.35927e-07	9.48061e-06	7.07215e-06	HSPA1A/HSPA8/HSPA1B/IL6/NFKBIA/JUN/HSPA6/DDX58/IRF7/TNFAIP3/FOS/MX1/CYCS/IKBKB/HSPA2/CCNE2	16
hsa03040	Spliceosome	16/203	147/8101	7.25078e-07	1.8417e-05	1.37383e-05	HSPA1A/HSPA8/HSPA1B/HSPA6/RBM8A/DDX5/EIF4A3/TRA2B/PCBP1/SRSF2/SRSF7/TRA2A/SRSF3/BUD31/HSPA2/HNRNPU	16
hsa05418	Fluid shear stress and atherosclerosis	15/203	139/8101	1.82089e-06	4.20461e-05	3.13647e-05	ICAM1/CCL2/HSP90AB1/HSP90AA1/JUN/SELE/PLAT/VCAM1/FOS/IKBKB/TXN/DUSP1/THBD/SQSTM1/BMP4	15
hsa04141	Protein processing in endoplasmic reticulum	16/203	171/8101	5.42448e-06	0.000114818	8.56497e-05	DNAJB1/HSPH1/HSPA1A/HSP90AB1/HSPA8/HSP90AA1/HSPA1B/DDIT3/DNAJA1/HSPA6/UBE2D3/PPP1R15A/ERO1B/NGLY1/HSPA2/SEC24B	16
hsa04210	Apoptosis	14/203	136/8101	7.09229e-06	0.000138573	0.000103369	GADD45B/DDIT3/PMAIP1/NFKBIA/JUN/FOS/TUBA1B/BIRC3/ITPR1/MCL1/CYCS/IKBKB/GADD45A/BCL2L11	14
hsa04064	NF-kappa B signaling pathway	12/203	104/8101	1.01293e-05	0.000183774	0.000137088	ICAM1/CXCL2/GADD45B/CXCL3/NFKBIA/DDX58/VCAM1/TNFAIP3/CXCL8/BIRC3/IKBKB/GADD45A	12
hsa05145	Toxoplasmosis	12/203	112/8101	2.1714e-05	0.000354112	0.000264153	HSPA1A/HLA-DRB5/HSPA8/HSPA1B/NFKBIA/HSPA6/HLA-DPB1/BIRC3/CYCS/IKBKB/HSPA2/LDLR	12
hsa04612	Antigen processing and presentation	10/203	78/8101	2.23063e-05	0.000354112	0.000264153	HSPA1A/HLA-DRB5/HSP90AB1/HSPA8/HSP90AA1/HSPA1B/HSPA6/HLA-DPB1/HSPA2/HLA-C	10
hsa05144	Malaria	8/203	50/8101	2.94393e-05	0.000439858	0.000328116	ICAM1/CCL2/IL6/SELE/VCAM1/CXCL8/CSF3/HGF	8
hsa04933	AGE-RAGE signaling pathway in diabetic complications	11/203	100/8101	3.75768e-05	0.00053025	0.000395545	ICAM1/CCL2/IL6/JUN/EGR1/SELE/VCAM1/CXCL8/COL3A1/THBD/PIM1	11
hsa04010	MAPK signaling pathway	20/203	294/8101	4.44852e-05	0.000594697	0.00044362	HSPA1A/HSPA8/HSPA1B/GADD45B/DDIT3/JUN/HSPA6/MAP3K8/MYC/FOS/NR4A1/HSPB1/HGF/JUND/ANGPT2/IKBKB/GADD45A/HSPA2/DUSP1/EPHA2	20
hsa04115	p53 signaling pathway	9/203	73/8101	7.90269e-05	0.00100364	0.000748676	CDKN1A/GADD45B/PMAIP1/CYCS/GADD45A/PERP/CCNG2/GORAB/CCNE2	9
hsa05202	Transcriptional misregulation in cancer	15/203	192/8101	8.97714e-05	0.00108581	0.000809967	NFKBIZ/CDKN1A/IL6/GADD45B/DDIT3/PLAT/DDX5/MYC/CXCL8/BIRC3/CCNT1/GADD45A/ZBTB16/NUPR1/EWSR1	15
hsa05323	Rheumatoid arthritis	10/203	93/8101	0.00010334	0.0011931	0.000890006	ICAM1/HLA-DRB5/CCL2/CXCL2/IL6/CXCL3/JUN/HLA-DPB1/CXCL8/FOS	10
hsa04213	Longevity regulating pathway - multiple species	8/203	62/8101	0.00014332	0.00158275	0.00118067	HSPA1A/HSPA8/HSPA1B/HSPA6/SOD2/HSPA2/SIRT1/SOD1	8
hsa05161	Hepatitis B	13/203	162/8101	0.000204057	0.00215961	0.00161098	CDKN1A/IL6/NFKBIA/JUN/DDX58/IRF7/MYC/CXCL8/FOS/DDX3X/CYCS/IKBKB/CCNE2	13
hsa05210	Colorectal cancer	9/203	86/8101	0.000282716	0.0028724	0.00214269	CDKN1A/GADD45B/PMAIP1/JUN/MYC/FOS/CYCS/GADD45A/BCL2L11	9
hsa05166	Human T-cell leukemia virus 1 infection	15/203	222/8101	0.000442047	0.00431846	0.00322139	ICAM1/HLA-DRB5/CDKN1A/ZFP36/IL6/NFKBIA/JUN/EGR1/HLA-DPB1/MYC/FOS/IKBKB/SLC2A1/HLA-C/CCNE2	15
hsa05222	Small cell lung cancer	9/203	92/8101	0.00046931	0.00441499	0.00329341	CDKN1A/GADD45B/NFKBIA/MYC/BIRC3/CYCS/IKBKB/GADD45A/CCNE2	9
hsa05160	Hepatitis C	12/203	157/8101	0.000558203	0.0050637	0.00377731	CDKN1A/SOCS3/NFKBIA/DDX58/IRF7/MYC/CXCL10/MX1/CYCS/IKBKB/LDLR/IFIT1	12
hsa04915	Estrogen signaling pathway	11/203	138/8101	0.000666146	0.00583452	0.00435231	HSPA1A/HSP90AB1/HSPA8/HSP90AA1/HSPA1B/JUN/HSPA6/FOS/ITPR1/HSPA2/SHC1	11
hsa03018	RNA degradation	8/203	79/8101	0.000768874	0.0065098	0.00485605	PABPC1/HSPD1/BTG1/BTG2/TOB1/CNOT1/DIS3/BTG3	8
hsa04620	Toll-like receptor signaling pathway	9/203	104/8101	0.00114648	0.00939377	0.00700737	IL6/NFKBIA/JUN/MAP3K8/IRF7/CXCL8/FOS/CXCL10/IKBKB	9
hsa05132	Salmonella infection	15/203	249/8101	0.00143981	0.0114285	0.0085252	HSP90AB1/HSP90AA1/IL6/NFKBIA/JUN/MYC/CXCL8/FOS/RIPK2/TUBA1B/BIRC3/CYCS/TUBB2A/IKBKB/TXN	15
hsa04659	Th17 cell differentiation	9/203	108/8101	0.0014978	0.0115285	0.00859979	HLA-DRB5/HSP90AB1/HSP90AA1/IL6/NFKBIA/JUN/HLA-DPB1/FOS/IKBKB	9
hsa04068	FoxO signaling pathway	10/203	131/8101	0.00161882	0.0120935	0.00902127	CDKN1A/IL6/GADD45B/PLK2/SOD2/IKBKB/GADD45A/BCL2L11/SIRT1/CCNG2	10
hsa04932	Non-alcoholic fatty liver disease	11/203	155/8101	0.00172968	0.0124337	0.00927502	IL6/DDIT3/SOCS3/JUN/CXCL8/FOS/CYCS/IKBKB/BCL2L11/NDUFV1/NDUFA9	11
hsa04622	RIG-I-like receptor signaling pathway	7/203	70/8101	0.00176225	0.0124337	0.00927502	NFKBIA/DDX58/IRF7/CXCL8/CXCL10/DDX3X/IKBKB	7
hsa04218	Cellular senescence	11/203	156/8101	0.00182093	0.0125004	0.0093248	CDKN1A/IL6/GADD45B/MYC/CXCL8/ITPR1/GADD45A/SIRT1/SQSTM1/HLA-C/CCNE2	11
hsa05143	African trypanosomiasis	5/203	37/8101	0.00213457	0.0142679	0.0106433	ICAM1/IL6/SELE/VCAM1/KNG1	5
hsa05220	Chronic myeloid leukemia	7/203	76/8101	0.00283314	0.0184385	0.0137544	CDKN1A/GADD45B/NFKBIA/MYC/IKBKB/GADD45A/SHC1	7
hsa05215	Prostate cancer	8/203	97/8101	0.00290371	0.0184385	0.0137544	CDKN1A/HSP90AB1/HSP90AA1/NFKBIA/PLAT/IKBKB/NKX3-1/CCNE2	8
hsa05020	Prion disease	15/203	273/8101	0.00351081	0.0217499	0.0162245	HSPA1A/HSPA8/HSPA1B/IL6/DDIT3/EGR1/HSPA6/TUBA1B/ITPR1/CYCS/TUBB2A/HSPA2/NDUFV1/SOD1/NDUFA9	15
hsa05131	Shigellosis	14/203	247/8101	0.00360392	0.0217951	0.0162583	UBC/NFKBIA/JUN/UBB/UBE2D3/CXCL8/TIFA/RIPK2/ITPR1/CYCS/IKBKB/ATG16L1/SQSTM1/MAP1LC3B	14
hsa05142	Chagas disease	8/203	102/8101	0.00396265	0.0234073	0.0174609	CCL2/IL6/NFKBIA/JUN/CXCL8/FOS/KNG1/IKBKB	8
hsa04380	Osteoclast differentiation	9/203	128/8101	0.004756	0.0268933	0.0200613	JUNB/SOCS3/NFKBIA/JUN/FOSB/FOS/JUND/IKBKB/SQSTM1	9
hsa04623	Cytosolic DNA-sensing pathway	6/203	63/8101	0.00476455	0.0268933	0.0200613	IL6/NFKBIA/DDX58/IRF7/CXCL10/IKBKB	6
hsa04066	HIF-1 signaling pathway	8/203	109/8101	0.00591913	0.0326839	0.0243809	CDKN1A/IL6/ELOC/LDHA/PFKFB3/ANGPT2/SLC2A1/ALDOB	8
hsa04215	Apoptosis - multiple species	4/203	32/8101	0.00794545	0.0421286	0.0314262	PMAIP1/BIRC3/CYCS/BCL2L11	4
hsa05120	Epithelial cell signaling in Helicobacter pylori infection	6/203	70/8101	0.00796131	0.0421286	0.0314262	CXCL2/CXCL3/NFKBIA/JUN/CXCL8/IKBKB	6
hsa04137	Mitophagy - animal	6/203	72/8101	0.00910523	0.0469548	0.0350264	UBC/JUN/UBB/CITED2/SQSTM1/MAP1LC3B	6
hsa04936	Alcoholic liver disease	9/203	142/8101	0.00924307	0.0469548	0.0350264	CXCL2/IL6/CXCL3/NFKBIA/CXCL8/TRA2B/TRA2A/IKBKB/SIRT1	9
